# Supplementary material for: Subcellular and regional localization of mRNA translation in midbrain dopamine neurons
Source: Cell Rep. Author manuscript; Available in PMC 2022 Feb 15. (PMC8844886; doi:10.1016/j.celrep.2021.110208)
Supplement: 4 [file NIHMS1771089-supplement-4.csv]

gene_id	gene_name	BH_SCRNA_1	BH_SCRNA_2	BH_SCRNA_3	BH_SCRNA_4	BH_SCRNA_5	BH_SCRNA_6	BH_SCRNA_7	BH_SCRNA_8	BH_SCRNA_9	BH_SCRNA_10	BH_SCRNA_11	BH_SCRNA_12	BH_SCRNA_13	BH_SCRNA_14	BH_SCRNA_15	BH_SCRNA_16	BH_SCRNA_17	BH_SCRNA_18	BH_SCRNA_19	BH_SCRNA_20	BH_SCRNA_21	BH_SCRNA_22	BH_SCRNA_23	BH_SCRNA_24	BH_SCRNA_25	BH_SCRNA_26	BH_SCRNA_27	BH_SCRNA_28	BH_SCRNA_29	BH_SCRNA_30	BH_SCRNA_31	BH_SCRNA_32	BH_SCRNA_33	BH_SCRNA_34	BH_SCRNA_35	BH_SCRNA_36	BH_SCRNA_37	BH_SCRNA_38	BH_SCRNA_39	BH_SCRNA_40	BH_SCRNA_41	BH_SCRNA_42	BH_SCRNA_43	BH_SCRNA_44	BH_SCRNA_45	BH_SCRNA_46	BH_SCRNA_47	BH_SCRNA_48
ENSMUSG00000105712.1	Gm5712	0	0	0	0	0	0	0	0	0	0	0	0	0	0	0	0	0	0	0	0	0	0	0	0	0	0	0	0	0	0	0	0	0	0	0	0	0	0	0	0	0	0	0	0	0	0	0	0
ENSMUSG00000108370.1	Gm8209	0	0	0	0	0	0	0	0	0	0	0	0	0	0	0	0	0	0	0	0	0	0	0	0	0	0	0	0	0	0	0	0	0	0	0	0	0	1	0	0	0	0	0	0	1	0	0	0
ENSMUSG00000053654.7	Krt42	0	0	0	0	0	0	0	0	0	0	0	0	0	0	0	0	0	0	0	0	0	0	0	0	0	0	0	0	0	0	0	0	0	0	0	0	0	0	0	0	0	0	0	0	0	0	0	0
ENSMUSG00000103293.1	Gm5842	0	0	0	0	0	0	0	0	0	0	0	0	0	0	0	0	1	0	0	0	0	0	0	0	0	0	0	0	0	0	0	1	0	0	0	0	0	1	0	0	0	0	0	0	0	0	0	0
ENSMUSG00000078144.4	Capns2	0	0	0	0	0	0	0	0	0	0	0	0	0	0	0	0	0	0	0	0	0	0	0	0	0	0	0	0	0	0	0	0	0	0	0	0	0	0	0	0	0	0	0	0	0	0	0	0
ENSMUSG00000082796.1	Gm13385	0	0	0	0	0	0	0	0	0	0	0	0	0	0	0	0	0	0	0	0	0	0	0	0	0	0	0	0	0	0	0	0	0	0	0	0	0	0	0	0	0	0	0	0	0	0	0	0
ENSMUSG00000102514.1	Gm35323	0	0	0	0	0	0	0	0	0	0	0	0	0	0	0	0	0	0	0	0	0	0	0	0	0	0	0	0	0	0	0	0	0	0	0	0	0	0	0	0	0	0	0	0	0	0	0	0
ENSMUSG00000089473.1	Gm25369	0	0	0	0	0	0	0	0	0	0	0	0	0	0	0	0	0	0	0	0	0	0	0	0	0	0	0	0	0	0	0	0	0	0	0	0	0	0	0	0	0	0	0	0	0	0	0	0
ENSMUSG00000088008.1	Gm25492	0	0	0	0	0	0	0	0	0	0	0	0	0	0	0	0	0	0	0	0	0	0	0	0	0	0	0	0	0	0	0	0	0	0	0	0	0	0	0	0	0	0	0	0	0	0	0	0
ENSMUSG00000055980.2	Irs1	2	1	1	2	2	2	2	2	0	0	0	1	1	1	0	0	2	2	1	0	5	4	2	3	0	0	2	0	0	4	1	2	2	2	1	3	3	1	0	1	0	4	1	3	0	0	0	0
ENSMUSG00000105735.1	4933415J04Rik	0	0	0	0	0	0	0	0	0	0	0	0	0	0	0	0	0	0	0	0	0	0	0	0	0	0	0	0	0	0	0	0	0	0	0	0	0	0	0	0	0	0	0	0	0	0	0	0
ENSMUSG00000108522.1	Gm44664	0	0	0	0	0	0	0	0	0	0	0	0	0	0	0	0	0	0	0	0	0	0	0	0	0	0	0	0	0	0	0	0	0	0	0	0	0	0	0	0	0	0	0	0	0	0	0	0
ENSMUSG00000094271.1	Gm13290	0	0	0	0	0	0	0	0	0	0	0	0	0	0	0	0	0	0	0	0	0	0	0	0	0	0	0	0	0	0	0	0	0	0	0	0	0	0	0	0	0	0	0	0	0	0	0	0
ENSMUSG00000065800.1	Gm23042	0	0	0	0	0	0	0	0	0	0	0	0	0	0	0	0	0	0	0	0	0	0	0	0	0	0	0	0	0	0	0	0	0	0	0	0	0	0	0	0	0	0	0	0	0	0	0	0
ENSMUSG00000042042.14	Csgalnact2	0	0	0	0	0	1	0	1	0	0	0	0	0	1	0	1	1	0	1	0	3	3	1	0	1	0	1	2	3	2	0	1	1	2	1	3	1	2	4	2	1	0	0	3	1	0	0	0
ENSMUSG00000099440.1	Gm29593	0	0	0	0	1	0	0	0	0	0	0	0	0	0	0	0	1	1	3	1	0	0	1	0	0	0	0	0	0	0	0	0	0	2	0	0	0	0	2	0	1	0	0	0	0	1	1	1
ENSMUSG00000096457.7	Gm10147	0	0	0	0	0	0	0	0	0	0	0	0	0	0	0	0	0	0	0	0	0	0	0	0	0	0	0	0	0	0	0	0	0	0	0	0	0	0	0	0	0	0	0	0	0	0	0	0
ENSMUSG00000086699.3	Gm16510	0	0	0	0	0	0	0	0	0	0	0	0	0	0	0	0	0	0	0	0	0	0	0	0	0	0	0	0	0	0	0	0	0	0	0	0	0	0	0	0	0	0	0	0	0	0	0	0
ENSMUSG00000041997.16	Tlk1	6	3	5	3	5	6	2	6	2	1	3	4	1	4	0	2	16	14	12	13	10	14	10	6	4	5	7	10	4	12	7	10	9	11	5	11	17	14	13	23	8	4	2	5	8	9	7	4
ENSMUSG00000050493.8	Fam167b	0	0	0	0	0	0	0	0	0	0	0	0	0	0	0	0	0	0	0	0	0	1	0	0	0	0	0	0	0	0	0	0	0	0	0	1	0	1	0	0	0	0	0	0	0	0	0	0
ENSMUSG00000083332.1	Gm7599	0	0	0	0	0	0	0	0	0	0	0	0	0	0	0	0	0	0	0	0	0	0	0	0	0	0	0	0	0	0	0	0	0	0	0	0	0	0	0	0	0	0	0	0	0	0	0	0
ENSMUSG00000093148.1	Gm23375	0	0	0	0	0	0	0	0	0	0	0	0	0	0	0	0	0	0	0	0	0	0	0	0	0	0	0	0	0	0	0	0	0	0	0	0	0	0	0	0	0	0	0	0	0	0	0	0
ENSMUSG00000045689.3	Pcdhb4	0	0	0	0	0	0	0	0	0	0	0	0	0	0	0	0	1	0	0	0	0	2	0	0	0	0	0	0	2	0	0	0	0	0	0	1	0	0	0	0	0	0	0	0	0	0	0	0
ENSMUSG00000079008.2	Gm14124	1	0	0	0	0	0	0	0	0	0	0	0	0	0	0	0	0	0	0	0	0	0	0	1	0	0	0	0	1	0	0	0	0	0	0	0	0	0	0	0	0	0	0	0	0	0	0	0
ENSMUSG00000105298.1	Cldn25-ps	0	0	0	0	0	0	0	0	0	0	0	0	0	0	0	0	0	0	0	0	0	0	0	0	0	0	0	0	0	0	0	0	0	0	0	0	0	0	0	0	0	0	0	0	0	0	0	0
ENSMUSG00000040151.9	Hs2st1	2	3	5	4	5	9	5	3	3	0	4	7	4	3	0	0	10	11	16	11	12	10	9	10	7	5	8	10	11	13	10	8	9	8	3	11	7	16	8	6	7	4	4	1	5	6	11	7
ENSMUSG00000022938.7	Fam3b	0	0	0	0	0	0	0	0	0	0	0	0	0	0	0	0	0	0	0	0	0	0	0	0	0	0	0	0	0	0	0	0	0	0	0	0	0	0	0	0	0	0	0	0	0	0	0	0
ENSMUSG00000105773.1	4930563F08Rik	0	0	0	0	0	0	0	0	0	0	0	0	0	0	0	0	0	0	0	0	0	0	0	0	0	0	0	0	0	0	0	0	0	0	0	0	0	0	0	0	0	0	0	0	0	0	0	0
ENSMUSG00000105676.1	Gm43403	1	0	0	0	0	0	0	0	0	0	0	0	0	0	0	0	0	0	0	0	0	0	0	0	0	0	0	0	0	0	0	0	0	0	0	0	0	1	0	0	0	0	0	0	0	0	0	0
ENSMUSG00000103660.5	Gm30705	0	0	0	0	0	0	0	0	0	0	0	0	0	0	0	0	0	0	0	0	0	0	0	0	0	0	0	0	0	0	0	0	0	0	0	0	0	0	0	0	0	0	0	0	0	0	0	0
ENSMUSG00000065817.1	Gm24698	0	0	0	0	0	0	0	0	0	0	0	0	0	0	0	0	0	0	0	0	0	0	0	0	0	0	0	0	0	0	0	0	0	0	0	0	0	0	0	0	0	0	0	0	0	0	0	0
ENSMUSG00000014030.15	Pax5	0	0	0	0	0	0	0	0	0	0	0	0	0	0	0	0	0	0	0	0	0	0	0	0	0	0	0	0	0	0	0	0	0	0	0	0	0	0	0	0	0	0	0	0	0	0	0	0
ENSMUSG00000081429.1	Rps27-ps1	0	0	0	2	0	0	0	0	0	0	0	0	0	0	0	0	1	0	1	0	0	0	0	0	0	0	0	0	0	0	0	0	0	0	0	1	0	0	1	0	0	0	0	0	0	0	0	0
ENSMUSG00000097746.1	Gm6225	0	0	0	0	0	0	0	0	0	0	0	0	0	0	0	0	0	1	0	0	0	0	0	0	0	0	0	0	0	0	0	0	0	0	0	0	0	0	0	1	0	0	0	0	0	0	0	0
ENSMUSG00000086848.3	Lce6a	0	0	0	0	0	0	0	0	0	0	0	0	0	0	0	0	0	0	0	0	0	0	0	0	0	0	0	0	0	0	0	0	0	0	0	0	0	0	0	0	0	0	0	0	0	0	1	0
ENSMUSG00000067909.4	Slxl1	0	0	0	0	0	0	0	0	0	0	0	0	0	0	0	0	0	0	0	0	0	0	0	0	0	0	0	0	0	0	0	0	0	0	0	0	0	0	0	0	0	0	0	0	0	0	0	0
ENSMUSG00000089844.7	A530032D15Rik	0	0	0	0	0	0	0	0	0	0	0	0	0	0	0	0	0	0	0	0	0	0	0	0	1	0	0	1	0	0	0	0	0	0	0	0	0	0	0	0	0	0	0	0	0	0	0	0
ENSMUSG00000030232.17	Aebp2	1	5	7	4	6	2	0	1	1	0	1	1	0	0	0	0	12	13	7	4	12	18	7	7	1	0	8	3	12	12	3	5	14	13	5	9	14	11	6	11	5	2	2	2	4	3	4	4
ENSMUSG00000105621.1	Mirlet7f-1	0	0	0	0	0	0	0	0	0	0	0	0	0	0	0	0	0	0	0	0	0	0	0	0	0	0	0	0	0	0	0	0	0	0	0	0	0	0	0	0	0	0	0	0	0	0	0	0
ENSMUSG00000077594.1	Gm26018	0	0	0	0	0	0	0	0	0	0	0	0	0	0	0	0	0	0	0	0	0	0	0	0	0	0	0	0	0	0	0	0	0	0	0	0	0	0	0	0	0	0	0	0	0	0	0	0
ENSMUSG00000020430.12	Pes1	3	4	3	8	5	6	3	9	1	0	0	0	1	2	1	5	5	5	5	9	4	7	2	4	2	3	4	1	7	9	3	5	14	3	2	12	5	9	4	5	1	3	4	1	3	0	2	3
ENSMUSG00000046991.9	Wdr27	0	0	0	0	0	0	0	0	0	0	0	0	1	0	0	0	0	0	0	0	0	0	0	0	0	0	0	0	0	0	0	0	0	0	1	0	0	0	0	0	0	0	0	0	0	0	0	0
ENSMUSG00000032435.8	Dync1li1	7	7	10	8	8	5	7	9	2	3	4	7	3	3	3	3	13	9	16	14	19	19	12	9	14	11	9	9	11	14	16	12	23	15	11	11	11	18	13	13	7	8	3	3	9	11	11	8
ENSMUSG00000077231.1	Gm25096	0	0	0	0	0	0	0	0	0	0	0	0	0	0	0	0	0	0	0	0	0	0	0	0	0	0	0	0	0	0	0	0	0	0	0	0	0	0	0	0	0	0	0	0	0	0	0	0
ENSMUSG00000033383.6	Rtp1	0	0	0	0	0	0	0	0	0	0	0	0	0	0	0	0	0	0	1	0	0	0	0	0	0	0	0	0	0	0	0	0	0	0	0	0	0	0	0	0	0	0	0	0	0	0	0	0
ENSMUSG00000026275.13	Ppp1r7	5	14	7	12	8	10	8	4	0	1	1	3	2	2	4	3	51	57	39	35	49	48	28	29	13	8	25	32	32	23	24	18	45	41	31	40	39	46	43	36	21	14	17	5	18	14	20	24
ENSMUSG00000038633.5	Degs1	9	12	13	9	16	17	4	9	1	7	3	5	4	4	1	0	75	72	75	56	74	63	50	35	24	23	53	50	42	34	61	58	75	59	36	77	63	82	69	60	41	29	17	12	35	46	32	34
ENSMUSG00000059731.6	Olfr837	0	0	0	0	0	0	0	0	0	0	0	0	0	0	0	0	0	0	0	0	0	0	0	0	0	0	0	0	0	0	0	0	0	0	0	0	0	0	0	0	0	0	0	0	0	0	0	0
ENSMUSG00000022686.14	B3gnt5	1	3	0	2	2	1	1	0	1	0	0	0	0	0	0	0	1	0	0	0	1	1	0	0	0	0	0	1	0	0	0	0	0	0	0	0	0	1	0	0	0	0	0	0	0	0	0	1
ENSMUSG00000099237.1	Mir7216	0	0	0	0	0	0	0	0	0	0	0	0	0	0	0	0	0	0	0	0	0	0	0	0	0	0	0	0	0	0	0	0	0	0	0	0	0	0	0	0	0	0	0	0	0	0	0	0
ENSMUSG00000102494.1	Gm36988	0	0	0	0	0	0	0	0	0	0	0	0	0	0	0	0	0	0	0	0	0	0	0	0	0	0	0	0	0	0	0	2	0	0	0	0	0	0	0	0	0	0	0	0	0	0	0	0
ENSMUSG00000089143.2	Gm25268	0	0	0	0	0	0	0	0	0	0	0	0	0	0	0	0	0	0	0	0	0	0	0	0	0	0	0	0	0	0	0	0	0	0	0	0	0	0	0	0	0	0	0	0	0	0	0	0
ENSMUSG00000034219.15	Sept14	0	0	0	0	0	0	0	0	0	0	0	0	0	0	0	0	0	0	0	1	0	0	0	0	0	0	0	0	0	0	0	0	0	0	0	0	0	0	0	0	0	0	0	0	0	0	0	0
ENSMUSG00000099250.1	Rn7s2	0	0	0	0	0	0	0	0	0	0	0	0	0	0	0	0	0	0	0	0	0	0	0	0	0	0	0	0	0	0	0	1	0	0	0	0	0	0	0	0	0	0	0	0	0	0	0	0
ENSMUSG00000096397.7	Trav17	0	0	0	0	0	0	0	0	0	0	0	0	0	0	0	0	0	0	0	0	0	0	0	0	0	0	0	0	0	0	0	0	0	0	0	0	0	0	0	0	0	0	0	0	0	0	0	0
ENSMUSG00000092697.1	Gm22925	0	0	0	0	0	0	0	0	0	0	0	0	0	0	0	0	0	0	0	0	0	0	0	0	0	0	0	0	0	0	0	0	0	0	0	0	0	0	0	0	0	0	0	0	0	0	0	0
ENSMUSG00000107074.1	Gm18100	0	0	0	0	0	0	0	0	0	0	0	0	0	0	0	0	0	0	0	0	0	0	0	0	0	0	0	0	0	0	0	0	0	0	0	0	0	0	0	0	0	0	0	0	0	0	0	0
ENSMUSG00000051497.15	Kcnj16	0	0	0	1	0	0	1	1	0	0	0	0	0	0	1	0	2	4	2	1	2	2	5	1	2	0	2	3	1	1	4	1	1	3	1	4	6	7	4	0	3	0	1	1	1	1	3	2
ENSMUSG00000038039.13	Gcc2	5	5	7	9	7	7	5	7	0	1	3	0	1	2	0	1	30	27	20	16	20	22	14	10	7	2	12	12	4	9	8	12	16	18	15	18	25	29	16	20	5	7	1	1	7	4	5	6
ENSMUSG00000028701.4	Lurap1	0	0	0	0	0	0	0	1	1	0	1	0	1	0	0	0	4	3	2	3	3	4	5	0	1	0	6	2	6	4	0	2	1	2	1	0	1	2	2	5	0	3	1	1	2	0	1	3
ENSMUSG00000081752.3	Gm14680	1	0	0	1	1	0	0	1	0	0	1	0	0	0	0	0	0	1	0	0	1	0	0	0	0	0	0	1	0	2	0	0	2	0	0	1	0	1	0	1	0	0	0	0	0	0	0	0
ENSMUSG00000070129.2	Mir3071	0	0	0	0	0	0	0	0	0	0	0	0	0	0	0	0	0	0	0	0	0	0	0	0	0	0	0	0	0	0	0	0	0	0	0	0	0	0	0	0	0	0	0	0	0	0	0	0
ENSMUSG00000064653.1	Gm26129	0	0	0	0	0	0	0	0	0	0	0	0	0	0	0	0	0	0	0	0	0	0	0	0	0	0	0	0	0	0	0	0	0	0	0	0	0	0	0	0	0	0	0	0	0	0	0	0
ENSMUSG00000082141.1	Gm11212	0	0	0	0	0	0	0	0	0	0	0	0	0	0	0	0	0	0	0	0	0	0	0	0	0	0	0	0	0	0	0	0	0	0	0	0	0	0	0	0	0	0	0	0	0	0	0	0
ENSMUSG00000081886.1	Gm6175	0	0	0	0	0	0	0	0	0	0	0	0	0	0	0	0	0	0	0	0	1	0	1	0	0	0	0	0	0	0	0	0	0	0	0	0	0	0	1	0	0	0	0	0	0	0	0	0
ENSMUSG00000083982.1	Gm14650	0	0	0	1	0	0	1	0	0	0	0	0	0	0	0	0	1	0	0	1	1	0	0	0	0	1	1	0	0	0	0	0	1	0	0	0	1	0	0	0	0	0	0	0	0	0	0	1
ENSMUSG00000091154.2	Proscos	0	0	0	0	0	0	0	0	0	0	0	0	0	0	0	0	1	0	0	1	0	0	1	1	0	0	0	0	0	0	0	0	0	0	0	1	1	1	0	0	0	0	0	0	0	0	0	0
ENSMUSG00000096169.2	Gm4461	0	0	0	0	0	0	0	0	0	0	0	0	0	0	0	0	0	0	0	0	0	0	0	0	0	0	0	0	0	0	0	0	0	0	0	0	0	0	0	0	0	0	0	0	0	0	0	0
ENSMUSG00000077224.1	Gm23437	0	0	0	0	0	0	0	0	0	0	0	0	0	0	0	0	0	0	0	0	0	0	0	0	0	0	0	0	0	0	0	0	0	0	0	0	0	0	0	0	0	0	0	0	0	0	0	0
ENSMUSG00000066438.6	Plekhd1	0	0	0	0	0	0	0	0	0	0	0	0	0	0	0	0	1	0	0	1	0	0	0	0	0	0	0	0	0	0	2	1	0	0	0	0	0	2	1	0	1	0	0	0	0	1	0	0
ENSMUSG00000107627.1	Gm19244	0	0	0	0	1	1	0	0	0	0	0	0	0	0	0	0	0	2	0	0	1	2	0	0	0	0	1	1	0	1	0	0	0	0	0	0	0	1	0	0	1	0	0	0	0	1	0	0
ENSMUSG00000024773.14	Atg2a	1	1	0	1	2	1	0	3	1	1	2	2	0	0	0	1	1	0	1	3	2	2	1	2	7	2	11	13	4	10	10	7	2	5	0	5	2	4	6	3	1	2	6	2	4	4	5	12
ENSMUSG00000020514.8	Mrpl22	6	9	9	3	5	8	2	4	5	2	5	5	0	1	1	1	12	17	9	12	9	7	6	4	4	0	3	12	6	9	8	5	13	14	7	11	13	13	6	9	1	1	1	2	4	4	2	4
ENSMUSG00000105075.1	Mark1-ps2	0	0	0	0	0	0	0	0	0	0	0	0	0	0	0	0	0	0	0	0	0	0	0	0	0	0	0	0	0	0	0	0	0	0	0	0	0	0	0	0	0	0	0	0	0	0	0	0
ENSMUSG00000041133.11	Smc1a	18	15	9	15	15	14	12	6	5	8	4	9	3	9	5	3	12	16	19	13	15	22	10	12	23	11	18	27	27	19	33	21	16	11	17	8	21	20	15	20	18	10	3	8	9	24	15	10
ENSMUSG00000104985.1	Gm42917	0	0	0	0	0	0	0	0	0	0	0	0	0	0	0	0	0	0	0	0	0	0	0	0	0	0	0	0	0	0	0	0	0	0	0	0	0	0	0	0	0	0	0	0	0	0	0	0
ENSMUSG00000099772.1	Gm29085	0	0	0	0	0	0	0	0	0	0	0	0	0	0	0	0	0	0	0	0	0	0	0	0	0	0	0	0	0	0	0	0	0	0	0	0	0	0	0	0	0	0	0	0	0	0	0	0
ENSMUSG00000087830.1	Gm22820	0	0	0	0	1	0	0	0	0	0	0	0	0	0	0	0	0	2	0	0	0	0	0	0	0	0	0	0	0	0	0	0	0	0	0	0	2	0	0	0	0	1	0	0	0	0	0	0
ENSMUSG00000104660.1	Gm43601	0	0	0	0	0	0	0	0	0	0	0	0	0	0	0	0	0	0	0	0	0	0	0	0	0	0	0	0	0	0	0	0	0	0	0	0	0	0	0	0	0	0	0	0	0	0	0	0
ENSMUSG00000020993.8	Trappc6b	6	3	8	2	8	6	5	5	1	2	1	0	0	2	2	0	13	12	10	12	16	15	5	10	2	2	6	10	4	10	2	3	14	16	8	8	9	23	11	13	5	4	7	1	6	2	7	3
ENSMUSG00000075178.3	Olfr1080	0	0	0	0	0	0	0	0	0	0	0	0	0	0	0	0	0	0	0	0	0	0	0	0	0	0	0	0	0	0	0	0	0	0	0	0	0	0	0	0	0	0	0	0	0	0	0	0
ENSMUSG00000109779.1	RP23-78K13.4	0	0	0	0	0	0	0	0	0	0	0	0	1	0	0	0	0	0	0	0	0	0	0	0	0	0	0	0	0	0	0	0	0	0	0	0	0	0	1	0	0	0	0	0	0	0	0	0
ENSMUSG00000096583.1	Mir669a-1	0	0	0	0	0	0	0	0	0	0	0	0	0	0	0	0	0	0	0	0	0	0	0	0	0	0	0	0	0	0	0	0	0	0	0	0	0	0	0	0	0	0	0	0	0	0	0	0
ENSMUSG00000101002.1	Gm28944	0	0	0	0	0	0	0	0	0	0	0	0	0	0	0	0	0	0	0	0	0	0	0	0	0	0	0	0	0	0	0	0	0	0	0	0	0	0	0	0	0	0	0	0	0	0	0	0
ENSMUSG00000108314.1	Prkcz2	0	0	0	0	0	0	0	0	0	0	0	0	0	0	0	0	1	0	0	0	0	0	1	0	0	0	0	0	0	0	0	0	1	0	0	0	0	0	0	1	0	0	0	0	0	0	0	0
ENSMUSG00000034285.15	Nipsnap1	10	16	17	9	12	11	2	10	9	5	13	11	6	3	2	1	12	25	13	14	15	19	8	15	9	9	16	14	12	12	21	13	14	15	17	7	20	21	20	8	9	9	5	8	7	12	7	9
ENSMUSG00000045538.6	Ddx28	0	2	0	1	4	3	1	1	1	2	0	1	0	3	0	0	7	3	3	7	3	6	7	0	4	3	3	3	4	3	4	0	5	3	1	4	4	8	0	2	3	0	4	0	2	0	3	3
ENSMUSG00000096536.1	Cbx3-ps5	0	0	0	0	0	0	0	0	0	0	0	0	0	0	0	0	0	0	0	0	0	0	0	0	0	0	0	0	0	0	0	0	0	0	0	0	0	0	0	0	0	0	0	0	0	0	0	0
ENSMUSG00000004568.12	Arhgef18	1	1	2	2	2	0	1	1	0	0	2	2	1	0	0	1	2	2	2	2	3	4	1	3	3	1	4	2	3	6	6	6	1	3	3	1	2	2	1	2	1	4	1	0	2	2	3	3
ENSMUSG00000092802.1	Gm26460	0	0	0	0	0	0	0	0	0	0	0	0	0	0	0	0	0	0	0	0	0	0	0	0	0	0	0	0	0	0	0	0	0	0	0	0	0	0	0	0	0	0	0	0	0	0	0	0
ENSMUSG00000108060.2	4921529L05Rik	0	0	0	0	0	0	0	0	0	0	0	0	0	0	0	0	0	0	0	0	0	0	0	0	0	0	0	0	0	0	0	0	0	0	0	0	0	0	0	0	0	0	0	0	0	0	0	0
ENSMUSG00000034640.9	Tiparp	1	2	0	2	2	2	1	4	1	0	0	0	1	1	1	0	2	2	6	1	2	5	3	4	1	2	2	4	3	3	4	2	3	4	2	5	7	4	6	5	3	3	1	0	3	4	4	4
ENSMUSG00000060860.8	Ube2s	4	3	1	3	2	3	4	6	1	1	1	4	0	0	1	1	10	7	8	5	3	10	5	2	1	2	4	2	1	2	1	3	3	2	6	4	9	3	2	1	0	2	0	3	2	2	1	0
ENSMUSG00000071715.11	Ncf4	0	0	0	0	0	0	0	0	0	0	0	0	0	0	0	0	1	0	0	0	1	0	0	0	1	0	0	0	0	0	1	0	1	0	0	0	2	1	0	0	0	0	0	0	0	0	0	0
ENSMUSG00000107949.1	Gm44157	0	0	0	0	0	0	0	0	0	0	0	0	0	0	0	0	0	0	0	0	0	0	0	0	0	0	0	0	0	0	0	0	0	0	0	0	0	0	0	0	0	0	0	0	0	0	0	0
ENSMUSG00000020566.18	Atp6v1c2	0	0	0	0	0	0	0	0	0	0	0	1	0	0	0	0	0	2	0	3	1	0	0	0	0	0	2	0	0	0	0	0	1	1	0	0	2	1	0	0	0	0	1	0	0	0	1	0
ENSMUSG00000095962.1	Vmn1r137	0	0	0	0	0	0	0	0	0	0	0	0	0	0	0	0	0	0	0	0	0	0	0	0	0	0	0	0	0	0	0	0	0	0	0	0	0	0	0	0	0	0	0	0	0	0	0	0
ENSMUSG00000019806.13	Aig1	8	2	8	11	10	8	7	5	0	2	2	2	0	0	0	1	22	18	29	16	25	21	13	15	13	6	17	7	9	11	14	7	19	19	12	29	22	27	7	19	17	9	3	3	6	9	17	9
ENSMUSG00000075141.3	Olfr1160	0	0	0	0	0	0	0	0	0	0	0	0	0	0	0	0	0	0	0	0	0	0	0	0	0	0	0	0	0	0	0	0	0	0	0	0	0	0	0	0	0	0	0	0	0	0	0	0
ENSMUSG00000100422.1	Gm29226	0	0	0	0	0	0	0	0	0	0	0	0	0	0	0	0	0	0	0	0	0	0	0	0	0	0	0	0	0	0	0	0	0	0	0	0	0	0	0	0	0	0	0	0	0	0	0	0
ENSMUSG00000092819.1	Gm23639	0	0	0	0	0	0	0	0	0	0	0	0	0	0	0	0	0	0	0	1	0	0	0	0	0	0	0	0	0	0	0	0	0	0	0	0	1	0	0	0	0	0	0	0	0	0	0	0
ENSMUSG00000054204.6	Fam150b	0	0	0	1	0	0	0	0	0	0	0	0	0	0	0	0	0	0	0	0	0	0	0	0	0	0	0	0	0	0	0	0	0	0	0	0	0	0	0	1	0	0	0	0	0	0	0	0
ENSMUSG00000024725.12	Ostf1	1	0	2	0	3	0	2	2	0	0	3	0	0	0	1	0	5	5	3	5	6	17	6	4	5	0	1	9	3	8	8	8	8	5	4	3	8	6	4	6	5	0	0	1	3	2	6	0
ENSMUSG00000049230.8	Gm9833	0	0	1	0	0	0	0	1	0	0	0	0	0	2	0	0	0	0	0	0	1	0	0	0	0	0	0	1	0	0	1	0	0	0	0	0	0	1	0	1	0	0	0	0	0	0	0	0
ENSMUSG00000082888.1	Gm12934	0	0	0	0	0	0	0	0	0	0	0	0	0	0	0	0	0	0	0	0	0	0	0	0	0	0	0	0	0	0	0	0	0	0	0	0	0	0	0	0	0	0	0	0	0	0	0	0
ENSMUSG00000106413.1	Gm42823	0	0	0	0	0	0	0	0	0	0	0	0	0	0	0	0	0	0	0	0	0	0	0	0	0	0	0	0	0	0	0	0	0	0	0	0	0	0	0	0	0	0	0	0	0	0	0	0
ENSMUSG00000103543.1	Gm37669	0	0	0	0	0	0	0	0	0	0	0	0	0	0	0	0	0	0	0	0	0	0	0	0	0	0	0	0	0	0	0	0	0	0	0	0	0	0	0	0	0	0	0	0	0	0	0	0
ENSMUSG00000097439.6	Gm16754	0	0	0	1	0	0	0	0	0	0	1	0	0	0	0	0	0	0	0	0	0	0	0	0	0	0	0	1	0	0	0	0	1	1	0	0	0	0	0	0	0	0	0	0	0	0	0	0
ENSMUSG00000108843.1	Gm4501	0	0	0	0	0	0	0	0	0	0	0	0	0	0	0	0	0	0	0	0	0	0	0	0	0	0	0	0	0	0	0	0	0	0	0	0	0	0	0	0	0	0	0	0	0	0	0	0
ENSMUSG00000085627.2	Gm11222	0	0	0	0	0	0	0	0	0	0	0	0	0	0	0	0	0	0	0	1	0	0	0	0	0	0	0	0	0	0	0	0	0	0	0	0	0	0	0	0	0	0	0	0	0	0	0	0
ENSMUSG00000072889.9	Nfxl1	1	0	1	0	1	1	2	0	0	0	2	1	0	0	0	0	2	0	1	2	1	2	0	0	0	0	1	1	1	1	1	2	0	0	2	1	2	3	0	0	0	0	0	0	0	0	0	0
ENSMUSG00000109036.1	2210406H18Rik	0	0	0	0	0	0	0	0	0	0	0	0	0	0	0	0	0	0	0	0	0	0	0	0	0	0	0	0	0	0	0	0	0	0	0	0	0	0	0	0	0	0	0	0	0	0	0	0
ENSMUSG00000085873.1	Ttc39aos1	0	0	0	0	0	0	0	0	0	0	0	0	0	0	0	0	0	0	0	0	0	0	0	0	0	0	0	0	0	0	0	0	0	0	0	0	0	0	0	0	0	0	0	0	0	0	0	0
ENSMUSG00000046168.8	Kcnrg	0	1	0	0	0	0	0	0	0	0	0	0	0	0	0	0	0	0	0	0	0	1	0	0	0	0	0	0	0	0	0	0	0	0	0	0	0	0	0	0	0	0	0	0	0	0	0	0
ENSMUSG00000019992.7	Mtfr2	0	0	0	0	0	0	0	0	0	0	0	0	0	0	0	0	0	0	0	0	0	0	0	0	1	0	0	0	0	1	0	0	0	0	0	0	0	0	0	0	0	0	0	0	0	0	0	0
ENSMUSG00000004771.12	Rab11a	10	19	24	10	18	15	9	23	4	11	9	9	6	2	2	5	29	30	27	26	37	40	14	16	15	10	31	24	20	20	28	31	29	22	16	18	19	35	18	20	19	8	7	6	26	13	22	9
ENSMUSG00000096990.1	Gm26790	0	0	0	0	0	0	0	0	0	0	0	0	0	0	0	0	0	0	0	0	0	0	0	0	0	0	0	0	0	0	0	0	0	0	0	0	0	0	0	0	0	0	0	0	0	0	0	0
ENSMUSG00000089807.1	Gm16298	0	0	0	0	0	0	0	0	0	0	0	0	0	0	0	0	0	0	0	0	0	0	0	0	0	0	0	0	0	0	0	0	0	0	0	0	0	0	0	0	0	0	0	0	0	0	0	0
ENSMUSG00000085576.2	Dpy19l2	0	0	0	0	0	0	0	0	0	1	0	1	0	0	0	0	0	0	1	0	0	0	0	0	0	0	0	0	0	0	0	0	0	0	0	0	0	0	0	0	0	0	0	0	0	0	0	0
ENSMUSG00000091129.2	Iqcf6	0	0	0	0	0	0	0	0	0	0	0	0	0	0	0	0	0	0	0	0	0	0	0	0	0	0	0	0	0	0	0	0	0	0	0	0	0	0	0	0	0	0	0	0	0	0	0	0
ENSMUSG00000098493.1	Mir6383	0	0	0	0	0	0	0	0	0	0	0	0	0	0	0	0	0	0	0	0	0	0	0	0	0	0	0	0	0	0	0	0	0	0	0	0	0	0	0	0	0	0	0	0	0	0	0	0
ENSMUSG00000108124.1	Gm44146	0	0	0	0	0	0	0	0	0	0	0	0	0	0	0	0	0	0	0	0	0	0	0	0	0	0	0	0	0	0	0	0	0	0	0	0	0	0	0	0	0	0	0	0	0	0	0	0
ENSMUSG00000026181.11	Ppm1f	1	2	1	0	1	3	2	0	1	1	0	2	0	1	0	0	2	3	2	4	8	3	6	2	6	0	6	8	6	6	2	8	7	4	2	3	3	4	8	4	3	3	1	1	7	4	4	5
ENSMUSG00000029075.6	Tnfrsf4	0	0	0	0	0	0	0	0	0	0	0	0	0	0	0	0	0	0	0	0	0	0	0	0	0	0	0	1	0	0	0	0	0	0	0	1	0	0	0	0	0	0	1	0	0	0	0	0
ENSMUSG00000040133.2	Gpr176	1	0	1	1	0	0	0	0	0	2	1	0	0	1	0	0	1	4	4	5	3	4	5	1	2	0	4	4	0	3	2	3	1	3	1	5	1	5	2	1	5	1	0	2	0	2	3	2
ENSMUSG00000030994.15	D7Ertd443e	0	0	0	0	0	0	0	0	0	0	0	0	0	0	0	0	1	1	0	1	1	0	0	2	2	1	3	3	4	3	2	2	1	1	2	1	1	3	2	4	0	0	0	0	1	2	0	1
ENSMUSG00000101300.6	Gm29130	0	0	0	0	0	0	0	0	0	0	0	0	0	0	0	0	0	0	0	0	0	0	0	0	0	0	0	0	0	0	0	0	0	0	0	0	0	0	0	0	0	0	0	0	0	0	0	0
ENSMUSG00000003344.14	Btbd2	5	8	5	9	9	4	5	6	2	2	4	3	1	4	1	4	21	15	27	18	18	23	16	11	7	10	14	12	8	17	13	9	15	15	10	17	18	19	11	13	12	9	3	3	6	7	8	5
ENSMUSG00000105550.1	Gm42586	1	0	0	0	1	0	0	0	0	0	0	0	0	0	0	0	0	1	0	1	0	1	0	0	1	0	0	0	0	0	0	1	0	0	0	0	1	3	0	1	0	0	0	1	0	0	0	1
ENSMUSG00000055839.5	Tceb2	99	124	155	116	159	154	87	104	21	30	44	51	24	29	21	8	244	236	236	197	206	242	159	159	72	58	151	115	105	125	124	139	212	162	138	188	238	233	176	205	86	66	25	33	70	80	77	76
ENSMUSG00000091990.1	Gm9672	0	0	0	0	0	0	0	0	0	0	0	0	0	0	0	0	0	0	0	0	0	0	0	0	0	0	0	0	0	0	0	0	0	0	0	0	0	0	0	0	0	0	0	0	0	0	0	0
ENSMUSG00000104472.1	Gm38209	0	0	0	0	0	0	0	0	0	0	0	0	0	0	0	0	0	0	0	0	0	0	0	0	0	0	0	0	0	0	0	0	0	0	0	0	0	0	0	0	0	0	0	0	0	0	0	0
ENSMUSG00000002393.14	Nr2f6	4	2	3	2	2	2	3	1	0	4	2	2	2	1	5	2	7	3	12	9	12	12	4	13	8	3	16	11	10	2	7	8	4	6	5	6	8	6	7	6	2	1	2	1	6	2	11	2
ENSMUSG00000101013.1	A630072M18Rik	0	0	1	0	3	1	0	0	0	1	1	0	0	0	0	0	2	2	2	4	2	1	1	2	2	0	1	1	1	0	2	2	0	1	0	3	1	2	1	2	1	0	0	0	0	0	1	0
ENSMUSG00000084048.1	Gm12042	0	0	0	0	0	0	0	0	0	0	0	0	0	0	0	0	0	0	0	0	0	0	0	0	0	0	0	0	0	1	0	0	0	0	0	0	0	1	0	0	0	0	0	0	0	0	0	0
ENSMUSG00000102538.1	Gm37230	0	0	0	0	0	0	0	0	0	0	0	0	0	0	0	0	0	0	0	0	0	0	0	0	0	0	0	0	0	0	0	0	0	0	0	0	0	0	0	0	0	0	0	0	0	0	0	0
ENSMUSG00000104154.1	Gm38104	0	0	1	0	0	0	0	0	0	0	0	0	0	0	0	0	2	1	0	0	0	0	1	0	0	0	0	0	0	0	1	0	0	1	0	0	2	1	0	0	0	0	0	0	0	0	0	0
ENSMUSG00000020904.11	Cfap52	0	0	0	0	0	0	0	0	1	0	1	0	0	0	0	0	1	0	0	0	1	0	1	1	0	1	0	0	0	0	1	1	1	0	0	1	0	0	0	0	0	1	0	0	0	0	0	0
ENSMUSG00000064288.4	Hist1h4k	0	0	0	0	0	0	1	1	0	0	0	0	0	0	0	0	0	0	0	0	0	0	0	0	0	0	0	0	0	0	0	0	0	0	0	0	1	0	0	0	0	0	0	0	0	0	0	0
ENSMUSG00000030493.13	Faap24	0	1	0	0	1	1	2	1	0	0	1	0	0	1	0	0	0	2	0	1	5	2	0	1	0	1	4	1	0	2	2	0	2	1	1	1	0	4	1	2	0	0	1	0	0	0	1	0
ENSMUSG00000086222.1	Gm11665	0	0	0	0	0	0	0	0	0	0	0	0	0	0	0	0	0	0	0	0	0	0	0	0	0	0	0	0	0	0	0	0	0	0	0	0	0	0	0	0	0	0	0	0	0	0	0	0
ENSMUSG00000083835.1	Gm11898	0	0	0	0	0	0	0	0	0	0	0	0	0	0	0	0	0	0	0	0	0	0	0	0	0	0	0	0	0	0	0	0	0	0	0	0	0	0	0	0	0	0	0	0	0	0	0	0
ENSMUSG00000025737.5	Wdr24	4	1	2	1	0	2	0	4	0	0	2	1	0	0	1	0	1	0	2	5	3	3	3	2	2	0	3	5	1	5	3	4	0	5	3	3	4	2	3	1	1	2	1	4	0	6	6	7
ENSMUSG00000030911.7	Zp2	0	0	0	0	0	0	0	0	0	0	0	0	0	0	0	0	0	0	0	0	0	0	0	0	0	0	0	0	0	0	0	0	0	0	0	0	0	0	0	0	0	0	0	0	0	0	0	0
ENSMUSG00000081828.1	Gm11420	0	0	0	0	0	0	0	0	0	0	0	0	0	0	0	0	0	0	0	0	0	0	0	0	0	0	0	0	0	0	0	0	0	0	0	0	0	0	0	0	0	0	0	0	0	0	0	0
ENSMUSG00000031925.16	Maml2	1	0	0	1	2	1	0	0	1	0	0	0	0	0	0	0	0	0	1	0	3	3	3	0	1	1	1	2	0	0	3	1	3	1	0	0	4	1	0	2	1	1	0	1	1	1	3	2
ENSMUSG00000038403.10	Hfe2	0	0	0	0	0	0	0	0	0	0	0	0	0	0	0	0	0	0	0	0	0	0	0	0	0	0	0	0	0	0	0	0	0	0	0	0	0	0	0	0	0	0	0	0	0	0	0	0
ENSMUSG00000105575.1	Gm43475	0	0	0	0	0	0	0	0	0	0	0	0	0	0	0	0	0	0	0	0	0	0	0	0	0	0	0	0	0	0	0	0	0	0	0	0	0	0	0	0	0	0	0	0	0	0	0	0
ENSMUSG00000029811.14	Aoc1	0	0	0	0	0	0	0	0	0	0	0	0	0	1	0	0	0	0	0	0	0	0	0	0	0	0	0	0	0	0	0	0	0	0	0	0	0	0	0	0	0	0	0	0	0	0	0	0
ENSMUSG00000105055.1	Gm43079	0	0	0	0	0	0	0	0	0	0	0	0	0	0	0	0	0	0	0	0	0	0	0	0	0	0	0	0	0	0	0	0	0	0	0	0	0	0	0	0	0	0	0	0	0	0	0	0
ENSMUSG00000096640.3	Gm4312	0	0	0	0	0	0	0	0	0	0	0	0	0	0	0	0	0	0	0	0	0	0	0	0	0	0	0	0	0	0	0	0	0	0	0	0	0	0	0	0	0	0	0	0	0	0	0	0
ENSMUSG00000040536.15	Necab1	2	3	0	4	3	2	0	1	2	0	0	2	0	1	0	0	12	16	8	12	12	14	9	6	3	3	2	5	6	5	6	5	19	12	5	6	23	18	14	18	3	2	5	1	1	3	4	3
ENSMUSG00000054005.4	Mill1	0	0	0	0	0	0	0	0	0	0	0	0	0	0	0	0	0	0	0	0	0	0	0	0	0	0	0	0	0	0	0	0	0	0	0	0	0	0	0	0	0	0	0	0	0	0	0	0
ENSMUSG00000000340.10	Dbt	2	1	0	1	1	0	0	0	0	1	0	0	0	1	0	1	7	4	1	6	9	4	4	2	3	2	5	9	5	3	2	1	3	1	2	5	7	7	7	2	6	3	0	0	0	7	4	1
ENSMUSG00000087217.1	Gm13209	0	0	0	0	0	0	0	0	0	0	0	0	0	0	0	0	0	0	0	0	0	0	0	0	0	0	0	0	0	0	0	0	0	0	0	0	0	0	0	0	0	0	0	0	0	0	0	0
ENSMUSG00000084325.2	Gm15550	0	0	0	0	0	0	0	0	0	0	0	0	0	0	0	0	0	0	0	0	0	0	0	0	0	0	0	0	0	0	0	0	0	0	0	0	0	0	1	0	0	0	0	0	0	0	0	0
ENSMUSG00000023990.18	Tfeb	0	0	1	0	1	0	0	0	0	0	0	0	0	0	0	0	2	2	3	3	0	2	2	0	0	1	1	1	3	2	2	2	1	4	1	2	1	5	1	2	2	1	3	0	0	1	0	2
ENSMUSG00000022583.12	Ly6f	0	0	0	0	0	0	0	0	0	0	0	0	0	0	0	0	0	0	0	0	0	0	0	0	0	0	0	0	0	0	0	0	0	0	0	0	0	0	0	0	0	0	0	0	0	0	0	0
ENSMUSG00000100676.1	Gm28860	0	0	0	0	0	0	0	0	0	0	0	0	0	0	0	0	0	0	0	0	0	0	0	0	0	0	0	0	0	0	0	0	0	0	0	0	0	0	0	0	0	0	0	0	0	0	0	0
ENSMUSG00000005864.7	Cnga2	0	0	0	0	0	0	0	0	0	0	0	0	0	0	0	0	0	0	0	0	0	0	0	0	0	0	0	0	0	0	0	0	0	0	0	0	0	0	0	0	0	0	0	0	0	0	0	0
ENSMUSG00000029767.16	Calu	7	3	9	5	8	6	3	4	2	0	1	1	2	2	0	0	14	16	12	10	14	16	11	9	13	4	9	7	10	6	10	10	15	8	7	6	12	17	8	7	4	3	3	0	2	7	6	6
ENSMUSG00000077433.1	Gm22593	0	0	0	0	0	0	0	0	0	0	0	0	0	0	0	0	0	0	0	0	0	0	0	0	0	0	0	0	0	0	0	0	0	0	0	0	0	0	0	0	0	0	0	0	0	0	0	0
ENSMUSG00000097068.1	Gm26760	0	0	0	0	0	0	0	0	0	0	0	0	0	0	0	0	0	0	0	0	0	0	0	0	0	0	0	0	0	0	0	0	0	0	0	0	0	0	0	0	0	0	0	0	0	0	0	0
ENSMUSG00000022195.6	6030458C11Rik	2	3	2	1	4	2	0	3	2	3	0	0	1	1	0	0	5	2	5	4	4	4	4	4	4	1	13	18	8	8	5	5	4	3	2	4	4	10	3	3	3	5	4	1	9	5	5	2
ENSMUSG00000013736.16	Trnt1	8	1	5	2	3	3	3	1	0	3	5	1	0	2	0	1	7	16	8	7	6	3	2	4	7	5	8	9	6	8	10	8	6	5	4	3	5	7	5	5	4	6	3	2	5	5	12	4
ENSMUSG00000001415.10	Smg5	0	4	4	4	1	2	4	2	0	3	3	3	0	0	0	2	7	9	9	10	17	12	6	10	8	6	9	16	7	14	9	10	8	12	4	7	8	22	4	6	8	6	6	1	5	7	9	1
ENSMUSG00000059379.1	Olfr1014	0	0	0	0	0	0	0	0	0	0	0	0	0	0	0	0	0	0	0	0	0	0	0	0	0	0	0	0	0	0	0	0	0	0	0	0	0	0	0	0	0	0	0	0	0	0	0	0
ENSMUSG00000103451.1	Gm33973	0	0	0	0	0	0	0	0	0	0	0	0	0	0	0	0	0	0	0	0	0	0	0	0	0	0	0	0	0	0	0	0	0	0	0	0	0	0	0	0	0	0	0	0	0	0	0	0
ENSMUSG00000102756.1	Gm37054	0	0	0	0	0	0	0	0	0	0	0	0	0	0	0	0	0	0	0	0	0	0	0	0	0	0	0	0	0	0	0	0	0	0	0	0	0	0	0	0	0	0	0	0	0	0	0	0
ENSMUSG00000110396.1	RP24-163K4.4	0	0	0	0	0	1	0	0	0	0	0	0	0	0	0	0	0	0	0	0	0	0	0	0	1	0	0	0	0	0	1	1	0	0	0	0	0	0	0	1	0	0	0	0	0	0	0	0
ENSMUSG00000073563.2	Csnk1g3	4	5	6	5	6	8	2	3	1	2	2	2	0	2	2	1	7	15	7	10	10	12	7	13	6	4	11	11	8	5	9	11	7	8	3	7	16	16	10	7	6	1	2	2	7	5	6	4
ENSMUSG00000071230.5	Npw	0	0	0	0	1	0	0	0	0	0	0	0	0	0	0	0	0	0	0	0	0	0	0	0	0	0	0	0	0	0	0	0	0	0	0	0	0	0	0	0	0	0	0	0	0	0	0	0
ENSMUSG00000073010.9	Gm5127	0	0	0	0	0	0	0	0	0	0	0	0	0	0	0	0	0	0	1	0	0	0	0	0	1	0	0	0	0	0	0	0	0	0	0	0	0	0	0	0	0	0	0	0	0	0	0	0
ENSMUSG00000015522.18	Arnt	0	0	1	0	3	0	1	1	0	1	0	4	0	0	0	0	1	1	0	2	4	1	1	3	3	1	1	1	1	2	0	0	0	0	0	1	1	1	0	1	1	0	0	1	1	1	1	0
ENSMUSG00000101926.1	Gm28904	0	0	0	0	0	0	0	0	0	0	0	0	0	0	0	0	0	0	0	0	0	0	0	0	0	0	0	0	0	0	0	0	0	0	0	0	0	0	0	0	0	0	0	0	0	0	0	0
ENSMUSG00000081542.1	Gm12512	0	0	0	0	0	0	0	0	0	0	0	0	0	0	0	0	0	0	0	0	0	0	0	0	0	0	0	0	0	0	0	0	0	0	0	0	0	0	0	0	0	0	0	0	0	0	0	0
ENSMUSG00000101881.1	Gm21076	0	0	0	0	0	0	0	0	0	0	0	0	0	0	0	0	0	0	0	0	0	0	0	0	0	0	0	0	0	0	0	0	0	0	0	0	0	0	0	0	0	0	0	0	0	0	0	0
ENSMUSG00000037617.11	Spag1	0	1	0	1	0	0	0	1	0	0	0	0	0	0	1	0	0	0	1	1	0	1	0	0	0	0	0	0	0	1	1	0	0	0	1	0	0	0	1	0	1	0	0	0	0	0	0	0
ENSMUSG00000020424.3	Gatsl3	0	0	0	1	0	0	0	0	0	0	0	0	0	0	0	0	2	1	1	0	2	1	1	1	4	2	1	0	2	5	1	4	0	0	0	1	1	2	1	0	1	0	1	0	2	0	1	0
ENSMUSG00000051917.3	Tas2r144	0	0	0	0	0	0	0	0	0	0	0	0	0	0	0	0	0	0	0	0	0	0	0	0	0	0	0	0	0	0	0	0	0	0	0	0	0	0	0	0	0	0	0	0	0	0	0	0
ENSMUSG00000107824.1	Gm6443	0	1	1	4	0	1	1	0	0	1	0	1	0	0	0	0	0	1	3	2	2	1	0	0	0	0	0	1	1	0	0	0	1	0	0	0	3	1	1	2	1	0	0	1	1	1	1	0
ENSMUSG00000044468.14	Fam46c	1	0	0	0	0	1	0	0	0	0	0	0	0	0	0	0	1	0	1	0	1	0	0	1	1	1	0	0	0	0	2	2	1	0	2	0	1	0	0	0	1	0	0	0	3	1	1	1
ENSMUSG00000106862.1	Gm42811	0	0	0	0	0	0	0	0	0	0	0	0	0	0	0	0	0	0	0	0	0	0	0	0	0	0	0	0	0	0	0	0	0	0	0	0	0	0	0	0	0	0	0	0	0	0	0	0
ENSMUSG00000032340.7	Neo1	4	6	9	9	7	8	2	5	2	0	2	5	2	5	2	0	11	11	6	7	10	13	5	7	4	1	6	4	7	4	7	7	7	5	5	9	9	6	6	8	2	3	1	2	0	2	4	3
ENSMUSG00000088663.1	Gm25332	0	0	0	0	0	0	0	0	0	0	0	0	0	0	0	0	0	0	0	0	0	0	0	0	0	0	0	0	0	0	0	0	0	0	0	0	0	0	0	0	0	0	0	0	0	0	0	0
ENSMUSG00000046486.3	Olfr231	0	0	0	0	0	0	0	0	0	0	0	0	0	0	0	0	0	0	0	0	0	0	0	0	0	0	0	0	0	0	0	0	0	0	0	0	0	0	0	0	0	0	0	0	0	0	0	0
ENSMUSG00000005981.11	Trap1	3	2	0	0	4	3	1	2	1	0	6	1	0	4	1	3	7	13	11	12	9	16	7	4	16	9	13	15	18	18	19	12	8	4	13	3	12	12	13	5	12	12	5	4	11	6	16	11
ENSMUSG00000033060.15	Lmo7	1	1	2	0	1	0	0	1	0	0	0	3	0	0	1	1	6	7	8	10	14	14	7	6	7	4	8	7	12	14	12	12	8	4	3	5	16	16	17	9	4	5	4	3	10	14	12	9
ENSMUSG00000004947.15	Dtx2	1	1	1	3	1	0	1	2	0	1	2	3	0	0	0	0	0	3	2	2	2	2	0	1	0	0	1	1	1	0	1	0	1	0	1	1	1	1	1	3	1	0	1	0	1	0	1	0
ENSMUSG00000089120.1	Gm26405	0	0	0	0	0	0	0	0	0	0	0	0	0	0	0	0	0	0	0	0	0	0	0	0	0	0	0	0	0	0	0	0	0	0	0	0	0	0	0	0	0	0	0	0	0	0	0	0
ENSMUSG00000061292.10	Cyp3a59	0	0	0	0	0	0	0	0	0	0	0	0	0	0	0	0	0	0	0	0	0	0	0	0	0	0	0	0	0	0	0	0	0	0	0	0	0	0	0	0	0	0	0	0	0	0	0	0
ENSMUSG00000097104.1	Gm26579	0	0	0	0	0	0	0	0	0	0	0	0	0	0	0	0	0	0	0	0	0	0	0	0	0	0	0	0	0	0	0	0	0	0	0	0	0	0	0	0	0	0	0	0	0	0	0	0
ENSMUSG00000076873.2	Trdv5	0	0	0	0	0	0	0	0	0	0	0	0	0	0	0	0	0	0	0	0	0	0	0	0	0	0	0	0	0	0	0	0	0	0	0	0	0	0	0	0	0	0	0	0	0	0	0	0
ENSMUSG00000079389.10	Gm3149	0	0	0	0	0	0	0	0	0	0	0	0	0	0	0	0	0	0	0	0	0	0	0	0	0	0	0	0	0	0	0	0	0	0	0	1	0	0	0	0	0	0	0	0	0	0	0	0
ENSMUSG00000030674.5	Qprt	0	0	0	0	0	0	0	0	0	0	0	0	0	0	0	0	0	0	1	0	0	0	0	0	0	0	0	0	0	0	0	0	0	0	0	1	1	0	0	0	0	0	0	0	0	0	1	0
ENSMUSG00000064440.1	Gm26224	0	0	0	0	0	0	0	0	0	0	0	0	0	0	0	0	0	0	0	0	0	0	0	0	0	0	0	0	0	0	0	0	0	0	0	0	0	0	0	0	0	0	0	0	0	0	0	0
ENSMUSG00000097128.1	Gm26884	0	0	0	0	0	0	0	0	0	0	0	0	0	0	0	0	0	0	0	0	0	0	0	0	0	0	0	0	0	0	0	0	0	0	0	0	0	0	0	1	0	0	0	0	0	0	0	0
ENSMUSG00000090965.1	Gm17203	0	0	0	0	0	0	0	0	0	0	0	0	0	0	0	0	0	0	0	0	0	0	0	0	0	0	0	0	1	0	0	0	0	0	0	0	0	0	0	0	0	0	0	0	0	0	0	0
ENSMUSG00000025579.14	Gaa	2	6	4	6	8	8	5	3	4	5	8	8	3	9	2	1	25	35	26	39	34	41	30	26	33	26	72	63	50	51	61	59	37	34	28	51	64	64	40	34	48	57	35	43	70	61	75	40
ENSMUSG00000082828.1	Gm16106	0	1	0	1	0	0	0	0	0	0	0	0	0	0	0	0	2	0	0	0	0	1	0	0	0	0	0	1	0	0	0	0	1	0	0	0	0	1	0	0	0	0	0	0	0	1	0	0
ENSMUSG00000004098.7	Col5a3	0	0	0	0	0	0	0	0	0	0	0	0	0	0	0	0	1	0	0	0	0	0	0	0	0	0	0	0	1	0	1	0	1	0	0	1	0	0	0	0	0	0	1	1	0	0	0	0
ENSMUSG00000083493.1	Gm15044	0	1	0	0	0	0	0	0	0	0	0	0	0	0	0	0	0	0	0	0	0	0	0	0	0	0	0	0	0	0	0	0	0	0	0	0	0	0	0	0	0	0	0	0	0	0	0	0
ENSMUSG00000073919.1	Olfr663	0	0	0	0	0	0	0	0	0	0	0	0	0	0	0	0	0	0	0	0	0	0	0	0	0	0	0	0	0	0	0	0	0	0	0	0	0	0	0	0	0	0	0	0	0	0	0	0
ENSMUSG00000057626.1	Gm5621	1	3	6	1	0	0	0	0	0	0	0	0	0	0	1	0	1	2	1	0	1	1	2	0	0	0	0	0	0	0	0	0	3	3	1	1	3	4	0	1	0	0	0	0	0	0	0	0
ENSMUSG00000045915.15	Ccdc42	0	0	0	0	0	0	0	0	0	0	0	0	0	0	0	0	0	1	0	0	0	0	0	0	0	0	0	0	0	0	0	0	0	0	0	1	0	0	0	0	0	0	0	0	0	0	1	0
ENSMUSG00000089871.1	Speer4cos	0	0	0	0	0	0	0	0	0	0	0	0	0	0	0	0	0	0	0	0	0	0	0	0	0	0	0	0	0	0	0	0	0	0	0	0	0	0	0	0	0	0	0	0	0	0	0	0
ENSMUSG00000042306.11	S100a14	0	0	0	0	0	0	0	0	0	0	0	0	0	0	0	0	0	0	0	0	0	0	0	0	0	0	0	0	0	0	0	0	0	0	0	0	0	0	0	0	0	0	0	0	0	0	0	0
ENSMUSG00000094172.1	AC163611.1	0	0	0	0	0	0	0	0	0	0	0	0	0	0	0	0	0	0	0	0	0	0	0	0	0	0	0	0	0	0	0	0	0	0	0	0	0	0	0	0	0	0	0	0	0	0	0	0
ENSMUSG00000018196.18	Glrx2	11	9	17	17	10	16	7	15	3	3	6	5	3	2	3	5	44	23	30	38	36	29	27	28	11	3	21	20	17	19	16	19	35	24	26	30	37	45	28	34	10	13	5	4	6	13	17	10
ENSMUSG00000039304.11	Tnfsf10	0	0	0	0	0	0	0	0	0	0	0	0	0	0	0	0	1	0	0	0	0	0	0	0	0	0	0	0	0	0	0	0	0	0	0	0	0	0	0	0	0	0	0	0	0	0	0	0
ENSMUSG00000071343.2	Gm10327	0	0	0	0	0	0	0	0	0	0	0	0	0	0	0	0	0	0	0	0	0	0	0	0	0	0	0	0	0	0	0	0	0	1	0	0	0	0	0	0	0	0	0	0	0	0	0	0
ENSMUSG00000029238.11	Clock	2	3	1	2	1	3	1	0	1	1	1	2	0	0	0	0	13	10	17	8	14	14	7	12	6	6	19	11	15	11	15	14	8	11	8	4	11	21	9	7	6	8	2	0	7	7	12	4
ENSMUSG00000065329.1	Gm22054	0	0	0	0	0	0	0	0	0	0	0	0	0	0	0	0	0	0	0	0	0	0	0	0	0	0	0	0	0	0	0	0	0	0	0	0	0	0	0	0	0	0	0	0	0	0	0	0
ENSMUSG00000032946.16	Rasgrp2	4	3	7	12	4	7	5	10	5	0	1	4	3	0	0	0	41	31	31	20	18	37	15	21	9	5	18	18	5	15	15	14	12	15	9	17	34	30	13	16	6	5	1	2	9	13	9	6
ENSMUSG00000050066.6	A130023I24Rik	0	0	0	0	0	0	0	0	0	0	0	0	0	0	0	0	0	0	0	0	0	0	0	0	0	0	0	0	0	0	0	1	0	0	0	0	0	0	0	0	0	0	0	0	0	0	0	0
ENSMUSG00000091537.2	Tma7	53	54	76	73	79	66	34	51	9	7	17	9	2	12	7	3	101	94	114	104	97	106	89	72	35	22	42	62	38	34	35	49	83	88	58	74	111	108	96	71	27	18	13	13	20	43	39	31
ENSMUSG00000024529.13	Lox	0	0	0	0	0	0	0	0	0	0	0	0	0	0	0	0	0	1	0	0	0	0	0	0	0	0	0	0	0	1	0	0	0	1	0	0	0	0	0	0	0	0	0	0	0	0	0	0
ENSMUSG00000034165.16	Ccnd3	4	4	1	0	2	7	4	8	1	1	1	1	1	0	0	0	10	7	2	4	2	9	2	11	1	6	6	6	5	4	10	11	13	5	1	1	12	8	4	3	4	3	1	2	3	3	4	4
ENSMUSG00000027546.15	Atp9a	19	17	32	23	14	25	15	20	14	15	31	25	4	13	6	8	52	55	55	52	76	67	55	43	62	32	89	105	95	85	70	76	64	41	30	37	68	52	54	60	43	32	20	23	60	76	60	65
ENSMUSG00000014747.6	Ankrd53	0	0	0	0	0	0	0	0	0	0	0	0	0	0	0	0	0	0	0	0	0	0	0	0	0	0	0	0	0	0	0	0	0	0	0	0	0	0	0	0	0	0	0	0	0	0	0	0
ENSMUSG00000040524.9	Zfp609	2	0	0	2	1	1	1	0	0	4	0	2	0	1	0	1	4	2	6	3	3	4	6	1	1	1	5	2	3	2	5	4	2	1	1	2	3	3	5	2	3	1	1	0	2	1	2	1
ENSMUSG00000096110.1	Gm26270	0	0	0	0	0	0	0	0	0	0	0	0	0	0	0	0	0	0	0	0	0	0	0	0	0	0	0	0	0	0	0	0	0	0	0	0	0	0	0	0	0	0	0	0	0	0	0	0
ENSMUSG00000026864.13	Hspa5	7	13	15	16	9	15	7	10	8	6	7	6	6	5	2	2	33	62	58	34	46	54	35	45	21	14	25	31	37	28	36	30	32	31	35	20	49	55	46	43	15	9	7	6	15	18	15	15
ENSMUSG00000080696.1	Gm12825	0	0	0	0	0	0	0	0	0	0	0	0	0	0	0	0	0	0	0	0	0	0	0	0	0	0	0	0	0	0	0	0	0	0	0	0	0	0	0	0	0	0	0	0	0	0	0	0
ENSMUSG00000094081.2	Gm20826	0	0	0	0	0	0	0	0	0	0	0	0	0	0	0	0	0	0	0	0	0	0	0	0	0	0	0	0	0	0	0	0	0	0	0	0	0	0	0	0	0	0	0	0	0	0	0	0
ENSMUSG00000041353.12	Tmem29	1	4	3	6	2	3	7	3	1	0	2	1	0	2	0	0	17	8	9	9	11	8	6	4	2	2	5	3	5	2	3	4	2	4	4	1	5	5	6	4	1	1	1	3	0	1	0	2
ENSMUSG00000065625.1	Gm24765	0	0	0	0	0	0	0	0	0	0	0	0	0	0	0	0	0	0	0	0	0	0	0	0	0	0	0	0	0	0	0	0	0	0	0	0	0	0	0	0	0	0	0	0	0	0	0	0
ENSMUSG00000024376.6	Epb41l4a	0	0	1	1	2	0	0	1	1	0	0	0	0	0	0	0	2	3	1	0	1	1	0	0	1	0	1	1	3	0	3	0	0	0	1	0	0	0	1	1	0	0	0	0	0	0	0	0
ENSMUSG00000050926.5	Dcaf12l2	0	0	0	0	0	0	0	0	0	0	0	0	0	1	0	0	1	0	0	0	0	0	1	0	0	0	1	0	0	0	0	1	1	1	0	0	0	0	1	0	0	0	0	0	0	0	0	0
ENSMUSG00000033721.16	Vav3	2	1	2	2	0	1	0	0	3	0	0	1	0	0	0	1	0	0	0	1	0	0	0	1	0	0	1	0	0	1	1	0	0	1	1	0	1	0	3	0	0	1	0	0	0	0	0	0
ENSMUSG00000105796.1	Gm42845	1	0	0	1	2	1	0	0	0	0	0	1	0	0	0	0	0	0	1	0	1	0	2	0	0	0	0	0	0	0	0	0	0	1	1	0	0	2	1	1	0	0	0	0	0	0	1	0
ENSMUSG00000048652.12	Samd13	0	0	0	0	0	0	0	0	0	0	0	0	0	0	0	0	0	0	0	0	0	0	0	0	0	0	0	0	0	0	0	0	0	0	0	0	0	0	1	0	0	0	0	0	0	0	0	0
ENSMUSG00000106008.1	Gm42920	0	0	0	0	0	0	0	0	0	0	0	0	0	0	0	0	0	0	0	0	0	0	0	0	0	0	0	0	0	0	0	0	0	0	0	0	0	0	0	0	0	0	0	0	0	0	0	0
ENSMUSG00000032556.10	Bfsp2	0	0	0	0	0	0	0	0	0	1	0	0	0	0	0	0	3	5	4	5	7	4	4	4	2	3	2	0	4	7	2	6	3	7	2	4	3	4	3	6	0	1	1	1	1	1	1	3
ENSMUSG00000037101.16	Ttc29	0	0	0	0	0	0	0	0	0	0	0	0	0	0	0	0	0	0	0	0	0	0	0	0	0	0	0	0	0	0	0	0	0	0	0	0	0	0	0	0	0	0	0	0	0	0	0	0
ENSMUSG00000088203.1	Gm23755	0	0	0	0	0	0	0	0	0	0	0	0	0	0	0	0	0	0	0	0	0	0	0	0	0	0	0	0	0	0	0	0	0	0	0	0	0	0	0	0	0	0	0	0	0	0	0	0
ENSMUSG00000105374.1	Gm42551	0	0	0	0	0	0	0	0	0	0	0	0	0	0	0	0	0	0	1	0	0	0	0	0	0	0	0	0	0	1	1	0	0	0	0	0	1	0	0	0	0	0	0	0	0	0	0	0
ENSMUSG00000035232.8	Pdk3	0	1	0	0	1	0	0	1	0	4	0	0	0	0	0	0	8	6	4	4	4	8	8	4	4	2	4	9	2	3	6	8	5	2	6	8	5	5	7	7	3	2	2	1	2	2	5	3
ENSMUSG00000098266.1	Gm27516	0	0	0	0	0	0	0	0	0	0	0	0	0	0	0	0	0	0	0	0	0	0	0	0	0	0	0	0	0	0	0	0	0	0	0	0	0	0	0	0	0	0	0	0	0	0	0	0
ENSMUSG00000081980.1	Gm13702	0	0	0	0	0	1	0	0	0	0	0	0	0	0	0	0	0	0	0	0	0	0	0	0	0	0	0	0	0	0	0	0	0	0	0	0	0	0	0	0	0	0	0	0	0	0	0	0
ENSMUSG00000099757.1	BE692007	0	0	0	0	0	0	0	0	0	0	0	0	1	0	0	0	0	0	0	0	0	0	0	0	0	0	0	0	0	0	0	0	0	0	0	0	0	0	0	0	0	1	0	0	0	0	0	0
ENSMUSG00000074170.5	Plekhf1	0	0	0	0	0	0	0	0	0	0	0	0	0	0	0	0	1	1	2	1	4	1	0	2	0	0	0	0	0	1	1	0	0	0	0	0	1	1	2	2	1	0	0	0	0	1	0	2
ENSMUSG00000084909.1	4930528G23Rik	0	0	0	0	0	0	0	0	0	0	0	0	0	0	0	0	0	0	0	0	0	0	0	0	0	0	0	0	0	0	0	0	0	0	0	0	0	0	0	0	0	0	0	0	0	0	0	0
ENSMUSG00000107687.1	Gm44254	0	0	0	0	1	1	1	0	0	1	0	0	1	0	0	0	0	0	1	0	0	0	0	0	0	0	0	0	0	0	0	0	0	0	1	0	1	1	0	0	0	0	0	0	0	0	0	0
ENSMUSG00000003348.9	Mob3a	0	6	1	5	0	2	0	2	0	0	0	2	1	0	0	0	1	1	2	2	1	4	1	0	1	3	3	0	1	1	0	0	1	2	0	1	0	0	1	0	1	0	0	0	1	0	1	2
ENSMUSG00000020633.13	Dcdc2c	0	0	0	0	0	0	0	0	0	0	0	0	0	0	0	0	0	0	0	0	0	0	0	0	0	0	0	0	0	0	0	0	0	0	0	0	0	0	0	0	0	0	0	0	0	0	0	0
ENSMUSG00000100404.1	Gm21577	0	0	0	0	0	0	0	0	0	0	0	0	0	0	0	0	0	0	0	0	0	0	0	0	0	0	0	0	0	0	0	0	0	0	0	0	0	0	0	0	0	0	0	0	0	0	0	0
ENSMUSG00000031320.9	Rps4x	231	208	301	228	305	301	245	295	61	45	74	70	28	49	26	22	291	228	211	248	254	280	191	181	73	55	95	86	90	69	97	97	145	155	106	160	190	253	141	140	49	36	28	23	44	54	63	45
ENSMUSG00000096160.1	Gm3436	0	0	0	0	0	0	1	0	0	0	0	0	0	0	0	0	0	0	0	0	0	0	0	0	0	0	0	0	0	0	0	0	0	0	0	0	0	0	0	0	0	0	0	0	0	0	0	0
ENSMUSG00000059343.4	Aldoart1	0	0	0	0	0	0	0	0	0	0	1	0	0	0	0	0	0	2	0	2	1	1	0	0	2	1	1	2	0	1	0	0	2	1	1	2	2	1	2	1	0	1	2	0	1	0	1	2
ENSMUSG00000083317.1	Gm14402	0	0	0	0	0	0	0	0	0	0	0	0	0	0	0	0	0	0	0	0	0	0	0	0	0	0	0	0	0	0	0	0	0	0	0	0	0	0	0	0	0	0	0	0	0	0	0	0
ENSMUSG00000031479.9	Vps36	23	9	19	11	16	18	4	12	8	4	5	4	4	5	2	5	18	23	19	16	18	26	12	13	10	13	20	17	24	21	22	21	13	8	16	8	14	19	11	18	9	12	3	6	15	12	18	11
ENSMUSG00000099834.1	Gm21728	0	0	0	0	0	0	0	0	0	0	0	0	0	0	0	0	0	0	0	0	0	0	0	0	0	0	0	0	0	0	0	0	0	0	0	0	0	0	0	0	0	0	0	0	0	0	0	0
ENSMUSG00000104777.1	Gm4865	0	0	0	0	0	0	0	0	0	0	0	0	0	0	0	0	0	0	0	0	0	0	0	0	0	0	0	0	0	0	1	0	0	0	0	0	0	0	0	0	0	0	0	0	0	0	0	0
ENSMUSG00000107959.1	Gm44111	0	0	0	0	0	0	0	0	0	0	0	0	0	1	0	0	0	0	0	0	0	0	0	0	0	0	0	0	0	0	0	0	0	0	0	0	0	0	0	0	0	0	0	0	0	0	0	0
ENSMUSG00000101603.1	Gm28730	0	0	0	0	0	0	0	0	0	0	0	0	0	0	0	0	0	0	0	0	0	0	0	0	0	0	0	0	1	0	0	0	0	0	0	0	0	0	0	0	0	0	0	0	0	0	0	0
ENSMUSG00000027775.9	Mfsd1	1	2	3	3	1	0	0	0	0	1	0	2	1	0	0	1	5	3	4	4	2	5	0	2	3	0	0	4	4	6	5	0	2	6	1	1	4	4	9	3	4	0	0	1	3	2	4	2
ENSMUSG00000100377.1	Gm28369	0	0	0	0	0	0	0	0	0	0	0	0	0	0	0	0	0	0	0	0	0	0	0	0	0	0	0	0	0	0	0	0	0	0	0	0	0	0	0	0	0	0	0	0	0	0	0	0
ENSMUSG00000056043.5	Rgs9bp	0	0	0	0	0	0	0	0	0	0	0	0	0	0	0	0	0	0	0	0	0	0	0	0	0	0	0	0	0	0	0	0	0	0	0	0	0	0	0	0	0	0	0	0	0	0	0	0
ENSMUSG00000080716.1	Gm13503	0	0	0	0	0	0	0	0	0	0	0	0	0	0	0	0	0	0	0	0	0	0	0	0	0	0	0	0	0	0	0	0	0	0	0	0	0	0	0	0	0	0	0	0	0	0	0	0
ENSMUSG00000040715.12	Rsc1a1	0	0	0	0	0	0	0	0	0	0	0	0	0	0	0	0	0	0	0	0	0	0	0	0	0	0	0	0	0	0	0	0	0	0	0	0	0	0	0	0	0	0	0	0	0	0	0	0
ENSMUSG00000100475.1	Gm29543	0	0	1	0	0	0	0	0	0	0	0	0	0	0	0	0	0	1	0	1	0	0	0	0	0	0	0	0	0	1	0	0	0	0	0	0	0	1	0	0	0	0	0	0	0	0	0	0
ENSMUSG00000096070.1	Gm25350	0	0	0	0	0	0	0	0	0	0	0	0	0	0	0	0	0	0	0	0	0	0	0	0	0	0	0	0	0	0	0	0	0	0	0	0	0	0	0	0	0	0	0	0	0	0	0	0
ENSMUSG00000103373.1	Gm37238	0	0	0	0	0	1	0	0	0	0	0	0	0	0	0	0	0	0	2	0	0	0	0	0	0	0	0	0	0	0	0	0	1	1	0	0	0	1	2	0	0	0	0	0	0	0	0	0
ENSMUSG00000099274.1	Gm27218	0	0	0	0	0	0	0	0	0	0	0	0	0	0	0	0	0	0	0	0	0	0	0	0	0	0	0	0	0	0	0	0	0	0	0	0	0	0	0	0	0	0	0	0	0	0	0	0
ENSMUSG00000103276.1	Gm37917	0	0	0	0	0	0	0	0	0	0	0	0	0	0	0	0	0	0	0	0	0	0	0	0	0	0	0	0	0	0	0	0	0	0	0	0	0	0	0	0	0	0	0	0	0	0	0	0
ENSMUSG00000101280.1	Gm8600	0	0	0	0	0	0	0	0	0	0	0	0	0	0	0	0	0	0	0	0	0	0	0	0	0	0	0	0	0	0	0	0	0	0	0	0	0	0	0	0	0	0	0	0	0	0	0	0
ENSMUSG00000103318.1	Gm38356	0	0	0	0	0	0	0	0	0	0	0	0	0	0	0	0	0	0	0	0	0	0	0	0	0	0	0	0	0	0	0	0	0	0	0	0	0	0	0	0	0	0	0	0	0	0	0	0
ENSMUSG00000099872.1	1700074H08Rik	0	0	0	0	0	0	0	0	0	0	0	0	0	0	0	0	0	0	0	0	0	0	0	0	0	0	0	0	0	0	0	0	0	0	0	0	0	0	0	0	0	0	0	0	0	0	0	0
ENSMUSG00000023025.15	Larp4	2	3	5	1	5	1	1	3	1	3	1	1	1	2	2	0	8	5	13	7	6	9	3	5	3	1	6	8	5	5	7	6	12	10	2	8	8	9	7	3	4	0	1	2	1	0	4	1
ENSMUSG00000100310.1	Gm19641	0	0	0	0	0	0	0	0	0	0	0	0	0	0	0	0	0	0	0	0	0	0	0	0	0	0	0	0	0	0	0	0	0	0	1	0	0	0	0	0	0	0	0	0	0	0	0	0
ENSMUSG00000022125.6	Cln5	0	1	1	0	0	0	1	2	0	0	0	0	0	0	0	0	4	3	1	2	3	5	2	3	0	1	2	0	1	4	1	0	1	4	1	1	2	5	0	2	1	1	1	0	1	1	1	0
ENSMUSG00000032295.15	Man2c1	3	2	4	2	1	2	3	3	1	1	4	3	2	2	1	0	2	5	6	5	5	4	0	0	8	1	2	6	6	7	3	4	1	3	2	1	3	2	2	3	2	3	5	2	6	6	1	4
ENSMUSG00000026142.15	Rhbdd1	1	0	1	0	0	0	0	0	0	0	0	0	0	0	0	0	3	1	0	1	0	0	1	0	0	0	1	1	1	0	2	0	0	1	1	0	1	1	0	0	0	1	0	2	1	0	1	0
ENSMUSG00000103446.1	Gm38203	0	0	0	0	0	0	0	0	0	0	0	0	0	0	0	0	0	0	0	0	0	0	0	0	0	0	0	0	0	0	0	0	0	0	0	0	0	0	0	0	0	0	0	0	0	0	0	0
ENSMUSG00000083645.1	Gm14086	0	0	0	0	0	0	0	0	0	0	0	0	0	0	0	0	0	0	0	0	0	0	0	0	0	0	0	0	0	0	0	0	0	0	0	0	0	0	0	0	0	0	0	0	0	0	0	0
ENSMUSG00000101341.1	Gm29076	0	0	0	0	0	0	0	0	0	0	0	0	0	0	0	0	0	0	0	0	0	0	0	0	0	0	0	0	0	0	0	0	0	0	0	0	0	0	0	0	0	0	0	0	0	0	0	0
ENSMUSG00000027932.14	Slc27a3	5	0	5	2	1	2	1	1	1	3	2	1	2	6	0	0	0	1	0	0	2	1	0	0	0	1	0	0	1	3	1	2	0	2	0	0	1	1	1	2	0	0	0	0	0	0	0	0
ENSMUSG00000098329.1	Mir6966	0	0	0	0	0	0	0	0	0	0	0	0	0	0	0	0	0	0	0	0	0	0	0	0	0	0	0	0	0	0	0	0	0	0	0	0	0	0	0	0	0	0	0	0	0	0	0	0
ENSMUSG00000095972.1	Gm23512	0	0	0	0	0	0	0	0	0	0	0	0	0	0	0	0	0	0	0	0	0	0	0	0	0	0	0	0	0	0	0	0	0	0	0	0	0	0	0	0	0	0	0	0	0	0	0	0
ENSMUSG00000048400.12	Prss54	0	0	0	0	0	0	0	0	0	0	0	0	0	0	0	0	0	0	0	0	0	0	0	0	0	0	0	0	0	0	0	0	0	0	0	0	0	0	0	0	0	0	0	0	0	0	0	0
ENSMUSG00000027012.15	Dync1i2	28	37	42	35	49	39	20	44	16	19	26	21	19	20	11	7	41	42	43	38	47	59	23	32	30	18	51	45	38	45	48	44	39	32	29	37	35	56	42	33	30	22	22	10	20	28	43	39
ENSMUSG00000048779.5	P2ry6	0	0	0	0	0	0	0	0	0	0	0	0	0	0	0	0	0	1	0	0	0	0	0	0	0	0	1	1	0	1	1	0	0	1	1	0	1	0	0	0	0	0	0	0	0	1	0	1
ENSMUSG00000020537.9	Drg2	5	5	2	4	5	7	4	3	1	2	4	4	2	1	0	1	17	17	13	11	12	10	12	5	8	5	10	2	6	7	8	10	12	9	10	12	9	9	8	7	5	5	2	4	6	6	7	3
ENSMUSG00000084500.1	Gm25320	0	0	0	0	0	0	0	0	0	0	0	0	0	0	0	0	0	0	0	0	0	0	0	0	0	0	0	0	0	0	0	0	0	0	0	0	0	0	0	0	0	0	0	0	0	0	0	0
ENSMUSG00000071001.4	Hrct1	0	0	0	1	1	1	0	0	0	0	1	0	0	0	0	0	0	0	1	0	0	0	0	0	0	0	0	0	0	0	0	0	0	0	0	0	2	0	0	0	0	0	0	0	0	0	1	0
ENSMUSG00000034868.8	Myl12b	52	45	47	47	56	59	33	38	16	11	11	14	9	16	2	4	122	108	134	117	117	110	75	80	38	31	57	46	37	39	44	33	110	102	66	111	104	134	104	88	22	16	14	14	22	30	39	23
ENSMUSG00000006143.12	Upk3bl	0	0	0	0	0	0	0	0	0	0	0	0	0	0	0	0	0	0	0	0	0	0	0	0	0	0	0	0	0	0	0	0	0	0	0	0	0	0	0	0	0	0	0	0	0	0	0	0
ENSMUSG00000109365.2	Olfr696-ps1	0	0	0	0	0	0	0	0	0	0	0	0	0	0	0	0	0	0	0	0	0	0	0	0	0	0	0	0	0	0	0	0	0	0	0	0	0	0	0	0	0	0	0	0	0	0	0	0
ENSMUSG00000102202.1	Gm33280	0	0	0	0	1	0	0	0	0	0	0	0	0	0	0	0	0	0	0	0	0	0	0	0	0	0	0	0	1	0	0	0	0	0	1	1	0	0	0	0	0	0	0	0	0	0	0	0
ENSMUSG00000005371.14	Fbxo11	8	6	9	8	4	5	5	6	2	3	3	1	2	6	2	2	20	9	12	11	13	17	8	8	6	3	8	9	8	7	10	11	11	8	9	8	20	20	17	15	8	4	2	4	5	5	9	5
ENSMUSG00000085271.7	E130006D01Rik	0	0	0	1	0	0	0	0	0	0	0	0	0	0	0	0	0	0	0	0	0	0	0	0	0	0	0	0	0	0	0	1	1	0	0	0	1	0	0	0	0	0	0	0	0	0	0	0
ENSMUSG00000054474.15	Thnsl2	0	0	3	1	1	0	0	0	0	1	0	0	0	1	0	0	0	1	0	2	0	1	0	0	2	1	0	1	1	3	4	0	1	2	1	0	0	1	3	2	1	0	0	0	1	0	0	2
ENSMUSG00000029860.16	Zyx	3	0	4	3	2	4	6	0	2	1	1	0	0	0	0	1	4	3	7	4	10	8	7	8	3	2	6	1	4	3	3	2	14	6	7	9	8	9	7	6	1	0	0	0	3	3	6	3
ENSMUSG00000070342.3	Gm10287	0	0	0	0	0	0	0	0	0	0	0	0	0	0	0	0	0	0	0	0	0	1	0	0	0	0	0	0	0	0	0	0	0	0	0	0	0	0	0	0	0	0	0	0	0	0	0	0
ENSMUSG00000029287.14	Tgfbr3	0	0	0	0	0	0	0	0	0	0	0	0	0	0	0	0	2	0	2	0	0	1	1	0	2	2	3	1	1	0	0	2	0	1	1	0	2	1	1	0	0	0	0	0	1	0	1	0
ENSMUSG00000087026.7	A230103J11Rik	0	1	0	0	0	0	0	1	0	0	1	0	0	0	0	0	1	1	2	0	2	1	1	0	0	0	0	2	0	0	0	0	1	0	0	0	1	1	0	0	0	0	0	0	0	0	1	0
ENSMUSG00000031962.5	Cdh15	0	2	2	1	3	0	1	1	0	0	0	1	0	0	0	0	5	7	5	4	2	3	2	4	1	0	1	0	0	3	0	3	2	2	1	2	10	1	2	0	0	0	0	0	1	0	2	1
ENSMUSG00000045180.13	Shroom2	2	2	3	2	8	2	4	2	2	3	0	2	1	1	0	1	15	10	18	9	13	15	7	4	4	5	8	8	16	10	18	7	13	8	12	8	12	16	8	14	3	5	2	4	5	3	6	6
ENSMUSG00000101262.1	Gm8326	0	1	2	1	1	0	0	0	0	1	0	0	0	0	0	0	2	2	1	1	3	0	2	1	0	0	1	2	1	3	5	0	5	1	1	0	2	0	0	5	0	0	0	0	2	1	0	1
ENSMUSG00000082203.1	Gm15636	0	0	0	0	0	0	0	0	0	0	0	0	0	0	0	0	0	0	0	0	0	0	0	0	0	0	0	0	0	0	0	0	0	0	0	0	0	0	0	0	0	0	0	0	0	0	0	0
ENSMUSG00000083402.1	Gm14394	0	0	0	0	0	0	0	0	0	0	0	0	0	0	0	0	0	0	0	0	0	0	0	0	0	0	0	0	0	0	0	0	0	0	0	0	0	0	0	0	0	0	0	0	0	0	0	0
ENSMUSG00000102646.1	Gm19694	0	0	0	0	0	0	0	0	0	0	0	0	0	0	0	0	0	0	0	0	0	0	0	0	0	0	0	0	0	0	0	0	0	0	0	0	0	0	0	0	0	0	0	0	0	0	0	0
ENSMUSG00000084964.2	Gm15503	0	0	0	0	0	0	0	0	0	0	0	0	0	0	0	0	0	0	0	0	0	0	0	0	0	0	0	0	1	0	0	0	0	0	0	0	0	0	0	0	0	0	0	0	0	0	0	0
ENSMUSG00000085944.1	1700003D09Rik	0	0	0	0	0	0	0	0	0	0	0	0	0	0	0	0	0	0	1	1	1	1	0	0	0	1	0	0	0	1	2	0	1	0	0	0	6	6	1	1	0	0	0	0	0	0	0	0
ENSMUSG00000091361.2	Gm5277	1	1	0	0	0	0	0	0	0	0	0	0	0	0	0	0	0	0	0	1	0	0	0	1	0	0	0	0	1	0	0	0	0	1	0	0	0	0	0	1	0	1	0	0	0	0	0	0
ENSMUSG00000107415.1	Gm43929	0	0	0	0	0	0	0	0	0	0	0	0	0	0	0	0	0	0	0	0	0	0	0	0	0	0	0	0	0	0	0	0	0	0	0	0	0	0	0	0	0	0	0	0	0	0	0	0
ENSMUSG00000071745.1	DXBay18	0	0	0	0	0	0	0	0	0	0	0	0	0	0	0	0	0	0	0	0	0	0	0	0	0	0	0	0	0	0	0	0	0	0	0	0	0	0	0	0	0	0	0	0	0	0	0	0
ENSMUSG00000100691.1	2010320M18Rik	5	1	8	2	3	3	3	3	1	0	2	0	2	1	0	2	7	8	10	8	4	5	8	3	1	1	2	0	1	4	0	1	7	5	1	3	3	5	4	1	1	0	1	0	1	1	2	0
ENSMUSG00000021948.15	Prkcd	0	0	0	0	0	2	1	1	0	0	0	2	0	1	0	0	0	1	0	1	2	1	0	0	1	0	1	1	0	0	4	2	1	3	1	3	3	2	1	0	0	0	0	1	4	0	1	0
ENSMUSG00000088461.1	Gm24748	0	0	0	0	0	0	0	0	0	0	0	0	0	0	0	0	0	0	0	0	0	0	0	0	0	0	0	0	0	0	0	0	0	0	0	0	0	0	0	0	0	0	0	0	0	0	0	0
ENSMUSG00000104863.1	AC121821.1	0	0	0	0	0	0	0	0	0	0	0	0	0	0	0	0	0	0	0	0	0	0	0	0	0	0	0	0	0	0	0	0	0	0	0	0	0	0	0	0	0	0	0	0	0	0	0	0
ENSMUSG00000083143.2	Gm13424	0	0	0	0	0	0	0	0	0	0	0	0	0	0	0	0	0	0	0	0	0	0	0	0	0	0	0	0	0	0	0	0	0	0	0	0	0	0	0	0	0	0	0	0	0	0	0	0
ENSMUSG00000105723.1	Mir7210	0	0	0	0	0	0	0	0	0	0	0	0	0	0	0	0	0	0	0	0	0	0	0	0	0	0	0	0	0	0	0	0	0	0	0	0	0	0	0	0	0	0	0	0	0	0	0	0
ENSMUSG00000015962.5	1700016C15Rik	1	0	0	0	0	0	0	0	0	0	0	0	0	0	0	0	0	0	0	0	0	0	0	0	0	0	0	0	0	2	0	0	0	0	0	0	0	0	0	0	0	0	0	0	0	0	0	0
ENSMUSG00000086726.2	Gm9458	0	0	0	0	0	0	0	0	0	0	0	0	0	0	0	0	0	0	0	0	0	0	0	0	0	0	0	0	0	0	0	0	0	0	0	0	0	0	0	0	0	0	0	0	0	0	0	0
ENSMUSG00000088307.1	Gm24505	0	0	0	0	0	0	0	0	0	0	0	0	0	0	0	0	0	0	0	0	0	0	0	0	0	0	0	0	0	0	0	0	0	0	0	0	0	0	0	0	0	0	0	0	0	0	0	0
ENSMUSG00000040112.9	Mrps35	5	4	5	6	7	6	2	5	2	3	4	2	0	4	0	3	11	10	5	9	8	6	2	11	5	0	3	11	6	3	5	8	8	6	6	5	8	9	9	8	3	2	4	1	4	2	0	2
ENSMUSG00000091549.1	Gm6548	1	0	1	2	2	1	0	0	0	0	0	2	0	0	0	0	1	3	0	0	0	0	0	0	1	0	1	1	0	0	0	1	1	0	0	0	0	1	1	1	0	0	0	0	1	0	0	0
ENSMUSG00000105610.1	AC125099.1	0	0	0	0	0	0	0	0	0	0	0	0	0	0	0	0	0	0	0	0	0	0	0	0	0	0	0	0	0	0	0	0	0	0	0	0	0	0	0	0	0	0	0	0	0	0	0	0
ENSMUSG00000095089.1	Gm7408	0	0	0	0	0	0	0	0	0	0	0	0	0	0	0	0	0	0	0	0	0	0	0	0	0	0	0	0	0	0	0	0	0	0	0	0	0	0	0	0	0	0	0	0	0	0	0	0
ENSMUSG00000053675.8	Tgm5	0	0	0	0	0	0	0	0	0	0	0	0	0	0	0	0	0	0	0	0	0	0	0	0	0	0	0	0	0	0	0	0	0	0	0	0	0	0	0	0	0	0	0	0	0	0	0	0
ENSMUSG00000020871.8	Dlx4	0	0	0	0	0	0	0	0	0	0	0	0	0	0	0	0	1	0	0	0	1	0	0	0	0	0	0	0	0	0	1	0	0	0	0	0	0	0	0	0	0	0	0	0	0	0	0	0
ENSMUSG00000069132.3	Nxph2	1	1	0	0	0	0	0	0	0	0	0	0	0	0	0	0	1	0	0	1	0	1	0	0	1	0	0	0	0	1	0	0	0	1	1	0	0	1	2	2	0	0	0	0	0	0	0	0
ENSMUSG00000092581.1	Gm3211	0	0	0	0	0	0	0	0	0	0	0	0	0	0	0	0	0	0	0	0	0	0	0	0	0	0	0	0	0	0	0	0	0	0	0	0	1	0	0	0	0	0	0	0	0	0	0	0
ENSMUSG00000070102.1	Mir455	0	0	0	0	0	0	0	0	0	0	0	0	0	0	0	0	0	0	0	0	0	0	0	0	0	0	0	0	0	0	0	0	0	0	0	0	0	0	0	0	0	0	0	0	0	0	0	0
ENSMUSG00000011171.11	Vipr2	0	0	0	0	0	0	0	0	0	0	0	0	0	0	0	0	0	1	0	0	0	0	0	0	0	0	0	0	1	0	1	3	0	0	1	1	0	0	0	0	0	0	0	0	0	1	0	0
ENSMUSG00000032680.11	6820408C15Rik	0	2	1	1	0	1	1	1	1	1	0	0	0	1	0	0	2	3	1	0	0	2	0	0	3	0	0	1	0	0	0	2	0	3	2	0	0	0	0	0	0	0	0	0	1	0	1	1
ENSMUSG00000107738.1	Gm32453	0	0	0	0	0	0	0	0	0	0	0	0	0	0	0	0	0	0	0	0	0	0	0	0	0	0	0	0	0	0	0	0	0	0	0	0	0	0	0	0	0	0	0	0	0	0	0	0
ENSMUSG00000082928.1	Gm12785	0	0	0	0	0	0	0	0	0	0	0	0	0	0	0	0	0	0	0	0	0	0	0	0	0	0	0	0	0	0	0	0	0	0	0	0	0	0	0	0	0	0	0	0	0	0	0	0
ENSMUSG00000032894.13	1700031F05Rik	0	0	0	0	0	0	0	0	0	1	0	0	0	0	0	0	0	0	0	0	0	0	0	0	0	0	0	0	0	0	0	0	0	0	0	0	0	0	0	0	0	0	0	0	0	0	0	0
ENSMUSG00000103064.1	Gm36968	0	0	0	0	0	0	0	0	0	0	0	0	0	0	0	0	0	0	0	0	0	0	0	0	0	0	0	0	0	0	0	0	0	0	0	0	0	0	0	0	0	0	0	0	0	0	0	0
ENSMUSG00000065472.1	Mir125b-2	0	0	0	0	0	0	0	0	0	0	0	0	0	0	0	0	0	0	0	0	0	0	0	0	0	0	0	0	0	0	0	0	0	0	0	0	0	0	0	0	0	0	0	0	0	0	0	0
ENSMUSG00000084170.1	Gm11954	0	0	0	0	0	0	0	0	0	0	0	0	0	0	0	0	1	0	0	0	0	1	1	0	0	0	0	1	0	0	0	0	0	0	0	0	0	1	0	0	0	0	0	0	0	0	1	0
ENSMUSG00000083240.3	Gm13453	0	0	1	0	0	2	0	0	0	0	0	0	0	0	1	0	0	0	0	0	0	0	0	0	0	0	0	0	0	0	0	0	0	1	1	0	1	2	1	0	0	0	1	0	0	0	0	1
ENSMUSG00000042888.10	Prr30	0	0	0	0	0	0	0	0	0	0	0	0	0	0	0	0	0	0	0	0	0	0	0	0	0	0	0	0	0	0	0	0	0	0	0	0	0	0	0	0	0	0	0	0	0	0	0	0
ENSMUSG00000044362.8	Ccdc89	0	0	0	0	0	0	0	1	0	0	0	0	0	0	0	0	0	0	0	0	0	0	0	0	0	0	0	0	0	0	0	0	0	0	0	0	0	0	0	0	0	0	0	0	0	0	0	0
ENSMUSG00000096149.5	Trav6-5	0	0	0	0	0	0	0	0	0	0	0	0	0	0	0	0	0	0	0	0	0	0	0	0	0	0	0	0	0	0	0	0	0	0	0	0	0	0	0	0	0	0	0	0	0	0	0	0
ENSMUSG00000062546.4	V1ra8	0	0	0	0	0	0	0	0	0	0	0	0	0	0	0	0	0	0	0	0	0	0	0	0	0	0	0	0	0	0	0	0	0	0	0	0	0	0	0	0	0	0	0	0	0	0	0	0
ENSMUSG00000020694.16	Tlk2	2	3	4	3	3	3	1	2	1	0	3	2	0	3	0	1	7	8	6	8	7	10	5	5	1	1	4	5	3	6	1	9	11	6	4	3	5	9	5	4	4	0	3	1	1	2	4	1
ENSMUSG00000087127.1	Gm12756	0	0	0	0	0	0	0	0	0	0	0	0	0	0	0	0	0	0	0	0	0	0	0	0	0	0	0	0	0	0	0	0	0	0	0	0	0	0	0	0	0	0	0	0	0	0	0	0
ENSMUSG00000072479.10	Xlr5b	0	0	0	0	0	0	0	0	0	0	0	0	0	0	0	0	0	0	0	0	0	0	0	0	0	0	0	0	0	0	0	0	0	0	0	0	0	0	0	1	0	0	0	0	0	0	0	0
ENSMUSG00000020865.16	Abcc3	0	0	0	0	0	0	0	0	0	0	0	0	0	0	0	0	0	0	0	0	0	0	0	0	1	0	2	0	0	1	0	0	1	0	0	0	0	0	1	0	0	0	0	1	1	0	0	0
ENSMUSG00000105143.1	Gm8069	0	0	0	1	0	0	0	0	0	0	0	0	0	0	0	0	0	0	0	0	0	0	0	0	0	0	0	0	0	0	0	0	0	1	0	0	0	0	0	0	0	0	0	0	0	0	0	1
ENSMUSG00000082908.4	Gm13736	0	0	0	0	0	0	0	1	0	0	0	0	0	0	0	0	0	0	0	0	0	1	0	1	0	0	0	0	0	0	0	1	0	0	0	0	1	0	0	0	0	0	0	0	0	0	0	0
ENSMUSG00000039521.12	Foxp3	0	0	0	0	0	0	0	0	0	0	0	0	0	0	0	0	0	0	0	0	0	0	0	0	0	0	0	0	0	0	0	0	0	0	0	0	0	0	0	0	0	0	0	1	0	0	0	0
ENSMUSG00000100878.1	Gm29196	0	0	0	0	0	0	0	0	0	0	0	0	0	0	0	0	0	0	0	0	0	0	0	0	0	0	0	0	0	0	0	0	0	0	0	0	0	0	0	0	0	0	0	0	0	0	0	0
ENSMUSG00000099102.1	Gm11983	0	0	0	0	0	0	1	0	0	0	0	0	0	0	0	0	0	1	0	0	0	1	0	0	0	0	0	0	2	1	0	1	0	0	0	0	0	1	1	1	0	0	0	0	0	0	0	0
ENSMUSG00000097643.1	A130051J06Rik	0	0	0	0	0	0	1	0	0	0	0	0	0	0	0	0	0	1	0	0	0	0	0	0	0	0	0	0	0	0	0	0	0	0	0	0	0	0	0	0	0	0	0	0	0	0	0	0
ENSMUSG00000073045.9	Gm5570	0	0	0	0	0	0	0	0	0	0	0	0	0	0	0	0	0	0	0	0	0	0	0	0	0	0	0	0	0	0	0	0	0	0	0	0	0	0	0	0	0	0	0	0	0	0	0	0
ENSMUSG00000028001.16	Fga	0	0	0	0	0	0	0	0	0	0	0	0	0	0	0	0	0	0	0	0	0	0	0	0	0	0	0	0	1	0	0	0	0	0	0	0	0	0	0	0	0	0	0	0	0	0	0	0
ENSMUSG00000024761.2	Gm16437	0	0	0	1	0	0	0	0	0	0	0	0	1	0	0	0	1	0	1	0	0	0	0	0	0	0	0	0	1	0	0	0	0	2	0	0	0	0	0	0	0	0	0	0	0	0	0	0
ENSMUSG00000089393.1	Gm23022	0	0	0	0	0	0	0	0	0	0	0	0	0	0	0	0	0	0	0	0	0	0	0	0	0	0	0	0	0	0	0	0	0	0	0	0	0	0	0	0	0	0	0	0	0	0	0	0
ENSMUSG00000108850.1	Gm44914	0	0	0	0	0	0	0	0	0	0	0	0	0	0	0	0	0	0	0	0	0	0	0	0	0	0	0	0	0	0	0	0	0	0	0	0	0	0	0	0	0	0	0	0	0	0	0	0
ENSMUSG00000040828.9	Catsperd	0	0	0	0	0	0	0	0	0	0	0	0	0	0	0	0	0	0	0	1	0	0	0	0	0	0	0	0	0	0	0	0	1	0	0	0	0	0	0	1	1	0	0	0	0	0	0	0
ENSMUSG00000100275.1	Gm28915	0	0	0	0	0	0	0	0	0	0	0	0	0	0	0	0	0	0	0	0	0	0	0	0	0	0	0	0	0	0	0	0	0	0	0	0	0	0	0	0	0	0	0	0	0	0	0	0
ENSMUSG00000077972.1	Mir466f-1	0	0	0	0	0	0	0	0	0	0	0	0	0	0	0	0	0	0	0	0	0	0	0	0	0	0	0	0	0	0	0	0	0	0	0	0	0	0	0	0	0	0	0	0	0	0	0	0
ENSMUSG00000107349.1	Gm6655	1	0	0	0	0	0	0	0	0	0	0	0	0	0	0	0	0	0	0	0	0	0	0	0	0	0	0	0	0	0	0	0	0	0	0	0	0	0	0	0	0	0	0	0	0	0	0	0
ENSMUSG00000059897.4	Zfp930	1	0	1	1	0	0	0	1	0	0	0	0	0	0	0	0	0	0	0	0	0	1	0	1	0	1	0	0	1	1	0	0	1	1	1	0	2	1	2	0	0	0	0	0	0	0	0	0
ENSMUSG00000062729.11	Ppox	0	1	0	0	0	1	0	0	0	0	0	1	0	1	0	0	0	2	0	0	2	2	0	1	0	1	2	3	2	3	0	0	0	0	0	0	0	1	0	1	0	0	0	1	0	0	0	1
ENSMUSG00000094824.1	Gm23803	0	0	0	0	0	0	0	0	0	0	0	0	0	0	0	0	0	0	0	0	0	0	0	0	0	0	0	0	0	0	0	0	0	0	0	0	0	0	0	0	0	0	0	0	0	0	0	0
ENSMUSG00000044820.6	AY074887	0	1	0	0	0	0	0	0	0	0	0	0	0	0	0	0	0	0	0	1	0	1	0	1	0	0	0	0	0	0	0	0	1	0	0	0	0	0	0	1	0	0	0	0	0	0	0	0
ENSMUSG00000040747.9	Cd53	0	0	0	0	0	0	0	0	0	0	1	0	0	0	0	0	3	1	2	2	3	2	1	1	0	0	0	1	0	1	0	2	4	4	2	1	0	2	1	3	0	0	0	0	1	1	0	0
ENSMUSG00000098341.1	Mir6944	0	0	0	0	0	0	0	0	0	0	0	0	0	0	0	0	0	0	0	0	0	0	0	0	0	0	0	0	0	0	0	0	0	0	0	0	0	0	0	0	0	0	0	0	0	0	0	0
ENSMUSG00000109305.1	1810010D01Rik	0	0	0	0	0	0	0	0	0	0	0	0	0	0	0	0	0	0	0	0	0	0	0	0	0	0	0	0	0	0	0	0	0	0	0	0	0	0	0	0	0	0	0	0	0	0	0	0
ENSMUSG00000033825.9	Tpsb2	0	0	0	1	0	0	0	0	0	0	0	0	0	0	0	0	0	0	0	0	0	0	0	0	0	0	0	0	0	0	0	0	0	0	0	0	0	0	0	0	0	0	0	0	0	0	0	0
ENSMUSG00000002076.11	Hsf2bp	0	1	0	0	0	0	0	1	0	0	0	0	0	0	0	0	0	0	0	0	0	0	0	1	0	0	0	0	0	0	0	0	0	0	0	0	1	0	0	0	0	0	0	0	0	0	0	0
ENSMUSG00000086087.1	Gm12916	0	0	0	0	0	0	0	0	0	0	0	0	0	0	0	0	0	0	0	0	0	0	0	0	0	0	0	0	0	0	0	0	0	0	0	0	0	0	0	0	0	0	0	0	0	0	0	0
ENSMUSG00000064833.1	Gm25926	0	0	0	0	0	0	0	0	0	0	0	0	0	0	0	0	0	0	0	0	0	0	0	0	0	0	0	0	0	0	0	0	0	0	0	0	0	0	0	0	0	0	0	0	0	0	0	0
ENSMUSG00000108089.1	Gm3148	0	0	0	0	0	0	1	0	0	0	0	0	1	0	0	0	0	0	0	0	1	1	0	1	0	0	0	0	0	0	0	0	0	0	0	0	0	0	0	0	0	0	0	0	0	0	0	0
ENSMUSG00000099497.1	Gm29147	0	0	0	0	0	0	0	0	0	0	0	0	0	0	0	0	0	0	0	0	0	0	0	0	0	0	0	0	0	0	0	0	0	0	0	0	0	0	0	0	0	0	0	0	0	0	0	0
ENSMUSG00000040848.11	Sft2d2	0	0	0	1	0	0	0	0	0	0	1	0	0	1	0	0	2	4	3	0	6	0	0	2	0	2	3	4	5	1	2	2	4	0	1	2	2	0	4	5	1	2	0	1	1	1	5	3
ENSMUSG00000017837.12	Nkiras2	3	12	4	2	3	5	9	2	1	1	1	1	0	3	2	2	3	2	4	5	7	4	6	6	5	3	6	5	2	2	6	5	0	5	8	5	4	8	2	3	0	1	1	4	1	2	4	4
ENSMUSG00000073177.8	Gm773	0	0	0	0	0	0	0	0	0	0	0	0	0	0	0	0	0	0	0	0	0	0	0	0	0	0	0	0	0	0	0	0	0	0	0	0	0	0	0	0	0	0	0	0	0	0	0	0
ENSMUSG00000069080.5	Lcn11	0	0	0	0	0	0	0	0	0	0	0	0	0	0	0	0	0	0	0	0	0	0	0	0	0	0	0	0	0	0	0	0	0	0	0	0	0	0	0	0	0	0	0	0	0	0	0	0
ENSMUSG00000102746.1	Gm37601	0	0	0	0	0	0	0	0	0	0	0	0	0	0	0	0	0	0	0	0	0	0	0	0	0	0	0	0	0	0	0	0	0	0	0	0	0	0	0	0	0	0	0	0	0	0	0	0
ENSMUSG00000081081.1	Gm14856	0	0	0	0	0	0	0	0	0	0	0	0	0	0	0	0	0	0	0	0	0	0	0	0	0	0	0	0	0	0	0	0	0	0	0	0	0	0	0	0	0	0	0	0	0	0	0	0
ENSMUSG00000064490.1	Gm22283	0	0	0	0	0	0	0	0	0	0	0	0	0	0	0	0	0	0	0	0	0	0	0	0	0	0	0	0	0	0	0	0	0	0	0	0	0	0	0	0	0	0	0	0	0	0	0	0
ENSMUSG00000032050.16	Rdx	10	7	14	12	12	8	11	6	4	2	3	6	1	5	6	6	20	22	27	28	30	41	18	20	19	9	12	13	17	19	15	14	20	10	12	32	38	36	17	29	11	7	6	2	9	12	16	7
ENSMUSG00000095640.2	Olfr1434	0	0	0	0	0	0	0	0	0	0	0	0	0	0	0	0	0	0	0	0	0	0	0	0	0	0	0	0	0	0	0	0	0	0	0	0	0	0	0	0	0	0	0	0	0	0	0	0
ENSMUSG00000091542.1	Gm17167	0	0	0	1	1	0	0	1	0	0	0	0	0	0	0	0	0	0	0	0	1	0	1	0	0	0	0	0	0	2	0	0	2	1	0	0	0	0	0	0	0	1	0	0	0	0	0	0
ENSMUSG00000102128.1	Gm18349	0	0	0	0	0	0	0	0	0	0	0	0	0	0	0	0	0	0	0	0	0	0	0	0	0	0	0	0	0	0	0	0	0	0	0	0	0	0	0	0	0	0	0	0	0	0	0	0
ENSMUSG00000095662.1	Gm14482	0	0	0	0	0	0	0	0	0	0	0	0	0	0	0	0	0	0	0	0	0	0	0	0	0	0	0	0	0	0	0	0	0	0	0	0	0	0	0	0	0	0	0	0	0	0	0	0
ENSMUSG00000094487.1	Gm21958	0	0	0	0	0	0	0	0	0	0	1	0	0	0	0	0	0	0	0	0	0	0	0	0	0	0	0	0	1	0	0	0	0	0	0	0	0	0	0	0	0	0	0	0	0	0	0	0
ENSMUSG00000100142.1	Gm21340	0	0	0	0	0	0	0	0	0	0	0	0	0	0	0	0	0	0	0	0	0	0	0	0	0	0	0	0	0	0	0	0	0	0	0	0	0	0	0	0	0	0	0	0	0	0	0	0
ENSMUSG00000028322.11	Exosc3	6	2	3	1	0	3	1	0	1	1	0	1	2	2	0	0	4	3	1	6	5	2	5	3	1	0	2	1	0	1	0	0	3	4	2	3	3	5	0	1	1	0	1	0	1	0	1	0
ENSMUSG00000101983.1	Gm28976	0	0	0	0	0	0	0	0	0	0	0	0	0	0	0	0	0	0	0	0	0	0	0	0	0	0	0	0	0	0	0	0	0	0	0	0	0	0	0	0	0	0	0	0	0	0	0	0
ENSMUSG00000032673.5	Prorsd1	1	0	0	0	2	1	0	1	0	0	0	0	0	0	0	0	4	6	2	3	3	3	2	2	0	0	2	0	2	2	1	1	3	4	3	2	0	5	3	3	0	1	1	1	1	0	0	0
ENSMUSG00000028977.16	Casz1	1	1	2	1	1	1	1	2	0	0	0	1	0	0	0	0	4	8	2	1	5	1	2	0	0	0	2	4	0	1	3	1	2	3	0	1	2	2	1	1	1	1	0	1	1	0	1	0
ENSMUSG00000021048.6	Mthfd1	2	2	4	1	5	2	2	6	3	4	2	0	1	4	1	1	11	10	8	9	18	7	6	5	4	4	5	16	13	6	13	10	9	7	6	5	4	7	7	7	6	3	6	3	7	9	7	7
ENSMUSG00000065036.1	Gm22362	0	0	0	0	0	0	0	0	0	0	0	0	0	0	0	0	0	0	0	0	0	0	0	0	0	0	0	0	0	0	0	0	0	0	0	0	0	0	0	0	0	0	0	0	0	0	0	0
ENSMUSG00000094149.1	Gm8453	0	0	0	0	0	0	0	0	0	0	0	0	0	0	0	0	0	0	0	0	0	0	0	0	0	0	0	0	0	0	0	0	0	0	0	0	0	0	0	0	0	0	0	0	0	0	0	0
ENSMUSG00000023170.14	Gps2	4	3	7	6	5	6	6	8	1	2	2	2	1	4	0	0	17	3	10	18	5	7	6	6	3	3	5	11	7	12	6	3	6	3	6	11	10	11	11	7	4	3	2	1	4	4	8	7
ENSMUSG00000099191.1	Gm27375	0	0	0	0	0	0	0	0	0	0	0	0	0	0	0	0	0	0	0	0	0	0	0	0	0	0	0	0	0	0	0	0	0	0	0	0	0	0	0	0	0	0	0	0	0	0	0	0
ENSMUSG00000008813.12	Tppp2	0	0	0	0	0	0	0	0	0	0	0	0	0	0	0	0	0	0	0	0	0	0	0	0	0	0	0	0	0	0	0	0	0	0	0	0	0	0	0	0	0	0	0	0	0	0	0	0
ENSMUSG00000106490.1	Gm43283	0	0	0	0	0	0	0	0	0	0	0	0	0	0	0	0	0	0	0	0	0	0	0	0	0	0	0	0	0	0	0	0	0	0	0	0	0	0	0	0	0	0	0	0	0	0	0	0
ENSMUSG00000096840.2	Olfr136	0	0	0	0	0	0	0	0	0	0	0	0	0	0	0	0	0	0	0	0	0	0	0	0	0	0	0	0	0	0	0	0	0	0	0	0	0	0	0	0	0	0	0	0	0	0	0	0
ENSMUSG00000097022.2	BC001981	0	0	0	0	0	0	0	0	0	0	0	0	0	0	0	0	0	0	0	0	0	0	0	0	0	0	0	0	0	0	0	0	0	0	0	0	0	0	0	0	0	0	0	0	0	0	0	0
ENSMUSG00000097419.1	Gm26666	0	0	0	0	0	0	0	0	0	0	0	0	0	0	0	0	0	0	0	0	0	0	0	0	0	0	0	0	0	1	0	0	0	0	0	0	0	0	0	0	0	0	0	0	0	0	0	0
ENSMUSG00000080845.1	Gm9115	0	0	0	0	0	0	0	0	0	0	0	0	0	0	0	0	0	0	0	0	0	0	0	0	0	0	0	0	0	0	0	0	0	0	0	0	0	0	0	0	0	0	0	0	0	0	0	0
ENSMUSG00000003380.11	Rabac1	29	24	30	34	31	31	19	32	6	11	11	14	4	7	5	1	75	66	89	87	87	74	52	58	19	19	42	41	32	27	27	32	65	73	44	75	79	79	69	52	23	14	16	14	20	17	25	28
ENSMUSG00000077591.1	Gm26016	0	0	0	0	0	0	0	0	0	0	0	0	0	0	0	0	0	0	0	0	0	0	0	0	0	0	0	0	0	0	0	0	0	0	0	0	0	0	0	0	0	0	0	0	0	0	0	0
ENSMUSG00000094176.6	Trav6d-6	0	0	0	0	0	0	0	0	0	0	0	0	0	0	0	0	0	0	0	0	0	0	0	0	0	0	0	0	0	0	0	0	0	0	0	0	0	0	0	0	0	0	0	0	0	0	0	0
ENSMUSG00000098486.1	Gm27385	0	0	0	0	0	0	0	0	0	0	0	0	0	0	0	0	0	0	0	0	0	0	0	0	0	0	0	0	0	0	0	0	0	0	0	0	0	0	0	0	0	0	0	0	0	0	0	0
ENSMUSG00000105148.1	Gm42700	0	0	0	0	0	0	0	0	0	0	0	0	0	0	0	0	0	0	0	0	0	0	0	0	0	0	0	0	0	0	0	0	0	0	0	0	0	0	0	0	0	0	0	0	0	0	0	0
ENSMUSG00000075510.3	Fam187a	0	0	0	0	0	0	0	0	0	0	0	0	0	0	0	0	0	0	0	0	0	0	0	0	0	0	0	0	0	0	0	0	0	0	0	0	0	0	0	0	0	0	0	0	0	0	0	0
ENSMUSG00000054582.4	Pabpc1l	0	0	0	0	0	0	0	2	0	0	0	0	0	0	0	0	1	0	0	0	0	0	0	0	0	1	0	0	0	0	0	0	0	0	0	0	0	1	0	0	0	0	0	0	0	0	0	0
ENSMUSG00000056174.8	Col8a2	1	0	0	0	0	0	0	0	0	0	0	0	0	0	0	0	0	0	1	0	0	3	1	1	0	0	1	3	0	0	0	0	0	0	0	2	0	0	0	0	0	0	0	1	0	2	0	0
ENSMUSG00000086284.1	Frmpd1os	0	0	0	0	0	0	0	0	0	0	0	0	0	0	0	0	0	0	0	0	0	0	0	0	0	0	0	0	0	0	0	0	0	0	0	0	0	0	0	0	0	0	0	0	0	0	0	0
ENSMUSG00000086467.1	4930571N24Rik	0	0	0	0	0	0	0	0	0	0	0	0	0	0	0	0	0	0	0	0	0	0	0	0	0	0	0	0	0	0	0	0	0	0	0	0	0	0	0	0	0	0	0	0	0	0	0	0
ENSMUSG00000058685.6	Vmn2r51	0	0	0	0	0	0	0	0	0	0	0	0	0	0	0	0	0	0	0	0	0	0	0	0	0	0	0	0	0	0	0	0	0	0	0	0	0	0	0	0	0	0	0	0	0	0	0	0
ENSMUSG00000082900.1	Gm11557	0	0	0	0	0	1	0	0	1	0	0	0	1	0	0	0	2	2	1	0	0	2	1	0	1	0	0	2	0	0	2	1	3	0	0	2	1	1	0	1	1	0	0	0	0	1	1	0
ENSMUSG00000086559.1	Gm14426	0	0	0	0	0	0	0	0	0	0	0	0	0	0	0	0	0	0	0	0	0	0	0	0	0	0	0	0	0	0	0	0	0	0	0	0	0	0	0	0	0	0	0	0	0	0	0	0
ENSMUSG00000098103.1	Gm27005	0	0	0	0	0	0	0	0	0	0	0	0	0	0	0	0	0	1	0	0	0	0	0	0	0	0	0	0	0	0	0	0	0	0	0	0	0	0	0	0	0	0	0	0	0	0	0	0
ENSMUSG00000044537.6	Olfr779	0	0	0	0	0	0	0	0	0	0	0	0	0	0	0	0	0	0	0	0	0	0	0	0	0	0	0	0	0	0	0	0	0	0	0	0	0	0	0	0	0	0	0	0	0	0	0	0
ENSMUSG00000093090.1	Mir3073a	0	0	0	0	0	0	0	0	0	0	0	0	0	0	0	0	0	0	0	0	0	0	0	0	0	0	0	0	0	0	0	0	0	0	0	0	0	0	0	0	0	0	0	0	0	0	0	0
ENSMUSG00000094873.1	Gm13812	0	0	0	0	0	0	0	0	0	0	0	0	0	0	0	0	0	0	0	0	0	0	0	0	0	0	0	0	0	0	0	0	0	0	0	0	0	0	0	0	0	0	0	0	0	0	0	0
ENSMUSG00000096015.1	n-R5s134	0	0	0	0	0	0	0	0	0	0	0	0	0	0	0	0	0	0	0	0	0	0	0	0	0	0	0	0	0	0	0	0	0	0	0	0	0	0	0	0	0	0	0	0	0	0	0	0
ENSMUSG00000032595.10	Cdhr4	0	0	0	0	0	0	0	0	0	0	0	0	0	0	0	0	0	1	0	0	1	0	0	0	0	0	1	0	1	0	0	0	0	1	0	0	0	2	0	1	0	0	0	0	1	0	0	0
ENSMUSG00000094818.1	Gm15308	0	0	0	0	0	0	0	0	0	0	0	0	0	0	0	0	0	0	0	0	0	0	0	0	0	0	0	0	0	0	0	0	0	0	0	0	0	0	0	0	0	0	0	0	0	0	0	0
ENSMUSG00000060279.14	Ap2a1	3	2	5	5	3	3	0	4	1	0	0	5	3	2	0	0	11	8	12	11	23	23	12	15	13	8	19	17	16	29	22	22	24	11	10	20	22	20	6	18	15	11	4	8	12	19	16	14
ENSMUSG00000101742.1	Gm21380	0	0	0	0	0	0	0	0	0	0	0	0	0	0	0	0	0	0	0	0	0	0	0	0	0	0	0	0	0	0	0	0	0	0	0	0	0	0	0	0	0	0	0	0	0	0	0	0
ENSMUSG00000068629.4	Gm6155	0	0	0	0	0	0	0	0	0	0	0	0	0	0	0	0	0	1	0	0	0	0	1	0	0	0	0	0	0	0	0	0	1	1	1	0	1	1	0	1	0	0	0	0	0	0	0	0
ENSMUSG00000108935.1	4930588G17Rik	0	0	0	0	0	0	0	0	0	0	0	0	0	0	0	0	0	0	0	0	0	0	0	0	0	0	0	0	0	0	0	0	0	0	0	0	0	0	0	0	0	0	0	0	0	0	0	0
ENSMUSG00000095653.1	Gm21818	0	0	0	0	0	0	0	0	0	0	0	0	0	0	0	0	0	0	0	0	0	0	0	0	0	0	0	0	0	0	0	0	0	0	0	0	0	0	0	0	0	0	0	0	0	0	0	0
ENSMUSG00000065412.3	Mir29b-2	0	0	0	0	0	0	0	0	0	0	0	0	0	0	0	0	0	0	0	0	0	0	0	0	0	0	0	0	0	0	0	0	0	0	0	0	0	0	0	0	0	0	0	0	0	0	0	0
ENSMUSG00000107248.1	Gm43851	0	0	0	0	0	0	0	0	0	0	0	0	0	0	0	0	0	0	0	0	0	0	0	0	0	0	0	0	0	0	0	0	0	0	0	0	0	0	0	0	0	0	0	0	0	0	0	0
ENSMUSG00000071648.3	Rom1	0	0	0	0	0	0	1	0	0	0	0	0	0	0	0	0	1	1	2	1	1	3	0	1	0	0	1	0	1	1	2	1	2	2	1	2	3	2	2	1	1	0	0	1	0	0	0	1
ENSMUSG00000085512.1	Gm11958	0	0	0	0	0	0	0	0	0	0	0	0	0	0	0	0	0	0	0	0	0	0	0	0	0	0	0	0	0	0	0	0	0	0	0	0	0	0	0	0	0	0	0	0	0	0	0	0
ENSMUSG00000080819.1	Gm2005	0	0	0	0	0	0	0	0	0	0	0	0	0	0	0	0	0	0	0	0	0	0	0	0	0	0	0	0	0	0	0	0	0	0	0	0	0	0	0	0	0	0	0	0	0	0	0	0
ENSMUSG00000081813.1	Gm12806	0	0	0	0	0	0	0	0	0	0	0	0	0	0	0	0	0	0	0	0	0	0	0	0	0	0	0	1	0	0	0	0	0	0	0	0	0	0	0	1	0	0	0	0	0	0	0	0
ENSMUSG00000032517.15	Mobp	2	1	1	2	6	1	0	0	1	2	0	2	0	1	3	1	198	159	163	155	199	207	172	170	60	41	104	94	94	88	113	120	256	235	175	223	290	299	224	205	79	75	42	36	79	102	131	84
ENSMUSG00000105521.1	Gm35702	0	0	0	0	0	0	0	0	0	0	0	0	0	0	0	0	0	0	0	0	0	0	0	0	0	0	0	0	0	0	0	0	0	0	0	0	0	0	0	0	0	0	0	0	0	0	0	0
ENSMUSG00000044501.17	Zfp758	0	1	1	1	1	0	0	1	1	0	0	0	0	0	0	0	4	2	2	3	0	0	0	2	5	2	4	4	1	2	5	3	3	3	1	5	5	1	3	0	3	3	0	0	3	2	0	0
ENSMUSG00000042857.2	Gm9776	0	1	0	0	0	2	0	0	0	0	0	0	0	0	0	0	2	0	1	0	0	0	0	0	1	0	2	1	0	0	1	0	1	0	0	1	0	1	0	0	0	1	0	0	0	0	1	0
ENSMUSG00000104591.1	Gm43145	0	0	0	0	0	0	0	0	0	0	0	0	0	0	0	0	0	0	0	0	0	0	0	0	0	0	0	0	0	0	0	0	0	0	0	0	0	0	0	0	0	0	0	0	0	0	0	0
ENSMUSG00000103096.1	Gm8022	0	0	0	0	0	0	0	0	0	0	0	0	0	0	0	0	0	0	0	0	0	0	0	0	0	0	0	0	0	0	0	0	0	0	0	0	0	0	0	0	0	0	0	0	0	0	0	0
ENSMUSG00000024233.10	Lyzl1	0	0	0	0	0	0	0	0	0	0	0	0	0	0	0	0	0	0	0	0	0	0	0	0	0	0	0	0	0	0	0	0	0	0	0	0	0	0	0	0	0	0	0	0	0	0	0	0
ENSMUSG00000039154.6	Shd	4	4	5	9	4	8	7	1	0	0	6	2	0	2	0	2	9	6	6	5	4	7	5	1	4	0	2	4	2	3	6	6	3	5	4	6	6	9	1	2	5	0	1	0	1	2	1	1
ENSMUSG00000035394.11	Cfap53	0	1	1	0	1	0	0	0	0	0	0	0	0	0	0	0	0	0	0	0	0	0	0	0	0	0	0	0	0	1	0	1	0	1	0	0	0	0	0	0	0	0	0	0	0	0	0	1
ENSMUSG00000101451.1	Gm29430	0	0	0	0	0	0	0	0	0	0	0	0	0	0	0	0	0	0	0	0	0	0	0	0	0	0	0	0	0	0	0	0	0	0	0	0	0	0	0	0	0	0	0	0	0	0	0	0
ENSMUSG00000092265.2	Gm5682	0	0	0	0	0	0	0	0	0	0	0	0	0	0	0	0	0	0	0	0	0	0	0	0	0	0	0	0	0	0	0	0	0	0	0	0	0	0	0	0	0	0	0	0	0	0	0	0
ENSMUSG00000098176.1	Ccdc166	0	4	1	2	1	0	2	2	0	0	0	0	1	0	0	1	2	2	2	2	2	2	2	0	0	0	1	0	0	3	1	0	1	2	0	1	1	3	3	0	0	0	0	0	0	1	2	0
ENSMUSG00000104819.1	4930515G16Rik	0	0	0	0	0	0	0	0	0	0	0	0	0	0	0	0	0	0	0	0	0	0	0	0	0	0	0	0	0	0	0	0	0	0	0	0	0	0	0	0	0	0	0	0	0	0	0	0
ENSMUSG00000107086.1	Gm43808	0	0	0	0	0	0	0	1	0	0	0	0	0	1	0	0	0	0	0	0	0	0	0	0	0	0	0	0	0	0	0	0	0	0	0	0	0	0	0	0	0	0	0	0	0	0	0	0
ENSMUSG00000085866.1	Gm15218	0	0	0	0	0	0	0	0	0	0	0	0	0	0	0	0	0	0	0	0	0	0	0	0	0	0	0	0	0	0	0	0	0	0	0	0	0	0	0	0	0	0	0	0	0	0	0	0
ENSMUSG00000099713.1	Gm21923	0	0	0	0	0	0	0	0	0	0	0	0	0	0	0	0	0	0	0	0	0	0	0	0	0	0	0	0	0	0	0	0	0	0	0	0	0	0	0	0	0	0	0	0	0	0	0	0
ENSMUSG00000003970.8	Rpl8	146	135	184	168	198	210	168	151	58	42	50	61	26	47	15	13	203	176	170	158	187	192	146	143	56	29	91	78	83	76	101	94	122	121	83	141	162	159	141	134	37	32	26	21	53	54	39	53
ENSMUSG00000070667.7	Rpl31-ps10	1	0	1	2	0	2	1	0	1	0	0	0	0	0	0	0	1	2	3	1	4	2	1	1	1	0	1	1	2	0	0	0	1	1	2	0	0	2	0	0	1	1	0	0	0	0	0	0
ENSMUSG00000103940.1	Gm38227	0	0	0	0	0	0	0	0	0	0	0	0	0	0	0	0	0	0	0	0	0	0	0	0	0	0	0	0	0	0	0	0	0	0	0	0	0	0	0	0	0	0	0	0	0	0	0	0
ENSMUSG00000104504.1	Gm7445	0	0	0	0	0	0	0	0	0	0	0	0	0	0	0	0	0	0	0	0	0	0	0	0	0	0	0	0	0	0	0	0	0	0	0	0	0	0	0	0	0	0	0	0	0	0	0	0
ENSMUSG00000090674.1	Gm17082	0	0	0	0	0	0	0	0	0	0	0	0	0	0	0	0	0	0	0	0	0	0	0	0	0	0	0	0	0	0	0	0	0	0	0	0	0	0	0	0	0	0	0	0	0	0	0	0
ENSMUSG00000032855.5	Pkd1	2	0	2	1	1	2	3	0	0	1	2	3	1	1	1	1	0	3	3	1	4	4	1	3	3	2	11	13	5	5	12	11	4	6	3	1	5	4	7	1	1	1	2	2	2	7	4	4
ENSMUSG00000108926.1	Gm10988	0	0	0	0	0	0	0	0	0	0	0	0	0	0	0	0	0	0	0	0	0	0	0	0	0	0	0	0	0	0	0	0	0	0	0	0	0	0	0	0	0	0	0	0	0	0	0	0
ENSMUSG00000080777.1	Gm15365	0	0	0	0	1	0	0	0	0	0	1	0	0	0	0	0	0	0	0	0	0	0	0	0	0	0	0	0	0	0	0	0	0	1	0	0	0	0	0	0	0	0	0	0	0	0	0	0
ENSMUSG00000089443.1	Gm22528	0	0	0	0	0	0	0	0	0	0	0	0	0	0	0	0	0	0	0	0	0	0	0	0	0	0	0	0	0	0	0	0	0	0	0	0	0	0	0	0	0	0	0	0	0	0	0	0
ENSMUSG00000103266.1	Gm36979	0	0	0	0	0	0	0	0	0	0	0	0	0	0	0	0	0	0	0	0	0	0	0	0	0	0	0	0	0	0	0	0	0	0	0	0	0	0	0	0	0	0	0	0	0	0	0	0
ENSMUSG00000110274.1	RP24-486I4.2	0	0	0	0	0	0	0	0	0	0	0	0	0	0	0	0	0	0	0	0	0	0	0	0	0	0	0	0	1	0	0	0	0	0	0	0	0	0	0	0	0	0	0	0	0	0	0	0
ENSMUSG00000095563.1	Astx3	0	0	0	0	0	0	0	0	0	0	0	0	0	0	0	0	0	0	0	0	0	0	0	0	0	0	0	0	0	0	0	0	0	0	0	0	0	0	0	0	0	0	0	0	0	0	0	0
ENSMUSG00000063130.3	Calml3	0	0	0	0	0	0	0	0	0	0	0	0	0	0	0	0	0	1	0	0	0	0	0	0	0	0	0	0	1	0	0	0	0	0	0	0	0	0	0	0	0	0	0	0	0	0	0	0
ENSMUSG00000100528.1	Gm28881	0	0	0	0	0	0	0	0	0	0	0	0	0	0	0	0	0	0	0	0	0	0	0	0	0	0	0	0	0	0	0	0	0	0	0	0	0	0	0	0	0	0	0	0	0	0	0	0
ENSMUSG00000101910.1	Gm28691	0	0	0	0	0	0	0	0	0	0	0	0	0	0	0	0	0	0	0	0	0	0	0	0	0	0	0	0	0	0	0	0	0	0	0	0	0	0	0	0	0	0	0	0	0	0	0	0
ENSMUSG00000021476.8	Habp4	2	5	3	1	3	2	3	0	0	3	1	1	0	2	2	0	23	21	24	27	23	19	6	8	15	7	24	16	23	14	8	9	22	26	19	37	40	39	30	22	6	5	6	6	11	15	19	19
ENSMUSG00000036962.12	Cfap221	0	0	0	0	0	0	0	0	0	0	0	0	0	0	0	0	0	0	0	0	0	0	0	0	0	0	0	0	0	0	0	0	1	0	0	0	0	0	0	0	0	0	0	0	0	0	0	0
ENSMUSG00000028964.14	Park7	38	41	54	30	54	43	25	47	10	15	12	9	7	7	8	11	81	96	105	88	98	85	74	61	31	24	44	35	45	44	33	37	66	61	47	83	92	101	76	71	19	18	11	7	19	25	22	19
ENSMUSG00000083064.1	Gm7785	1	0	0	0	0	0	0	0	0	0	0	0	0	0	0	0	0	1	0	0	0	0	0	0	0	0	0	0	0	0	0	0	0	0	0	0	0	0	1	0	0	0	0	0	0	0	0	0
ENSMUSG00000081306.1	Gm15266	0	0	0	0	0	0	0	0	0	0	0	0	0	0	0	0	0	0	0	0	0	0	0	0	0	0	0	0	0	0	0	0	0	0	0	0	0	0	0	0	0	0	0	0	0	0	0	0
ENSMUSG00000106871.1	Gm3289	0	0	0	0	0	0	0	0	0	0	0	0	0	0	0	0	0	0	0	0	0	0	0	0	0	0	0	0	0	0	0	0	0	0	0	0	0	0	0	0	0	0	0	0	0	0	0	0
ENSMUSG00000102169.1	Gm9113	0	0	0	0	0	0	0	0	0	0	0	0	0	0	0	0	0	0	0	0	0	0	0	0	0	0	0	0	0	0	0	0	0	0	0	0	0	0	0	0	0	0	0	0	0	0	0	0
ENSMUSG00000028148.11	Them5	0	0	0	0	0	0	0	0	0	0	0	0	0	0	0	0	0	0	0	0	0	0	0	0	0	0	0	0	0	0	0	0	0	0	0	0	0	0	0	0	0	0	0	0	0	0	0	0
ENSMUSG00000031142.17	Cacna1f	0	0	0	0	0	0	0	0	0	0	0	0	0	0	0	0	0	0	0	0	0	0	0	0	0	0	0	0	0	0	0	0	0	0	0	0	0	0	1	0	0	0	0	0	0	0	0	0
ENSMUSG00000004610.4	Etfb	7	5	5	5	8	4	4	2	1	1	4	1	1	4	0	0	19	23	28	27	27	21	13	13	17	6	18	13	17	20	26	24	22	20	7	15	14	30	9	23	7	3	3	4	6	11	8	8
ENSMUSG00000106104.1	Gm42660	0	0	0	0	0	0	0	0	0	0	0	0	0	0	0	0	0	0	0	0	0	0	0	0	0	0	0	0	0	0	0	0	0	0	0	0	0	0	0	0	0	0	0	0	0	0	0	0
ENSMUSG00000084198.1	Gm13711	0	0	0	0	0	0	0	0	0	0	0	0	0	0	0	0	0	0	0	0	0	0	0	0	0	0	0	0	0	0	0	0	0	0	0	0	0	0	0	0	0	0	0	0	0	0	0	0
ENSMUSG00000085929.1	Gm13421	0	0	0	0	0	0	0	0	0	0	0	0	0	0	1	0	0	0	0	0	0	0	0	0	0	0	0	0	0	1	0	0	1	0	0	0	1	0	0	0	0	0	0	0	0	0	0	1
ENSMUSG00000088772.1	Gm26040	0	0	0	0	0	0	0	0	0	0	0	0	0	0	0	0	0	0	0	0	0	0	0	0	0	0	0	0	0	0	0	0	0	0	0	0	0	0	0	0	0	0	0	0	0	0	0	0
ENSMUSG00000094205.7	Gm8926	0	0	0	0	0	0	0	0	0	0	0	0	0	0	0	0	0	0	0	0	0	0	0	0	0	0	0	0	0	0	0	0	0	0	0	0	0	0	0	0	0	0	0	0	0	0	0	0
ENSMUSG00000047843.16	Bri3	14	14	21	28	18	27	19	21	7	7	5	4	3	5	7	4	36	51	43	45	47	44	30	37	9	17	29	29	19	24	27	22	41	32	23	42	42	44	46	40	20	11	7	8	15	18	25	14
ENSMUSG00000093118.1	Mir3083	0	0	0	0	0	0	0	0	0	0	0	0	0	0	0	0	0	0	0	0	0	0	0	0	0	0	0	0	0	0	0	0	0	0	0	0	0	0	0	0	0	0	0	0	0	0	0	0
ENSMUSG00000105015.1	Gm6059	0	0	0	0	0	0	0	0	0	0	0	0	0	0	0	0	0	0	0	0	1	0	0	0	0	0	0	0	0	0	0	0	0	0	0	0	0	0	0	0	0	0	0	0	0	0	0	0
ENSMUSG00000088254.1	Gm24289	0	0	0	0	0	0	0	0	0	0	0	0	0	0	0	0	0	0	0	0	0	0	0	0	0	0	0	0	0	0	0	0	0	0	0	0	0	0	0	0	0	0	0	0	0	0	0	0
ENSMUSG00000002968.8	Med25	7	15	14	4	15	5	8	5	5	7	8	8	3	5	2	1	13	14	16	19	17	16	12	10	21	10	22	24	39	20	31	18	16	8	12	13	22	23	12	24	6	10	5	5	12	22	21	14
ENSMUSG00000048920.8	Fkrp	2	2	6	3	3	0	3	1	2	1	1	3	0	0	0	0	13	13	11	7	12	11	6	7	5	2	8	7	6	5	5	4	13	7	5	4	5	13	6	6	4	2	0	0	4	8	6	7
ENSMUSG00000083372.1	Gm11235	0	0	0	0	0	0	0	0	0	0	0	0	0	1	0	0	0	0	0	0	0	0	0	0	0	0	0	0	0	0	0	0	0	0	0	0	0	0	0	0	0	0	0	0	0	0	0	0
ENSMUSG00000109527.1	Olfr1492-ps1	0	0	0	0	0	0	0	0	0	0	0	0	0	0	0	0	0	0	0	0	0	0	0	0	0	0	0	0	0	0	0	0	0	0	0	0	0	0	0	0	0	0	0	0	0	0	0	0
ENSMUSG00000064201.8	Krt2	0	0	0	0	0	0	0	0	0	0	0	0	0	0	0	0	0	0	0	0	0	0	0	0	0	0	0	0	0	0	0	0	0	0	0	0	0	0	0	0	0	0	0	0	0	0	0	0
ENSMUSG00000063380.2	Olfr945	0	0	0	0	0	0	0	0	0	0	0	0	0	0	0	0	0	0	0	0	0	0	0	0	0	0	0	0	0	0	0	0	0	0	0	0	0	0	0	0	0	0	0	0	0	0	0	0
ENSMUSG00000101330.1	Gm10193	0	1	0	1	2	0	0	0	0	0	0	0	0	0	0	0	1	0	0	0	0	0	0	0	0	0	0	0	0	0	0	0	0	0	0	0	0	0	0	0	0	0	0	0	0	0	0	0
ENSMUSG00000077640.1	Gm24986	0	0	0	0	0	0	0	0	0	0	0	0	0	0	0	0	0	0	0	0	0	0	0	0	0	0	0	0	0	0	0	0	0	0	0	0	0	0	0	0	0	0	0	0	0	0	0	0
ENSMUSG00000100334.1	C230024C17Rik	0	0	0	0	0	0	0	0	0	0	0	0	0	0	0	0	0	0	0	0	0	0	0	0	0	0	0	0	0	0	0	0	0	0	0	0	0	0	0	0	0	0	0	0	0	0	0	0
ENSMUSG00000103417.1	Gm33112	0	0	0	0	0	0	0	0	0	0	0	0	0	0	0	0	0	0	0	0	0	0	0	0	0	0	0	0	0	0	0	0	0	0	0	0	0	0	0	0	0	0	0	0	0	0	0	0
ENSMUSG00000043623.7	4933412A08Rik	0	0	0	0	0	0	0	0	0	0	0	0	0	0	0	0	0	0	0	0	0	0	0	0	0	0	0	0	0	0	0	0	0	0	0	0	0	0	0	0	0	0	0	0	0	0	0	0
ENSMUSG00000081265.1	Gm11282	0	0	0	0	0	0	0	0	0	0	0	0	0	0	0	0	0	0	0	0	0	0	0	0	0	0	0	0	0	0	0	0	0	0	0	0	0	0	0	0	0	0	0	0	0	0	0	0
ENSMUSG00000081171.1	Gm7485	0	0	0	0	0	0	0	0	0	0	0	0	0	0	0	0	0	0	0	0	0	0	0	0	0	0	0	0	0	0	0	0	0	0	0	0	1	0	0	0	0	0	0	0	0	0	0	0
ENSMUSG00000087807.1	Gm25559	0	0	0	0	0	0	0	0	0	0	0	0	0	0	0	0	0	0	0	0	0	0	0	0	0	0	0	0	0	0	0	0	0	0	0	0	0	0	0	0	0	0	0	0	0	0	0	0
ENSMUSG00000088243.1	Gm25914	0	0	0	0	0	0	0	0	0	0	0	0	0	0	0	0	0	0	0	0	0	0	0	0	0	0	0	0	0	0	0	0	0	0	0	0	0	0	0	0	0	0	0	0	0	0	0	0
ENSMUSG00000044162.11	Tnip3	0	0	0	0	0	0	0	0	0	0	1	0	0	0	0	0	0	0	0	1	0	0	0	0	0	0	0	0	1	0	0	0	0	0	0	0	0	0	0	0	1	0	0	0	0	0	0	0
ENSMUSG00000102330.1	Gm37234	0	0	0	0	0	0	0	0	0	0	0	0	0	0	0	0	0	0	0	0	0	0	0	0	0	0	0	0	0	0	0	0	1	2	0	0	1	1	0	0	0	0	0	0	0	0	1	0
ENSMUSG00000000411.7	Tssk3	0	0	0	0	0	0	0	0	0	0	0	0	0	0	0	0	0	0	0	0	0	0	0	0	0	0	0	0	0	1	0	0	0	0	0	0	0	0	0	0	0	0	0	0	0	0	0	0
ENSMUSG00000079489.2	C030013D06Rik	0	0	0	0	0	0	0	0	0	0	0	0	0	0	0	0	0	0	0	0	0	0	0	0	0	0	0	0	0	0	0	0	0	0	0	0	0	0	0	0	0	0	0	0	0	0	0	0
ENSMUSG00000101016.1	Gm2325	0	0	0	0	0	0	0	0	0	0	0	0	0	0	0	0	0	0	0	0	0	0	0	0	0	0	0	0	0	0	0	0	0	0	0	0	0	0	0	0	0	0	0	0	0	0	0	0
ENSMUSG00000087659.7	Gm12606	0	0	0	0	0	0	0	0	0	0	0	0	0	0	0	0	0	0	0	0	0	0	0	0	0	0	0	0	0	0	0	0	0	0	0	0	0	0	0	0	0	0	0	0	0	0	0	0
ENSMUSG00000028960.18	Ube4b	7	7	7	5	4	5	6	5	9	7	8	7	2	4	4	3	10	6	10	8	20	13	14	10	14	5	16	14	16	11	19	10	7	11	9	15	17	12	10	11	15	10	6	2	7	15	16	6
ENSMUSG00000066554.6	Gm10167	0	0	0	0	0	0	0	0	0	0	0	0	0	0	0	0	0	1	0	0	0	0	0	0	1	0	0	0	0	0	0	1	0	0	0	0	0	0	0	0	0	0	0	0	0	0	0	0
ENSMUSG00000022687.11	Boc	1	1	0	1	0	0	1	0	0	0	2	0	0	0	0	0	1	1	0	0	0	0	0	2	1	0	0	0	0	1	0	0	0	1	0	2	0	2	1	2	0	0	0	0	0	2	0	0
ENSMUSG00000026587.15	Astn1	6	6	3	1	3	4	1	6	9	4	5	11	3	6	3	5	8	15	12	9	26	24	13	14	19	13	20	12	23	11	23	30	8	9	12	18	22	18	17	11	15	10	9	10	9	15	11	16
ENSMUSG00000028456.18	Unc13b	1	2	2	0	0	1	2	2	2	3	1	2	0	0	0	0	0	0	0	1	1	1	0	1	1	2	0	3	1	0	1	1	0	0	2	1	1	1	2	0	0	1	0	1	0	2	2	2
ENSMUSG00000105158.1	Gm42862	0	0	0	0	0	0	0	0	0	1	0	0	0	0	0	0	0	0	0	0	0	0	0	0	0	0	0	0	0	0	0	0	0	0	0	0	0	0	0	0	0	0	0	0	0	0	0	0
ENSMUSG00000089551.1	Gm24178	0	0	0	0	0	0	0	0	0	0	0	0	0	0	0	0	0	0	0	0	0	0	0	0	0	0	0	0	0	0	0	0	0	0	0	0	0	0	0	0	0	0	0	0	0	0	0	0
ENSMUSG00000086856.1	Gm16080	0	0	0	0	0	0	0	0	0	0	0	0	0	0	0	0	0	0	0	0	0	0	0	0	0	0	0	0	0	0	0	0	0	0	0	0	0	0	0	0	0	0	0	0	0	0	0	0
ENSMUSG00000033009.15	Ogfod1	2	0	1	1	0	0	2	0	1	0	1	0	0	0	0	0	5	5	12	4	10	7	4	4	1	2	9	8	10	8	9	4	8	6	5	10	12	10	5	6	5	2	8	6	8	3	6	3
ENSMUSG00000064727.1	Gm25853	0	0	0	0	0	0	0	0	0	0	0	0	0	0	0	0	0	0	0	0	0	0	0	0	0	0	0	0	0	0	0	0	0	0	0	0	0	0	0	0	0	0	0	0	0	0	0	0
ENSMUSG00000109450.1	Gm44529	0	0	0	0	1	0	0	0	0	0	0	0	0	0	0	0	1	2	1	0	1	1	0	0	0	0	1	0	0	0	2	0	3	2	1	0	6	4	1	2	1	0	0	0	0	0	1	0
ENSMUSG00000109174.1	Gm6007	0	0	0	0	0	0	0	0	0	0	0	0	0	0	0	0	0	0	0	0	0	0	0	0	0	0	0	0	0	0	0	0	0	0	0	0	0	0	0	0	0	0	0	1	0	0	0	0
ENSMUSG00000097422.1	Gm26521	0	0	0	0	0	0	0	0	0	0	0	0	0	0	0	0	0	0	0	0	0	0	0	0	0	0	0	0	0	0	0	0	0	0	0	0	0	0	0	0	0	0	0	0	0	0	0	0
ENSMUSG00000087981.1	Gm22227	0	0	0	0	0	0	0	0	0	0	0	0	0	0	0	0	0	0	0	0	0	0	0	0	0	0	0	0	0	0	0	0	0	0	0	0	0	0	0	0	0	0	0	0	0	0	0	0
ENSMUSG00000076121.1	Mir687	0	0	0	0	0	0	0	0	0	0	0	0	0	0	0	0	0	0	0	0	0	0	0	0	0	0	0	0	0	0	0	0	0	0	0	0	0	0	0	0	0	0	0	0	0	0	0	0
ENSMUSG00000096193.1	Gm26134	0	0	0	0	0	0	0	0	0	0	0	0	0	0	0	0	0	0	0	0	0	0	0	0	0	0	0	0	0	0	0	0	0	0	0	0	0	0	0	0	0	0	0	0	0	0	0	0
ENSMUSG00000069379.2	Gm4950	2	5	0	1	1	2	1	0	0	3	1	0	0	2	0	0	5	2	1	6	2	1	2	0	4	0	5	1	6	4	2	7	3	1	3	3	6	2	4	2	0	1	1	1	1	2	1	3
ENSMUSG00000042379.8	Esm1	0	0	0	0	0	0	0	0	0	0	0	0	0	0	0	0	0	0	0	2	0	0	0	1	0	0	0	0	1	0	1	1	0	0	1	0	0	0	0	0	0	0	0	0	2	0	0	0
ENSMUSG00000074652.3	Myh7b	0	0	0	0	0	0	0	1	0	0	0	0	0	0	0	0	0	0	0	0	0	1	0	0	0	0	0	0	0	0	0	0	1	0	1	1	0	1	0	0	0	0	0	0	0	0	0	0
ENSMUSG00000037784.14	Dzip1l	2	0	1	0	1	0	1	1	0	0	1	0	0	0	0	0	3	1	0	0	0	3	0	2	1	1	2	2	1	2	1	1	4	3	0	1	4	4	5	2	1	0	0	1	1	1	2	0
ENSMUSG00000040738.10	Ints8	2	1	0	1	0	2	0	0	2	0	0	0	0	1	2	0	2	1	4	2	2	3	3	1	5	2	2	2	9	3	6	7	1	1	1	1	2	5	0	0	2	0	1	1	2	2	4	2
ENSMUSG00000027487.11	Cdk5rap1	0	1	0	1	3	2	1	1	1	0	0	2	1	0	0	1	1	3	3	5	0	2	2	1	2	3	7	1	0	3	3	2	1	1	2	1	0	2	4	1	2	1	0	0	1	0	2	0
ENSMUSG00000079053.3	Gm14010	0	0	0	0	0	0	0	0	0	0	0	0	0	0	0	0	0	0	0	0	0	0	0	0	0	0	0	0	0	0	0	0	0	0	0	0	0	0	0	0	0	0	0	0	0	0	0	0
ENSMUSG00000043372.12	Hexim2	1	2	2	2	3	3	1	0	1	0	2	1	0	1	0	0	1	3	2	1	1	2	1	4	0	1	1	2	0	0	0	0	0	1	0	2	6	4	1	0	0	0	0	0	0	2	0	0
ENSMUSG00000029014.14	Dnajc2	8	9	16	10	12	11	5	9	3	0	3	2	3	4	0	2	16	20	12	16	18	18	21	7	8	4	12	13	9	11	8	17	11	11	11	15	16	22	13	7	5	5	7	3	6	4	6	7
ENSMUSG00000074677.11	Sirpb1c	0	0	0	0	0	0	0	0	0	0	0	0	0	0	0	0	0	0	0	0	0	0	0	0	0	0	0	0	0	0	0	0	0	0	0	0	0	0	0	0	0	0	0	0	0	1	0	0
ENSMUSG00000085588.1	3110004A20Rik	0	0	0	0	0	0	0	0	0	0	0	0	0	0	0	0	0	0	0	0	0	0	0	0	0	0	0	0	0	0	0	0	0	0	0	0	0	0	0	0	0	0	0	0	0	0	0	0
ENSMUSG00000020020.7	Usp44	0	0	0	0	0	0	0	0	0	0	0	0	0	0	0	0	0	0	0	0	0	0	0	0	0	0	0	0	0	0	0	0	0	0	0	0	0	0	0	0	0	0	0	0	0	0	0	0
ENSMUSG00000108099.1	Gm43988	0	0	0	0	0	0	0	0	0	0	0	0	0	0	0	0	0	0	0	0	0	0	0	0	0	0	0	0	0	0	0	0	0	0	0	0	0	0	0	0	0	0	0	0	0	0	0	0
ENSMUSG00000078302.4	Foxd1	0	0	0	0	0	0	0	0	0	0	0	0	0	0	0	0	1	0	1	0	0	0	0	0	1	0	0	0	0	1	0	0	1	0	0	0	0	0	0	0	0	0	0	0	0	0	0	0
ENSMUSG00000070719.4	Pla2g4d	0	0	0	0	0	0	0	0	0	0	0	0	0	0	0	0	0	0	0	0	0	0	0	0	0	0	0	0	0	0	0	0	0	0	0	0	0	0	0	0	0	0	0	0	0	0	0	0
ENSMUSG00000090300.1	Gm17119	0	0	0	0	0	0	0	0	0	0	0	0	0	0	0	0	0	0	0	0	0	0	0	0	0	0	0	0	0	0	0	0	0	0	0	0	0	0	0	0	0	0	0	0	0	0	0	0
ENSMUSG00000110292.1	RP23-35L23.5	0	0	0	0	0	0	0	0	0	0	0	0	1	0	0	0	0	0	0	0	0	0	0	0	0	0	0	0	0	0	0	0	1	0	0	0	0	0	0	0	0	0	0	0	0	0	0	0
ENSMUSG00000019373.11	Cops3	6	5	11	6	6	6	2	7	1	2	4	4	1	1	3	0	18	18	12	13	15	9	6	11	5	1	9	5	6	7	8	3	13	11	14	10	11	13	8	5	4	3	3	1	2	2	3	6
ENSMUSG00000056853.2	Olfr765	0	0	0	0	0	0	0	0	0	0	0	0	0	0	0	0	0	0	0	0	0	0	0	0	0	0	0	0	0	0	0	0	0	0	0	0	0	0	0	0	0	0	0	0	0	0	0	0
ENSMUSG00000042064.13	Myo3b	0	0	0	0	0	0	1	0	0	0	0	0	0	1	0	0	0	1	1	2	3	3	3	3	1	0	6	2	0	2	2	2	0	0	0	0	1	3	0	1	2	0	0	0	1	4	1	0
ENSMUSG00000022439.9	Parvg	0	0	0	1	0	0	0	0	0	0	0	0	0	0	0	0	3	3	0	0	0	2	0	0	0	0	1	1	0	1	0	1	0	0	0	0	0	2	0	1	0	2	0	1	0	0	1	0
ENSMUSG00000024579.7	Pcyox1l	2	2	2	1	6	2	3	2	0	0	2	2	1	1	0	0	4	3	5	3	2	7	3	3	1	2	6	4	2	4	5	3	3	5	4	4	9	7	2	2	3	2	1	0	1	2	4	3
ENSMUSG00000105683.1	Gm43487	0	0	0	0	0	0	0	0	0	0	0	0	0	0	0	0	0	0	0	0	0	0	0	0	0	0	0	0	0	0	0	0	0	0	0	0	0	0	0	0	0	0	0	0	0	0	0	0
ENSMUSG00000064669.1	Gm24461	0	0	0	0	0	0	0	0	0	0	0	0	0	0	0	0	0	0	0	0	0	0	0	0	0	0	0	0	0	0	0	0	0	0	0	0	0	0	0	0	0	0	0	0	0	0	0	0
ENSMUSG00000092490.7	Gm20482	0	0	0	0	0	0	0	0	0	0	0	0	0	0	0	0	0	0	0	0	0	0	0	0	0	0	0	0	0	0	0	0	0	0	0	0	0	0	0	0	0	0	0	0	0	0	0	0
ENSMUSG00000064844.1	Gm26202	0	0	0	0	0	0	0	0	0	0	0	0	0	0	0	0	0	0	0	0	0	0	0	0	0	0	0	0	0	0	0	0	0	0	0	0	0	0	0	0	0	0	0	0	0	0	0	0
ENSMUSG00000096635.1	Gm22174	0	0	0	0	0	0	0	0	0	0	0	0	0	0	0	0	0	0	0	0	0	0	0	0	0	0	0	0	0	0	0	0	0	0	0	0	0	0	0	0	0	0	0	0	0	0	0	0
ENSMUSG00000101712.1	Gm28648	0	0	0	0	0	0	0	0	0	0	0	0	0	0	0	0	0	0	0	0	0	0	0	0	0	0	0	0	0	0	0	0	0	0	0	0	0	0	0	0	0	0	0	0	0	0	0	0
ENSMUSG00000073915.3	Olfr676	0	0	0	0	0	0	0	0	0	0	0	0	0	0	0	0	0	0	0	0	0	0	0	0	0	0	0	0	0	0	0	0	0	0	0	0	0	0	0	0	0	0	0	0	0	0	0	0
ENSMUSG00000033849.3	B3galt2	3	1	5	6	8	4	0	2	1	2	2	2	1	1	0	0	10	14	18	10	8	12	7	6	5	2	6	8	11	6	6	3	17	13	14	13	19	14	11	15	9	8	4	4	5	7	3	8
ENSMUSG00000089783.1	Gm454	0	0	0	0	0	0	0	0	0	0	0	0	0	0	0	0	0	0	0	0	0	0	0	0	0	0	0	0	0	0	0	0	0	0	0	0	0	0	0	0	0	0	0	0	0	0	0	0
ENSMUSG00000082185.1	Gm12428	0	0	1	0	0	0	0	0	0	0	0	0	0	0	0	0	0	0	0	0	0	0	0	0	0	0	0	0	0	0	0	0	0	0	0	0	0	0	0	0	0	0	0	0	0	0	0	0
ENSMUSG00000107555.1	Olfr795-ps1	0	0	0	0	0	0	0	0	0	0	0	0	0	0	0	0	0	0	0	0	0	0	0	0	0	0	0	0	0	0	0	0	0	0	0	0	0	0	0	0	0	0	0	0	0	0	0	0
ENSMUSG00000028431.11	Ikbkap	9	8	8	7	4	8	7	3	13	5	15	9	10	17	1	4	14	10	8	8	15	12	10	4	16	12	22	25	23	18	15	18	7	10	9	8	7	11	12	12	9	3	3	4	11	8	9	6
ENSMUSG00000093918.7	Gm21677	0	0	0	0	0	0	0	0	0	0	0	0	0	0	0	0	0	0	0	0	0	0	0	0	0	0	0	0	0	0	0	0	0	0	0	0	0	0	0	0	0	0	0	0	0	0	0	0
ENSMUSG00000099929.1	Gm28098	0	0	0	0	0	0	0	0	0	0	0	0	0	0	0	0	0	0	0	0	0	0	0	0	0	0	0	0	0	0	0	0	0	0	0	0	0	0	0	0	0	0	0	0	0	0	0	0
ENSMUSG00000096265.1	4930467E23Rik	0	0	0	0	0	0	0	0	0	0	0	0	0	0	0	0	0	0	0	0	0	0	0	0	0	0	0	0	0	0	0	0	0	0	0	0	0	0	0	0	0	0	0	0	0	0	0	0
ENSMUSG00000099247.1	Gm27541	0	0	0	0	0	0	0	0	0	0	0	0	0	0	0	0	0	0	0	0	0	0	0	0	0	0	0	0	0	0	0	0	0	0	0	0	0	0	0	0	0	0	0	0	0	0	0	0
ENSMUSG00000104874.1	Gm43387	0	0	0	0	0	0	0	0	0	0	0	0	0	0	0	0	0	0	0	0	0	0	0	0	0	0	0	0	0	0	0	0	0	0	0	0	0	0	0	0	0	0	0	0	0	0	0	0
ENSMUSG00000030205.15	Gprc5d	0	0	0	0	0	0	0	0	0	0	0	0	0	0	0	0	0	0	0	0	0	0	0	0	0	0	0	0	0	0	0	0	0	0	0	0	0	0	0	0	0	0	0	0	0	0	0	0
ENSMUSG00000093816.1	Gm26445	1	0	0	0	0	0	0	0	0	0	0	0	0	0	0	0	1	0	0	0	0	0	1	1	0	0	0	1	0	0	1	0	0	1	0	0	0	0	0	0	0	0	0	0	0	0	0	0
ENSMUSG00000092731.1	Gm24026	0	0	0	0	0	0	0	0	0	0	0	0	0	0	0	0	0	0	0	0	0	0	0	0	0	0	0	0	0	0	0	0	0	0	0	0	0	0	0	0	0	0	0	0	0	0	0	0
ENSMUSG00000074735.2	Gm21994	0	0	0	1	0	0	0	0	0	0	0	0	0	0	0	0	0	0	0	0	1	0	0	0	0	0	0	0	0	0	1	0	0	0	0	0	0	0	1	0	0	0	0	0	0	0	0	0
ENSMUSG00000026585.13	Kifap3	48	52	57	48	65	74	38	48	30	30	30	32	20	37	15	13	108	108	91	89	120	103	58	73	42	40	87	97	63	66	73	64	118	85	73	91	89	115	83	74	44	41	34	26	43	47	55	53
ENSMUSG00000085941.1	Gm11201	0	0	0	0	0	0	0	0	0	0	0	0	0	0	0	0	0	0	0	0	0	0	0	0	0	0	0	0	0	0	0	0	0	0	0	0	0	0	0	0	0	0	0	0	0	0	0	0
ENSMUSG00000107385.3	C330024D21Rik	0	0	0	0	0	0	0	0	1	0	0	0	0	0	0	0	0	0	0	0	0	0	0	0	0	0	0	1	0	0	0	0	0	0	0	0	0	0	0	0	0	0	0	0	0	0	0	0
ENSMUSG00000006782.16	Cnp	5	3	10	10	6	3	5	4	4	2	2	5	1	4	1	2	144	132	119	125	150	154	136	116	92	68	159	188	176	163	202	172	190	188	133	141	229	261	169	176	143	128	67	51	149	158	178	153
ENSMUSG00000059336.14	Slc14a1	0	0	1	0	0	0	0	0	0	0	0	0	0	0	0	0	4	2	4	5	3	3	2	4	0	0	2	4	1	2	0	2	1	2	2	0	1	5	0	1	2	1	0	0	0	2	0	0
ENSMUSG00000064595.1	Gm22300	0	0	0	0	0	0	0	0	0	0	0	0	0	0	0	0	0	0	0	0	0	0	0	0	0	0	0	0	0	0	0	0	0	0	0	0	0	0	0	0	0	0	0	0	0	0	0	0
ENSMUSG00000036411.9	9530077C05Rik	0	0	0	0	1	1	1	2	0	1	0	0	0	0	0	0	0	1	0	0	0	1	1	1	0	0	1	0	0	0	0	0	1	0	0	1	2	1	0	0	0	0	0	0	0	0	0	1
ENSMUSG00000100429.1	Gm29186	0	0	0	0	0	0	0	0	0	0	0	0	0	0	0	0	0	0	0	0	0	0	0	0	0	0	0	0	0	0	0	0	0	0	0	0	0	0	0	0	0	0	0	0	0	0	0	0
ENSMUSG00000073130.8	Gm1141	0	0	0	0	0	0	0	0	0	0	0	0	0	0	0	0	0	1	0	0	0	0	0	0	0	0	0	0	0	0	0	1	0	0	0	0	0	0	0	0	0	0	0	0	0	0	1	0
ENSMUSG00000039196.2	Orm1	0	0	0	0	0	0	0	0	0	0	0	0	0	0	0	0	0	0	0	0	0	0	0	0	0	0	0	0	0	0	0	0	0	0	0	0	0	0	0	0	0	0	0	0	0	0	0	0
ENSMUSG00000051319.6	1500011K16Rik	5	6	15	7	10	14	9	5	3	1	1	3	2	0	1	1	29	33	33	30	24	21	22	25	14	6	6	13	13	10	15	12	42	18	16	21	26	49	24	19	5	5	2	5	11	7	7	1
ENSMUSG00000062310.7	Glrp1	0	0	0	0	0	0	0	0	0	0	0	0	0	0	0	0	0	0	0	0	1	0	0	0	0	0	0	0	0	0	0	0	0	0	0	0	0	0	0	0	0	0	0	0	0	0	0	0
ENSMUSG00000103186.1	Gm37088	0	0	0	0	0	0	0	0	0	0	0	0	0	0	0	0	0	0	0	0	0	0	0	0	0	0	0	0	0	0	0	0	0	0	0	0	0	0	0	0	0	0	0	0	0	0	0	0
ENSMUSG00000020914.17	Top2a	2	5	0	2	6	9	4	6	1	0	3	3	2	10	2	3	0	1	1	4	5	1	0	0	2	1	5	6	3	6	5	4	2	2	0	2	1	7	5	1	3	3	1	0	1	4	2	1
ENSMUSG00000099311.1	Mir6244	0	0	0	0	0	0	0	0	0	1	0	0	0	0	0	0	0	0	0	0	0	0	0	0	0	0	0	0	0	0	0	0	0	0	0	0	0	0	0	0	0	0	0	0	0	0	0	0
ENSMUSG00000020903.13	Stx8	6	1	5	4	4	2	2	4	1	2	4	1	0	2	1	0	12	8	6	10	13	16	11	8	2	1	5	1	4	9	5	6	8	10	7	11	11	20	13	10	3	3	1	1	2	3	0	2
ENSMUSG00000020644.8	Id2	8	8	9	7	6	6	1	8	2	1	4	6	1	4	1	0	21	23	32	28	31	29	31	12	13	6	13	10	14	12	17	19	25	23	24	30	30	41	23	38	13	6	6	4	6	11	5	9
ENSMUSG00000107509.1	Gm44941	0	0	0	0	0	0	0	0	0	0	0	0	0	0	0	0	0	0	0	0	0	0	0	0	0	0	0	0	0	0	0	0	0	0	0	0	0	0	0	0	0	0	0	0	0	1	0	0
ENSMUSG00000101551.1	Gm8870	0	1	0	0	0	0	0	0	0	0	0	0	0	0	0	0	1	0	0	0	0	0	0	0	0	0	0	0	0	0	0	0	0	0	0	0	0	0	0	0	0	0	0	0	0	0	0	0
ENSMUSG00000061778.10	Mospd2	0	0	1	1	0	0	0	0	0	0	0	0	0	0	0	1	0	1	1	3	3	6	7	4	1	0	0	1	1	1	3	2	1	2	0	2	2	4	5	2	0	0	0	1	0	1	0	0
ENSMUSG00000106282.1	Gm2287	0	0	0	0	0	0	0	0	0	0	0	0	0	0	0	0	0	0	0	0	0	0	0	0	0	0	0	0	0	0	0	0	0	0	0	0	0	0	0	0	0	0	0	0	0	0	0	0
ENSMUSG00000094614.1	Gm21769	1	0	3	3	1	4	1	2	1	3	1	0	1	3	3	0	3	5	1	1	1	2	1	1	1	1	0	2	3	1	4	2	3	2	1	0	1	2	1	2	2	0	3	1	3	0	1	0
ENSMUSG00000093912.1	Mir3470b	0	0	0	0	0	0	0	0	0	0	0	0	0	0	0	0	0	0	0	0	0	0	0	0	0	0	0	0	0	0	0	0	0	0	0	0	0	0	0	0	0	0	0	0	0	0	0	0
ENSMUSG00000018427.7	Ypel2	0	0	3	0	1	0	0	0	2	0	0	0	0	0	0	1	12	17	16	10	16	20	12	11	7	3	10	10	8	11	8	11	18	17	14	14	21	40	15	26	3	7	3	3	10	8	14	4
ENSMUSG00000030045.10	Mrpl19	0	4	13	3	6	7	1	4	1	5	4	3	2	1	0	0	19	19	20	14	14	12	14	9	5	5	8	6	5	8	7	6	14	12	17	22	9	16	13	14	9	1	2	1	7	3	6	2
ENSMUSG00000087942.1	Gm24244	0	0	0	0	0	0	0	0	0	0	0	0	0	0	0	0	0	0	0	0	0	0	0	0	0	0	0	0	0	0	0	0	0	0	0	0	0	0	0	0	0	0	0	0	0	0	0	0
ENSMUSG00000036599.10	Chst12	3	1	3	0	4	0	0	4	0	1	1	0	2	1	0	0	4	6	5	4	3	1	8	4	0	2	6	4	4	4	3	6	3	3	2	5	6	5	6	3	1	3	1	1	2	6	1	3
ENSMUSG00000096973.1	Gm5974	0	0	0	0	0	0	0	0	0	0	0	0	0	0	0	0	0	0	1	1	0	0	0	0	0	0	0	0	0	0	0	0	0	0	0	0	0	0	0	0	0	0	0	0	0	0	1	1
ENSMUSG00000022350.6	E430025E21Rik	0	2	2	4	1	1	2	2	0	0	2	1	1	3	0	0	5	2	6	2	4	2	3	1	3	1	13	4	9	6	4	2	2	2	1	4	3	6	4	3	4	4	2	2	3	5	5	5
ENSMUSG00000027170.12	Eif3m	9	17	10	20	18	24	17	19	5	3	5	5	4	3	1	1	25	29	24	27	20	20	13	16	8	2	14	10	6	7	15	13	25	16	12	14	18	21	10	24	8	6	2	2	3	6	3	5
ENSMUSG00000093228.1	Gm25748	0	0	0	0	0	0	0	0	0	0	0	0	0	0	0	0	0	0	0	0	0	0	0	0	0	0	0	0	0	0	0	0	0	0	0	0	0	0	0	0	0	0	0	0	0	0	0	0
ENSMUSG00000047079.1	Ube2dnl2	0	0	0	0	0	0	0	0	0	0	0	0	0	0	0	0	0	0	0	0	0	0	0	0	0	0	0	0	0	0	0	0	0	0	0	0	0	0	0	0	0	0	0	0	0	0	0	0
ENSMUSG00000062456.3	Rpl9-ps6	2	3	2	0	3	1	2	3	0	0	1	0	0	0	0	1	5	0	3	5	0	3	0	5	0	1	2	3	1	2	0	1	3	0	1	3	5	2	2	3	0	0	1	0	3	2	0	0
ENSMUSG00000027293.13	Ehd4	0	1	0	0	3	1	0	0	1	0	0	0	0	0	0	2	6	2	4	1	0	2	3	2	4	2	5	3	9	8	5	8	0	2	3	0	4	3	3	2	4	3	2	1	3	3	4	3
ENSMUSG00000104901.1	Gm42692	1	0	0	0	0	0	0	0	0	0	0	0	0	0	0	0	0	0	0	0	1	0	2	0	0	0	0	0	0	0	0	0	0	1	0	0	1	0	1	0	0	0	0	0	0	1	0	0
ENSMUSG00000095804.1	Olfr824	0	0	0	0	0	0	0	0	0	0	0	0	0	0	0	0	0	0	0	0	0	0	0	0	0	0	0	0	0	0	0	0	0	0	0	0	0	0	0	0	0	0	0	0	0	0	0	0
ENSMUSG00000108304.1	Gm4607	1	0	0	0	1	0	0	0	0	0	0	0	0	0	0	0	0	0	0	0	0	0	0	0	0	0	0	0	0	0	0	0	0	0	1	0	0	0	0	0	0	0	0	0	0	0	0	0
ENSMUSG00000026483.13	Fam129a	0	0	0	1	0	0	0	0	0	0	0	0	0	0	0	0	0	0	0	0	0	0	0	0	0	0	0	0	0	2	0	1	0	0	0	1	1	1	0	0	0	0	0	0	0	0	0	0
ENSMUSG00000047379.6	B4gat1	10	4	12	10	15	12	4	9	4	6	8	5	2	8	1	5	56	52	35	43	38	51	27	25	37	19	53	58	34	34	27	37	41	29	19	37	37	63	28	24	29	26	16	10	24	26	31	28
ENSMUSG00000084704.1	n-R5s216	0	0	0	0	0	0	0	0	0	0	0	0	0	0	0	0	0	0	0	0	0	0	0	0	0	0	0	0	0	0	0	0	0	0	0	0	0	0	0	0	0	0	0	0	0	0	0	0
ENSMUSG00000103138.1	Gm2238	0	0	0	0	0	0	0	0	0	0	0	0	0	0	0	0	0	0	0	0	0	0	0	0	0	0	0	0	0	0	0	0	0	0	0	1	0	0	0	0	0	0	0	0	0	0	0	0
ENSMUSG00000053797.10	Krt16	0	0	0	0	0	0	0	0	0	0	0	0	0	0	0	0	0	0	0	0	0	0	0	0	0	0	0	0	0	0	0	0	0	0	0	0	0	0	0	0	0	0	0	0	0	0	0	0
ENSMUSG00000032042.11	Srpr	5	6	5	4	4	8	8	3	1	0	1	5	3	2	1	0	19	22	11	12	14	19	9	7	5	13	10	16	15	9	19	9	28	16	7	16	28	16	16	13	7	9	3	7	15	13	9	17
ENSMUSG00000025231.16	Sufu	2	2	1	1	1	2	2	2	1	2	0	1	0	0	0	0	2	4	3	1	3	4	1	3	3	5	5	1	2	2	2	2	2	2	2	0	4	2	3	4	2	1	0	0	0	0	4	1
ENSMUSG00000101441.1	Gm29363	0	0	0	0	0	0	0	0	0	0	0	0	0	0	0	0	0	0	0	0	0	0	0	0	0	0	0	0	0	0	0	0	0	0	0	0	0	0	0	0	0	0	0	0	0	0	0	0
ENSMUSG00000053192.9	Mllt11	44	50	63	67	72	63	48	57	19	17	25	21	6	18	6	7	113	112	104	85	89	104	66	65	27	23	43	35	37	27	30	29	85	75	58	70	75	104	59	61	17	17	9	12	19	20	16	14
ENSMUSG00000086588.1	Gm11729	0	0	0	0	0	0	0	0	0	0	0	0	0	0	0	0	0	0	0	0	0	0	0	0	0	0	0	0	0	0	0	0	0	0	0	0	0	0	0	0	0	0	0	0	0	0	0	0
ENSMUSG00000074625.10	Arhgap40	0	0	0	0	0	0	0	0	0	0	0	0	0	0	0	0	0	0	1	0	0	0	0	0	0	0	0	0	0	1	0	0	0	0	0	1	0	0	0	0	0	0	0	0	0	0	0	0
ENSMUSG00000087703.1	Gm15650	0	0	0	0	0	0	0	0	0	0	0	0	0	0	0	0	0	0	0	0	0	0	0	0	0	0	0	0	0	0	0	0	0	0	0	0	0	0	0	0	0	0	0	0	0	0	0	0
ENSMUSG00000105787.1	Gm8099	0	0	0	0	0	0	0	0	0	0	0	0	0	0	0	0	0	0	1	0	0	0	0	0	0	0	0	0	0	0	0	0	1	0	0	0	0	0	0	0	0	0	0	0	0	0	0	0
ENSMUSG00000082326.1	Gm14366	0	0	0	0	0	0	0	0	0	0	0	0	0	0	0	0	0	0	0	0	0	0	0	0	0	0	0	0	0	0	0	0	0	0	0	0	0	0	0	0	0	0	0	0	0	0	0	0
ENSMUSG00000081005.1	Gm13198	0	0	0	0	0	0	0	0	0	0	0	0	0	0	0	0	0	0	0	1	0	0	0	0	0	1	0	0	0	0	0	0	0	0	1	0	0	0	0	0	0	0	0	0	0	0	0	0
ENSMUSG00000031865.16	Dctn1	14	6	14	12	11	16	6	14	4	7	5	8	10	8	4	6	35	33	34	30	37	26	30	26	25	16	41	35	35	29	46	32	34	24	19	36	37	49	46	29	24	25	10	5	17	38	37	22
ENSMUSG00000103465.1	Gm37617	0	0	0	0	0	0	0	0	0	0	0	0	0	0	0	0	0	0	0	0	0	0	0	0	0	0	0	0	0	0	0	0	0	0	0	0	0	0	0	0	0	0	0	0	0	0	1	0
ENSMUSG00000068888.3	Lce1i	0	0	0	0	0	0	0	0	0	0	0	0	0	0	0	0	0	0	0	1	0	0	0	0	0	0	0	0	0	0	0	0	0	0	0	0	0	0	0	0	0	0	0	0	0	0	0	0
ENSMUSG00000047048.3	Olfr432	0	0	0	0	0	0	0	0	0	0	0	0	0	0	0	0	0	0	0	0	0	0	0	0	0	0	0	0	0	0	0	0	0	0	0	0	0	0	0	0	0	0	0	0	0	0	0	0
ENSMUSG00000089273.1	Gm24550	0	0	0	0	0	0	0	0	0	0	0	0	0	0	0	0	0	0	0	0	0	0	0	0	0	0	0	0	0	0	0	0	0	0	0	0	0	0	0	0	0	0	0	0	0	0	0	0
ENSMUSG00000005950.14	P2rx5	0	0	0	0	0	0	0	0	0	0	0	0	0	0	0	0	0	0	0	0	0	0	0	0	0	0	0	0	0	0	0	0	0	0	0	0	0	0	0	0	0	0	0	0	0	0	0	0
ENSMUSG00000008999.7	Bmp7	1	0	0	0	0	0	0	0	0	0	1	0	1	0	0	0	1	2	2	2	2	0	1	1	2	1	4	0	0	4	4	1	1	0	1	0	0	1	0	0	1	2	1	0	2	2	0	1
ENSMUSG00000005681.12	Apoa2	0	0	0	0	0	0	0	0	0	0	0	0	0	0	0	0	1	0	2	1	1	0	0	0	0	0	1	0	0	0	1	0	0	0	1	0	0	1	0	0	0	1	0	0	0	0	0	0
ENSMUSG00000022748.7	Cmss1	2	0	1	3	4	2	3	2	2	1	0	0	0	0	0	0	5	0	2	3	0	2	0	2	0	2	0	7	0	0	2	1	2	1	1	1	1	3	2	0	0	1	0	0	0	1	0	2
ENSMUSG00000107176.1	Gm9794	25	23	33	34	47	32	23	22	7	7	11	6	3	10	5	8	27	30	29	32	24	29	17	19	10	4	10	21	16	18	10	20	23	17	9	29	20	22	21	14	3	5	0	0	4	10	9	8
ENSMUSG00000101029.1	Gm29439	0	0	0	0	0	0	0	0	0	0	0	0	0	0	0	0	0	0	0	0	0	0	0	0	0	0	0	0	0	0	0	0	0	0	0	0	0	0	0	0	0	0	0	0	0	0	0	0
ENSMUSG00000093756.1	Gm18594	0	0	0	0	0	0	0	0	0	0	0	0	0	0	0	0	0	0	0	0	0	0	0	0	0	0	0	0	0	0	0	0	0	0	0	0	0	0	0	0	0	0	0	0	0	0	0	0
ENSMUSG00000100051.1	Gm28568	0	0	0	0	0	0	0	0	0	0	0	0	0	0	0	0	0	0	0	0	0	0	0	0	0	0	0	0	0	0	0	0	0	0	0	0	0	0	0	0	0	0	0	0	0	0	0	0
ENSMUSG00000092048.2	Vmn2r85	0	0	0	0	0	0	0	0	0	0	0	0	0	0	0	0	0	0	0	0	1	0	0	0	0	0	0	0	0	0	0	0	0	0	0	0	0	0	0	0	0	0	1	0	0	0	0	0
ENSMUSG00000084010.1	Gm13302	0	0	0	0	0	0	0	0	0	0	0	0	0	0	0	0	0	0	0	0	0	0	0	0	0	0	0	0	0	0	0	0	0	0	0	0	0	0	0	0	0	0	0	0	0	0	0	0
ENSMUSG00000109698.1	RP23-93F3.4	0	0	0	0	0	0	0	0	0	0	0	0	0	0	0	0	0	0	0	0	0	0	0	0	0	0	0	0	0	0	0	0	0	0	0	0	0	0	0	0	0	0	0	0	0	0	0	0
ENSMUSG00000032532.6	Cck	6	7	6	11	4	5	2	4	4	0	1	6	1	0	0	4	80	88	116	97	161	155	68	60	15	23	48	50	49	43	26	22	154	142	106	156	91	112	128	107	36	42	25	22	23	22	37	40
ENSMUSG00000047250.13	Ptgs1	0	0	0	0	2	0	0	1	0	0	0	0	0	0	0	0	6	4	3	2	6	2	1	1	0	1	4	5	4	4	4	0	1	5	2	6	1	3	1	1	0	1	2	3	4	6	2	2
ENSMUSG00000101478.1	Gm20859	0	0	0	0	0	0	0	0	0	0	0	0	0	0	0	0	0	0	0	0	0	0	0	0	0	0	0	0	0	0	0	0	0	0	0	0	0	0	0	0	0	0	0	0	0	0	0	0
ENSMUSG00000102319.1	Gm37626	0	0	0	0	0	1	0	0	0	0	0	0	0	0	0	0	0	0	0	0	0	0	0	0	1	0	0	0	0	0	0	0	0	0	0	0	0	0	0	0	0	0	0	0	0	0	1	0
ENSMUSG00000016493.13	Cd46	0	1	0	0	0	0	0	0	0	0	0	0	1	1	0	0	0	0	0	0	0	0	0	0	0	0	0	0	0	0	0	0	0	0	0	1	0	0	1	0	0	0	0	0	0	0	0	0
ENSMUSG00000049470.13	Aff4	12	10	12	8	16	13	5	10	2	3	2	5	4	5	6	3	16	10	15	16	17	18	12	18	13	4	12	17	16	8	10	14	16	13	18	18	38	26	18	24	13	6	7	7	5	11	5	8
ENSMUSG00000058052.2	Defb35	0	0	0	0	0	0	0	0	0	0	0	0	0	0	0	0	0	0	0	0	0	0	0	0	0	0	0	0	0	0	0	0	0	0	0	0	0	0	0	0	0	0	0	0	0	0	0	0
ENSMUSG00000049109.14	Themis	0	1	0	0	0	0	0	0	0	1	0	0	0	0	0	0	0	0	0	0	0	0	0	0	0	0	0	0	0	0	0	0	1	0	0	0	0	0	0	0	0	0	0	0	0	0	0	0
ENSMUSG00000101323.1	Gm21877	0	0	0	0	0	0	0	0	0	0	0	0	0	0	0	0	0	0	0	0	0	0	0	0	0	0	0	0	0	0	0	0	0	0	0	0	0	0	0	0	0	0	0	0	0	0	0	0
ENSMUSG00000082768.1	Gm12727	0	0	1	0	0	0	0	0	0	0	0	0	0	0	0	0	0	0	0	0	0	0	0	0	0	0	0	0	0	0	0	0	0	0	0	0	0	0	0	0	0	0	0	0	0	0	0	0
ENSMUSG00000048312.7	Gm4884	0	0	0	0	0	0	0	0	0	0	0	0	0	0	0	0	0	0	0	0	0	0	0	0	0	0	0	0	0	0	0	0	0	0	0	0	0	0	0	0	0	0	0	0	0	0	0	0
ENSMUSG00000076394.1	Gm25991	0	0	0	0	0	0	0	0	0	0	0	0	0	0	0	0	0	0	0	0	0	0	0	0	0	0	0	0	0	0	0	0	0	0	0	0	0	0	0	0	0	0	0	0	0	0	0	0
ENSMUSG00000039518.7	Cdsn	0	0	0	0	0	0	0	0	0	0	0	0	0	0	0	0	0	0	0	0	0	0	0	0	0	0	0	0	0	0	0	0	0	0	0	0	0	0	0	1	0	0	0	0	0	0	0	0
ENSMUSG00000044534.7	Ackr2	0	0	0	0	0	0	0	0	0	0	0	0	0	0	0	0	0	0	1	1	0	0	1	0	3	0	0	0	1	1	1	1	0	0	0	0	0	1	0	0	0	0	0	0	0	1	0	1
ENSMUSG00000060254.5	Olfr980	0	0	0	0	0	0	0	0	0	0	0	0	0	0	0	0	0	0	0	0	0	0	0	0	0	0	0	0	0	0	0	0	0	0	0	0	0	0	0	0	0	0	0	0	0	0	0	0
ENSMUSG00000100344.1	Gm29640	0	0	0	0	0	0	0	0	0	0	0	0	0	0	0	0	0	0	0	0	0	0	0	0	0	0	0	0	0	0	0	0	0	0	0	0	0	0	0	0	0	0	0	0	0	0	0	0
ENSMUSG00000091894.1	Gm3030	0	0	0	0	0	0	0	0	0	0	0	0	0	0	0	0	0	0	0	0	0	0	0	0	0	0	0	0	0	0	0	0	0	0	0	0	0	0	0	0	0	0	0	0	0	0	0	0
ENSMUSG00000103903.1	Rps2-ps2	0	0	0	0	0	0	0	0	0	0	0	0	0	0	0	0	0	0	0	0	0	0	0	0	0	0	0	0	0	0	1	0	0	0	0	0	0	1	0	0	0	0	0	0	0	0	0	0
ENSMUSG00000101355.1	Hist1h3h	0	0	0	0	0	0	0	0	0	0	0	0	0	0	0	0	0	0	0	0	0	0	0	0	0	0	0	0	0	0	0	0	0	0	0	0	0	0	0	0	0	0	0	0	0	0	0	0
ENSMUSG00000046354.3	Defb14	0	0	0	0	0	0	0	0	0	0	0	0	0	0	0	0	0	0	0	0	0	0	0	0	0	0	0	0	0	0	0	0	0	0	0	0	0	0	0	0	0	0	0	0	0	0	0	0
ENSMUSG00000076589.2	Igkv8-18	0	0	0	0	0	0	0	0	0	0	0	0	0	0	0	0	0	0	0	0	0	0	0	0	0	0	0	0	0	0	0	0	0	0	0	0	0	0	0	0	0	0	0	0	0	0	0	0
ENSMUSG00000063106.4	Olfr1510	0	0	0	0	0	0	0	0	0	0	0	0	0	0	0	0	0	0	0	0	0	0	0	0	0	0	0	0	0	0	0	0	0	0	0	0	0	0	0	0	0	0	0	0	0	0	0	0
ENSMUSG00000015214.14	Mtmr1	0	1	0	1	1	2	0	1	2	0	3	1	0	0	1	0	3	6	6	1	4	1	4	2	6	1	4	3	4	4	3	6	2	4	1	0	6	7	3	2	2	3	3	0	3	3	2	4
ENSMUSG00000059920.9	4930453N24Rik	2	3	1	1	2	2	2	1	0	1	0	0	0	2	1	0	4	2	6	4	4	4	3	2	1	1	1	5	1	3	3	3	6	5	1	5	5	6	5	4	1	1	2	0	1	4	1	1
ENSMUSG00000097730.3	Gm26588	0	1	0	0	0	0	0	0	0	0	0	0	0	0	0	0	1	1	0	0	0	0	0	0	0	0	0	0	0	1	0	0	1	1	0	0	0	1	1	0	0	0	0	1	0	1	0	0
ENSMUSG00000108054.1	Gm44149	0	0	0	0	0	0	0	0	0	0	0	0	0	0	0	0	0	0	0	0	0	0	0	0	0	0	0	0	0	0	0	0	0	0	0	0	0	0	0	0	0	0	0	0	0	0	0	0
ENSMUSG00000077350.1	n-R5s31	0	0	0	0	0	0	0	0	0	0	0	0	0	0	0	0	0	0	0	0	0	0	0	0	0	0	0	0	0	0	0	0	0	0	0	0	0	0	0	0	0	0	0	0	0	0	0	0
ENSMUSG00000071633.11	Gm4952	0	0	0	0	0	0	0	0	0	0	0	0	0	0	0	0	0	0	0	0	0	0	0	0	0	0	0	0	0	0	0	0	0	0	0	0	0	0	0	0	0	0	0	0	0	0	0	0
ENSMUSG00000033411.16	Ctdspl2	2	1	2	3	2	4	2	2	3	0	0	1	2	0	0	0	10	3	8	2	7	6	4	2	3	2	3	1	4	1	3	5	1	7	2	6	6	2	4	6	0	1	0	2	2	3	2	0
ENSMUSG00000081161.1	Gm12783	0	0	0	0	0	0	0	0	0	0	0	0	0	0	0	0	0	0	0	0	0	0	0	0	0	0	0	0	0	0	0	0	0	0	0	0	0	0	0	0	0	0	0	0	0	0	0	0
ENSMUSG00000028277.13	Ube2j1	3	3	5	4	5	6	4	1	0	1	2	1	1	1	0	1	10	11	12	13	8	15	12	9	4	0	10	10	7	7	6	6	9	15	8	12	15	11	13	17	3	4	1	1	2	6	7	4
ENSMUSG00000109533.1	Gm7394	0	0	0	0	0	0	0	0	0	0	0	0	0	0	0	0	0	0	0	0	0	0	0	0	0	0	0	0	0	0	0	0	0	0	0	0	0	0	0	0	0	0	0	0	0	0	0	0
ENSMUSG00000025236.10	Adpgk	0	1	2	0	1	3	0	0	0	0	2	1	0	0	0	0	1	1	2	0	3	0	4	2	1	1	0	3	3	0	1	1	2	5	3	1	3	1	1	3	3	3	2	0	1	2	0	1
ENSMUSG00000073923.2	Olfr657	0	0	0	0	0	0	0	0	0	0	0	0	0	0	0	0	0	0	0	0	0	0	0	0	0	0	0	0	0	0	0	0	0	0	0	0	0	0	0	0	0	0	0	0	0	0	0	0
ENSMUSG00000106111.1	Gm5717	0	0	0	0	0	0	0	0	0	0	0	0	0	0	0	0	0	0	0	0	0	0	0	0	0	0	0	0	0	0	0	0	0	0	0	0	0	0	0	0	0	0	0	0	0	0	0	0
ENSMUSG00000084591.1	Gm22344	0	0	0	0	0	0	0	0	0	0	0	0	0	0	0	0	0	0	0	0	0	0	0	0	0	0	0	0	0	0	0	0	0	0	0	0	0	0	0	0	0	0	0	0	0	0	0	0
ENSMUSG00000021751.13	Acox2	0	0	0	0	0	0	0	0	0	0	0	0	0	0	0	0	0	0	0	0	0	0	0	0	0	0	0	0	0	0	0	0	0	0	0	0	0	0	0	0	0	0	0	0	0	0	0	0
ENSMUSG00000096897.1	Astx4d	0	0	0	0	0	0	0	0	0	0	0	0	0	0	0	0	0	0	0	0	0	0	0	0	0	0	0	0	0	0	0	0	0	0	0	0	0	0	0	0	0	0	0	0	0	0	0	0
ENSMUSG00000065291.1	Gm26125	0	0	0	0	0	0	0	0	0	0	0	0	0	0	0	0	0	0	0	0	0	0	0	0	0	0	0	0	0	0	0	0	0	0	0	0	0	0	0	0	0	0	0	0	0	0	0	0
ENSMUSG00000098595.1	Gm27957	0	0	0	0	0	0	0	0	0	0	0	0	0	0	0	0	0	0	0	0	0	0	0	0	0	0	0	0	0	0	0	0	0	0	0	0	0	0	0	0	0	0	0	0	0	0	0	0
ENSMUSG00000105496.1	Mir7004	0	0	0	0	0	0	0	0	0	0	0	0	0	0	0	0	0	0	0	0	0	0	0	0	0	0	0	0	0	0	0	0	0	0	0	0	0	0	0	0	0	0	0	0	0	0	0	0
ENSMUSG00000060012.7	Kif13b	0	0	0	0	0	1	0	1	0	0	0	0	1	1	0	0	0	1	0	1	0	0	0	0	1	0	1	1	0	0	0	0	0	1	0	0	1	0	1	0	0	0	0	0	0	0	1	1
ENSMUSG00000091387.1	Gcnt4	0	0	0	0	0	0	0	0	0	0	0	0	0	0	0	0	0	0	0	0	1	1	0	0	0	1	0	1	0	0	0	0	0	0	0	0	0	0	3	1	0	0	0	0	1	0	0	0
ENSMUSG00000036564.16	Ndrg4	9	18	21	16	16	12	20	13	8	8	9	17	3	10	2	4	146	126	133	120	147	140	127	88	80	64	169	144	130	112	119	126	159	136	128	160	173	231	147	180	103	100	64	38	98	120	137	117
ENSMUSG00000002396.8	Ocel1	1	1	1	0	3	0	1	1	1	0	1	0	1	0	1	0	7	6	5	5	9	6	6	5	2	1	4	5	3	4	2	3	10	10	3	6	6	5	3	9	0	0	0	0	3	2	0	1
ENSMUSG00000101734.1	4933400C23Rik	0	0	0	0	0	0	0	0	0	0	0	0	0	0	0	0	0	0	0	0	0	0	0	0	0	0	0	0	0	0	0	0	0	0	0	0	1	0	0	0	0	0	0	0	0	0	0	0
ENSMUSG00000088538.1	Gm23276	0	0	0	0	0	0	0	0	0	0	0	0	0	0	0	0	0	0	0	0	0	0	0	0	0	0	0	0	0	0	0	0	0	0	0	0	0	0	0	0	0	0	0	0	0	0	0	0
ENSMUSG00000077655.1	Gm23319	0	0	0	0	0	0	0	0	0	0	0	0	0	0	0	0	0	0	0	0	0	0	0	0	0	0	0	0	0	0	0	0	0	0	0	0	0	0	0	0	0	0	0	0	0	0	0	0
ENSMUSG00000071359.13	Tbpl1	3	6	5	6	5	3	2	6	1	1	2	4	0	0	0	1	8	9	9	6	11	8	10	7	5	3	6	5	5	6	6	6	11	5	2	6	15	12	7	5	2	1	4	1	1	5	6	2
ENSMUSG00000065600.1	Mir338	0	0	0	0	0	0	0	0	0	0	0	0	0	0	0	0	0	0	0	0	0	0	0	0	0	0	0	0	0	0	0	0	0	0	0	0	0	0	0	0	0	0	0	0	0	0	0	0
ENSMUSG00000064413.1	Gm22245	0	0	0	0	0	0	0	0	0	0	0	0	0	0	0	0	0	0	0	0	0	0	0	0	0	0	0	0	0	0	0	0	0	0	0	0	0	0	0	0	0	0	0	0	0	0	0	0
ENSMUSG00000065999.13	Gm13154	0	0	0	0	0	0	0	0	0	0	0	0	0	0	0	0	0	0	0	0	0	0	0	0	0	0	0	0	0	0	0	0	0	0	0	0	0	1	0	0	0	0	0	0	0	0	0	0
ENSMUSG00000032501.8	Trib1	1	0	0	0	0	2	2	1	1	1	0	0	1	1	0	0	1	1	3	1	4	1	2	2	1	0	3	0	0	3	0	3	0	1	0	3	3	2	2	2	1	1	0	1	0	1	3	0
ENSMUSG00000097369.1	Gm26545	0	0	0	0	0	0	0	0	0	0	0	0	0	0	0	0	0	0	0	0	0	0	0	0	0	0	0	0	0	0	0	0	0	0	0	0	0	0	0	0	0	0	0	0	0	0	0	0
ENSMUSG00000087649.2	Gm21979	0	0	0	0	0	0	0	0	0	0	0	0	0	0	0	0	0	0	0	0	0	0	0	0	0	0	0	0	0	0	0	0	0	0	0	0	0	0	0	0	0	0	0	0	0	0	0	0
ENSMUSG00000027443.10	Cst12	0	0	0	0	0	0	0	0	0	0	0	0	0	0	0	0	0	0	0	0	0	0	0	0	0	0	0	0	0	0	0	0	0	0	0	0	0	0	0	0	0	0	0	0	0	0	0	0
ENSMUSG00000089164.1	Gm24131	0	0	0	0	0	0	0	0	0	0	0	0	0	0	0	0	0	0	0	0	0	0	0	0	0	0	0	0	0	0	0	0	0	0	0	0	0	0	0	0	0	0	0	0	0	0	0	0
ENSMUSG00000019945.9	1700040L02Rik	0	0	0	0	0	0	0	0	0	0	0	0	0	0	0	0	0	2	0	2	0	1	1	0	0	0	0	0	2	0	0	0	0	0	0	0	0	0	0	0	0	0	0	0	0	0	0	0
ENSMUSG00000046573.6	Lyrm4	3	2	4	5	4	4	1	4	0	2	1	1	1	1	0	1	9	5	15	8	2	12	7	11	1	0	2	8	3	4	7	8	8	7	4	10	15	15	10	8	0	2	1	0	5	3	5	2
ENSMUSG00000081092.1	Gm14128	0	0	0	0	0	0	0	0	0	0	0	0	0	0	0	0	0	0	0	0	0	0	0	0	0	0	0	0	0	0	0	0	0	0	0	0	0	0	0	0	0	0	0	0	0	0	0	0
ENSMUSG00000081908.1	Olfr1147-ps1	0	0	0	0	0	0	0	0	0	0	0	0	0	0	0	0	0	0	0	0	0	0	0	0	0	0	0	0	0	0	0	0	0	0	0	0	0	0	0	0	0	0	0	0	0	0	0	0
ENSMUSG00000080944.1	Gm12967	0	1	0	1	0	1	0	1	0	0	0	0	0	0	0	0	0	4	1	1	3	0	1	0	0	0	0	0	0	1	0	1	0	1	1	0	0	1	1	0	0	0	0	0	0	0	0	0
ENSMUSG00000095916.1	Vmn1r191	0	0	0	0	0	0	0	0	0	0	0	0	0	0	0	0	0	0	0	0	0	0	0	0	0	0	0	0	0	0	0	0	0	0	0	0	0	0	0	0	0	0	0	0	0	0	0	0
ENSMUSG00000044021.14	Muc19	0	0	0	0	0	0	0	0	0	0	0	0	0	0	0	0	0	0	0	0	0	0	0	0	0	0	0	0	1	0	0	0	0	0	0	0	0	0	0	0	0	0	0	0	0	0	0	0
ENSMUSG00000100526.1	Gm29309	0	0	0	0	0	0	0	0	0	0	0	0	0	0	0	0	0	0	0	0	0	0	0	0	0	0	0	0	0	0	0	0	0	0	0	0	0	0	0	0	0	0	0	0	0	0	0	0
ENSMUSG00000022455.3	Wbp2nl	0	0	0	0	0	0	0	0	0	0	0	0	0	0	0	0	0	0	0	0	0	0	0	0	0	0	0	0	0	0	0	0	0	0	0	0	0	0	0	0	0	0	0	0	0	0	0	0
ENSMUSG00000040289.8	Hey1	2	1	3	1	1	2	0	3	0	0	1	1	0	1	0	0	9	6	6	10	19	10	9	8	4	3	12	4	5	6	8	6	12	9	4	12	12	18	12	9	3	2	1	2	1	2	6	7
ENSMUSG00000064432.1	Gm25587	0	0	0	0	0	0	0	0	0	0	0	0	0	0	0	0	0	0	0	0	0	0	0	0	0	0	0	0	0	0	0	0	0	0	0	0	0	0	0	0	0	0	0	0	0	0	0	0
ENSMUSG00000022358.6	Fbxo32	0	1	3	1	1	1	1	3	1	0	0	0	0	1	0	0	6	6	3	6	3	9	2	2	3	2	1	4	6	2	2	7	8	1	4	5	8	10	8	8	0	1	1	0	2	2	6	4
ENSMUSG00000103340.1	Ighv1-1	0	0	0	0	0	0	0	0	0	0	0	0	0	0	0	0	0	0	0	0	0	0	0	0	0	0	0	0	0	0	0	0	0	0	0	0	0	0	0	0	0	0	0	0	0	0	0	0
ENSMUSG00000109663.1	RP23-323L3.3	0	0	0	0	0	0	0	0	0	0	0	0	0	0	0	0	0	0	0	0	0	0	0	0	0	0	0	0	0	0	0	0	0	0	0	0	0	0	0	0	0	0	0	0	0	0	0	0
ENSMUSG00000073804.5	Nps	0	0	0	0	0	0	0	0	0	0	0	0	0	0	0	0	0	0	0	0	0	0	0	0	0	0	0	0	0	0	0	0	0	0	0	0	0	0	0	0	0	0	0	0	0	0	0	0
ENSMUSG00000098961.1	Mir6949	0	0	0	0	0	0	0	0	0	0	0	0	0	0	0	0	0	0	0	0	0	0	0	0	0	0	0	0	0	0	0	0	0	0	0	0	0	0	0	0	0	0	0	0	0	0	0	0
ENSMUSG00000050276.7	Mrgprg	0	0	0	0	0	0	0	0	0	0	0	0	0	0	0	0	0	0	0	0	0	0	0	0	0	0	0	0	0	0	0	0	0	0	0	0	0	0	0	0	0	0	0	0	0	0	0	0
ENSMUSG00000084175.1	Gm11372	0	0	0	0	0	0	0	0	0	0	0	0	0	0	0	0	0	0	0	0	0	0	0	0	0	0	0	0	0	0	0	0	0	0	0	0	0	0	0	0	0	0	0	0	0	0	0	0
ENSMUSG00000064340.1	mt-Tl1	0	0	2	1	0	1	1	0	0	0	0	0	0	0	0	0	3	7	1	3	2	2	0	3	0	0	1	0	0	0	0	0	6	4	2	5	4	13	9	1	0	0	0	0	0	0	0	0
ENSMUSG00000104362.1	Gm37928	0	0	2	0	1	0	0	1	0	0	0	0	0	0	0	0	0	0	1	1	0	2	1	2	0	0	0	1	0	1	0	0	0	0	0	1	3	1	2	1	0	0	0	0	0	0	0	0
ENSMUSG00000058740.14	Kcnt1	1	0	0	1	2	2	2	2	1	2	1	1	0	0	0	1	9	9	10	9	12	7	16	8	6	9	11	11	14	14	14	16	11	11	5	9	11	15	11	10	8	12	5	3	12	12	20	12
ENSMUSG00000022768.15	Ccdc116	1	1	0	0	0	1	0	0	0	0	0	0	0	0	0	0	0	1	1	2	2	0	3	0	0	0	0	1	0	0	0	0	2	0	0	1	0	0	0	0	1	0	0	0	0	0	1	0
ENSMUSG00000001520.12	Nrip2	0	0	2	0	0	0	0	0	0	0	0	0	0	0	0	1	0	0	1	1	1	0	0	1	0	0	1	0	1	0	0	0	2	2	6	0	1	1	0	1	0	0	0	0	1	1	0	0
ENSMUSG00000001313.12	Rnd2	8	7	9	9	15	12	4	11	4	4	2	2	2	2	4	2	62	45	46	58	47	54	41	33	33	23	58	47	44	43	44	49	51	38	34	30	55	55	32	40	16	16	6	13	32	25	25	19
ENSMUSG00000035183.14	Slc24a5	2	3	3	3	3	3	1	4	0	1	2	0	0	1	0	0	2	4	3	2	0	5	3	2	1	0	0	0	0	1	1	0	1	1	0	1	2	4	1	4	1	0	0	0	0	0	1	0
ENSMUSG00000083624.1	Gm12469	0	0	0	1	0	0	0	0	0	0	0	0	0	0	0	0	0	0	0	0	0	0	0	0	0	0	0	0	0	0	0	0	0	0	0	0	0	0	0	0	0	0	0	0	0	0	0	0
ENSMUSG00000093565.1	Rab26os	1	0	5	2	4	3	2	3	0	0	2	0	0	0	0	0	2	5	4	6	1	5	4	2	0	1	1	1	0	1	2	1	6	3	1	3	4	7	2	4	1	1	0	0	0	1	2	0
ENSMUSG00000106592.1	Gm43070	0	0	0	0	0	0	0	0	0	0	0	0	0	0	0	0	0	0	0	0	0	0	0	0	0	0	0	0	0	0	0	0	0	0	0	0	0	0	0	0	0	0	0	0	0	0	0	0
ENSMUSG00000109622.1	RP23-114F11.1	0	0	0	0	0	0	0	0	0	0	0	0	0	0	0	0	0	0	0	0	1	0	0	0	0	0	0	0	0	0	0	1	0	0	0	0	1	0	0	0	0	0	0	0	0	0	0	0
ENSMUSG00000103590.1	Gm37353	0	0	0	0	0	0	0	0	0	0	0	0	0	0	0	0	0	0	0	0	0	0	0	0	0	0	0	0	0	0	0	0	0	0	0	0	0	0	0	0	0	0	0	0	0	0	0	0
ENSMUSG00000087197.1	Gm13780	0	0	0	0	0	0	0	0	0	0	0	0	0	0	0	0	0	0	0	0	0	0	0	0	0	0	0	0	0	0	0	0	0	0	0	0	0	0	0	0	0	0	0	0	0	0	0	0
ENSMUSG00000091725.8	Gm8220	0	0	0	0	0	0	0	0	0	0	0	0	0	0	0	0	0	0	0	0	0	0	0	0	0	0	0	0	0	0	0	0	0	0	0	0	0	0	0	0	0	0	0	0	0	0	0	0
ENSMUSG00000061802.5	Armc4	0	0	0	0	0	0	0	0	0	0	0	0	0	0	0	0	0	0	0	0	0	0	0	0	0	0	0	0	0	0	0	0	0	0	0	0	0	1	0	1	0	0	0	0	0	1	0	0
ENSMUSG00000048456.2	Olfr1448	0	0	0	0	0	0	0	0	0	0	0	0	0	0	0	0	0	0	0	0	0	0	0	0	0	0	0	0	0	0	0	0	0	0	0	0	0	0	0	0	0	0	0	0	0	0	0	0
ENSMUSG00000085953.2	Gm15496	0	0	0	0	0	0	0	0	0	0	0	0	0	0	0	0	0	0	0	0	0	0	0	0	0	1	0	0	0	0	0	0	0	0	0	0	0	0	0	0	0	0	0	0	1	0	0	0
ENSMUSG00000037458.14	Azin1	11	6	12	19	16	8	8	10	2	2	8	6	2	1	2	0	22	17	13	14	18	23	13	13	7	3	13	9	15	9	14	15	18	11	7	14	12	28	15	22	9	3	4	1	2	5	8	10
ENSMUSG00000022800.13	Fyttd1	6	7	8	9	17	13	6	12	1	1	2	4	1	1	3	0	26	13	19	13	23	27	8	12	6	5	11	13	12	10	11	8	18	11	19	14	29	21	16	12	3	7	3	0	3	7	8	7
ENSMUSG00000088783.1	Gm25374	0	0	0	0	0	0	0	0	0	0	0	0	0	0	0	0	0	0	0	0	0	0	0	0	0	0	0	0	0	0	0	0	0	0	0	0	0	0	0	0	0	0	0	0	0	0	0	0
ENSMUSG00000099566.1	Gm28099	0	0	0	0	0	0	0	0	0	0	0	0	0	0	0	0	0	0	0	0	0	0	0	0	0	0	0	0	0	0	0	0	0	0	0	0	0	0	0	0	0	0	0	0	0	0	0	0
ENSMUSG00000061838.7	Suclg2	1	0	1	1	0	1	0	1	0	0	0	0	1	2	1	0	2	3	3	3	1	2	6	7	3	1	6	1	8	5	2	5	4	4	3	4	1	5	0	2	2	1	2	1	2	3	3	4
ENSMUSG00000037247.3	Pldi	0	0	0	0	0	0	0	0	0	0	0	0	0	0	0	0	0	0	0	0	0	0	0	0	0	0	0	0	0	0	0	0	0	0	0	0	0	0	0	0	0	0	0	0	0	0	0	0
ENSMUSG00000073062.3	Zxdb	1	0	0	1	2	2	0	1	0	0	1	0	1	0	0	1	1	4	2	4	2	3	0	2	0	2	1	0	1	2	2	3	2	2	1	0	3	3	0	1	1	2	0	0	1	2	2	0
ENSMUSG00000034354.17	Mtmr3	6	4	3	4	7	4	3	2	4	1	6	6	3	1	4	3	7	3	5	4	10	7	3	2	1	3	10	19	14	6	10	15	7	9	2	6	5	15	5	5	16	5	2	6	11	6	7	7
ENSMUSG00000076323.1	Gm26339	0	0	0	0	0	0	0	0	0	0	0	0	0	0	0	0	0	0	0	0	0	0	0	0	0	0	0	0	0	0	0	0	0	0	0	0	0	0	0	0	0	0	0	0	0	0	0	0
ENSMUSG00000010142.12	Tnfrsf13b	0	0	0	0	0	0	0	0	0	0	0	0	0	0	0	0	0	0	1	1	0	0	0	0	0	0	1	0	3	3	0	1	0	0	1	1	0	0	0	2	0	0	0	0	0	0	1	0
ENSMUSG00000098801.1	Gm27255	0	0	0	0	0	0	0	0	0	0	0	0	0	0	0	0	0	0	0	0	0	0	0	0	0	0	0	0	0	0	0	0	0	0	0	0	0	0	0	0	0	0	0	0	0	0	0	0
ENSMUSG00000100540.1	Gm20799	0	0	0	0	0	0	0	0	0	0	0	0	0	0	0	0	0	0	0	0	0	0	0	0	0	0	0	0	0	0	0	0	0	0	0	0	0	0	0	0	0	0	0	0	0	0	0	0
ENSMUSG00000087883.1	Gm23602	0	0	0	0	0	0	0	0	0	0	0	0	0	0	0	0	0	0	0	0	0	0	0	0	0	0	0	0	0	0	0	0	0	0	0	0	0	0	0	0	0	0	0	0	0	0	0	0
ENSMUSG00000054766.13	Set	42	43	37	45	59	32	31	34	12	11	11	12	5	14	3	7	52	46	39	34	49	42	35	31	28	16	29	21	29	17	27	26	43	41	29	30	41	46	45	41	11	11	4	5	16	20	12	15
ENSMUSG00000001665.10	Gstt3	0	0	0	0	0	0	0	0	0	0	0	1	0	0	0	0	0	0	2	0	1	0	0	1	0	0	0	2	0	0	0	1	1	1	0	1	0	2	0	0	1	0	2	0	0	0	0	0
ENSMUSG00000041560.12	Gltscr2	16	9	21	15	18	18	20	14	9	4	7	10	6	9	3	3	28	16	18	12	16	18	17	12	12	3	15	14	16	10	8	13	18	17	11	20	24	18	17	17	6	3	10	3	9	4	14	8
ENSMUSG00000000439.9	Mkrn2	4	4	6	6	8	6	4	4	1	3	2	3	0	0	0	0	11	6	6	17	7	17	4	7	6	3	5	2	1	5	4	1	9	6	4	6	6	10	3	4	3	0	1	0	1	5	2	5
ENSMUSG00000031109.16	Enox2	1	0	0	2	1	0	1	0	0	0	0	0	1	0	0	0	3	0	0	2	6	4	1	3	1	0	4	2	4	4	2	1	1	2	1	1	3	5	1	1	0	1	0	0	1	0	0	0
ENSMUSG00000097411.1	B430218F22Rik	0	0	0	0	1	0	0	0	0	0	0	0	0	0	0	0	0	0	0	0	0	0	0	0	0	0	1	1	0	0	0	0	0	0	0	0	0	0	0	0	0	0	0	0	0	0	0	0
ENSMUSG00000022820.3	Ndufb4	13	8	16	19	36	21	11	23	6	5	6	2	4	4	0	1	49	55	59	45	51	42	35	27	13	3	15	17	28	8	18	21	51	40	23	44	44	52	39	33	10	4	4	5	6	17	9	12
ENSMUSG00000095401.1	Olfr804	0	0	0	0	0	0	0	0	0	0	0	0	0	0	0	0	0	0	0	0	0	0	0	0	0	0	0	0	0	0	0	0	0	0	0	0	0	0	0	0	0	0	0	0	0	0	0	0
ENSMUSG00000057173.8	Rfx8	0	0	0	0	0	0	0	0	0	0	0	0	0	0	0	0	0	0	0	0	0	0	0	0	0	0	0	0	0	0	0	0	0	0	0	0	1	0	0	0	0	0	0	0	0	0	0	0
ENSMUSG00000064052.2	Gm5089	0	0	0	0	0	0	0	0	0	0	0	0	0	1	0	0	0	0	0	0	0	0	0	0	0	0	0	0	0	0	0	0	0	0	0	0	0	0	0	0	0	0	0	0	0	0	0	0
ENSMUSG00000109961.1	RP23-170M20.1	0	0	0	0	0	0	0	0	0	0	0	0	0	0	0	0	0	0	0	0	0	0	0	0	0	0	0	0	0	0	0	0	0	0	0	0	0	0	0	0	0	0	0	0	0	0	0	0
ENSMUSG00000079069.1	8430423G03Rik	0	0	0	0	0	0	0	0	0	0	0	0	0	0	0	0	0	0	0	0	0	0	0	0	0	0	0	0	0	0	0	0	0	0	0	0	0	0	0	0	0	0	0	0	0	0	0	0
ENSMUSG00000082963.1	Gm12465	0	0	0	0	0	0	0	0	0	0	0	0	0	0	0	0	0	0	0	0	0	0	0	0	0	0	0	0	0	0	0	0	0	1	0	0	0	0	0	0	0	0	0	0	0	0	0	0
ENSMUSG00000099432.1	Gm18849	0	0	0	0	0	0	0	0	0	0	0	0	0	0	0	0	1	0	0	0	0	0	0	0	0	0	0	0	1	0	1	0	1	0	0	0	0	0	0	0	0	0	0	0	0	0	0	0
ENSMUSG00000101920.6	Gm28454	0	0	0	0	0	0	0	0	0	0	0	0	0	0	0	0	0	0	0	0	0	0	0	0	0	0	0	0	0	0	0	0	0	0	0	0	0	0	0	0	0	0	0	0	0	0	0	0
ENSMUSG00000000125.5	Wnt3	0	0	0	1	1	0	0	0	1	1	0	0	0	1	1	0	1	0	4	1	2	2	2	1	0	1	1	1	1	1	3	0	6	4	0	1	1	2	3	1	2	0	1	3	4	3	1	0
ENSMUSG00000040006.13	Ginm1	3	2	3	6	5	4	2	4	1	2	2	3	0	1	1	0	14	9	8	7	16	10	7	8	7	5	7	9	8	8	12	12	10	5	4	14	7	11	11	10	3	1	2	3	6	8	11	5
ENSMUSG00000083116.1	Gm13410	0	0	0	0	0	0	0	0	0	0	0	0	0	0	0	0	0	0	0	0	0	0	0	0	0	0	0	0	0	0	0	0	0	0	0	0	0	0	0	0	0	0	0	0	0	0	0	0
ENSMUSG00000021259.4	Cyp46a1	2	0	4	3	1	1	1	3	0	1	2	4	0	3	1	1	36	36	55	40	36	45	33	19	37	14	35	51	30	28	45	30	54	54	42	38	50	64	39	41	24	25	22	11	30	37	48	35
ENSMUSG00000077196.1	Gm22267	0	0	0	0	0	0	0	0	0	0	0	0	0	0	0	0	0	0	0	0	0	0	0	0	0	0	0	0	0	0	0	0	0	0	0	0	0	0	0	0	0	0	0	0	0	0	0	0
ENSMUSG00000109185.1	Gm18268	0	0	0	0	0	0	0	0	0	0	0	0	0	0	0	0	0	0	0	0	0	0	0	0	0	0	0	0	0	0	0	0	0	0	0	0	0	0	0	0	0	0	0	0	0	0	0	0
ENSMUSG00000103828.1	2610001A08Rik	0	0	0	0	0	0	0	0	0	0	0	0	0	0	0	0	0	0	0	0	0	0	0	0	0	0	0	0	0	0	0	0	0	0	0	0	0	0	0	0	0	0	0	0	0	0	0	0
ENSMUSG00000085026.1	Srrm3os	0	0	0	0	0	0	0	0	0	0	0	0	0	0	0	0	0	0	0	0	0	0	0	0	0	0	0	0	0	0	0	0	0	0	0	0	0	0	0	0	0	0	0	0	0	0	0	0
ENSMUSG00000101833.1	Gm20791	0	0	0	0	0	0	0	0	0	0	0	0	0	0	0	0	0	0	0	0	0	0	0	0	0	0	0	0	0	0	0	0	0	0	0	0	0	0	0	0	0	0	0	0	0	0	0	0
ENSMUSG00000085145.1	Gm11614	0	0	0	0	0	0	0	0	0	0	0	0	0	0	0	0	0	0	0	0	0	0	0	0	0	0	0	0	0	0	0	0	0	0	0	0	0	0	0	0	0	0	0	0	0	0	0	0
ENSMUSG00000082076.1	Gm8659	0	0	0	0	0	0	0	0	0	0	0	1	0	0	0	0	1	1	0	2	0	0	0	0	0	0	0	1	1	0	0	1	2	0	0	2	2	0	0	0	1	0	0	0	1	0	1	1
ENSMUSG00000103723.1	Gm37095	0	0	0	0	0	0	0	0	0	0	0	0	0	0	0	0	0	0	0	0	0	0	0	0	0	0	0	0	0	0	0	0	0	0	0	0	0	0	0	0	0	0	0	0	0	0	0	0
ENSMUSG00000103711.1	Tstd1	0	0	0	0	0	0	0	0	0	1	0	0	0	0	0	0	0	0	0	0	1	1	0	0	0	0	0	0	0	0	0	0	0	1	0	1	0	0	0	0	0	0	0	0	0	0	0	0
ENSMUSG00000055732.1	Gm9979	0	0	0	0	0	0	0	0	0	0	0	0	0	0	0	0	0	0	0	0	0	0	0	0	0	0	0	0	0	0	0	0	0	0	0	0	0	0	0	0	0	0	0	0	0	0	0	0
ENSMUSG00000045136.5	Tubb2b	255	223	365	295	305	282	205	274	161	194	262	302	116	166	94	78	77	75	69	47	84	76	55	50	55	47	93	87	90	91	79	87	39	28	25	34	46	55	27	30	44	28	23	19	30	43	38	39
ENSMUSG00000021661.15	Ankra2	15	14	12	8	26	15	8	8	3	7	5	8	0	6	5	2	18	24	23	19	25	26	15	9	11	7	16	26	16	19	20	4	19	16	16	21	18	28	13	13	9	11	5	2	6	9	11	6
ENSMUSG00000100149.1	Gm28701	0	0	0	0	0	0	0	0	0	0	0	0	0	0	0	0	0	0	0	0	0	0	0	0	0	0	0	0	0	0	0	0	0	0	0	0	0	0	0	0	0	0	0	0	0	0	0	0
ENSMUSG00000085303.3	Gm16751	0	0	0	0	0	0	0	0	0	0	0	0	0	0	0	0	0	0	0	0	0	0	0	0	0	0	0	0	0	0	1	0	0	0	0	0	0	0	0	0	0	0	0	0	0	0	0	0
ENSMUSG00000098856.1	Mir8113	0	0	0	0	0	0	0	0	0	0	0	0	0	0	0	0	0	0	0	0	0	0	0	0	0	0	0	0	0	0	0	0	0	0	0	0	0	0	0	0	0	0	0	0	0	0	0	0
ENSMUSG00000058818.13	Pirb	0	0	0	0	0	0	0	0	0	0	0	0	0	0	0	0	0	1	0	0	0	0	1	0	0	0	0	0	0	0	1	0	0	0	0	0	0	0	0	0	0	0	0	0	0	1	0	0
ENSMUSG00000057649.5	Brd9	8	10	7	10	17	4	5	10	2	3	3	3	3	2	3	0	15	17	14	18	13	13	10	14	5	3	7	10	13	7	7	5	14	9	6	13	13	14	11	9	7	5	4	2	5	5	8	7
ENSMUSG00000101125.1	Gm29625	0	0	0	0	0	0	0	0	0	0	0	0	0	0	0	0	0	0	0	0	0	0	0	0	0	0	0	0	0	0	0	0	0	0	0	0	0	0	0	0	0	0	0	0	0	0	0	0
ENSMUSG00000067028.11	Cntnap5b	0	0	0	1	1	0	0	0	0	0	1	0	0	0	0	0	2	1	1	1	1	0	0	1	0	0	1	1	4	1	1	1	0	0	0	1	0	2	0	1	0	0	0	0	1	1	0	0
ENSMUSG00000027400.11	Pdyn	2	1	5	3	4	2	2	3	2	0	2	0	2	5	1	1	14	16	18	10	13	12	12	9	16	6	20	14	14	7	20	10	12	12	7	6	20	23	11	12	9	8	7	3	5	14	23	16
ENSMUSG00000047084.8	Ngrn	4	4	2	4	11	5	3	3	1	0	4	2	1	2	2	1	12	6	14	10	10	8	5	7	3	4	8	5	5	6	9	8	9	8	7	7	12	13	7	7	3	4	1	4	2	5	5	2
ENSMUSG00000070077.2	Mir491	0	0	0	0	0	0	0	0	0	0	0	0	0	0	0	0	0	0	0	0	0	0	0	0	0	0	0	0	0	0	0	0	0	0	0	0	0	0	0	0	0	0	0	0	0	0	0	0
ENSMUSG00000031835.15	Mbtps1	4	1	7	2	3	7	3	2	3	3	5	6	4	6	3	2	3	6	6	11	7	11	10	8	6	8	9	9	6	10	11	18	12	8	9	9	12	9	10	12	2	8	4	3	9	3	9	9
ENSMUSG00000099339.1	Gm21751	0	0	0	0	0	0	0	0	0	0	0	0	0	0	0	0	0	0	0	0	0	0	0	0	0	0	0	0	0	0	0	0	0	0	0	0	0	0	0	0	0	0	0	0	0	0	0	0
ENSMUSG00000088691.1	Gm22331	0	0	0	0	0	0	0	0	0	0	0	0	0	0	0	0	0	0	0	0	0	0	0	0	0	0	0	0	0	0	0	0	0	0	0	0	0	0	0	0	0	0	0	0	0	0	0	0
ENSMUSG00000092850.1	Mir344g	0	0	0	0	0	0	0	0	0	0	0	0	0	0	0	0	0	0	0	0	0	0	0	0	0	0	0	0	0	0	0	0	0	0	0	0	0	0	0	0	0	0	0	0	0	0	0	0
ENSMUSG00000086283.7	2810433D01Rik	1	0	0	1	0	1	0	2	0	0	0	0	0	0	0	0	23	16	8	12	13	11	6	16	0	0	0	1	0	0	1	0	20	16	7	23	24	30	9	8	1	0	1	0	1	1	0	0
ENSMUSG00000104942.1	Gm3321	0	0	0	0	0	0	0	0	0	0	0	0	0	0	0	0	0	0	0	0	0	0	0	0	0	0	0	0	0	0	0	0	0	0	0	0	0	0	0	0	0	0	0	0	0	0	0	0
ENSMUSG00000108737.1	BC060293	0	0	0	0	0	0	0	0	0	0	0	0	0	0	0	0	0	0	0	0	0	0	0	0	0	0	0	0	0	0	0	0	0	0	0	1	0	0	0	0	0	0	0	0	0	0	0	0
ENSMUSG00000020230.14	Prmt2	7	13	13	16	22	4	4	7	5	4	10	13	5	6	2	3	12	7	18	12	8	14	19	6	10	8	26	12	14	9	14	22	9	12	2	11	5	11	13	11	10	7	6	2	2	9	7	6
ENSMUSG00000068264.11	Ap5s1	1	0	5	1	2	3	0	2	1	0	2	1	0	0	1	0	4	7	5	5	7	9	4	4	4	2	2	4	5	4	1	5	5	7	3	3	7	11	12	6	3	2	0	1	2	1	6	1
ENSMUSG00000028354.13	Fmn2	4	3	0	1	2	1	1	1	9	8	10	10	9	10	1	4	5	4	5	9	8	10	8	5	16	9	33	23	21	17	17	13	1	6	6	2	2	6	9	5	5	8	7	3	6	6	17	9
ENSMUSG00000074971.4	Fibin	0	0	0	0	0	0	0	0	0	0	0	0	0	0	0	0	1	3	1	0	0	0	1	0	0	0	0	0	0	1	0	0	1	0	0	0	1	0	1	0	1	0	0	0	0	0	1	0
ENSMUSG00000102625.1	Gm37672	0	0	0	0	0	0	0	0	0	0	0	0	0	1	0	0	0	0	0	0	0	0	0	0	0	1	0	0	0	0	0	0	0	0	0	0	0	0	0	0	0	0	0	0	0	0	0	0
ENSMUSG00000058124.4	H2-M10.3	0	0	0	0	0	0	0	0	0	0	0	0	0	0	0	0	0	0	0	0	0	0	0	0	0	0	0	0	0	0	0	0	0	0	0	0	0	0	0	0	0	0	0	0	0	0	0	0
ENSMUSG00000089840.1	Gm4491	0	0	0	0	0	0	0	0	0	0	0	0	0	0	0	0	0	0	0	0	0	0	0	0	0	0	0	0	0	0	0	0	1	1	0	0	0	0	0	0	0	0	0	0	0	0	0	0
ENSMUSG00000083804.1	Gm13676	0	0	0	0	0	0	0	0	0	0	0	0	0	0	0	0	0	0	0	0	0	0	0	0	0	0	0	0	0	0	0	0	0	0	0	0	0	0	0	0	0	0	0	0	0	0	0	0
ENSMUSG00000106858.1	Gm43844	0	0	0	0	0	0	0	0	0	0	0	0	0	0	0	0	0	0	0	0	1	0	0	0	0	0	0	0	0	0	0	0	0	0	0	0	0	0	0	0	0	0	0	0	0	0	0	0
ENSMUSG00000034416.18	Pkd1l2	0	0	0	0	0	0	0	0	1	0	0	0	0	0	0	0	0	0	0	0	0	0	0	0	0	0	0	0	0	0	0	0	0	0	0	0	0	0	0	0	0	0	0	0	0	0	0	0
ENSMUSG00000087350.1	Gm16254	0	0	0	0	1	0	0	0	0	0	0	0	0	0	0	0	0	0	0	0	0	0	0	0	0	0	0	0	0	0	0	0	1	0	0	0	0	0	0	0	0	0	0	0	0	0	0	0
ENSMUSG00000099936.1	Gm28867	0	0	0	0	0	0	0	0	0	0	0	0	0	0	0	0	0	0	0	0	0	0	0	0	0	0	0	0	0	0	0	0	0	0	0	0	0	0	0	0	0	0	0	0	0	0	0	0
ENSMUSG00000102731.1	Gm38261	0	0	0	0	0	0	0	0	0	0	0	0	0	0	0	0	0	0	0	0	0	0	0	0	0	0	0	0	0	0	0	0	0	0	0	0	0	0	0	0	0	0	0	0	0	0	0	0
ENSMUSG00000089366.1	Gm23824	0	0	0	0	0	0	0	0	0	0	0	0	0	0	0	0	0	0	0	0	0	0	0	0	0	0	0	0	0	0	0	0	0	0	0	0	0	0	0	0	0	0	0	0	0	0	0	0
ENSMUSG00000102326.1	Gm37788	0	0	0	0	0	0	0	0	0	0	0	0	0	0	0	0	0	0	0	0	0	1	0	0	0	0	0	0	0	1	0	0	0	0	0	0	0	0	0	0	0	0	0	0	0	0	0	0
ENSMUSG00000050423.10	Ppp1r3g	0	0	0	1	0	0	0	0	0	0	0	0	0	0	0	1	2	4	5	1	4	4	4	3	1	1	2	3	4	2	1	1	3	3	1	1	2	0	1	5	0	3	0	4	0	1	4	1
ENSMUSG00000031299.10	Pdha1	8	8	9	10	9	5	4	5	2	3	6	3	3	1	1	6	45	32	34	23	44	43	32	18	39	9	35	39	40	46	35	38	21	20	24	22	36	34	32	30	22	16	10	11	23	25	40	27
ENSMUSG00000107054.1	C730045M19Rik	0	0	0	0	0	0	0	0	0	1	0	0	0	0	0	0	0	0	0	0	0	0	0	0	0	0	0	0	0	0	0	0	1	1	0	0	0	0	0	1	0	0	0	0	0	0	0	0
ENSMUSG00000100379.6	Gm28677	0	0	0	0	0	0	0	0	0	0	0	0	0	0	0	0	0	0	0	0	0	0	0	0	0	0	0	0	0	0	0	0	0	0	0	0	0	0	0	0	0	0	0	0	0	0	0	0
ENSMUSG00000084628.1	Gm22613	0	0	0	0	0	0	0	0	0	0	0	0	0	0	0	0	0	0	0	0	0	0	0	0	0	0	0	0	0	0	0	0	0	0	0	0	0	0	0	0	0	0	0	0	0	0	0	0
ENSMUSG00000087810.1	Gm25113	0	0	0	0	0	0	0	0	0	0	0	0	0	0	0	0	0	0	0	0	0	0	0	0	0	0	0	0	0	0	0	0	0	0	0	0	0	0	0	0	0	0	0	0	0	0	0	0
ENSMUSG00000000686.11	Abhd15	0	0	0	0	0	0	0	0	0	0	0	0	0	0	0	0	0	0	0	0	0	0	0	1	0	0	0	0	0	0	0	0	0	0	0	0	0	0	0	0	0	0	0	0	0	0	0	0
ENSMUSG00000099134.1	Mir7018	0	0	0	0	0	0	0	0	0	0	0	0	0	0	0	0	0	0	0	0	0	0	0	0	0	0	0	0	0	0	0	0	0	0	0	0	0	0	0	0	0	0	0	0	0	0	0	0
ENSMUSG00000050088.9	1600012H06Rik	1	0	2	1	1	0	1	1	0	0	2	2	0	2	0	0	2	2	6	4	2	5	3	2	2	1	0	4	0	2	0	2	1	4	2	4	8	0	1	2	3	0	0	0	2	1	1	0
ENSMUSG00000083693.1	Gm11971	0	0	0	0	0	0	0	0	0	0	0	0	0	0	0	0	0	0	0	0	0	0	0	0	0	0	0	0	0	0	0	0	0	0	0	0	0	0	0	0	0	0	0	0	0	0	0	0
ENSMUSG00000079235.10	Ccdc13	0	0	1	1	0	0	0	1	0	0	0	0	0	0	0	0	3	3	4	1	3	2	4	0	2	0	1	0	0	0	1	2	4	4	0	1	4	5	2	0	0	0	1	0	0	2	1	1
ENSMUSG00000052395.15	Rft1	0	1	0	0	1	0	0	0	0	0	0	0	1	0	0	0	1	2	2	0	0	2	0	1	0	0	1	1	2	1	0	1	0	3	1	1	3	1	1	3	0	0	0	0	0	1	0	0
ENSMUSG00000041625.14	Ggact	0	1	0	0	0	2	0	0	0	0	0	0	0	0	0	0	4	1	0	2	1	1	1	1	0	0	0	0	0	0	3	1	5	5	1	6	5	1	0	2	2	2	0	0	2	0	1	0
ENSMUSG00000075088.1	Olfr1239	0	0	0	0	0	0	0	0	0	0	0	0	0	0	0	0	0	0	0	0	0	0	0	0	0	0	0	0	0	0	0	0	0	0	0	0	0	0	0	0	0	0	0	0	0	0	0	0
ENSMUSG00000060730.8	Gm10086	2	2	2	4	5	3	3	4	1	0	1	1	2	0	0	0	3	1	4	4	2	3	0	3	0	0	0	2	2	0	0	1	1	2	2	4	3	5	3	5	0	0	0	0	1	2	1	2
ENSMUSG00000030515.9	Tarsl2	2	5	3	3	2	1	2	1	0	1	0	0	0	3	2	1	15	9	10	7	10	9	3	8	8	4	9	9	12	13	11	7	8	2	6	9	10	9	9	10	5	3	1	6	6	8	7	5
ENSMUSG00000092295.1	Gm20543	0	0	0	0	0	0	0	0	0	0	0	0	0	0	0	0	0	0	0	0	0	0	0	0	0	0	0	0	0	0	0	0	0	0	0	0	0	0	0	0	0	0	0	0	0	0	0	0
ENSMUSG00000030691.15	Fchsd2	2	1	5	3	3	2	5	3	1	1	3	1	0	2	0	0	2	3	7	3	4	6	5	5	8	2	5	2	0	5	6	2	4	2	5	4	7	8	4	7	2	1	0	0	3	3	1	0
ENSMUSG00000076912.1	Traj17	0	0	0	0	0	0	0	0	0	0	0	0	0	0	0	0	0	0	0	0	0	0	0	0	0	0	0	0	0	0	0	0	0	0	0	0	0	0	0	0	0	0	0	0	0	0	0	0
ENSMUSG00000045598.10	Zfp553	6	2	7	3	6	3	2	4	0	3	1	1	0	3	0	0	7	4	3	6	7	10	2	5	1	4	1	2	6	1	4	3	5	8	3	3	5	4	1	7	1	3	4	1	2	2	1	2
ENSMUSG00000100082.1	Gm28414	0	0	0	0	0	0	0	0	0	0	0	0	0	0	0	0	0	0	0	0	0	0	0	0	0	0	0	0	0	0	0	0	0	0	0	0	0	0	0	0	0	0	0	0	0	0	0	0
ENSMUSG00000101963.1	1700001J11Rik	0	0	0	0	0	0	0	0	0	0	0	0	0	0	0	0	0	0	0	0	0	0	0	0	0	0	0	0	0	0	0	0	0	0	0	0	0	0	0	0	0	0	0	0	0	0	0	0
ENSMUSG00000042874.1	D930007J09Rik	0	0	0	0	0	0	0	0	0	0	0	0	0	0	0	0	0	0	0	0	0	0	0	0	0	0	0	0	0	0	0	0	0	0	0	0	0	0	0	0	0	0	0	0	0	0	0	0
ENSMUSG00000097365.7	C030034L19Rik	2	0	0	0	0	0	0	0	0	0	0	0	0	0	0	0	0	0	1	0	0	0	0	0	0	0	0	0	0	0	1	0	0	0	0	0	0	0	0	1	0	0	0	0	0	0	0	0
ENSMUSG00000029366.10	Dck	0	1	1	0	2	1	1	2	1	0	0	1	0	1	0	0	3	1	5	0	2	1	0	2	1	1	3	2	2	1	2	0	2	2	1	0	7	2	2	0	0	2	0	1	1	1	0	0
ENSMUSG00000077288.1	Gm25765	0	0	0	0	0	0	0	0	0	0	0	0	0	0	0	0	0	0	0	0	0	0	0	0	0	0	0	0	0	0	0	0	0	0	0	0	0	0	0	0	0	0	0	0	0	0	0	0
ENSMUSG00000084136.3	Vmn1r207-ps	0	0	0	0	0	0	0	0	0	0	0	0	0	0	0	0	0	0	0	0	0	0	0	0	0	0	0	0	0	0	0	0	0	0	0	0	0	0	0	0	0	0	0	0	0	0	0	0
ENSMUSG00000031446.14	Cul4a	5	8	6	1	5	1	2	4	0	2	3	4	3	1	2	1	9	7	5	4	9	5	9	4	8	1	7	4	6	3	7	8	6	8	3	6	12	12	10	6	3	3	2	2	1	8	3	3
ENSMUSG00000096184.1	Gm23304	0	0	0	0	0	0	0	0	0	0	0	0	0	0	0	0	0	0	0	0	0	0	0	0	0	0	0	0	0	0	0	0	0	0	0	0	0	0	0	0	0	0	0	0	0	0	0	0
ENSMUSG00000109693.1	RP23-238C13.3	0	0	0	0	0	0	0	0	0	0	0	0	0	1	0	0	0	0	0	0	0	0	0	0	0	0	0	0	0	0	0	0	0	0	0	0	0	0	0	0	0	0	0	0	0	0	0	0
ENSMUSG00000108454.1	Gm44932	0	0	0	0	0	0	0	0	0	0	0	0	0	0	0	0	0	0	0	0	0	0	0	0	0	0	0	0	0	0	0	0	0	0	0	0	0	0	0	0	0	0	0	0	0	0	0	0
ENSMUSG00000046108.3	Il17c	0	0	0	0	0	0	0	0	0	0	0	0	0	0	0	0	0	0	0	0	0	0	0	0	0	0	0	0	0	0	0	0	0	0	0	0	0	0	0	0	0	0	0	0	0	0	0	0
ENSMUSG00000063760.9	Rnf217	0	1	4	2	0	2	1	3	2	0	0	0	0	1	2	0	0	3	4	2	3	5	1	3	2	0	3	3	1	2	0	1	1	1	1	4	4	6	3	1	2	1	3	1	1	1	2	1
ENSMUSG00000107674.1	Gm44277	0	0	0	0	0	0	0	0	0	0	0	0	0	0	0	0	0	0	0	0	0	0	0	0	0	0	0	0	0	0	0	0	0	0	0	0	0	0	0	0	0	0	0	0	0	0	0	0
ENSMUSG00000065110.4	Snord61	0	0	0	0	0	0	0	0	0	0	0	0	0	0	0	0	0	0	0	0	0	0	0	0	0	0	0	0	0	0	0	0	0	0	0	0	0	0	0	0	0	0	0	0	0	0	0	0
ENSMUSG00000017144.8	Rnd3	3	8	7	10	12	12	2	9	0	3	1	2	1	3	0	0	5	3	5	1	2	9	3	5	1	1	5	4	2	4	4	4	4	1	6	5	0	5	5	5	2	1	0	0	0	0	0	2
ENSMUSG00000022610.9	Mapk12	1	0	0	0	0	1	1	0	0	0	1	1	0	0	0	0	0	1	1	0	0	1	0	0	0	0	1	1	1	1	0	0	0	1	1	0	1	1	2	0	0	0	0	0	0	0	0	0
ENSMUSG00000077010.1	Gm22189	0	0	0	0	0	0	0	0	0	0	0	0	0	0	0	0	0	0	0	0	0	0	0	0	0	0	0	0	0	0	0	0	0	0	0	0	0	0	0	0	0	0	0	0	0	0	0	0
ENSMUSG00000081046.1	Gm12846	0	0	0	0	0	0	0	0	0	0	0	0	0	0	0	0	0	0	0	0	0	0	0	0	0	0	0	0	1	0	0	0	0	0	1	0	0	0	0	0	0	0	0	0	0	0	0	0
ENSMUSG00000005237.14	Dnah2	1	0	0	0	0	0	0	1	0	0	0	0	0	1	0	0	0	0	0	0	0	0	1	0	1	0	0	0	1	0	0	0	0	0	0	0	0	0	0	0	0	0	0	0	0	0	0	0
ENSMUSG00000076222.1	Mir297b	0	0	0	0	0	0	0	0	0	0	0	0	0	0	0	0	0	0	0	0	0	0	0	0	0	0	0	0	0	0	0	0	0	0	0	0	0	0	0	0	0	0	0	0	0	0	0	0
ENSMUSG00000042419.8	Nfkbil1	0	3	0	2	3	0	0	1	0	0	0	1	1	0	0	0	0	2	2	1	3	0	1	0	1	0	0	1	1	2	0	2	2	1	4	4	0	2	1	1	0	0	0	0	0	1	2	2
ENSMUSG00000049372.9	Olfr1183	0	0	0	0	0	0	0	0	0	0	0	0	0	0	0	0	0	0	0	0	0	0	0	0	0	0	0	0	0	0	0	0	0	0	0	0	0	0	0	0	0	0	0	0	0	0	0	0
ENSMUSG00000088545.1	Gm25982	0	0	0	0	0	0	0	0	0	0	0	0	0	0	0	0	0	0	0	0	0	0	0	0	0	0	0	0	0	0	0	0	0	0	0	0	0	0	0	0	0	0	0	0	0	0	0	0
ENSMUSG00000087116.1	Gm12324	0	0	0	0	0	0	0	0	0	0	0	0	0	0	0	0	0	0	0	0	0	0	0	0	0	0	0	0	0	0	0	0	0	0	0	0	0	0	0	0	0	0	0	0	0	0	0	0
ENSMUSG00000058240.13	Cryzl1	5	8	6	5	7	10	7	5	2	2	2	2	1	2	0	2	12	12	16	10	16	12	10	5	10	6	18	13	9	7	9	11	12	14	13	9	19	17	12	11	13	8	4	4	4	3	7	3
ENSMUSG00000101928.1	Gm20824	0	0	0	0	0	0	0	0	0	0	0	0	0	0	0	0	0	0	0	0	0	0	0	0	0	0	0	0	0	0	0	0	0	0	0	0	0	0	0	0	0	0	0	0	0	0	0	0
ENSMUSG00000064584.1	Gm25130	0	0	0	0	0	0	0	0	0	0	0	0	0	0	0	0	0	0	0	0	0	0	0	0	0	0	0	0	0	0	0	0	0	0	0	0	0	0	0	0	0	0	0	0	0	0	0	0
ENSMUSG00000080731.1	Rps2-ps9	2	0	0	1	0	0	0	0	0	0	0	0	0	0	0	0	2	0	0	0	0	1	2	0	0	0	0	1	1	1	0	1	1	0	1	0	0	0	1	0	0	0	0	0	0	0	1	0
ENSMUSG00000085924.1	Gm8980	0	0	0	0	0	0	0	0	0	0	0	0	0	0	0	0	0	0	0	0	0	0	0	0	0	0	0	0	0	0	0	0	0	0	0	0	0	0	0	0	0	0	0	0	0	0	0	0
ENSMUSG00000030750.13	Nsmce1	6	7	12	15	14	15	11	12	2	3	4	7	1	7	0	1	19	21	6	12	16	11	13	8	7	4	7	11	2	6	4	13	9	5	5	12	8	23	7	3	2	1	0	0	6	5	4	5
ENSMUSG00000022560.8	Slc52a2	0	2	2	1	3	5	1	2	0	0	0	1	0	1	0	0	2	3	2	4	8	2	3	1	2	1	4	2	3	3	2	2	3	5	5	3	0	5	2	1	4	3	0	0	1	2	2	2
ENSMUSG00000029499.11	Pxmp2	1	3	0	0	2	2	0	0	0	1	0	0	0	0	1	1	2	2	5	4	4	4	4	5	2	1	0	0	2	0	4	2	1	8	3	4	2	3	0	1	1	3	2	0	1	0	1	0
ENSMUSG00000077236.1	Gm22439	0	0	0	0	0	0	0	0	0	0	0	0	0	0	0	0	0	0	0	0	0	0	0	0	0	0	0	0	0	0	0	0	0	0	0	0	0	0	0	0	0	0	0	0	0	0	0	0
ENSMUSG00000108954.1	Gm44901	0	0	0	0	0	0	0	0	0	0	0	0	0	0	0	0	0	0	0	0	0	0	0	0	0	0	0	0	1	0	0	0	0	0	0	0	0	0	0	0	0	0	0	0	0	0	1	0
ENSMUSG00000077743.1	n-R5s16	0	0	0	0	0	0	0	0	0	0	0	0	0	0	0	0	0	0	0	0	0	0	0	0	0	0	0	0	0	0	0	0	0	0	0	0	0	0	0	0	0	0	0	0	0	0	0	0
ENSMUSG00000021504.14	B4galt7	1	2	3	2	1	1	1	2	2	1	1	1	1	0	0	0	0	1	6	4	4	0	0	2	1	0	3	3	2	1	3	0	3	3	3	4	1	6	2	3	3	0	0	0	0	0	2	0
ENSMUSG00000089828.2	Gm16300	0	0	0	0	0	0	0	1	0	0	0	0	0	0	0	0	0	0	0	0	0	0	0	0	0	1	0	0	0	0	0	0	0	0	0	0	1	0	0	0	0	0	0	0	0	0	0	0
ENSMUSG00000049550.17	Clip1	1	8	5	8	6	3	5	5	9	3	1	5	7	7	2	4	15	15	14	7	11	17	8	11	12	4	7	7	10	3	4	7	11	17	7	12	9	17	11	10	3	6	3	5	8	7	7	4
ENSMUSG00000065147.1	Snora31	0	0	0	0	0	0	0	0	0	0	0	0	0	0	0	0	0	0	0	0	0	0	0	0	0	0	0	0	0	0	0	0	0	0	0	0	0	0	0	0	0	0	0	0	0	0	0	1
ENSMUSG00000102762.1	4930403P22Rik	0	0	0	0	0	0	0	1	0	0	0	0	0	0	0	0	0	0	0	0	0	0	0	0	0	0	0	0	0	0	0	0	0	0	0	0	0	0	0	0	0	0	0	0	0	0	0	0
ENSMUSG00000039339.3	Mfsd4b2	0	0	0	0	0	0	0	0	0	0	0	0	0	0	0	0	0	0	0	0	0	0	0	0	0	0	0	0	0	0	0	0	0	0	0	0	0	0	0	0	0	0	0	0	0	0	0	0
ENSMUSG00000025218.6	Poll	0	0	1	0	0	2	0	0	0	0	0	0	0	0	0	0	2	1	0	0	2	0	1	1	1	0	3	2	0	1	2	1	2	0	0	3	2	3	1	2	0	1	1	0	0	0	0	2
ENSMUSG00000095923.6	Ighv1-37	0	0	0	0	0	0	0	0	0	0	0	0	0	0	0	0	0	0	0	0	0	0	0	0	0	0	0	0	0	0	0	0	0	0	0	0	0	0	0	0	0	0	0	0	0	0	0	0
ENSMUSG00000083904.1	Gm12805	0	0	0	0	0	0	0	0	0	0	0	0	0	0	0	0	0	0	0	0	0	0	0	0	0	0	0	0	0	0	0	0	0	0	0	0	0	0	0	0	0	0	0	0	0	0	0	0
ENSMUSG00000035372.1	1810055G02Rik	5	0	5	6	2	0	0	3	0	1	2	3	0	0	1	0	3	1	9	5	3	6	5	5	2	0	2	4	2	0	5	2	2	7	2	2	3	1	5	7	0	1	0	0	0	2	4	1
ENSMUSG00000074178.2	Gm10638	1	0	1	0	1	1	0	0	0	0	0	0	0	0	0	0	0	2	0	1	2	0	0	1	0	1	1	0	1	1	1	0	1	1	0	0	0	1	0	0	0	0	0	0	0	0	1	0
ENSMUSG00000098370.1	Gm19541	0	0	0	0	0	0	0	0	0	0	0	0	0	0	0	0	0	0	0	0	0	0	0	0	0	0	0	0	0	0	0	0	0	0	0	0	0	0	0	0	0	0	0	0	0	0	0	0
ENSMUSG00000102599.1	Gm38386	0	0	0	0	0	0	0	0	0	0	0	0	0	0	0	0	0	0	1	0	0	0	0	0	0	0	0	0	0	0	0	0	0	0	0	0	0	0	0	0	0	0	0	0	0	0	0	0
ENSMUSG00000065820.1	Gm26316	0	0	0	0	0	0	0	0	0	0	0	0	0	0	0	0	0	0	0	0	0	0	0	0	0	0	0	0	0	0	0	0	0	0	0	0	0	0	0	0	0	0	0	0	0	0	0	0
ENSMUSG00000108580.1	Gm44868	0	0	0	0	0	0	0	0	0	0	0	0	0	0	0	0	0	0	0	0	0	0	0	0	0	0	0	0	0	0	0	0	0	0	0	0	0	0	0	0	0	0	0	0	0	0	0	0
ENSMUSG00000098139.1	Gm26988	0	0	0	0	0	0	0	0	0	0	0	0	0	0	0	0	0	0	0	0	0	0	0	0	0	0	0	0	0	0	0	0	0	0	0	0	0	0	0	0	0	0	0	0	0	0	0	0
ENSMUSG00000100698.1	Gm20902	0	0	0	0	0	0	0	0	0	0	0	0	0	0	0	0	0	0	0	0	0	0	0	0	0	0	0	0	0	0	0	0	0	0	0	0	0	0	0	0	0	0	0	0	0	0	0	0
ENSMUSG00000108586.1	Gm44976	0	0	0	0	0	0	0	0	0	0	0	0	0	0	0	0	0	0	0	0	0	0	0	0	0	0	0	0	0	0	0	0	0	0	0	0	0	0	0	0	0	0	0	0	0	0	0	0
ENSMUSG00000073879.4	Gm5859	0	0	0	0	0	0	0	0	0	0	0	0	0	0	0	0	0	0	0	0	1	0	0	0	0	0	0	0	0	0	0	0	0	0	0	1	0	1	1	0	0	0	0	0	0	0	0	1
ENSMUSG00000045165.6	AI467606	0	0	0	0	1	0	0	0	0	0	0	0	0	0	0	0	1	0	0	1	0	0	0	0	0	0	0	1	0	1	1	0	0	0	0	1	1	2	0	0	0	0	1	0	0	0	0	0
ENSMUSG00000065042.1	Gm24043	0	0	0	0	0	0	0	0	0	0	0	0	0	0	0	0	0	0	0	0	0	0	0	0	0	0	0	0	0	0	0	0	0	0	0	0	0	0	0	0	0	0	0	0	0	0	0	0
ENSMUSG00000093474.1	Vmn2r-ps12	0	0	0	0	0	0	0	0	0	0	0	0	0	0	0	0	0	0	0	0	0	0	0	0	0	0	0	0	0	0	0	0	0	0	0	0	0	0	0	0	0	0	0	0	0	0	0	0
ENSMUSG00000034898.15	Filip1	2	3	1	0	1	1	0	1	0	1	0	0	0	0	0	1	14	7	4	5	16	10	6	7	3	2	12	16	14	10	6	9	4	2	5	8	5	11	8	7	1	2	1	0	5	5	4	3
ENSMUSG00000105292.1	Gm44299	0	0	0	0	0	0	0	0	0	0	0	0	0	0	0	0	0	0	0	0	0	0	0	0	0	0	0	0	0	0	0	0	0	0	0	0	0	0	0	0	0	0	0	0	0	0	0	0
ENSMUSG00000100520.1	Gm20885	0	0	0	0	0	0	0	0	0	0	0	0	0	0	0	0	0	0	0	0	0	0	0	0	0	0	0	0	0	0	0	0	0	0	0	0	0	0	0	0	0	0	0	0	0	0	0	0
ENSMUSG00000044594.14	Serpinb3a	0	0	0	0	0	0	0	0	0	0	0	0	0	0	0	0	0	0	0	0	0	0	0	0	0	0	0	0	0	0	0	0	0	0	0	0	0	0	0	0	0	0	0	0	0	0	0	0
ENSMUSG00000108247.1	Gm19039	0	0	0	0	0	0	0	0	0	0	0	0	0	0	0	0	0	0	0	0	0	0	0	0	0	0	0	0	0	0	0	0	0	0	0	0	0	0	0	0	0	0	0	0	0	0	0	0
ENSMUSG00000109733.1	RP23-34E4.7	0	0	0	0	0	0	0	0	0	0	0	0	0	0	0	0	0	0	1	0	0	0	0	2	0	0	0	0	0	0	0	0	0	0	0	0	0	0	0	0	0	0	0	0	0	1	0	0
ENSMUSG00000110299.1	RP23-355I5.3	0	0	0	0	0	0	0	0	0	0	0	0	0	0	0	0	0	0	0	0	0	0	0	0	0	0	0	0	0	0	0	0	0	0	0	0	0	0	0	0	0	0	0	0	0	0	0	0
ENSMUSG00000093884.1	Olfr239	0	0	0	0	0	0	0	0	0	0	0	0	0	0	0	0	0	0	0	0	0	0	0	0	0	0	0	0	0	0	0	0	0	0	0	0	0	0	0	0	0	0	0	0	0	0	0	0
ENSMUSG00000025466.19	Fuom	3	3	4	4	2	5	3	3	2	1	2	2	1	0	0	0	20	25	21	15	25	34	15	13	4	5	8	15	10	6	9	8	20	24	18	20	20	24	17	23	5	2	4	2	5	6	6	5
ENSMUSG00000020216.13	Jsrp1	0	0	0	0	0	0	0	1	0	0	0	0	0	0	0	0	2	4	4	1	2	4	0	2	1	1	1	1	1	4	3	4	6	4	3	7	0	6	6	2	2	2	1	0	1	2	4	1
ENSMUSG00000039865.8	Slc44a3	0	0	0	0	0	0	0	0	0	0	0	0	0	0	0	0	0	0	0	0	0	0	0	0	0	0	1	0	0	0	0	0	0	0	0	0	0	0	0	0	0	0	0	0	0	0	0	0
ENSMUSG00000096813.1	Vmn1r126	0	0	0	0	0	0	0	0	0	0	0	0	0	0	0	0	0	0	0	0	0	0	0	0	0	0	0	0	0	0	0	0	0	0	0	0	0	0	0	0	0	0	0	0	0	0	0	0
ENSMUSG00000026657.16	Frmd4a	6	6	11	8	6	9	2	7	2	5	10	5	4	3	3	2	5	14	5	10	11	13	10	7	5	4	7	10	18	10	6	9	9	8	5	4	9	5	4	7	1	5	3	3	4	6	1	4
ENSMUSG00000086185.1	1700036O09Rik	0	0	0	0	0	0	0	0	0	0	0	0	0	0	0	0	0	0	0	0	0	0	0	0	0	0	0	0	0	0	0	0	0	0	0	0	0	0	0	0	0	0	0	0	0	0	0	0
ENSMUSG00000089728.2	Clec2f	0	0	0	0	0	0	0	0	0	0	0	0	0	0	0	0	0	0	0	0	0	0	0	0	0	0	0	0	0	0	0	0	0	0	0	0	0	0	0	0	0	0	0	0	0	0	0	0
ENSMUSG00000101907.1	Gm29472	0	0	0	0	0	0	0	0	0	0	0	0	0	0	0	0	0	0	0	0	0	0	0	0	0	0	0	0	0	0	0	0	0	0	0	0	0	0	0	0	0	0	0	0	0	0	0	0
ENSMUSG00000109391.1	Gm45023	0	0	0	0	0	0	0	0	0	0	0	0	0	0	0	0	0	0	0	0	0	0	0	0	0	0	0	0	0	0	0	0	0	0	0	0	0	0	0	0	0	0	0	0	0	0	0	0
ENSMUSG00000104830.1	5830487J09Rik	0	0	0	0	1	0	0	0	0	0	0	0	0	0	0	0	0	0	0	0	1	0	0	0	0	0	0	0	0	0	0	0	0	0	0	0	0	0	0	0	0	0	0	0	0	0	0	0
ENSMUSG00000096492.1	Mir467a-4	0	0	0	0	0	0	0	0	0	0	0	0	0	0	0	0	0	0	0	0	0	0	0	0	0	0	0	0	0	0	0	0	0	0	0	0	0	0	0	0	0	0	0	0	0	0	0	0
ENSMUSG00000073102.7	Drc1	1	0	0	2	0	2	0	1	0	1	0	1	1	0	0	0	3	4	6	2	1	7	0	3	1	2	5	5	4	2	2	3	7	2	1	6	3	3	5	3	1	0	1	0	4	4	2	1
ENSMUSG00000068218.6	Ssxb9	0	0	0	0	0	0	0	0	0	0	0	0	0	0	0	0	0	0	0	0	0	0	0	0	0	0	0	0	0	0	0	0	0	0	0	0	0	0	0	0	0	0	0	0	0	0	0	0
ENSMUSG00000103965.1	Gm30173	0	0	0	0	0	0	0	0	0	0	0	0	0	0	0	0	0	0	0	0	0	0	0	0	0	0	0	0	0	0	0	0	0	0	0	0	0	0	0	0	0	0	0	0	0	0	0	0
ENSMUSG00000082489.1	Gm14356	0	0	0	0	0	0	0	0	0	0	0	0	0	0	0	0	0	0	0	0	0	0	0	0	0	0	0	0	0	0	0	0	0	0	0	0	0	0	0	0	0	0	0	0	0	0	0	0
ENSMUSG00000039545.15	Ppp1r3fos	0	0	0	0	0	0	0	0	0	0	0	0	0	0	0	0	0	1	1	0	1	0	0	1	0	0	0	2	0	0	0	0	0	0	1	0	1	0	0	0	0	0	0	0	0	0	1	0
ENSMUSG00000046230.9	Vps13a	2	1	2	1	2	1	1	2	0	1	1	3	2	1	1	0	6	6	9	7	4	11	0	3	1	0	10	7	7	8	7	6	7	10	3	5	12	12	8	5	7	4	6	5	4	3	5	10
ENSMUSG00000103880.1	Gm37009	0	0	0	0	0	1	0	0	0	0	0	0	0	0	0	0	1	0	1	0	0	0	0	0	0	0	0	0	0	0	0	0	0	0	0	0	1	0	0	0	0	0	0	0	0	0	0	0
ENSMUSG00000107610.1	D530018E20Rik	0	0	0	0	0	0	0	0	0	0	0	0	0	0	0	0	0	0	0	1	0	0	0	0	0	0	0	0	1	0	0	0	0	0	0	0	0	1	0	0	0	0	0	0	0	0	0	0
ENSMUSG00000105324.1	Gm42705	0	0	0	0	0	0	0	0	0	0	0	0	0	0	0	0	0	0	0	0	0	0	0	0	0	0	0	0	0	0	0	0	0	0	0	0	0	0	0	0	0	0	0	0	0	0	0	0
ENSMUSG00000026937.12	Lcn5	0	0	0	0	0	0	0	0	0	0	0	0	0	0	0	0	0	0	0	0	0	0	0	0	0	0	0	0	0	0	0	0	0	0	0	0	0	0	0	0	0	0	0	0	0	0	0	0
ENSMUSG00000110240.1	RP23-64O4.1	0	0	0	0	0	0	0	0	0	0	0	0	0	0	0	0	0	0	0	0	0	0	0	0	0	0	0	0	0	0	0	0	0	0	1	0	0	0	0	0	0	0	0	0	0	0	0	0
ENSMUSG00000065416.1	Mir19a	0	0	0	0	0	0	0	0	0	0	0	0	0	0	0	0	0	0	0	0	0	0	0	0	0	0	0	0	0	0	0	0	0	0	0	0	0	0	0	0	0	0	0	0	0	0	0	0
ENSMUSG00000028957.12	Per3	0	0	0	1	0	1	0	0	0	0	0	0	0	0	0	0	3	1	1	1	3	8	0	4	1	0	2	5	1	0	1	1	3	0	1	2	4	2	3	0	2	1	1	0	0	3	1	0
ENSMUSG00000101079.1	Gm28991	0	0	0	0	0	1	0	0	0	0	0	0	0	0	0	0	0	0	0	0	0	0	0	0	0	0	0	0	0	0	0	0	0	0	0	0	0	0	0	0	0	0	0	0	0	0	0	0
ENSMUSG00000028644.16	Ermap	0	0	0	0	0	0	0	0	0	0	0	0	0	0	0	0	1	0	0	0	0	0	0	0	0	0	0	0	0	0	0	0	0	0	0	0	0	0	0	0	0	0	0	0	0	0	0	0
ENSMUSG00000022359.9	Wdyhv1	1	0	0	1	0	0	0	0	0	0	0	0	0	0	0	0	4	5	0	2	1	3	2	0	0	0	4	1	1	1	2	4	3	3	3	4	4	5	0	2	4	1	1	0	1	0	2	2
ENSMUSG00000006932.16	Ctnnb1	25	38	26	32	41	27	22	41	26	28	41	53	29	44	10	10	76	87	61	70	81	84	40	68	64	43	101	69	89	85	64	67	41	40	35	37	67	71	55	58	32	27	18	16	35	51	57	37
ENSMUSG00000088442.1	Gm23553	0	0	0	0	0	0	0	0	0	0	0	0	0	0	0	0	0	0	0	0	0	0	0	0	0	0	0	0	0	0	0	0	0	0	0	0	0	0	0	0	0	0	0	0	0	0	0	0
ENSMUSG00000032786.14	Alas1	3	1	1	4	2	3	1	1	0	3	2	1	1	1	0	0	11	9	11	8	8	6	7	0	11	4	11	12	15	16	6	10	5	6	4	8	9	10	6	7	3	6	0	2	10	7	6	6
ENSMUSG00000036578.7	Fxyd7	13	24	34	24	31	30	14	10	3	3	8	7	4	8	2	1	117	101	102	98	95	90	57	44	27	19	37	36	34	27	28	33	63	56	43	58	47	46	38	47	14	11	12	4	11	9	20	15
ENSMUSG00000104869.1	Gm42544	0	0	0	0	0	0	0	0	0	0	0	0	0	0	0	0	0	0	0	0	0	0	0	0	0	0	0	0	0	0	0	0	0	0	0	0	0	0	0	0	0	0	0	0	0	0	0	0
ENSMUSG00000101344.1	Gm29183	0	0	0	0	0	0	0	0	0	0	0	0	0	0	0	0	0	0	0	0	0	0	0	0	0	0	0	0	0	0	0	0	0	0	0	0	0	0	0	0	0	0	0	0	0	0	0	0
ENSMUSG00000001260.10	Gabrg1	0	1	2	1	2	2	1	4	0	1	1	2	1	2	0	0	5	8	3	7	1	7	1	5	3	0	6	4	0	6	6	4	5	5	2	2	6	5	0	3	2	3	0	2	3	2	2	3
ENSMUSG00000065613.1	Mir92-2	0	0	0	0	0	0	0	0	0	0	0	0	0	0	0	0	0	0	0	0	0	0	0	0	0	0	0	0	0	0	0	0	0	0	0	0	0	0	0	0	0	0	0	0	0	0	0	0
ENSMUSG00000101827.1	Gm28686	1	0	1	0	0	0	1	0	0	0	0	0	0	0	0	0	2	0	2	0	1	2	1	0	0	0	1	0	5	2	0	1	1	0	0	3	0	3	0	0	1	0	0	0	0	0	1	2
ENSMUSG00000085201.1	Nr6a1os	0	0	0	0	0	0	0	0	0	0	0	0	0	0	0	0	0	0	0	0	0	0	0	0	0	0	0	0	0	0	0	0	0	0	0	0	0	0	0	0	0	0	0	0	0	0	0	0
ENSMUSG00000069609.7	Cd300ld4	0	0	0	0	0	0	0	0	0	0	0	0	0	0	0	0	0	0	0	0	0	0	0	0	0	0	0	0	0	0	0	0	0	0	0	0	0	0	0	0	0	0	0	0	0	0	0	0
ENSMUSG00000109805.1	RP24-345M16.2	0	0	0	0	0	0	0	0	0	0	0	0	0	0	0	0	0	0	0	0	0	0	0	0	0	0	0	0	0	0	0	0	0	0	0	0	0	0	0	0	0	0	0	0	0	0	0	0
ENSMUSG00000049916.10	2610318N02Rik	0	0	2	0	1	1	0	1	1	0	2	0	1	0	0	0	0	0	2	1	0	0	1	0	0	0	1	0	1	0	0	0	0	0	0	0	0	0	1	0	0	2	0	0	0	0	0	0
ENSMUSG00000018479.12	1700125H20Rik	0	1	0	1	0	0	0	0	0	1	0	0	0	0	0	0	0	0	0	0	0	0	0	0	0	0	0	0	0	0	1	0	0	0	0	0	1	0	0	0	0	0	0	0	0	0	0	0
ENSMUSG00000084830.2	Gm14539	9	6	9	10	14	14	8	6	0	1	3	0	1	1	0	0	40	29	32	19	24	18	10	12	8	4	12	10	11	5	7	13	21	14	9	18	21	25	18	18	2	5	3	1	4	6	5	5
ENSMUSG00000095442.1	Ighv1-4	0	0	0	0	0	0	0	0	0	0	0	0	0	0	0	0	0	0	0	0	0	0	0	0	0	0	0	0	0	0	0	0	0	0	0	0	0	0	0	0	0	0	0	0	0	0	0	0
ENSMUSG00000096384.1	Gm25352	0	0	0	0	0	0	0	0	0	0	0	0	0	0	0	0	0	0	0	0	0	0	0	0	0	0	0	0	0	0	0	0	0	0	0	0	0	0	0	0	0	0	0	0	0	0	0	0
ENSMUSG00000042901.10	Aida	5	2	5	2	4	7	3	3	2	0	3	0	0	0	1	0	3	10	6	13	12	7	3	6	0	2	9	4	4	1	4	2	6	4	6	6	14	16	6	5	2	4	0	0	0	5	1	2
ENSMUSG00000020893.17	Per1	1	5	1	2	1	0	1	1	4	2	3	3	1	3	0	2	9	7	7	9	18	8	11	7	2	12	18	15	22	20	15	9	7	6	10	16	10	11	10	6	6	3	5	5	6	9	11	12
ENSMUSG00000034467.6	Dynlrb2	3	1	1	5	1	0	2	2	2	0	0	1	1	1	0	1	2	0	2	2	0	1	3	0	0	1	0	1	0	0	1	2	2	0	3	1	1	1	1	1	1	1	0	1	0	0	0	0
ENSMUSG00000088122.2	Gm26069	0	0	0	0	0	0	0	0	0	0	0	0	0	0	0	0	0	0	0	0	0	0	0	0	0	0	0	0	0	0	0	0	0	0	0	0	0	0	0	0	0	0	0	0	0	0	0	0
ENSMUSG00000104319.1	Ighv5-19	0	0	0	0	0	0	0	0	0	0	0	0	0	0	0	0	0	0	0	0	0	0	0	0	0	0	0	0	0	0	0	0	0	0	0	0	0	0	0	0	0	0	0	0	0	0	0	0
ENSMUSG00000101856.1	1700096K18Rik	1	5	1	1	2	5	0	2	0	0	0	1	0	0	0	0	2	0	1	1	0	2	1	1	0	0	1	1	0	0	1	2	4	4	2	3	1	1	2	2	0	1	1	0	0	1	1	0
ENSMUSG00000109441.1	Gm44983	1	0	0	0	0	0	0	0	0	0	0	0	0	0	0	0	0	0	1	0	0	0	0	0	0	0	0	0	0	0	0	0	0	0	0	1	0	0	0	0	0	0	0	0	0	0	0	0
ENSMUSG00000025141.2	Myadml2	0	0	0	0	0	0	0	0	0	0	0	0	0	0	0	0	0	1	0	0	2	3	3	1	1	0	2	1	1	0	0	0	1	2	0	1	2	3	2	0	0	2	0	0	0	1	1	1
ENSMUSG00000100699.1	Gm21765	0	0	0	0	0	0	0	0	0	0	0	0	0	0	0	0	0	0	0	0	0	0	0	0	0	0	0	0	0	0	0	0	0	0	0	0	0	0	0	0	0	0	0	0	0	0	0	0
ENSMUSG00000102825.1	Gm36990	0	0	0	0	0	0	0	0	0	0	0	0	0	0	0	0	0	0	0	0	0	0	0	0	0	0	0	0	0	0	0	0	0	0	0	0	0	0	0	0	0	0	0	0	0	0	0	0
ENSMUSG00000104835.4	Gm5547	0	0	0	0	0	0	0	0	0	0	0	0	0	0	0	0	0	0	0	0	0	1	0	0	0	0	0	0	0	0	0	0	0	0	0	0	0	0	0	0	0	0	0	0	0	0	0	0
ENSMUSG00000094577.7	4921511M17Rik	0	0	0	0	0	0	0	0	0	0	0	0	0	0	0	0	0	0	0	0	0	0	0	0	0	0	0	0	0	0	0	0	0	0	0	0	0	0	0	0	0	0	0	0	0	0	0	0
ENSMUSG00000077621.1	Gm23772	0	0	0	0	0	0	0	0	0	0	0	0	0	0	0	0	0	0	0	0	0	0	0	0	0	0	0	0	0	0	0	0	0	0	0	0	0	0	0	0	0	0	0	0	0	0	0	0
ENSMUSG00000051236.13	Msrb3	0	0	0	0	0	0	0	0	0	0	0	0	1	0	0	0	0	1	0	0	0	0	0	0	2	0	0	3	2	1	4	2	2	0	0	0	0	1	0	0	0	1	0	0	0	0	1	0
ENSMUSG00000028362.2	Tnfsf8	0	1	0	0	0	0	0	0	0	0	0	0	0	0	0	0	0	1	0	0	0	0	0	0	0	0	0	0	0	0	0	0	0	0	0	0	0	0	0	0	0	0	0	0	0	0	0	0
ENSMUSG00000087541.1	Hopxos	0	0	0	0	0	0	0	0	0	0	0	0	0	0	0	0	0	1	0	0	0	0	0	0	0	0	0	0	0	0	0	0	0	0	0	0	0	0	0	0	0	0	0	0	0	0	0	0
ENSMUSG00000041879.13	Ipo9	1	5	6	7	5	7	4	4	2	1	2	6	3	6	4	1	9	12	7	10	9	15	6	8	9	5	13	14	9	13	15	16	4	7	6	17	13	16	6	11	7	6	7	1	7	11	7	7
ENSMUSG00000096763.1	Rps12-ps13	0	0	0	0	0	0	0	0	0	0	0	0	0	0	0	0	0	0	0	0	0	0	0	0	0	0	0	0	0	0	0	0	0	0	0	0	0	0	0	0	0	0	0	0	0	0	0	0
ENSMUSG00000109879.1	CH25-501L8.4	0	0	0	0	0	0	0	0	0	0	0	0	0	0	0	0	0	0	0	0	0	0	0	0	0	0	0	0	0	0	0	1	0	0	0	0	0	0	0	0	0	0	0	0	0	0	0	0
ENSMUSG00000080875.4	Gm7332	0	0	0	1	1	2	1	0	0	0	1	0	0	1	0	0	0	0	2	2	0	0	0	0	0	1	0	0	0	0	0	0	0	1	0	0	0	0	2	0	0	0	0	0	0	0	1	0
ENSMUSG00000056423.7	Uts2b	0	0	0	0	0	0	0	0	0	0	0	0	0	0	0	0	0	0	0	0	0	0	0	0	0	0	0	0	0	0	0	0	0	0	0	0	0	0	0	0	0	0	0	0	0	0	0	0
ENSMUSG00000099410.1	Gm29355	0	0	0	0	0	0	0	0	0	0	0	0	0	0	0	0	0	0	0	0	0	0	0	0	0	0	0	0	0	0	0	0	0	0	0	0	0	0	0	0	0	0	0	0	0	0	0	0
ENSMUSG00000099661.1	Gm28781	0	0	0	0	0	0	0	0	0	0	0	0	0	0	0	0	0	0	0	0	0	0	0	0	0	0	0	0	0	0	0	0	0	0	0	0	0	0	0	0	0	0	0	0	0	0	0	0
ENSMUSG00000108821.1	4933423L19Rik	0	0	0	0	0	0	0	0	0	0	0	0	0	0	0	0	0	0	0	0	0	0	0	0	0	0	0	0	0	0	0	0	0	0	0	0	0	0	0	0	0	0	0	0	0	0	0	0
ENSMUSG00000099584.1	Gm28877	0	0	0	0	0	0	0	0	0	0	0	0	0	0	0	0	0	0	0	0	0	0	0	1	0	0	0	0	0	0	0	0	0	0	0	0	0	0	0	0	0	0	0	0	0	0	0	0
ENSMUSG00000022831.14	Hcls1	0	0	0	1	0	0	0	0	0	0	0	0	0	0	0	0	0	0	0	0	1	0	0	0	0	0	0	0	2	0	0	0	1	1	0	0	0	1	1	0	1	0	1	0	0	0	2	0
ENSMUSG00000033126.4	Ybey	1	1	0	0	0	0	0	1	0	1	1	1	0	0	0	0	0	5	1	1	0	0	2	2	0	0	0	2	1	1	1	0	1	1	0	0	3	1	2	1	0	0	0	0	0	0	1	2
ENSMUSG00000087129.1	Gm16316	0	0	0	0	0	0	0	0	0	0	0	0	0	0	0	0	0	0	0	0	0	0	0	0	0	0	0	0	0	0	0	0	0	0	0	0	0	1	0	0	0	0	0	0	0	0	0	0
ENSMUSG00000076762.1	Trav6-1	0	0	0	0	0	0	0	0	0	0	0	0	0	0	0	0	0	0	0	0	0	0	0	0	0	0	0	0	0	0	0	0	0	0	0	0	0	0	0	0	0	0	0	0	0	0	0	0
ENSMUSG00000084351.1	Gm13085	0	0	0	0	0	0	0	0	0	0	0	0	0	0	0	0	0	0	0	0	0	0	0	0	0	0	0	0	0	0	0	0	0	0	0	0	0	0	0	0	0	0	0	0	0	0	0	0
ENSMUSG00000075228.1	Gm10813	0	0	0	0	0	0	0	0	0	0	0	0	0	0	0	0	0	0	0	0	0	0	0	0	0	0	0	0	0	0	0	0	0	0	0	0	0	0	0	0	0	0	0	0	0	0	0	0
ENSMUSG00000084214.1	Gm14825	0	0	0	0	0	0	0	0	0	0	0	0	0	0	0	0	0	0	0	0	0	0	0	0	0	0	0	0	0	0	0	0	0	0	0	0	0	0	0	0	0	0	0	0	0	0	0	0
ENSMUSG00000087578.1	Ccdc142os	0	0	1	0	0	0	0	0	0	1	0	0	0	0	0	0	0	0	0	1	0	1	0	0	0	0	0	0	0	0	0	0	0	2	0	0	1	2	0	0	0	0	0	0	0	0	0	0
ENSMUSG00000015652.9	Steap1	0	0	0	0	0	0	0	0	0	0	0	0	0	0	0	0	1	0	1	1	2	0	1	0	0	0	0	0	0	0	0	0	0	0	0	0	0	0	0	1	0	0	0	0	0	0	0	0
ENSMUSG00000085256.1	Dmrta2os	0	0	0	0	0	0	0	0	0	0	0	0	0	0	0	0	0	0	0	0	0	0	0	0	0	0	0	0	0	0	0	0	0	0	0	0	0	0	0	1	0	0	0	0	0	0	0	0
ENSMUSG00000090084.7	Srpx	0	0	0	0	0	0	0	1	0	0	1	0	0	1	0	0	0	0	0	0	0	0	0	0	0	0	1	0	0	0	0	0	0	0	0	1	0	0	0	1	0	0	0	0	0	0	0	1
ENSMUSG00000096703.2	Olfr1286	0	0	0	0	0	0	0	0	0	0	0	0	0	0	0	0	0	0	0	0	0	0	0	0	0	0	0	0	0	0	0	0	0	0	0	0	0	0	0	0	0	0	0	0	0	0	0	0
ENSMUSG00000064569.1	Gm25592	0	0	0	0	0	0	0	0	0	0	0	0	0	0	0	0	0	0	0	0	0	0	0	0	0	0	0	0	0	0	0	0	0	0	0	0	0	0	0	0	0	0	0	0	0	0	0	0
ENSMUSG00000074876.5	Spata5l1	0	0	0	0	0	0	0	0	0	0	0	0	0	0	0	0	0	0	0	1	0	0	1	1	0	0	0	0	0	0	0	0	0	0	0	0	0	0	0	0	0	0	0	0	0	0	0	0
ENSMUSG00000094075.1	Ighv1-80	0	0	0	0	0	0	0	0	0	0	0	0	0	0	0	0	0	0	0	0	0	0	0	0	0	0	0	0	0	0	0	0	0	0	0	0	0	0	0	0	0	0	0	0	0	0	0	0
ENSMUSG00000049173.7	Myoz3	0	0	0	0	0	0	0	0	0	0	0	0	0	0	0	0	0	0	0	0	0	0	0	0	0	0	0	0	0	0	0	0	0	0	0	0	0	0	0	0	0	0	0	0	0	0	0	0
ENSMUSG00000036306.12	Lzts1	3	2	4	7	3	5	1	6	3	4	2	3	2	3	1	1	10	16	10	12	13	14	8	10	25	11	33	27	30	36	36	32	15	11	6	11	18	22	14	20	31	22	7	9	23	22	23	20
ENSMUSG00000084044.1	Gm14647	0	0	0	0	0	0	0	0	0	0	0	0	0	0	0	0	0	0	0	0	0	0	0	0	0	0	0	0	0	0	0	0	0	0	0	0	0	0	0	0	0	0	0	0	0	0	0	0
ENSMUSG00000089437.1	Gm23199	0	0	0	0	0	0	0	0	0	0	0	0	0	0	0	0	0	0	0	0	0	0	0	0	0	0	0	0	0	0	0	0	0	0	0	0	0	0	0	0	0	0	0	0	0	0	0	0
ENSMUSG00000104530.1	Gm6077	0	0	0	0	0	0	0	0	0	0	0	0	1	0	0	0	0	0	0	0	0	0	0	0	0	0	0	0	0	0	0	0	0	1	0	0	0	0	0	0	0	0	0	0	0	0	0	0
ENSMUSG00000074589.4	4930449A18Rik	0	0	0	0	0	0	0	0	0	0	0	0	0	0	0	0	0	0	0	0	0	0	0	0	0	0	0	0	0	0	0	0	0	0	0	0	0	0	0	0	0	0	0	0	0	0	0	0
ENSMUSG00000082855.1	Gm14537	0	0	0	0	0	0	0	0	0	0	0	0	0	0	0	0	0	0	0	0	0	0	0	0	0	0	0	0	0	0	0	0	0	0	0	0	0	0	0	0	0	0	0	0	0	0	0	0
ENSMUSG00000064357.1	mt-Atp6	4	5	2	2	1	2	1	1	0	0	1	0	0	0	1	2	18	17	12	9	17	16	12	8	1	3	2	3	5	3	7	6	14	13	8	13	18	13	18	7	5	2	1	1	4	1	5	3
ENSMUSG00000094290.2	Gm27512	0	0	0	0	0	0	0	0	0	0	0	0	0	0	0	0	0	0	0	0	0	0	0	0	0	0	0	0	0	0	0	0	0	0	0	0	0	0	0	0	0	0	0	0	0	0	0	0
ENSMUSG00000027519.10	Rab22a	4	0	2	7	5	2	0	7	1	4	4	0	1	1	1	0	3	13	8	9	13	27	7	11	5	6	12	15	17	7	14	9	10	10	11	9	18	14	11	7	4	2	5	1	6	11	11	7
ENSMUSG00000070348.5	Ccnd1	3	4	3	5	7	8	2	3	4	4	1	1	2	6	0	1	13	10	14	10	9	12	11	9	8	4	16	16	16	8	21	15	6	8	7	11	19	13	10	9	6	5	2	2	10	5	7	6
ENSMUSG00000065705.1	Gm22829	0	0	0	0	0	0	0	0	0	0	0	0	0	0	0	0	0	0	0	0	0	0	0	0	0	0	0	0	0	0	0	0	0	0	0	0	0	0	0	0	0	0	0	0	0	0	0	0
ENSMUSG00000107295.1	Gm42896	0	0	0	0	0	0	0	0	0	0	0	0	0	0	0	0	0	0	0	0	0	0	0	0	0	0	0	0	0	0	0	0	0	0	0	0	0	0	0	0	0	0	0	0	0	0	0	0
ENSMUSG00000082604.3	Gm8482	0	0	0	0	0	0	0	0	0	0	0	0	0	0	0	0	1	0	0	0	0	0	0	0	0	0	0	0	0	0	0	0	0	0	0	0	0	0	0	0	0	0	0	0	0	0	0	0
ENSMUSG00000098360.1	4930535O05Rik	0	0	0	0	0	0	0	0	0	0	0	0	0	0	0	0	0	0	0	0	0	0	0	0	0	0	0	0	0	0	0	0	0	0	0	0	0	0	0	0	0	0	0	0	0	0	0	0
ENSMUSG00000089186.1	Gm22948	0	0	0	0	0	0	0	0	0	0	0	0	0	0	0	0	0	0	0	0	0	0	0	0	0	0	0	0	0	0	0	0	0	0	0	0	0	0	0	0	0	0	0	0	0	0	0	0
ENSMUSG00000106341.1	Gm43330	0	0	0	0	0	0	0	0	0	0	0	0	0	0	0	0	0	0	0	0	0	0	0	0	0	0	0	0	0	0	0	0	0	0	0	0	0	0	0	0	0	0	0	0	0	0	0	0
ENSMUSG00000062132.9	Arhgap33os	0	0	0	0	0	0	0	0	0	0	0	0	0	0	0	0	0	0	0	0	0	0	0	1	0	0	0	0	0	0	0	0	0	0	0	0	0	0	0	0	0	0	0	0	0	0	0	0
ENSMUSG00000086416.1	Gm14002	0	0	0	0	0	0	0	0	0	0	0	0	0	0	0	0	0	0	0	0	0	0	0	0	0	0	0	0	0	0	0	0	0	0	0	0	0	0	0	0	0	0	0	0	0	0	0	0
ENSMUSG00000092382.1	Vmn2r-ps59	0	0	0	0	0	0	0	0	0	0	0	0	0	0	0	0	0	0	0	0	0	0	0	0	0	0	0	0	0	0	0	0	0	0	0	0	0	0	0	0	0	0	0	0	0	0	0	0
ENSMUSG00000058488.7	Kl	0	0	0	0	0	0	0	0	0	0	0	0	0	0	0	0	0	0	0	2	0	0	1	0	0	0	0	0	1	0	3	1	0	0	0	0	0	0	0	0	0	0	0	0	1	0	0	0
ENSMUSG00000048617.16	Rtbdn	0	0	0	0	1	0	0	0	0	0	0	0	0	0	0	0	0	0	0	0	0	0	0	0	0	0	1	0	0	0	0	0	1	0	0	0	0	0	0	0	0	0	0	0	0	0	0	0
ENSMUSG00000083337.1	Gm11539	0	0	0	1	1	1	0	0	0	0	0	0	0	0	0	0	0	0	1	1	0	0	0	1	0	0	0	0	0	1	1	0	0	0	0	0	1	0	1	0	0	0	0	0	0	0	1	0
ENSMUSG00000042031.4	Lce3b	0	0	0	0	0	0	0	0	0	0	0	0	0	0	0	0	0	0	0	0	0	0	0	0	0	0	0	0	0	0	0	0	0	0	0	0	0	0	0	0	0	0	0	0	0	0	0	0
ENSMUSG00000002767.13	Mrpl2	8	2	6	7	10	6	8	7	2	2	3	1	1	2	0	0	19	22	18	18	14	9	12	13	6	2	10	9	17	4	8	9	12	14	4	12	12	19	12	13	7	2	3	1	3	8	8	5
ENSMUSG00000020844.6	Nxn	0	2	1	2	2	0	1	1	0	0	0	0	1	2	0	0	1	1	3	0	6	2	1	1	0	1	3	2	1	3	2	1	3	1	2	3	1	4	2	2	1	1	1	0	1	2	1	1
ENSMUSG00000042360.12	4930433N12Rik	0	0	0	0	0	0	0	0	0	0	0	0	0	0	0	0	0	0	0	0	0	0	0	0	0	0	0	0	0	0	0	0	0	0	0	0	0	0	0	0	0	0	0	0	0	0	0	0
ENSMUSG00000027162.7	Lin7c	9	10	19	11	11	16	6	11	3	1	3	7	4	5	0	3	11	9	11	12	14	20	7	13	3	2	7	8	7	10	4	12	15	6	9	9	12	21	16	6	6	6	0	3	6	3	5	5
ENSMUSG00000017667.9	Zfp334	1	1	2	3	3	2	3	0	0	0	0	0	0	1	0	0	2	1	1	5	4	4	2	3	2	1	3	2	1	2	0	2	3	3	2	1	1	5	2	3	7	0	0	1	0	1	2	1
ENSMUSG00000041791.6	Capza3	0	0	0	0	0	0	0	0	0	0	0	0	0	0	0	0	0	0	0	0	0	0	0	0	0	0	0	0	0	0	0	0	0	0	0	0	0	0	0	0	0	0	0	0	0	0	0	0
ENSMUSG00000095149.1	Gm24390	0	0	0	0	0	0	0	0	0	0	0	0	0	0	0	0	0	0	0	0	0	0	0	0	0	0	0	0	0	0	0	0	0	0	0	0	0	0	0	0	0	0	0	0	0	0	0	0
ENSMUSG00000077615.1	Gm25499	0	0	0	0	0	0	0	0	0	0	0	0	0	0	0	0	0	0	0	0	0	0	0	0	0	0	0	0	0	0	0	0	0	0	0	0	0	0	0	0	0	0	0	0	0	0	0	0
ENSMUSG00000092211.1	Vmn2r-ps67	0	0	0	0	0	0	0	0	0	0	0	0	0	0	0	0	0	0	0	0	0	0	0	0	0	0	0	0	0	0	0	0	0	0	0	0	0	0	0	0	0	0	0	0	0	0	0	0
ENSMUSG00000105878.1	Gm44330	0	0	0	0	0	0	0	0	0	0	0	0	0	0	0	0	0	0	1	0	0	0	0	0	0	1	0	0	0	0	0	0	0	0	0	0	0	0	0	0	0	0	0	0	0	0	0	0
ENSMUSG00000098322.1	5830468F06Rik	0	0	0	0	0	0	0	0	0	0	0	1	0	0	0	0	0	0	0	0	0	0	0	0	0	0	1	0	0	0	0	0	0	0	0	0	0	0	0	0	0	0	0	0	0	0	0	1
ENSMUSG00000077886.1	Mir295	0	0	0	0	0	0	0	0	0	0	0	0	0	0	0	0	0	0	0	0	0	0	0	0	0	0	0	0	0	0	0	0	0	0	0	0	0	0	0	0	0	0	0	0	0	0	0	0
ENSMUSG00000054226.13	Tprkb	7	5	1	5	7	5	7	6	2	5	1	2	3	5	1	1	15	17	13	17	11	16	23	15	7	2	9	17	8	15	14	16	13	11	11	13	23	25	13	12	7	8	3	4	9	8	11	3
ENSMUSG00000041120.6	Nbl1	1	0	1	0	1	1	0	2	0	2	0	0	0	0	1	0	7	2	6	4	14	6	6	3	0	1	4	5	4	5	7	1	9	3	5	6	7	6	5	5	3	1	3	2	2	2	5	3
ENSMUSG00000104727.1	Gm42500	0	0	0	0	0	0	0	0	0	0	0	0	0	0	0	0	0	0	0	0	0	0	0	1	0	0	0	0	0	0	0	0	0	0	0	0	0	0	0	0	0	0	0	0	0	0	0	0
ENSMUSG00000026834.13	Acvr1c	1	1	0	0	0	1	0	1	0	1	0	0	0	1	1	0	2	8	12	7	7	10	11	3	5	6	6	3	8	4	6	9	8	6	6	8	13	15	4	5	10	6	0	5	7	7	6	6
ENSMUSG00000078320.4	Gm362	0	0	0	0	0	0	0	0	0	0	0	0	0	0	0	0	0	0	0	0	0	0	0	0	0	0	0	0	0	0	0	0	0	0	0	0	0	0	0	0	0	0	0	0	0	0	0	0
ENSMUSG00000033857.12	Engase	1	1	1	0	0	0	0	0	0	0	0	0	0	1	0	0	1	0	0	0	0	0	1	1	0	0	0	1	4	2	2	4	0	2	2	2	0	2	2	1	0	1	0	0	2	2	1	2
ENSMUSG00000017832.2	Hspb9	0	0	0	0	0	0	0	0	0	0	0	0	0	0	0	0	0	0	0	0	0	0	0	0	0	0	0	0	0	0	0	0	0	0	0	0	0	0	0	0	0	0	0	0	0	0	0	0
ENSMUSG00000087791.1	Gm25969	0	0	0	0	0	0	0	0	0	0	0	0	0	0	0	0	0	0	0	0	0	0	0	0	0	0	0	0	0	0	0	0	0	0	0	0	0	0	0	0	0	0	0	0	0	0	0	0
ENSMUSG00000034384.11	Barhl2	0	0	0	0	1	0	0	0	0	0	0	0	0	0	0	0	0	0	0	0	0	0	0	0	0	0	0	0	0	0	0	0	0	0	0	0	1	0	0	0	0	0	0	0	0	1	0	0
ENSMUSG00000060098.11	Prmt7	4	5	5	1	4	3	4	4	1	5	6	3	2	1	3	2	16	13	14	7	10	11	4	7	15	10	10	18	15	17	17	11	13	7	6	8	6	10	5	7	14	9	5	3	6	11	10	11
ENSMUSG00000020773.11	Trim47	0	0	0	0	1	2	0	0	0	0	0	0	1	0	1	0	0	1	1	0	5	1	2	1	0	1	1	1	1	0	2	1	0	1	1	0	0	1	1	0	0	0	0	0	0	0	2	0
ENSMUSG00000028378.6	Ptgr1	0	1	2	0	0	0	0	0	1	0	0	0	0	0	0	0	0	0	0	1	1	1	0	1	0	0	2	0	0	0	2	0	0	0	0	0	1	0	0	0	0	1	0	0	0	0	1	1
ENSMUSG00000076232.1	Gm22760	0	0	0	0	0	0	0	0	0	0	0	0	0	0	0	0	0	0	0	0	0	0	0	0	0	0	0	0	0	0	0	0	0	0	0	0	0	0	0	0	0	0	0	0	0	0	0	0
ENSMUSG00000026604.17	Ptpn14	0	0	0	1	0	0	0	0	0	1	0	0	0	0	0	0	0	0	1	1	0	2	1	1	1	1	0	1	0	0	1	0	0	0	0	0	0	0	0	0	0	2	1	0	0	1	2	0
ENSMUSG00000085004.1	5430427M07Rik	0	0	0	0	0	0	0	0	0	0	0	0	0	0	0	0	0	0	0	0	0	0	0	0	0	0	0	0	0	0	0	0	0	0	0	0	0	0	0	0	0	0	0	0	0	0	0	0
ENSMUSG00000093270.1	Mir5134	0	0	0	0	0	0	0	0	0	0	0	0	0	0	0	0	0	0	0	0	0	0	0	0	0	0	0	0	0	0	0	0	0	0	0	0	0	0	0	0	0	0	0	0	0	0	0	0
ENSMUSG00000105046.1	Gm44455	0	0	0	0	0	0	0	0	0	0	0	0	0	0	0	0	0	0	0	0	0	0	0	0	0	0	0	0	0	0	0	0	0	0	0	0	0	0	0	0	0	0	0	0	0	0	0	0
ENSMUSG00000055976.6	Cldn23	0	0	0	0	0	0	0	0	0	0	0	0	0	0	0	0	0	0	0	0	0	0	0	0	0	0	0	0	0	0	0	0	0	0	0	0	0	1	0	0	0	0	0	0	0	0	0	0
ENSMUSG00000100532.1	Gm28225	0	0	0	0	0	0	0	0	0	0	0	0	0	0	0	0	0	0	0	0	0	0	0	0	0	0	0	0	0	0	0	0	0	0	0	0	0	0	0	0	0	0	0	0	0	0	0	0
ENSMUSG00000104034.1	2900092N22Rik	0	0	0	0	0	0	0	0	0	0	0	0	0	0	0	0	0	0	0	0	0	0	1	1	0	0	0	0	0	0	0	0	0	0	0	0	0	0	0	0	0	0	0	0	0	0	0	0
ENSMUSG00000097155.1	Gm26511	0	0	0	0	0	0	0	0	0	0	0	0	1	0	0	0	0	0	0	0	0	0	0	0	0	0	0	0	0	0	0	0	0	0	0	0	0	0	0	0	0	0	0	0	0	0	0	0
ENSMUSG00000030034.11	Ino80b	3	7	5	3	4	3	4	5	1	0	1	1	0	0	0	0	5	11	8	10	5	9	6	6	2	0	6	1	3	3	3	2	3	1	5	6	5	8	2	1	0	1	0	1	0	4	1	1
ENSMUSG00000027777.15	Schip1	0	0	1	0	1	0	0	0	0	0	0	0	0	0	0	0	0	3	4	1	1	0	0	0	0	0	1	2	1	0	1	0	1	0	0	0	2	0	1	1	0	0	0	1	1	0	0	0
ENSMUSG00000044949.4	Ubtd2	2	4	2	1	2	1	1	0	0	1	0	0	0	0	1	0	0	2	1	0	1	4	0	0	1	1	0	1	0	0	0	1	0	0	0	4	1	4	1	0	0	1	1	1	0	0	1	0
ENSMUSG00000024261.5	Syt4	9	14	19	34	25	26	13	16	6	9	18	21	9	8	5	5	38	38	36	38	49	49	33	30	20	22	26	43	18	34	20	21	35	38	23	28	41	54	38	25	17	13	12	18	15	27	20	20
ENSMUSG00000076770.3	Trav8d-1	0	0	0	0	0	0	0	0	0	0	0	0	0	0	0	0	0	0	0	0	0	0	0	0	0	0	0	0	0	0	0	0	0	0	0	0	0	0	0	0	0	0	0	0	0	0	0	0
ENSMUSG00000096805.2	Ighv9-1	0	0	0	0	0	0	0	0	0	0	0	0	0	0	0	0	0	0	0	0	0	0	0	0	0	0	0	0	0	0	0	0	0	0	0	0	0	0	0	0	0	0	0	0	0	0	0	0
ENSMUSG00000081146.1	Gm6207	0	0	0	0	0	0	0	0	0	0	0	0	0	0	0	0	0	0	0	0	0	0	0	0	0	0	0	0	0	0	0	0	0	0	0	0	0	0	0	0	0	0	0	0	0	0	0	0
ENSMUSG00000104838.1	Gm43710	0	0	0	0	0	0	0	0	0	0	0	0	0	0	0	0	0	0	0	0	0	0	0	0	0	0	0	0	0	0	0	0	0	0	0	0	0	0	0	0	0	0	0	0	0	0	0	0
ENSMUSG00000089643.2	Gm16301	0	0	0	0	0	0	0	0	0	0	0	0	0	0	0	0	0	0	0	0	0	0	0	0	0	0	0	0	0	0	0	0	0	0	0	0	0	0	0	0	0	0	0	0	0	0	0	0
ENSMUSG00000049184.6	Purg	3	0	4	4	3	1	2	1	1	1	1	2	2	1	0	1	5	5	4	3	3	8	6	0	1	3	1	6	4	1	1	3	2	4	1	2	3	3	2	5	1	0	0	0	1	1	2	0
ENSMUSG00000056130.9	Ticam2	0	0	0	0	0	0	0	0	0	0	0	0	0	0	0	0	0	0	0	0	0	0	0	0	0	1	0	0	0	0	0	0	0	0	0	0	0	0	0	0	0	0	0	0	0	0	0	0
ENSMUSG00000022568.16	Scrib	3	0	1	2	6	1	2	3	4	7	6	3	6	2	5	2	3	1	3	1	6	4	2	3	7	3	5	10	12	9	8	10	2	6	3	2	8	5	2	0	9	9	2	3	9	5	12	4
ENSMUSG00000088062.1	Gm24476	0	0	0	0	0	0	0	0	0	0	0	0	0	0	0	0	0	0	0	0	0	0	0	0	0	0	0	0	0	0	0	0	0	0	0	0	0	0	0	0	0	0	0	0	0	0	0	0
ENSMUSG00000035674.13	Ndufa3	52	37	75	69	64	64	46	65	8	12	21	24	7	15	5	7	258	238	235	254	234	268	153	175	76	48	110	105	124	82	108	121	238	181	149	213	256	289	184	168	69	58	35	22	58	82	85	66
ENSMUSG00000094265.1	n-R5s109	0	0	0	0	0	0	0	0	0	0	0	0	0	0	0	0	0	0	0	0	0	0	0	0	0	0	0	0	0	0	0	0	0	0	0	0	0	0	0	0	0	0	0	0	0	0	0	0
ENSMUSG00000028793.15	Rnf19b	2	5	6	3	12	7	4	8	2	3	2	1	1	3	1	2	12	7	8	4	11	6	2	2	0	3	9	9	9	7	7	7	7	5	2	7	3	8	5	6	2	2	2	2	1	4	4	0
ENSMUSG00000028963.1	Uts2	0	0	0	0	0	0	0	0	0	0	0	0	0	0	0	0	0	0	0	0	0	0	0	0	0	0	0	0	0	0	0	0	0	0	1	0	0	0	0	0	0	0	0	0	0	0	0	0
ENSMUSG00000063704.12	Mapk15	0	0	0	0	0	0	0	0	0	1	1	1	0	0	0	0	0	0	0	0	0	0	0	0	0	0	0	0	0	0	0	0	0	0	0	1	0	0	0	0	0	0	0	0	0	0	0	0
ENSMUSG00000093390.1	Gm20652	0	0	0	1	0	0	0	0	0	0	0	0	0	0	0	0	0	0	0	0	0	0	0	0	0	0	0	0	0	0	0	0	0	0	0	0	0	0	0	0	0	0	0	0	0	0	0	0
ENSMUSG00000094380.1	Olfr904	0	0	0	0	0	0	0	0	0	0	0	0	0	0	0	0	0	0	0	0	0	0	0	0	0	0	0	0	0	0	0	0	0	0	0	0	0	0	0	0	0	0	0	0	0	0	0	0
ENSMUSG00000025900.11	Rp1	0	0	0	0	0	0	0	0	0	0	0	0	0	0	0	0	0	0	0	0	0	0	0	0	0	0	0	0	0	0	0	0	0	0	0	0	0	0	0	0	0	0	0	0	0	0	0	0
ENSMUSG00000081883.2	Gm15574	0	0	0	0	0	0	0	0	0	0	0	0	0	0	0	0	0	0	0	0	0	0	0	0	0	0	0	0	0	0	0	0	0	0	0	0	0	0	0	0	0	0	0	0	0	0	0	0
ENSMUSG00000089490.1	Gm26362	0	0	0	0	0	0	0	0	0	0	0	0	0	0	0	0	0	0	0	0	0	0	0	0	0	0	0	0	0	0	0	0	0	0	0	0	0	0	0	0	0	0	0	0	0	0	0	0
ENSMUSG00000004996.9	Mri1	3	2	1	1	1	0	5	2	0	1	1	0	2	0	0	0	1	1	6	2	5	2	2	2	4	4	3	4	3	3	7	4	2	2	4	2	1	11	3	1	2	1	4	2	2	3	2	1
ENSMUSG00000022364.14	Tbc1d31	0	0	0	2	0	0	0	2	0	0	1	2	0	0	0	0	0	0	0	3	1	1	0	1	1	0	0	2	0	0	0	0	1	0	0	1	0	2	1	0	0	0	1	0	0	3	0	1
ENSMUSG00000028917.14	Plekhm2	4	2	2	2	1	2	0	1	0	4	1	5	0	0	0	0	7	3	3	10	3	16	5	1	13	5	14	9	11	9	13	16	12	11	4	4	18	7	7	9	10	5	2	4	10	7	11	16
ENSMUSG00000038718.15	Pbx3	10	10	9	8	13	16	13	16	1	2	4	5	2	3	2	3	11	11	9	10	8	16	10	12	5	1	4	7	7	7	8	4	4	6	3	6	12	16	8	11	2	2	1	1	4	4	5	9
ENSMUSG00000085970.1	Gm15643	0	0	0	0	0	0	0	0	0	0	0	0	0	0	0	0	0	0	0	0	0	0	0	0	0	0	0	0	0	0	0	0	0	0	0	0	0	0	0	0	0	0	0	0	0	0	0	0
ENSMUSG00000094182.1	Olfr937	0	0	0	0	0	0	0	0	0	0	0	0	0	0	0	0	0	0	0	0	0	0	0	0	0	0	0	0	0	0	0	0	0	0	0	0	0	0	0	0	0	0	0	0	0	0	1	0
ENSMUSG00000020902.12	Ntn1	2	3	3	4	7	9	0	2	3	3	2	3	1	3	0	1	1	3	1	3	1	1	1	3	2	4	9	4	4	6	5	6	2	2	1	2	1	3	2	1	2	2	2	2	1	0	3	1
ENSMUSG00000108063.1	Gm3279	0	0	0	0	0	0	0	0	0	0	0	0	0	0	0	0	0	0	0	0	0	0	0	0	0	0	0	0	0	0	0	0	0	0	0	0	0	0	0	0	0	0	0	0	0	0	0	0
ENSMUSG00000082649.1	Gm12754	0	0	0	0	1	0	0	0	0	0	0	0	0	0	0	0	0	0	0	0	1	0	0	1	0	0	0	0	0	0	0	0	1	0	0	0	0	0	0	0	0	0	0	0	0	0	0	0
ENSMUSG00000095569.1	Taar7d	0	0	0	0	0	0	0	0	0	0	0	0	0	0	0	0	0	0	0	0	0	0	0	0	0	0	0	0	0	0	0	0	0	0	0	0	0	0	0	0	0	0	0	0	0	0	0	0
ENSMUSG00000090003.1	Gm15882	0	0	0	0	0	0	0	0	0	0	0	0	0	0	0	0	0	0	0	0	0	0	0	0	0	0	0	0	0	0	0	0	0	0	0	0	0	0	0	0	0	0	0	0	0	0	0	0
ENSMUSG00000034227.7	Foxj1	1	0	2	2	0	4	2	1	0	0	0	0	0	0	0	0	2	0	0	4	2	4	1	3	2	0	1	2	0	3	2	3	3	5	0	3	2	3	1	3	4	0	1	0	0	1	2	0
ENSMUSG00000026707.15	Nsun6	1	5	3	0	1	3	1	1	0	1	2	0	0	0	0	0	3	3	4	2	0	2	1	2	0	0	3	1	0	3	2	0	1	0	1	1	2	2	1	1	1	2	0	1	1	1	0	0
ENSMUSG00000030835.6	Nomo1	2	5	2	2	3	3	1	1	0	4	1	2	2	2	1	1	13	12	16	15	15	16	8	7	5	5	3	16	15	18	12	12	15	15	15	14	19	22	19	14	15	8	6	5	15	8	9	9
ENSMUSG00000083210.1	Gm14869	0	0	0	0	0	0	0	0	0	0	0	0	0	0	0	0	0	0	0	0	0	0	0	0	0	0	0	0	0	0	0	0	0	0	0	0	0	0	0	0	0	0	0	0	0	0	0	0
ENSMUSG00000039238.6	Zfp750	0	0	0	0	0	0	0	0	0	0	0	0	0	0	0	0	0	0	0	0	0	0	0	0	0	0	0	0	0	0	0	0	0	0	0	0	0	0	0	0	0	0	0	0	0	0	0	0
ENSMUSG00000093169.1	Mir3079	0	0	0	0	0	0	0	0	0	0	0	0	0	0	0	0	0	0	0	0	0	0	0	0	0	0	0	0	0	0	0	0	0	0	0	0	0	0	0	0	0	0	0	0	0	0	0	0
ENSMUSG00000028457.18	Atp8b5	0	0	0	0	0	0	0	0	0	0	0	0	0	0	0	0	0	0	0	0	0	0	0	0	0	0	0	0	0	0	0	0	0	0	0	0	0	0	0	0	0	0	0	0	0	0	0	0
ENSMUSG00000020213.6	Glipr1l1	0	0	0	0	0	0	0	0	0	0	0	0	0	1	0	0	0	0	0	0	0	0	0	0	0	0	0	0	0	0	0	0	0	0	0	0	0	0	0	0	0	0	0	0	0	0	0	0
ENSMUSG00000021891.7	Mettl6	2	0	2	3	2	4	1	3	1	2	3	0	0	0	0	0	2	1	5	6	3	3	1	2	0	3	3	2	2	2	4	2	2	5	1	4	4	4	4	3	3	0	0	2	2	0	3	2
ENSMUSG00000060412.2	Tas2r124	0	0	0	0	0	0	0	0	0	0	0	0	0	0	0	0	0	0	0	0	0	0	0	0	0	0	0	0	0	0	0	0	0	0	0	0	0	0	0	0	0	0	0	0	0	0	0	0
ENSMUSG00000003271.17	Sult2b1	0	0	2	2	0	1	0	1	0	0	1	0	0	0	0	0	3	1	2	4	3	2	1	0	0	1	1	0	1	1	0	0	1	1	0	0	1	0	0	0	0	0	0	0	0	0	1	1
ENSMUSG00000031916.17	Cog8	0	2	5	4	3	2	5	5	0	0	5	1	2	3	0	0	5	6	11	7	6	7	6	5	7	2	5	5	3	0	4	4	12	8	1	8	3	5	4	10	2	3	2	3	3	3	2	3
ENSMUSG00000103825.1	Gm38178	0	0	0	0	0	0	0	0	0	0	0	0	0	0	0	0	0	0	0	0	0	0	0	0	0	0	0	0	1	0	0	0	0	0	0	0	0	0	0	0	0	0	0	1	0	0	0	0
ENSMUSG00000099760.1	Gm28800	0	0	0	0	0	1	0	0	0	0	0	0	0	0	0	0	0	0	0	0	0	0	0	0	0	0	0	0	1	0	0	0	0	0	0	0	0	0	1	0	0	0	0	0	0	0	0	0
ENSMUSG00000050064.14	Zfp697	1	0	6	0	3	2	2	2	1	0	0	1	1	1	0	1	2	3	3	1	2	3	2	1	1	0	1	2	2	3	0	1	4	1	1	3	3	4	3	3	2	2	0	1	2	2	4	1
ENSMUSG00000058491.5	Olfr869	0	0	0	0	0	0	0	0	0	0	0	0	0	0	0	0	0	0	0	0	0	0	0	0	0	0	0	0	0	0	0	0	0	0	0	0	0	0	0	0	0	0	0	0	0	0	0	0
ENSMUSG00000049946.7	BC030500	2	2	2	1	3	2	0	0	0	0	1	0	0	0	0	0	1	2	3	9	2	1	0	1	1	0	0	2	0	0	2	1	2	1	3	2	5	7	1	3	2	0	0	0	0	0	1	1
ENSMUSG00000031871.9	Cdh5	1	0	0	1	0	0	0	0	0	2	3	0	1	0	0	0	4	3	2	1	0	3	1	1	1	1	1	5	6	4	3	3	1	1	0	0	0	0	4	1	1	1	0	0	1	0	3	0
ENSMUSG00000088495.1	Gm24398	0	0	0	0	0	0	0	0	0	0	0	0	0	0	0	0	0	0	0	0	0	0	0	0	0	0	0	0	0	0	0	0	0	0	0	0	0	0	0	0	0	0	0	0	0	0	0	0
ENSMUSG00000096944.1	Gm26722	0	0	0	0	1	0	0	1	0	0	0	0	1	1	0	0	0	2	0	0	0	0	0	1	2	0	0	0	1	1	3	1	0	0	0	1	0	0	1	0	0	2	0	1	0	0	1	0
ENSMUSG00000081730.1	Gm13785	0	0	0	0	0	0	0	0	0	0	0	0	0	0	0	0	0	0	0	0	0	0	0	0	0	0	0	0	0	0	0	0	0	0	0	0	0	0	0	0	0	0	0	0	0	0	0	1
ENSMUSG00000047459.14	Dynlrb1	85	74	101	103	119	107	89	95	21	22	23	33	9	20	18	15	192	166	197	148	195	159	137	123	38	28	67	74	46	50	53	62	173	126	129	123	176	176	150	138	24	35	20	16	28	31	31	31
ENSMUSG00000039543.15	Cfap70	0	0	0	0	0	1	0	0	0	0	0	0	0	1	0	0	0	0	0	0	0	1	0	0	0	0	0	0	0	0	0	1	0	0	0	0	0	0	0	0	0	0	0	0	0	0	0	0
ENSMUSG00000021692.8	Dimt1	1	1	1	0	4	2	1	1	0	0	0	0	1	0	0	0	3	2	4	2	2	2	0	1	0	0	0	0	3	0	1	0	1	1	1	0	5	4	1	5	2	2	0	0	0	1	1	0
ENSMUSG00000031241.17	Tbx22	0	0	0	0	0	0	0	0	0	0	0	0	0	0	0	0	0	0	0	0	0	0	0	0	0	0	0	0	0	0	0	0	0	0	0	0	0	0	0	0	0	0	0	0	0	0	0	0
ENSMUSG00000087933.1	Gm26047	0	0	0	0	0	0	0	0	0	0	0	0	0	0	0	0	0	0	0	0	0	0	0	0	0	0	0	0	0	0	0	0	0	0	0	0	0	0	0	0	0	0	0	0	0	0	0	0
ENSMUSG00000104612.1	Gm42449	0	0	0	0	0	0	0	0	0	0	0	0	0	0	0	0	0	0	0	0	0	0	0	0	0	0	0	0	0	0	0	0	0	0	0	0	0	0	0	0	0	0	0	0	0	0	0	0
ENSMUSG00000107453.1	Gm44145	0	0	0	0	0	0	0	0	0	0	0	0	0	0	0	0	0	0	0	0	0	0	0	0	0	0	0	0	0	0	0	0	0	0	0	0	0	0	0	0	0	0	0	0	0	0	0	0
ENSMUSG00000109797.1	RP23-185B22.3	0	0	0	0	0	0	0	0	0	0	0	0	0	0	0	0	0	0	0	0	0	0	0	0	0	0	0	0	0	1	0	0	0	0	0	0	0	0	0	0	0	0	0	0	0	0	0	0
ENSMUSG00000104286.1	Gm37457	0	0	0	0	0	0	0	0	0	0	0	0	0	0	0	0	0	0	0	0	0	0	0	0	0	0	0	0	0	0	1	0	0	0	0	0	0	0	0	0	0	0	0	0	0	0	0	0
ENSMUSG00000064043.13	Trerf1	1	3	1	2	1	2	1	1	0	1	0	0	0	1	0	1	10	5	5	5	7	6	5	4	4	1	9	10	8	3	10	4	11	2	1	2	14	8	7	4	6	3	4	1	4	4	8	6
ENSMUSG00000096268.2	Gm20914	0	0	0	0	0	0	0	0	0	0	0	0	0	0	0	0	0	0	0	0	0	0	0	0	0	0	0	0	0	0	0	0	0	0	0	0	0	0	0	0	0	0	0	0	0	0	0	0
ENSMUSG00000084249.1	Gm12267	1	0	2	0	0	1	0	1	0	0	1	0	0	0	0	0	0	0	0	0	0	0	1	0	0	1	0	0	0	0	0	0	1	0	0	0	0	0	2	0	0	0	0	0	0	1	1	0
ENSMUSG00000079342.10	Lipo1	0	0	0	0	0	0	0	0	0	0	0	0	0	0	0	0	0	0	0	0	0	0	0	0	0	0	0	0	0	0	0	0	0	0	0	0	0	0	0	0	0	0	0	0	0	0	0	0
ENSMUSG00000099348.1	Gm28132	0	0	0	0	0	0	0	0	0	0	0	0	0	0	0	0	0	0	0	0	0	0	0	0	0	0	0	0	0	0	0	0	0	0	0	0	0	0	0	0	0	0	0	0	0	0	0	0
ENSMUSG00000109869.1	RP23-99B10.4	0	0	0	0	0	0	0	0	0	0	0	0	0	0	0	0	0	0	0	0	0	0	0	0	0	0	0	0	0	0	0	0	0	0	0	0	0	0	0	0	0	0	0	0	0	0	0	0
ENSMUSG00000057723.3	Krt33b	0	0	0	0	0	0	0	0	0	0	0	0	0	0	0	0	0	0	1	0	0	0	0	0	0	0	0	0	0	0	0	0	0	0	0	0	0	0	0	0	0	0	0	0	0	0	0	0
ENSMUSG00000097278.7	Gm26650	0	0	0	0	0	0	0	0	0	0	0	0	0	0	0	0	0	0	0	0	0	0	0	0	0	0	0	0	0	0	0	0	0	0	0	0	0	0	0	0	0	0	0	0	0	0	0	0
ENSMUSG00000082958.1	Gm12731	0	0	0	0	0	0	0	0	0	0	0	0	0	0	0	0	0	0	0	0	0	0	0	0	0	0	0	0	0	0	0	0	0	0	0	0	0	0	0	0	0	0	0	0	0	0	0	0
ENSMUSG00000076500.2	Gm20730	0	0	0	0	0	0	0	0	0	0	0	0	0	0	0	0	0	0	0	0	0	0	0	0	0	0	0	0	0	0	0	0	0	0	0	0	0	0	0	0	0	0	0	0	0	0	0	0
ENSMUSG00000026270.11	Capn10	1	3	6	2	3	2	1	2	2	1	1	2	2	0	0	4	6	4	14	8	7	10	7	13	1	2	6	8	9	6	9	8	4	7	5	8	7	8	12	6	7	0	3	1	4	1	7	5
ENSMUSG00000082226.3	Gm715	0	0	0	0	0	0	0	1	0	0	0	0	0	0	0	0	0	0	0	1	0	1	1	0	0	0	0	1	0	2	0	0	1	0	0	0	3	0	0	0	0	0	1	0	0	1	0	0
ENSMUSG00000028822.11	Tmem50a	22	22	30	27	28	37	23	20	13	9	8	17	7	5	8	6	52	50	51	58	64	72	36	38	29	15	40	25	31	38	41	44	52	52	44	53	72	54	59	55	28	22	10	12	27	29	32	17
ENSMUSG00000028780.13	Sema3c	0	2	4	1	2	1	1	0	1	0	1	3	1	2	0	0	2	1	5	2	3	4	0	0	1	1	5	3	4	2	4	3	0	3	0	2	2	7	2	2	1	2	0	1	4	1	4	1
ENSMUSG00000085103.3	Gm16357	0	0	0	0	0	0	0	0	0	0	0	0	0	0	0	0	0	0	0	0	0	0	0	0	0	0	0	0	0	0	0	0	0	0	0	0	0	0	0	0	0	0	0	0	0	0	0	0
ENSMUSG00000039128.13	Cdc123	11	9	6	8	22	11	8	10	1	1	8	4	2	2	3	3	25	18	26	20	21	11	20	13	5	7	15	14	11	12	20	9	26	18	23	13	34	26	14	20	10	8	5	0	5	14	5	11
ENSMUSG00000094747.1	Olfr1307	0	0	0	0	0	0	0	0	0	0	0	0	0	0	0	0	0	0	0	0	0	0	0	0	0	0	0	0	0	0	0	0	0	0	0	0	0	0	0	0	0	0	0	0	0	0	0	0
ENSMUSG00000098548.1	Mir6996	0	0	0	0	0	0	0	0	0	0	0	0	0	0	0	0	0	0	0	0	0	0	0	0	0	0	0	0	0	0	0	0	0	0	0	0	0	0	0	0	0	0	0	0	0	0	0	0
ENSMUSG00000085634.1	Gm15290	0	0	0	0	0	0	0	0	0	0	0	0	0	0	0	0	0	0	0	0	0	0	0	0	0	0	0	0	0	0	0	0	0	0	0	0	0	0	0	0	0	0	0	0	0	0	0	0
ENSMUSG00000079429.9	Mroh2a	0	0	0	0	0	0	0	0	0	0	0	0	0	0	0	0	0	0	0	0	0	0	0	0	0	1	0	0	0	0	0	1	0	0	0	0	0	0	0	0	0	0	0	0	0	1	0	0
ENSMUSG00000078670.3	Fam174b	1	0	1	3	0	1	1	0	0	0	3	0	0	0	0	1	2	5	4	5	7	8	0	3	1	0	0	3	5	1	3	0	5	2	1	4	4	6	3	1	0	0	1	1	4	2	3	2
ENSMUSG00000026536.9	Mnda	0	0	0	0	0	0	0	0	0	0	0	0	0	0	0	0	0	0	0	0	0	0	0	0	0	0	0	0	0	0	0	0	0	0	0	0	0	0	0	0	1	0	0	0	0	0	0	0
ENSMUSG00000083448.1	Gm8749	0	0	0	0	0	0	0	0	0	0	0	0	0	0	0	0	0	0	0	0	0	0	0	0	0	0	0	0	0	0	0	0	0	0	0	0	0	0	0	0	0	0	0	0	0	0	0	0
ENSMUSG00000021506.7	Pitx1	0	0	0	0	0	0	0	0	0	0	0	0	0	0	0	0	0	0	0	0	0	0	0	0	0	0	0	0	0	0	0	0	0	0	0	0	0	0	1	0	0	0	0	0	0	0	0	0
ENSMUSG00000108034.1	Gm43989	0	0	0	0	0	0	0	0	0	0	0	0	0	0	0	0	0	0	0	0	0	0	0	0	0	0	0	0	0	0	0	0	0	0	0	0	0	0	0	0	0	0	0	0	0	0	0	0
ENSMUSG00000058922.7	Gm10052	0	0	0	0	0	0	0	0	0	0	0	0	0	0	0	0	0	0	0	0	0	0	0	0	0	0	0	0	0	0	0	0	0	0	0	0	0	0	0	0	0	0	0	0	0	0	0	0
ENSMUSG00000086925.1	Gm6286	0	0	0	0	0	0	0	0	0	0	0	0	0	0	0	0	0	1	0	0	0	0	0	0	0	0	0	0	0	0	0	0	0	0	0	0	0	0	0	0	0	0	0	0	0	0	0	0
ENSMUSG00000031424.16	Kir3dl1	0	0	0	0	0	0	0	0	0	0	0	0	0	0	0	0	0	0	0	0	0	0	0	0	0	0	0	0	0	0	0	0	0	0	0	0	0	0	0	0	0	0	0	0	0	0	0	0
ENSMUSG00000108791.1	1700011D18Rik	0	0	0	0	0	1	0	1	0	0	0	0	0	0	0	0	0	0	1	0	0	0	0	0	0	0	0	0	0	0	0	0	0	0	0	0	0	0	0	0	0	0	0	0	0	0	0	0
ENSMUSG00000082265.1	Gm15547	0	0	0	0	0	0	0	0	0	0	0	0	0	0	0	0	0	0	0	0	0	0	0	0	0	0	0	0	0	0	0	0	0	0	0	0	0	0	0	0	0	0	0	0	0	0	0	0
ENSMUSG00000094838.2	Gm20828	0	0	0	0	0	0	0	0	0	0	0	0	0	0	0	0	0	0	0	0	0	0	0	0	0	0	0	0	0	0	0	0	0	0	0	0	0	0	0	0	0	0	0	0	0	0	0	0
ENSMUSG00000086831.1	Gm14280	0	0	0	0	0	0	0	0	0	0	0	0	0	0	0	0	0	0	0	0	0	0	0	0	0	0	0	0	0	0	0	0	0	0	0	0	0	0	0	0	0	0	0	0	0	0	0	0
ENSMUSG00000099590.1	C330022C24Rik	0	0	0	0	0	0	0	0	0	0	0	0	0	0	0	0	0	0	0	0	0	0	0	0	0	0	0	0	0	0	0	0	0	0	0	0	0	0	0	0	0	0	0	0	0	0	0	0
ENSMUSG00000040209.12	Zfp704	15	18	24	25	23	20	13	18	9	6	9	21	8	12	14	8	18	14	9	5	17	15	15	10	7	5	17	25	16	17	12	26	15	6	10	11	19	16	11	20	11	6	3	5	8	5	6	5
ENSMUSG00000044950.7	Pwwp2a	9	2	2	4	4	3	2	1	2	0	1	0	0	0	0	0	5	4	5	5	6	4	2	0	4	2	5	1	5	3	4	2	6	7	3	2	8	7	6	8	0	0	1	0	2	2	2	1
ENSMUSG00000103548.1	Gm37670	0	0	0	0	0	0	0	0	0	0	0	0	0	0	0	0	0	0	0	0	0	0	0	0	0	0	0	0	0	0	0	0	0	0	0	0	0	0	0	0	0	0	0	0	0	0	0	0
ENSMUSG00000070733.13	Fryl	2	3	4	2	0	2	0	2	8	1	0	1	0	0	1	2	5	6	2	6	4	11	1	2	9	4	8	9	7	15	13	8	1	7	1	8	4	10	3	2	12	5	2	5	5	3	8	10
ENSMUSG00000006638.14	Abhd1	0	0	0	0	0	0	0	0	0	0	0	0	0	0	0	0	3	1	1	2	1	2	1	3	0	0	0	0	0	0	1	1	0	0	2	0	2	1	1	0	0	0	0	0	0	0	1	1
ENSMUSG00000107969.1	Gm44085	0	0	0	0	0	0	0	0	0	0	0	0	0	0	0	0	0	0	0	0	0	0	0	0	0	0	0	0	0	0	0	0	0	0	0	0	0	0	0	0	0	0	0	0	0	0	0	0
ENSMUSG00000020642.12	Rnf144a	6	5	2	7	5	6	0	5	1	2	3	3	2	2	0	2	6	3	7	5	8	1	3	5	0	5	8	3	5	7	6	5	7	4	3	1	7	8	6	2	2	2	1	3	4	4	5	0
ENSMUSG00000105466.1	Gm42998	0	0	0	0	0	0	0	0	0	0	0	0	0	0	0	0	0	0	0	0	0	0	0	0	0	0	0	0	0	0	0	0	0	0	0	0	0	0	0	0	0	0	0	0	0	0	0	0
ENSMUSG00000032232.14	Cgnl1	0	0	0	1	0	0	1	1	1	1	1	0	0	0	0	1	0	1	0	1	2	0	2	1	1	3	3	5	7	9	7	8	0	2	0	1	0	0	0	0	3	1	2	3	3	4	2	6
ENSMUSG00000090731.1	Gm2959	0	0	0	0	0	0	0	0	0	0	0	0	0	0	0	0	0	0	0	0	0	0	0	0	0	0	0	0	0	0	0	0	0	0	0	0	0	0	0	0	0	0	0	0	0	0	0	0
ENSMUSG00000073702.11	Rpl31	8	8	6	14	16	9	9	16	1	3	1	4	2	3	1	1	15	18	16	14	12	16	13	10	5	2	8	7	10	6	4	8	12	10	8	13	16	25	20	10	2	5	3	1	4	6	3	2
ENSMUSG00000001173.15	Ocrl	2	1	3	4	2	3	2	3	1	1	3	2	3	1	2	0	2	4	7	5	2	4	7	1	1	1	7	5	8	4	4	7	4	3	2	7	4	6	6	2	0	3	1	3	3	3	2	1
ENSMUSG00000090987.1	Gm4781	0	0	0	0	0	0	0	0	0	0	0	0	0	0	0	0	0	0	0	0	0	0	0	0	0	0	0	0	0	0	0	0	0	0	0	0	0	0	0	0	0	0	0	0	0	0	0	0
ENSMUSG00000084382.1	Gm3267	0	0	0	0	0	0	0	0	0	0	0	0	0	0	0	0	0	0	0	0	0	0	0	0	0	0	0	0	0	0	0	0	0	0	0	0	0	0	0	0	0	0	0	0	0	0	0	0
ENSMUSG00000087863.1	Gm24442	0	0	0	0	0	0	0	0	0	0	0	0	0	0	0	0	0	0	0	0	0	0	0	0	0	0	0	0	0	0	0	0	0	0	0	0	0	0	0	0	0	0	0	0	0	0	0	0
ENSMUSG00000082688.1	Gm12124	0	0	0	0	0	0	0	0	0	0	0	0	0	0	0	0	0	0	0	0	0	0	0	0	0	0	0	0	0	0	0	0	0	0	0	0	0	0	0	0	0	0	0	0	0	0	0	0
ENSMUSG00000078653.4	Cntd1	0	0	0	0	0	0	0	0	0	0	0	0	0	0	0	1	0	0	0	0	0	0	0	1	0	1	0	0	0	0	0	1	0	1	0	0	0	0	0	0	0	0	0	0	0	0	0	0
ENSMUSG00000065773.1	Rnu1b6	0	0	0	0	0	0	0	0	0	0	0	0	0	0	0	0	0	0	0	0	0	0	0	0	0	0	0	0	0	0	0	0	0	0	0	0	0	0	0	0	0	0	0	0	0	0	0	0
ENSMUSG00000024914.16	Drap1	29	29	22	32	36	27	19	33	9	7	13	12	3	6	3	4	45	37	50	44	45	40	32	29	12	8	17	18	15	13	15	12	46	41	34	46	50	40	42	35	18	9	6	3	6	15	14	13
ENSMUSG00000085925.2	Rtl1	0	0	1	0	0	0	0	0	0	0	0	0	0	0	0	0	1	0	0	1	0	0	0	0	1	0	0	1	0	1	3	1	0	0	0	0	0	1	1	0	0	0	0	0	0	0	0	0
ENSMUSG00000103494.1	Gm37410	0	0	0	0	0	0	0	0	0	0	0	0	0	0	0	0	0	0	0	0	0	0	0	0	0	0	0	0	0	0	0	0	0	0	0	0	0	0	0	0	0	0	0	0	0	0	0	0
ENSMUSG00000084467.1	n-R5s24	0	0	0	0	0	0	0	0	0	0	0	0	0	0	0	0	0	0	0	0	0	0	0	0	0	0	0	0	0	0	0	0	0	0	0	0	0	0	0	0	0	0	0	0	0	0	0	0
ENSMUSG00000029458.14	Brap	4	4	4	2	8	4	2	1	1	3	4	5	2	2	0	1	15	6	5	11	15	14	8	5	4	3	11	8	9	12	13	7	13	12	2	9	9	14	6	8	5	2	5	2	9	9	10	9
ENSMUSG00000084990.1	Gm14549	0	0	0	0	0	0	0	0	0	0	0	0	0	0	0	0	0	0	0	0	0	0	0	0	0	0	0	0	0	0	0	0	0	0	0	0	0	0	0	0	0	0	0	0	0	0	0	0
ENSMUSG00000032269.7	Htr3a	0	1	1	1	0	0	1	0	0	0	0	2	0	0	0	0	0	2	0	0	0	1	0	0	1	0	0	1	3	1	0	0	0	0	1	1	2	1	0	0	2	0	0	1	0	1	1	0
ENSMUSG00000024121.13	Atp6v0c	0	1	0	0	0	1	0	0	0	1	0	0	0	0	0	0	0	0	0	0	2	1	1	0	0	1	1	0	0	0	0	0	0	0	2	0	0	2	1	3	0	0	0	1	0	0	0	0
ENSMUSG00000078722.2	Gm12394	0	0	0	0	0	0	0	0	0	0	0	0	0	0	0	0	0	0	0	0	0	0	0	0	0	0	0	0	0	0	0	0	0	0	0	0	0	0	0	0	0	0	0	0	0	0	0	0
ENSMUSG00000028882.13	Ppp1r8	3	2	4	6	5	6	4	2	1	1	1	2	2	0	0	1	8	4	8	4	6	7	6	2	2	1	9	2	3	3	3	5	7	3	2	4	8	6	5	5	1	3	3	0	1	0	1	0
ENSMUSG00000086506.1	Gm15911	0	0	0	0	0	0	0	0	0	0	0	0	0	0	0	0	0	0	0	0	0	0	0	0	0	0	0	0	0	0	0	0	0	0	0	0	0	0	0	0	0	0	0	0	0	0	0	0
ENSMUSG00000093152.1	Gm25032	0	0	0	0	0	0	0	0	0	0	0	0	0	0	0	0	0	0	0	0	0	0	0	0	0	0	0	0	0	0	0	0	0	0	0	0	0	0	0	0	0	0	0	0	0	0	0	0
ENSMUSG00000027270.14	Lamp5	1	0	1	1	1	1	0	2	0	0	0	2	0	1	0	0	39	34	32	34	35	37	40	27	23	14	31	36	24	29	36	23	40	30	19	26	28	39	34	19	20	16	14	12	18	30	37	26
ENSMUSG00000032415.14	Ube2cbp	0	1	1	2	2	0	0	0	0	0	1	0	0	0	0	0	0	0	1	1	2	1	0	0	2	0	0	0	0	1	1	0	2	0	2	0	4	1	1	0	1	1	0	0	0	0	1	0
ENSMUSG00000075271.4	Ttc30a1	0	0	0	2	0	0	0	1	0	0	2	0	3	0	0	0	2	0	1	2	1	0	0	1	0	1	0	0	1	1	0	0	0	0	0	0	0	0	1	0	0	0	0	1	0	0	0	0
ENSMUSG00000026288.14	Inpp5d	0	0	0	0	1	0	1	0	0	0	0	0	0	0	0	0	2	6	0	2	1	1	0	2	2	0	3	2	1	0	3	1	2	1	3	3	2	1	2	1	1	1	0	0	2	2	2	0
ENSMUSG00000096921.1	Gm26822	0	0	0	0	0	0	0	0	0	0	0	0	0	0	0	0	0	0	0	0	0	0	0	0	0	0	0	0	0	0	0	0	0	0	0	0	0	0	0	0	0	0	0	0	0	0	0	0
ENSMUSG00000086167.3	Gm13827	0	0	0	0	2	0	0	0	1	0	0	0	0	0	1	0	0	3	1	2	1	0	0	0	0	0	0	0	0	0	1	0	1	1	0	0	0	0	1	0	0	0	0	0	0	1	1	0
ENSMUSG00000079112.1	Fam90a1a	0	0	0	0	0	0	0	0	0	0	0	0	0	0	0	0	0	0	0	0	0	0	0	0	0	0	0	0	0	0	0	0	0	0	0	0	0	0	0	0	0	0	0	0	0	0	0	0
ENSMUSG00000074357.3	AA386476	0	0	0	0	0	0	0	0	0	0	0	0	0	0	0	0	0	0	0	0	0	0	0	0	0	0	0	0	0	0	0	0	0	0	0	0	0	0	0	0	0	0	0	0	0	0	0	0
ENSMUSG00000095538.1	Gm21983	0	0	0	0	0	0	0	0	0	0	0	0	0	0	0	0	0	0	0	0	0	0	0	0	0	0	0	0	0	0	0	0	0	0	0	0	0	0	0	0	0	0	0	0	0	0	0	0
ENSMUSG00000085033.1	Gm11646	0	0	0	0	0	0	0	0	0	0	0	0	0	0	0	0	0	1	0	0	0	0	0	0	0	0	0	0	0	0	0	0	0	0	0	0	0	0	0	0	0	0	0	0	0	0	0	0
ENSMUSG00000079262.3	Slco1a6	0	0	0	0	0	0	0	0	0	0	0	0	0	0	0	0	0	0	0	0	0	0	0	0	0	0	0	0	0	0	0	0	0	0	0	0	0	0	0	0	0	0	0	0	0	0	0	0
ENSMUSG00000085120.1	Gm16086	0	0	0	0	0	0	0	0	0	0	0	0	0	0	0	0	0	0	0	0	0	0	0	0	0	0	0	0	0	0	0	0	0	0	0	0	0	0	0	0	0	0	0	0	0	0	0	0
ENSMUSG00000100052.1	Gm28353	0	0	0	0	0	0	0	0	0	0	0	0	0	0	0	0	0	0	0	0	0	0	0	0	0	0	0	0	0	0	0	0	0	0	0	0	0	0	0	0	0	0	0	0	0	0	0	0
ENSMUSG00000038712.16	Fam63a	2	1	3	2	4	2	0	3	3	1	1	1	2	2	0	3	2	6	7	5	5	15	3	3	4	0	7	3	3	4	5	8	5	1	2	5	5	7	5	5	2	2	4	2	3	2	2	4
ENSMUSG00000058147.1	Xlr3c	0	0	0	0	0	0	0	0	0	0	0	0	0	0	0	0	0	0	0	0	0	0	0	0	0	0	0	0	0	0	0	0	0	0	0	0	0	0	0	0	0	0	0	0	0	0	0	0
ENSMUSG00000018379.17	Srsf1	8	14	13	11	13	15	8	8	1	6	1	1	2	4	3	6	11	11	8	9	10	19	7	10	6	1	9	6	10	3	10	8	9	8	7	4	15	13	9	5	4	2	1	4	4	2	4	0
ENSMUSG00000087495.7	Gm14152	0	0	0	0	0	0	0	0	0	0	0	0	0	0	0	0	0	0	0	0	0	0	0	0	0	0	0	0	0	0	0	0	0	0	0	0	0	0	0	0	0	0	0	0	0	0	0	0
ENSMUSG00000070610.4	Gm13127	0	0	0	0	0	0	0	0	0	1	0	0	0	0	0	0	2	0	1	0	1	0	0	0	0	0	0	1	0	0	0	0	0	0	0	0	0	0	1	0	0	0	0	0	0	0	0	0
ENSMUSG00000103960.1	Gm37119	0	0	0	0	0	0	0	0	0	0	0	0	0	0	0	0	0	0	0	0	0	0	0	0	0	0	0	0	0	0	0	0	0	0	0	0	0	0	0	0	0	0	0	0	0	0	0	0
ENSMUSG00000051258.4	Olfr1362	0	0	0	0	0	0	0	0	0	0	0	0	0	0	0	0	0	0	0	0	0	0	0	0	0	0	0	0	0	0	0	0	0	0	0	0	0	0	0	0	0	0	0	0	0	0	0	0
ENSMUSG00000092592.1	Gm20449	0	0	0	0	0	0	0	0	0	0	0	0	0	0	0	0	0	0	0	0	1	0	0	0	0	0	0	0	0	0	0	0	0	0	0	0	0	0	0	0	0	0	0	0	0	0	0	0
ENSMUSG00000085922.1	Fhad1os2	0	0	0	0	0	0	0	0	0	0	0	0	0	0	0	0	0	0	0	0	0	0	0	0	0	0	0	0	1	0	0	0	0	0	0	0	0	0	0	0	0	0	0	0	0	0	0	0
ENSMUSG00000095739.1	Gm25314	0	0	0	0	0	0	0	0	0	0	0	0	0	0	0	0	0	0	0	0	0	0	0	0	0	0	0	0	0	0	0	0	0	0	0	0	0	0	0	0	0	0	0	0	0	0	0	0
ENSMUSG00000085525.7	Gm13166	1	0	0	0	0	0	0	0	0	0	0	0	0	0	0	0	0	0	1	0	0	0	0	1	0	0	0	1	0	0	0	1	0	0	0	0	0	0	0	0	0	0	0	0	0	0	1	0
ENSMUSG00000082798.1	Gm11561	0	0	0	0	0	0	0	0	0	0	0	0	0	0	0	0	0	0	0	0	0	0	0	0	0	0	0	0	0	0	0	0	0	0	0	0	0	0	0	0	0	0	0	0	0	0	0	0
ENSMUSG00000093025.1	Gm25300	0	0	0	0	0	0	0	0	0	0	0	0	0	0	0	0	0	0	0	0	0	0	0	0	0	0	0	0	0	0	0	0	0	0	0	0	0	0	0	0	0	0	0	0	0	0	0	0
ENSMUSG00000103081.1	Pcdhgb8	0	0	0	0	0	0	0	0	0	0	0	0	0	0	0	0	0	0	0	0	0	0	0	0	0	0	0	0	0	0	0	0	0	0	0	0	0	0	0	0	0	0	0	0	0	0	0	0
ENSMUSG00000086862.1	Gm13546	0	0	0	0	0	0	0	0	0	0	0	0	0	0	0	0	0	0	0	0	0	0	0	0	0	0	0	0	0	0	0	0	0	0	0	0	0	0	0	0	0	0	0	0	0	0	0	0
ENSMUSG00000093002.1	Gm24154	0	0	0	0	0	0	0	0	0	0	0	0	0	0	0	0	0	0	0	0	0	0	0	0	0	0	0	0	0	0	0	0	0	0	0	0	0	0	0	0	0	0	0	0	0	0	0	0
ENSMUSG00000093447.1	Gm5139	2	0	0	0	0	0	0	0	0	0	0	0	0	0	0	0	0	0	1	0	0	1	0	2	0	0	0	1	2	1	0	0	1	0	0	0	0	0	0	1	0	1	0	0	1	0	1	0
ENSMUSG00000099594.1	Gm21740	0	0	0	0	0	0	0	0	0	0	0	0	0	0	0	0	0	0	0	0	0	0	0	0	0	0	0	0	0	0	0	0	0	0	0	0	0	0	0	0	0	0	0	0	0	0	0	0
ENSMUSG00000041261.9	Car8	1	1	3	1	0	2	0	2	1	2	2	1	0	1	0	0	7	6	5	6	5	10	4	5	3	3	6	8	9	9	4	5	1	1	0	1	1	3	0	4	0	2	0	2	2	3	3	3
ENSMUSG00000053769.5	Lysmd1	1	0	1	3	0	1	0	0	0	0	0	1	0	1	0	0	1	3	5	2	3	1	3	3	0	1	0	0	0	1	1	0	2	3	1	1	2	4	2	1	0	0	1	0	0	0	0	0
ENSMUSG00000021036.10	Sptlc2	2	3	2	7	4	2	2	4	1	4	7	4	2	3	1	0	13	5	5	3	3	4	5	2	6	4	11	11	10	6	13	6	6	4	6	5	6	6	2	3	6	13	2	1	5	12	4	5
ENSMUSG00000098397.1	Mir7669	0	0	0	0	0	0	0	0	0	0	0	0	0	0	0	0	0	0	0	0	0	0	0	0	0	0	0	0	0	0	0	0	0	0	0	0	0	0	0	0	0	0	0	0	0	0	0	0
ENSMUSG00000109067.1	Gm44784	0	0	0	0	0	0	0	0	0	0	0	0	0	0	0	0	0	0	0	0	0	0	0	0	0	0	0	0	0	0	0	0	0	0	0	0	0	0	0	0	0	0	0	0	0	0	0	0
ENSMUSG00000085718.2	Rpl9-ps3	0	0	1	0	0	0	0	0	0	0	0	0	0	1	0	0	0	0	0	0	0	0	0	0	0	0	0	0	0	0	0	0	0	0	0	0	0	0	0	1	0	0	0	0	0	0	1	0
ENSMUSG00000109209.1	Gm45104	0	0	0	0	0	0	0	0	0	0	0	0	0	0	0	0	0	0	0	0	0	0	0	0	0	0	0	0	0	0	0	0	0	0	0	0	0	0	0	0	0	0	0	0	0	0	0	0
ENSMUSG00000029219.10	Slc10a4	2	1	2	2	2	7	1	4	0	0	1	0	0	1	0	0	5	5	5	4	7	4	3	5	0	1	2	1	1	2	1	1	2	2	3	3	3	1	5	1	2	2	0	0	2	2	1	0
ENSMUSG00000022229.2	Atp12a	0	0	0	0	0	0	0	0	0	0	0	0	0	0	0	0	0	0	1	0	0	0	0	0	0	0	0	0	0	0	0	0	0	0	0	0	0	0	0	0	0	0	0	0	0	0	0	0
ENSMUSG00000092443.1	Gm20726	0	0	0	0	0	0	0	0	0	0	0	0	0	0	0	0	0	0	0	0	0	0	0	0	0	0	0	0	0	0	0	0	0	0	0	0	0	0	0	0	0	0	0	0	0	0	0	0
ENSMUSG00000109469.1	Gm8486	0	0	0	0	0	0	0	0	0	0	0	0	0	0	0	0	0	0	0	0	0	0	0	0	0	0	0	0	0	0	0	0	0	0	0	0	0	0	0	0	0	0	0	0	0	0	0	0
ENSMUSG00000021115.14	Vrk1	3	3	3	5	3	4	5	7	1	2	2	2	2	0	1	0	9	5	5	7	8	5	3	6	4	1	7	4	10	5	3	9	8	6	3	6	4	5	2	6	1	4	5	0	0	4	1	4
ENSMUSG00000096614.1	Gm2871	0	0	0	0	0	0	0	0	0	0	0	0	0	0	0	0	0	0	0	0	0	0	0	0	0	0	0	0	0	0	0	0	0	0	0	0	0	0	0	0	0	0	0	0	0	0	0	0
ENSMUSG00000103422.1	Gm37536	0	0	0	0	0	0	0	0	0	0	0	0	0	0	0	0	0	0	0	0	0	0	0	0	0	0	0	0	0	0	0	0	0	0	0	0	0	0	0	0	0	0	0	0	0	0	0	0
ENSMUSG00000020954.15	Strn3	7	5	11	3	10	9	1	8	2	6	2	5	2	4	1	1	22	14	11	7	21	34	15	10	15	9	41	30	19	29	27	31	19	11	9	12	15	28	11	17	14	8	10	8	17	18	18	9
ENSMUSG00000078355.1	Ifna16	0	0	0	0	0	0	0	0	0	0	0	0	0	0	0	0	0	0	0	0	0	0	0	0	0	0	0	0	0	0	0	0	0	0	0	0	0	0	0	0	0	0	0	0	0	0	0	0
ENSMUSG00000107314.1	Gm20488	0	0	0	0	0	0	0	0	0	0	0	0	0	0	0	0	0	0	0	0	0	0	0	0	0	0	0	0	0	0	0	0	0	0	0	0	0	0	0	0	0	0	0	0	0	0	0	0
ENSMUSG00000029089.8	5730480H06Rik	0	1	0	0	1	0	0	1	0	0	0	0	0	0	0	0	0	2	3	1	3	1	2	0	0	0	1	0	1	0	1	1	1	2	1	0	1	2	1	1	0	0	0	1	1	1	1	1
ENSMUSG00000096286.1	Gm8266	0	0	0	0	0	0	0	0	0	0	0	0	0	0	0	0	0	0	0	0	0	0	0	0	0	0	0	0	0	0	0	0	0	0	0	0	0	0	0	0	0	0	0	0	0	0	0	0
ENSMUSG00000096793.7	Gm3002	0	0	0	0	0	0	0	0	0	0	0	0	0	0	0	0	0	0	0	0	0	0	0	0	0	0	0	0	0	0	0	0	0	0	0	0	0	0	0	0	0	0	0	0	0	0	0	0
ENSMUSG00000083520.1	Gm6418	0	0	1	0	0	0	0	0	0	0	0	0	0	1	0	0	0	0	0	0	0	0	0	0	0	0	0	0	0	0	0	0	0	0	0	0	0	0	0	0	0	0	0	0	0	0	0	0
ENSMUSG00000022875.17	Kng1	0	0	0	0	0	0	0	0	0	0	0	0	0	0	0	0	0	1	0	0	0	0	0	0	0	0	0	0	0	0	0	0	0	0	0	0	0	0	0	0	0	0	0	0	0	0	0	0
ENSMUSG00000081138.1	Gm12834	0	0	0	0	0	0	0	0	0	0	0	0	0	0	0	0	0	0	0	0	0	0	0	0	0	0	0	0	0	0	0	0	0	0	0	0	0	0	0	0	0	0	0	0	0	0	0	0
ENSMUSG00000087415.4	Gm14529	0	0	0	0	0	0	0	0	0	0	0	0	0	0	0	0	0	1	0	0	0	0	0	0	0	0	0	0	0	0	0	0	0	0	0	0	0	0	0	0	0	0	0	0	0	0	0	0
ENSMUSG00000103348.1	Gm37053	0	0	0	0	0	0	0	0	0	0	0	0	0	0	0	0	0	0	0	0	0	0	0	0	0	0	0	0	0	0	0	0	0	0	0	0	0	0	0	0	0	0	0	0	0	0	0	0
ENSMUSG00000089414.1	Gm22010	0	0	0	0	0	0	0	0	0	0	0	0	0	0	0	0	0	0	0	0	0	0	0	0	0	0	0	0	0	0	0	0	0	0	0	0	0	0	0	0	0	0	0	0	0	0	0	0
ENSMUSG00000107955.1	Gm44027	0	0	0	0	0	0	0	0	0	0	0	0	0	0	0	0	0	0	0	0	0	0	0	0	0	0	0	0	0	0	0	0	0	0	0	0	0	0	0	0	0	0	0	0	0	0	1	0
ENSMUSG00000001642.18	Akr1b3	7	9	9	7	5	4	3	9	5	5	6	5	1	3	3	0	13	14	17	16	18	15	10	8	13	13	21	15	12	12	16	20	11	12	7	14	8	19	12	6	11	8	2	5	10	9	7	8
ENSMUSG00000106330.1	Gm43369	1	0	0	0	0	0	0	0	0	0	0	0	0	0	0	0	0	0	0	0	0	0	0	0	0	0	0	0	0	0	0	0	0	0	0	0	0	0	0	0	0	0	0	0	0	0	0	0
ENSMUSG00000080808.1	Gm12608	0	0	0	0	0	0	0	0	0	0	0	0	0	0	0	0	0	0	0	0	0	0	0	0	0	0	0	0	0	1	0	0	0	0	0	0	0	0	0	0	0	0	0	0	0	0	0	0
ENSMUSG00000093853.1	Vmn1r151	0	0	0	0	0	0	0	0	0	0	0	0	0	0	0	0	0	0	0	0	0	0	0	0	0	0	0	0	0	0	0	0	0	0	0	0	0	0	0	0	0	0	0	0	0	0	0	0
ENSMUSG00000027082.15	Tfpi	0	1	0	0	0	1	0	2	0	0	0	0	0	0	0	0	1	0	1	0	0	1	0	0	0	0	2	1	0	1	2	2	1	0	0	1	1	1	0	0	0	0	0	0	0	1	0	0
ENSMUSG00000021765.7	Fst	0	0	0	2	1	1	1	2	0	0	1	1	0	0	0	1	2	2	3	1	1	6	0	1	1	1	2	2	3	1	1	1	2	3	0	0	1	3	2	1	2	2	0	0	0	0	2	1
ENSMUSG00000026770.5	Il2ra	0	0	0	0	0	0	0	0	0	0	0	0	0	0	0	0	0	0	0	0	0	0	0	0	0	0	0	0	0	0	0	0	0	0	0	0	0	0	0	0	0	0	0	0	0	0	0	0
ENSMUSG00000102095.1	C730036E19Rik	0	0	0	0	0	0	0	0	0	0	0	0	0	0	0	0	0	0	0	0	0	0	0	0	0	0	0	0	0	0	0	0	0	0	0	0	0	0	0	0	0	0	0	0	0	0	0	1
ENSMUSG00000002343.11	Armc6	4	2	7	10	11	6	5	2	7	1	3	5	1	2	0	3	9	6	10	6	13	14	7	6	2	2	8	6	7	5	2	6	6	5	8	8	6	9	6	5	4	6	1	0	9	1	4	1
ENSMUSG00000104059.1	Gm9124	0	0	0	0	0	0	0	0	0	0	0	0	0	0	0	0	0	0	0	0	0	0	0	0	0	0	0	0	0	0	0	0	0	0	0	0	0	0	0	0	0	0	0	0	0	0	0	0
ENSMUSG00000033256.14	Shf	1	4	3	1	1	3	1	2	1	3	0	2	2	0	1	1	5	8	2	1	5	4	2	2	1	0	2	10	2	3	3	2	3	3	6	5	4	4	6	4	1	2	1	0	0	2	0	3
ENSMUSG00000042745.9	Id1	0	1	1	1	4	0	2	0	0	1	0	1	1	0	0	0	4	3	6	1	2	10	11	4	3	3	3	2	5	3	6	2	8	6	0	8	10	7	4	4	3	0	0	1	0	0	7	0
ENSMUSG00000075177.4	Olfr1084	0	0	0	0	0	0	0	0	0	0	0	0	0	0	0	0	0	0	0	0	0	0	0	0	0	0	0	0	0	0	0	0	0	0	0	0	0	0	0	0	0	0	0	0	0	0	0	0
ENSMUSG00000037364.11	Srrt	4	7	8	10	4	8	6	7	7	6	2	5	1	7	1	0	13	10	9	11	19	11	12	7	4	7	17	15	15	14	16	12	15	8	12	12	23	25	9	7	6	7	1	2	13	13	7	8
ENSMUSG00000108175.1	Gm43938	0	0	0	0	0	0	0	0	0	0	0	0	0	0	0	0	0	0	0	0	0	0	0	0	0	0	0	0	0	0	0	0	0	0	0	0	0	0	0	0	0	0	0	0	0	0	0	0
ENSMUSG00000083505.1	Gm7541	0	0	1	0	0	0	0	0	1	0	0	0	0	0	0	0	0	0	0	0	0	0	0	0	0	0	0	0	0	0	0	0	0	0	0	0	0	0	0	0	0	0	0	0	1	0	0	0
ENSMUSG00000108401.1	Rpl19-ps10	0	0	0	0	0	0	0	0	0	0	0	0	0	0	0	0	1	0	0	0	0	0	0	0	0	0	0	0	0	0	0	0	0	0	0	0	0	0	0	0	0	0	0	0	0	0	0	0
ENSMUSG00000102835.5	Gm37572	0	0	0	0	0	0	0	0	0	0	0	0	0	0	0	0	0	0	0	0	0	0	0	0	0	0	0	0	0	0	0	0	0	0	0	0	0	0	0	0	0	0	0	0	0	0	0	0
ENSMUSG00000064549.1	Gm22977	0	0	0	0	0	0	0	0	0	0	0	0	0	0	0	0	0	0	0	0	0	0	0	0	0	0	0	0	0	0	0	0	0	0	0	0	0	0	0	0	0	0	0	0	0	0	0	0
ENSMUSG00000096750.7	Gm11757	0	0	0	0	0	0	0	0	0	0	0	0	0	0	0	0	0	0	0	0	0	0	0	0	0	0	0	0	0	0	0	0	0	0	0	0	0	0	0	0	0	0	0	0	0	0	0	0
ENSMUSG00000092410.1	Gm18354	0	0	0	0	0	0	0	0	0	0	0	0	0	0	0	0	0	0	0	0	0	0	0	0	0	0	0	0	0	0	0	0	0	0	0	0	0	0	0	0	0	0	0	0	0	0	0	0
ENSMUSG00000032108.3	D730048I06Rik	0	0	0	0	0	0	0	0	0	0	0	0	0	0	0	0	0	0	0	0	0	0	0	0	0	0	0	0	0	0	0	0	0	0	0	0	0	0	0	0	0	0	0	0	0	0	0	0
ENSMUSG00000094443.2	Sgol2b	0	0	0	0	0	0	0	0	0	0	0	0	0	0	0	0	0	0	0	0	0	0	0	0	0	0	0	0	0	0	0	0	0	0	0	0	0	0	0	0	0	0	1	0	0	0	0	0
ENSMUSG00000032207.9	Lipc	0	0	0	0	0	0	0	0	0	0	0	0	0	0	0	0	0	0	0	0	1	1	0	0	0	0	0	0	0	0	0	0	0	0	0	0	0	1	0	0	0	0	0	0	0	0	0	0
ENSMUSG00000098408.1	Mir6237	0	0	0	0	0	0	0	0	0	0	0	0	0	0	0	0	0	0	0	0	0	0	0	0	0	0	0	0	0	0	0	0	0	0	0	0	0	0	0	0	0	0	0	0	0	0	0	0
ENSMUSG00000087244.1	Gm7284	0	0	0	0	0	0	0	0	0	0	0	0	0	0	0	0	0	0	0	0	0	0	0	0	0	0	0	0	0	0	0	0	0	0	0	0	0	0	0	0	0	0	0	0	0	0	0	0
ENSMUSG00000064761.1	Gm23514	0	0	0	0	0	0	0	0	0	0	0	0	0	0	0	0	0	0	0	0	0	0	0	0	0	0	0	0	0	0	0	0	0	0	0	0	0	0	0	0	0	0	0	0	0	0	0	0
ENSMUSG00000031173.13	Otc	0	0	0	0	0	0	0	0	0	0	0	0	0	0	0	0	0	0	0	0	0	0	0	0	0	0	0	0	0	0	0	0	0	0	0	0	0	0	0	0	0	0	0	0	0	0	0	0
ENSMUSG00000020895.14	Tmem107	4	3	6	1	1	3	4	1	2	0	2	2	0	2	2	5	3	5	6	5	9	9	4	5	0	1	3	1	2	1	3	5	13	7	5	9	8	13	4	5	5	0	1	1	1	1	2	6
ENSMUSG00000021725.8	Parp8	0	1	1	2	0	1	0	0	1	0	2	1	0	3	1	0	1	1	5	3	2	3	0	0	1	0	3	1	1	3	1	2	2	2	2	2	1	0	1	2	2	2	0	1	0	2	2	3
ENSMUSG00000026701.15	Prdx6	8	5	13	10	11	11	12	13	0	3	9	2	5	5	0	4	67	59	82	59	107	97	73	48	24	16	47	36	57	47	58	63	82	81	57	68	93	87	80	97	17	24	22	15	25	28	37	32
ENSMUSG00000081175.3	Gm5793	0	0	0	0	0	0	0	0	0	0	0	0	0	0	0	0	0	0	0	0	0	0	0	0	0	0	0	0	0	0	0	0	0	0	0	0	0	0	0	0	0	0	0	0	0	0	0	0
ENSMUSG00000089715.11	Cbx6	7	6	7	12	7	6	7	8	4	5	12	6	0	5	4	5	92	71	66	70	103	106	75	73	74	31	113	95	125	95	97	109	78	76	69	72	103	101	70	79	42	33	24	19	45	59	62	54
ENSMUSG00000024613.16	Tcof1	3	1	5	3	3	4	6	6	2	0	0	2	1	2	0	1	5	3	7	3	6	8	6	0	5	1	2	3	2	6	8	3	4	1	5	5	6	5	6	4	0	2	0	1	1	1	3	1
ENSMUSG00000104262.1	Gm37747	0	0	0	0	0	0	0	0	0	0	0	0	0	0	0	0	0	0	0	0	0	0	0	0	0	0	0	0	0	0	0	0	0	0	0	0	0	0	0	0	0	0	0	0	0	0	0	0
ENSMUSG00000024727.8	Trpm6	0	1	0	0	0	1	0	0	1	0	1	0	0	0	0	0	1	0	0	0	0	0	1	0	0	0	0	0	0	1	0	0	0	0	0	0	1	0	0	0	0	0	0	0	0	0	0	0
ENSMUSG00000105568.1	Gm42971	0	0	0	0	0	0	0	0	0	0	0	0	0	0	0	0	0	0	0	0	1	1	0	0	0	0	0	0	1	0	1	0	0	0	0	0	1	0	0	0	0	0	0	0	0	0	0	0
ENSMUSG00000048981.1	Krt31	0	0	0	0	0	0	0	0	0	0	0	0	0	0	0	0	0	0	0	0	0	0	0	0	0	0	0	0	0	0	0	0	0	0	0	0	0	0	0	0	0	0	0	0	0	0	0	0
ENSMUSG00000080896.5	Gm14567	0	0	0	1	1	0	0	0	0	0	0	0	0	0	0	0	1	0	0	0	1	0	0	0	0	0	0	0	0	0	0	0	0	0	1	0	0	1	0	0	0	0	0	0	0	0	0	0
ENSMUSG00000107846.1	Gm43963	0	0	0	0	0	0	0	0	0	0	0	0	0	0	0	0	0	0	0	0	0	0	0	0	0	0	0	0	0	0	0	0	0	0	0	0	0	0	0	0	0	0	0	0	0	0	0	0
ENSMUSG00000110343.1	RP24-278L20.2	0	0	0	0	0	0	0	0	0	0	0	0	0	0	0	0	0	0	0	0	0	0	0	0	0	0	0	0	0	0	0	0	0	0	0	0	0	0	0	0	0	0	0	0	1	0	0	0
ENSMUSG00000046259.2	Sprr2h	0	0	0	0	0	0	0	0	0	0	0	0	0	0	0	0	0	0	0	0	0	0	0	0	0	0	0	0	0	0	0	0	0	0	0	0	0	0	0	0	0	0	0	0	0	0	0	0
ENSMUSG00000085555.9	2610035F20Rik	0	0	0	0	0	0	0	0	0	0	0	0	0	0	0	0	0	0	0	0	0	0	0	0	0	0	1	0	0	0	0	0	0	0	0	0	0	0	0	1	0	0	0	0	0	0	0	0
ENSMUSG00000030980.17	Knop1	17	7	16	10	12	10	12	12	4	2	8	3	3	3	2	3	22	13	23	15	23	15	7	13	8	2	15	13	10	15	5	8	15	10	6	11	22	23	9	11	8	3	3	3	6	8	6	6
ENSMUSG00000088019.1	Gm23826	0	0	0	0	0	0	0	0	0	0	0	0	0	0	0	0	0	0	0	0	0	0	0	0	0	0	0	0	0	0	0	0	0	0	0	0	0	0	0	0	0	0	0	0	0	0	0	0
ENSMUSG00000087956.1	Gm22561	0	0	0	0	0	0	0	0	0	0	0	0	0	0	0	0	0	0	0	0	0	0	0	0	0	0	0	0	0	0	0	0	0	0	0	0	0	0	0	0	0	0	0	0	0	0	0	0
ENSMUSG00000079109.11	Pms2	0	2	2	1	0	1	0	2	0	1	0	2	0	0	0	0	3	0	2	2	0	6	1	0	1	1	3	4	3	1	4	2	1	1	1	1	3	2	4	3	3	1	0	2	1	2	1	1
ENSMUSG00000053588.3	A730061H03Rik	0	0	0	0	0	0	0	0	0	0	0	0	0	0	0	0	0	0	0	0	0	0	0	0	0	0	0	0	0	0	0	0	0	0	0	0	0	0	0	0	0	0	0	0	0	0	0	0
ENSMUSG00000030149.15	Klrk1	0	0	0	0	0	0	0	0	0	0	0	0	0	1	0	0	0	0	0	0	0	0	0	0	0	0	0	0	0	0	0	0	0	0	0	0	0	0	0	0	0	0	0	0	0	0	0	0
ENSMUSG00000086725.1	A630052C17Rik	0	1	1	0	0	0	0	1	0	0	0	0	0	0	0	0	0	0	0	0	0	1	1	1	0	0	1	0	0	0	0	0	0	0	0	0	0	0	0	0	0	0	0	0	0	0	0	0
ENSMUSG00000094123.1	Gm23945	0	0	0	0	0	0	0	0	0	0	0	0	0	0	0	0	0	0	0	0	0	0	0	0	0	0	0	0	0	0	0	0	0	0	0	0	0	0	0	0	0	0	0	0	0	0	0	0
ENSMUSG00000046248.9	Krtap5-3	0	0	0	0	0	0	0	0	0	0	0	0	0	0	0	0	0	0	0	0	0	0	0	0	0	0	0	0	0	0	0	0	0	0	0	0	0	0	0	0	0	0	0	0	0	0	0	0
ENSMUSG00000084902.1	Gm281	0	0	0	0	0	0	1	0	1	0	0	0	0	0	0	0	0	0	0	0	0	0	0	0	0	0	0	0	0	0	0	0	0	0	0	0	0	0	0	0	0	0	0	0	0	0	0	0
ENSMUSG00000099332.1	Gm27502	0	0	0	0	0	0	0	0	0	0	0	0	0	0	0	0	0	0	0	0	0	0	0	0	0	0	0	0	0	0	0	0	0	0	0	0	0	0	0	0	0	0	0	0	0	0	0	0
ENSMUSG00000050870.4	Mrgprb8	0	0	0	0	0	0	0	0	0	0	0	0	0	0	0	0	0	0	0	0	0	0	0	0	0	0	0	0	0	0	0	0	0	0	0	0	0	0	0	0	0	0	0	0	0	0	0	0
ENSMUSG00000101149.1	Gm20892	0	0	0	0	0	0	0	0	0	0	0	0	0	0	0	0	0	0	0	0	0	0	0	0	0	0	0	0	0	0	0	0	0	0	0	0	0	0	0	0	0	0	0	0	0	0	0	0
ENSMUSG00000060938.14	Rpl26	99	95	142	150	167	119	94	135	17	17	16	25	13	20	6	8	195	194	183	144	182	174	131	136	27	17	37	35	47	45	49	38	128	106	89	127	169	170	133	112	26	17	12	8	22	27	28	25
ENSMUSG00000079698.5	Vmn2r93	0	0	0	0	0	0	0	0	0	0	0	0	0	0	0	0	0	0	0	0	0	0	0	0	0	0	0	0	0	0	0	0	0	0	0	0	0	0	0	0	0	0	0	0	0	0	0	0
ENSMUSG00000081948.3	Olfr1191-ps1	0	0	0	0	0	0	0	0	0	0	0	0	0	0	0	0	0	0	0	0	0	0	0	0	0	0	0	0	0	0	0	0	0	0	0	0	0	1	0	0	0	0	0	0	0	0	0	0
ENSMUSG00000045482.15	Trrap	1	3	8	2	3	5	2	0	2	8	4	2	2	4	1	1	12	12	7	8	24	16	7	6	15	11	23	17	26	25	17	15	10	11	3	7	22	9	7	9	10	6	12	8	14	11	21	20
ENSMUSG00000081497.1	Gm15560	0	0	0	0	0	0	0	0	0	0	0	0	0	0	0	0	0	0	0	0	0	0	0	0	0	0	1	0	0	0	0	0	0	0	0	0	0	0	0	0	0	0	0	0	0	0	0	0
ENSMUSG00000094586.3	Vmn1r41	0	0	0	0	0	0	0	0	0	0	0	0	0	0	0	0	0	0	0	0	0	0	0	0	0	0	0	0	0	0	0	0	0	0	0	0	0	0	0	0	0	0	0	0	0	0	0	0
ENSMUSG00000000876.11	Pxmp4	3	2	4	3	2	0	0	5	0	0	0	0	0	2	0	0	7	11	5	5	11	12	8	7	7	3	8	4	6	10	3	2	11	11	4	10	4	8	6	7	6	2	3	0	1	2	5	2
ENSMUSG00000033082.10	Clec1a	0	0	0	0	0	0	0	0	0	0	0	0	0	0	0	0	1	0	0	0	0	2	1	1	0	0	0	0	1	1	1	0	0	0	0	0	0	0	0	0	0	0	0	1	1	0	0	0
ENSMUSG00000106029.1	Gm4410	0	0	0	0	0	0	0	0	0	0	0	0	0	0	0	0	0	0	0	0	0	0	0	0	0	0	0	0	0	0	0	0	0	0	0	0	0	0	0	0	0	0	0	0	0	0	0	0
ENSMUSG00000090163.1	Gm16231	0	0	0	0	0	0	0	0	0	0	0	0	0	0	0	0	0	0	0	0	0	0	0	0	0	0	0	0	0	0	0	0	0	0	0	0	0	0	0	0	0	0	0	0	0	0	0	0
ENSMUSG00000046676.4	Lce1l	0	0	0	0	0	0	0	0	0	0	0	0	0	0	0	0	0	0	0	0	0	0	0	0	0	0	0	0	0	0	0	0	0	0	0	0	0	0	0	0	0	0	0	0	0	0	0	0
ENSMUSG00000030850.16	Ate1	6	6	10	9	11	8	6	5	2	5	5	6	1	6	4	4	13	15	6	12	10	14	7	8	7	4	15	23	15	17	14	17	12	9	12	12	14	17	13	10	12	19	12	2	2	7	10	6
ENSMUSG00000075538.2	Gm10855	0	0	0	0	0	0	0	0	0	0	0	0	0	0	0	0	0	0	0	0	0	1	0	0	0	0	0	0	0	1	0	0	0	0	0	0	0	0	0	0	0	0	0	0	0	0	0	0
ENSMUSG00000050762.5	Prss27	0	0	0	0	0	0	0	0	0	0	0	0	0	0	0	0	0	0	0	0	0	0	0	0	0	0	0	0	0	0	0	0	0	0	0	0	0	0	0	0	0	0	0	0	0	0	0	0
ENSMUSG00000070138.1	Mir452	0	0	0	0	0	0	0	0	0	0	0	0	0	0	0	0	0	0	0	0	0	0	0	0	0	0	0	0	0	0	0	0	0	0	0	0	0	0	0	0	0	0	0	0	0	0	0	0
ENSMUSG00000066553.5	Gm6969	0	0	0	0	0	0	0	0	0	0	0	0	0	0	0	0	0	0	0	1	0	0	0	1	0	0	0	0	0	0	0	0	0	0	0	1	0	0	0	0	0	0	0	0	0	0	0	0
ENSMUSG00000020325.10	Fstl3	2	0	0	0	0	0	0	0	0	0	0	0	0	0	0	0	1	1	0	1	1	3	0	0	0	0	0	1	0	0	0	0	0	0	1	1	1	2	0	4	0	0	1	0	0	0	0	1
ENSMUSG00000046096.7	BC030336	2	5	3	2	1	5	1	2	2	0	1	1	2	1	1	0	7	3	8	8	1	7	7	11	2	1	2	8	3	1	4	3	6	8	3	9	16	8	10	10	5	2	3	1	4	3	5	0
ENSMUSG00000070106.1	Mir363	0	0	0	0	0	0	0	0	0	0	0	0	0	0	0	0	0	0	0	0	0	0	0	0	0	0	0	0	0	0	0	0	0	0	0	0	0	0	0	0	0	0	0	0	0	0	0	0
ENSMUSG00000093726.1	Gm20667	0	0	0	0	0	0	0	0	0	0	0	0	0	0	0	0	0	0	0	0	0	0	0	0	0	0	0	0	0	0	0	0	0	0	0	0	0	0	0	0	0	0	0	0	0	0	0	0
ENSMUSG00000004044.9	Ptrf	1	1	0	0	0	0	0	1	0	0	0	3	1	2	0	0	2	3	1	2	4	2	1	3	5	5	3	6	2	10	7	4	2	3	0	2	2	2	1	0	1	3	2	0	2	4	4	3
ENSMUSG00000093923.7	Gm5935	0	0	0	0	0	0	0	0	0	0	0	0	0	0	0	0	0	0	0	0	0	0	0	0	0	0	0	0	0	0	0	0	0	0	0	0	0	0	0	0	0	0	0	0	0	0	0	0
ENSMUSG00000088630.1	Gm22312	0	0	0	0	0	0	0	0	0	0	0	0	0	0	0	0	0	0	0	0	0	0	0	0	0	0	0	0	0	0	0	0	0	0	0	0	0	0	0	0	0	0	0	0	0	0	0	0
ENSMUSG00000109964.1	RP24-336D11.3	0	0	0	0	0	0	0	0	0	0	0	0	0	0	0	0	0	1	0	0	0	0	0	0	0	0	0	0	0	0	0	0	0	0	0	0	0	0	0	0	0	0	0	0	0	0	0	0
ENSMUSG00000080892.1	Gm9266	0	0	0	0	0	0	0	1	0	0	0	0	0	0	0	0	0	0	0	1	0	0	0	0	0	0	0	0	0	0	0	0	0	1	0	0	0	0	0	0	0	0	0	0	0	0	0	0
ENSMUSG00000088750.1	Gm24901	0	0	0	0	0	0	0	0	0	0	0	0	0	0	0	0	0	0	0	0	0	0	0	0	0	0	0	0	0	0	0	0	0	0	0	0	0	0	0	0	0	0	0	0	0	0	0	0
ENSMUSG00000102418.1	Sh2d1b1	0	0	0	0	0	0	0	0	0	0	0	0	0	0	0	0	0	0	0	0	0	0	0	0	0	0	0	0	0	0	0	0	0	0	0	0	0	0	0	0	0	0	0	0	0	0	0	0
ENSMUSG00000097109.1	Gm26580	0	0	0	0	0	0	0	1	0	0	0	0	0	0	0	0	0	0	0	0	0	0	0	0	0	0	0	0	0	0	0	0	0	0	0	0	0	0	0	0	0	0	0	0	0	0	0	0
ENSMUSG00000024672.11	Ms4a7	0	0	0	0	0	0	0	0	0	0	0	0	0	0	0	0	0	0	0	0	0	0	0	0	0	1	0	0	0	0	0	0	0	0	0	0	0	1	0	0	0	0	0	0	0	1	0	0
ENSMUSG00000027087.11	Itgav	1	0	2	1	0	1	0	2	1	0	1	1	0	0	0	0	5	5	2	3	7	9	4	8	7	4	8	8	10	14	8	4	4	4	7	4	10	9	8	8	8	5	1	4	4	9	8	5
ENSMUSG00000073012.2	Fnd3c2	0	0	0	0	0	0	0	0	0	0	0	0	0	0	0	0	0	0	0	0	0	0	0	0	0	0	0	0	0	0	0	0	0	0	0	0	0	0	0	0	0	0	0	0	0	0	0	0
ENSMUSG00000024186.15	Rgs11	0	0	0	1	0	1	0	0	0	0	0	1	0	0	0	0	1	0	0	0	3	0	0	1	0	0	0	3	0	2	1	1	2	1	0	0	1	2	1	1	0	0	2	0	0	0	1	1
ENSMUSG00000094564.1	Gm21870	0	0	0	0	0	0	0	0	0	0	0	0	0	0	0	0	0	0	0	0	0	0	0	0	0	0	0	0	0	0	0	0	0	0	0	0	0	0	0	0	0	0	0	0	0	0	0	0
ENSMUSG00000092447.1	Gm7696	0	0	0	0	0	0	0	0	0	0	0	0	0	0	0	0	0	0	0	0	0	0	0	0	0	0	0	0	0	0	0	0	0	0	0	0	0	0	0	0	0	0	0	0	0	0	0	0
ENSMUSG00000098135.1	Gm6946	0	2	0	0	0	0	0	0	0	0	0	0	0	0	0	0	1	0	0	0	2	1	1	0	0	1	0	0	1	0	0	0	2	1	2	0	1	0	0	0	1	0	0	1	0	1	0	1
ENSMUSG00000042861.7	Kcna10	0	0	0	0	0	0	0	0	0	0	0	0	0	0	0	0	0	0	0	0	0	0	0	0	0	0	0	0	0	0	0	0	0	0	0	0	0	0	0	0	0	0	0	0	0	0	0	0
ENSMUSG00000065158.1	Gm25483	0	0	0	0	0	0	0	0	0	0	0	0	0	0	0	0	0	0	0	0	0	0	0	0	0	0	0	0	0	0	0	0	0	0	0	0	0	0	0	0	0	0	0	0	0	0	0	0
ENSMUSG00000054391.11	4930517O19Rik	0	0	0	0	0	0	0	0	0	0	0	0	0	0	0	0	0	0	0	0	0	0	0	0	0	0	0	0	0	0	0	0	0	0	0	0	0	0	0	0	0	0	0	0	0	0	0	0
ENSMUSG00000059087.3	Olfr698	0	0	0	0	0	0	0	0	0	0	0	0	0	0	0	0	0	0	0	0	0	0	0	0	0	0	0	0	0	0	0	0	0	0	0	0	0	0	0	0	0	0	0	0	0	0	0	0
ENSMUSG00000062598.2	Vmn1r178	0	0	0	0	0	0	0	0	0	0	0	0	0	0	0	0	0	0	0	0	0	0	0	0	0	0	0	0	0	0	0	0	0	0	0	0	0	0	0	0	0	0	0	0	0	0	0	0
ENSMUSG00000068290.11	Ddrgk1	1	5	9	4	12	7	6	7	2	3	2	7	2	2	0	1	25	27	26	23	24	32	20	12	4	8	14	12	12	11	10	13	26	24	14	27	28	24	7	12	8	7	8	2	8	7	9	5
ENSMUSG00000025150.10	Cbr2	0	0	0	0	0	0	0	0	0	0	0	0	0	0	0	0	1	3	0	2	1	3	0	3	0	1	0	1	0	2	0	0	0	0	0	0	0	1	0	0	0	1	0	1	0	0	1	0
ENSMUSG00000103112.1	Gm38016	0	0	0	0	0	0	0	0	0	0	0	0	0	0	0	0	0	0	0	0	0	0	0	0	0	0	0	0	0	0	0	0	0	0	0	0	0	0	0	0	0	0	0	0	0	0	0	0
ENSMUSG00000082678.1	Gm12818	0	0	0	0	0	0	0	0	0	0	0	0	0	0	0	0	0	0	0	0	0	0	0	0	0	0	0	0	0	0	0	0	0	1	0	0	0	0	1	0	0	0	0	0	0	0	0	0
ENSMUSG00000030256.11	Bhlhe41	2	3	1	1	0	1	0	0	1	0	0	0	0	0	0	0	3	4	2	7	7	3	4	7	3	0	3	5	2	0	2	0	6	4	6	3	9	6	5	5	6	2	1	0	2	2	2	1
ENSMUSG00000024395.7	Lims2	1	1	0	0	0	0	0	0	0	0	0	0	0	0	0	0	12	18	10	11	13	8	8	4	4	3	5	11	8	7	8	8	9	4	2	4	12	5	9	9	2	3	4	2	2	2	5	1
ENSMUSG00000083964.1	Gm14122	0	0	0	0	0	0	0	0	0	0	0	0	0	0	0	0	0	0	0	0	0	0	0	0	0	0	0	0	0	0	0	0	0	0	0	0	0	0	0	0	0	0	0	0	0	0	0	0
ENSMUSG00000074867.3	Zfp808	0	0	0	0	0	0	0	0	0	0	0	0	0	0	0	0	0	0	0	0	0	0	0	0	0	0	0	0	0	0	1	0	0	0	0	0	0	1	0	0	0	0	0	0	0	0	0	0
ENSMUSG00000097217.1	Gm26549	0	0	0	0	0	1	1	0	0	0	0	0	0	0	0	0	0	0	0	0	0	0	0	0	0	0	0	0	0	0	0	0	1	0	0	0	0	0	0	0	0	0	0	0	0	0	0	0
ENSMUSG00000096249.1	Gm24263	0	0	0	0	0	0	0	0	0	0	0	0	0	0	0	0	0	0	0	0	0	0	0	0	0	0	0	0	0	0	0	0	0	0	0	0	0	0	0	0	0	0	0	0	0	0	0	0
ENSMUSG00000100316.1	Gm28812	0	0	0	0	0	0	0	0	0	0	0	0	0	0	0	0	0	0	0	0	0	0	0	0	0	0	0	0	0	0	0	0	0	0	0	0	0	0	0	0	0	0	0	0	0	0	0	0
ENSMUSG00000103488.1	Gm37997	0	0	0	0	0	0	0	0	0	0	0	0	0	0	0	0	0	0	0	0	0	0	0	0	0	0	0	0	0	0	0	0	0	0	0	0	0	0	0	0	0	0	0	0	0	0	0	0
ENSMUSG00000059244.6	Gm10062	0	0	0	0	0	0	0	0	0	0	0	0	0	0	0	0	0	0	0	0	0	0	0	0	0	0	0	0	0	0	0	0	0	0	0	0	0	0	0	0	0	0	0	0	0	0	0	0
ENSMUSG00000033967.4	Rnf225	0	0	0	0	0	0	0	0	0	0	0	0	0	0	0	0	0	0	0	1	0	0	0	0	0	0	0	0	0	0	0	0	0	0	0	0	0	0	1	0	0	0	0	0	0	0	0	0
ENSMUSG00000066755.2	Tnfsf18	0	0	0	0	0	0	0	0	0	0	0	0	0	0	0	0	0	0	0	0	0	0	0	0	0	0	0	0	0	0	0	0	0	0	0	0	0	0	0	0	0	0	0	0	0	0	0	0
ENSMUSG00000076335.1	Mir670	0	0	0	0	0	0	0	0	0	0	0	0	0	0	0	0	0	0	0	0	0	0	0	0	0	0	0	0	0	0	0	0	0	0	0	0	0	0	0	0	0	0	0	0	0	0	0	0
ENSMUSG00000101456.1	Gm29043	0	0	0	0	0	0	0	0	0	0	0	0	0	0	0	0	0	0	0	0	0	0	0	0	0	0	0	0	0	0	0	0	0	0	0	0	0	0	0	0	0	0	0	0	0	0	0	0
ENSMUSG00000015243.4	Abca1	0	2	2	0	1	1	0	2	1	0	0	1	2	3	1	0	5	4	4	1	7	7	3	5	3	1	5	6	5	6	4	6	1	3	1	3	5	10	2	4	5	2	1	0	1	4	4	0
ENSMUSG00000076862.5	Trav19	0	0	0	0	0	0	0	0	0	0	0	0	0	0	0	0	0	0	0	0	0	0	0	0	0	0	0	0	0	0	0	0	0	0	0	0	0	0	0	0	0	0	0	0	0	0	0	0
ENSMUSG00000089357.1	Mir2137	0	0	0	0	0	0	0	0	0	0	0	0	0	0	0	0	0	0	0	0	0	0	0	0	0	0	0	0	0	0	0	0	0	0	0	0	0	0	0	0	0	0	0	0	0	0	0	0
ENSMUSG00000020431.5	Adcy1	19	15	26	27	14	17	15	8	14	17	22	21	7	15	8	9	45	55	40	27	65	51	25	20	42	35	73	49	91	64	59	50	27	32	21	26	37	31	31	30	32	19	11	17	26	24	36	31
ENSMUSG00000100263.1	Gm28468	0	0	0	0	0	0	0	0	0	0	0	0	0	0	0	0	0	0	0	0	0	0	0	0	0	0	0	0	0	0	0	0	0	0	0	0	0	0	0	0	0	0	0	0	0	0	0	0
ENSMUSG00000065337.1	Gm24929	0	0	0	0	0	0	0	0	0	0	0	0	0	0	0	0	0	0	0	0	0	0	0	0	0	0	0	0	0	0	0	0	0	0	0	0	0	0	0	0	1	0	0	0	0	0	0	0
ENSMUSG00000108702.1	Gm9333	0	1	1	0	0	0	1	1	0	0	0	0	0	0	0	0	0	1	1	0	0	0	0	0	0	0	0	0	0	0	0	0	1	0	2	0	1	0	0	0	0	0	0	1	0	1	0	0
ENSMUSG00000086521.3	Olfr1343-ps1	0	0	0	0	0	0	0	0	0	0	0	0	0	0	0	0	0	0	0	0	0	0	0	0	0	0	0	0	0	0	0	0	0	0	0	0	0	0	0	0	0	0	0	0	0	0	0	0
ENSMUSG00000082061.1	Gm12726	1	0	0	1	1	1	0	1	0	1	0	0	0	1	0	0	2	2	0	0	1	0	0	0	0	0	0	0	0	0	0	1	1	0	0	0	0	0	0	0	1	0	0	0	0	0	1	0
ENSMUSG00000033454.6	Zbtb1	0	0	2	0	0	1	0	1	1	0	0	3	0	0	1	0	4	2	2	0	1	1	2	2	1	3	2	1	0	0	1	0	1	5	0	3	1	1	1	1	0	1	2	0	1	1	1	0
ENSMUSG00000103523.1	2210017I01Rik	0	0	0	0	0	0	0	0	0	0	0	0	0	0	0	0	0	0	0	0	0	0	0	0	0	0	0	0	0	0	0	0	0	0	0	0	0	0	0	0	0	0	0	0	0	0	0	0
ENSMUSG00000032548.14	Slco2a1	0	1	0	0	2	0	0	0	0	0	0	0	2	0	1	0	0	0	0	0	0	0	0	0	0	0	0	0	1	0	1	0	0	0	0	0	0	1	1	0	0	0	1	0	0	0	0	0
ENSMUSG00000031780.1	Ccl17	0	0	2	0	0	0	0	0	0	0	0	0	0	0	0	0	5	4	1	1	1	2	2	0	0	0	0	0	0	1	1	0	2	8	1	3	1	3	1	1	0	1	0	0	0	0	0	0
ENSMUSG00000103126.2	Gm37387	0	0	0	0	0	0	0	0	0	0	0	0	0	0	0	0	0	0	0	0	0	0	0	0	0	0	0	0	0	0	0	0	0	0	0	0	0	0	0	0	0	0	0	0	0	0	0	0
ENSMUSG00000040771.13	Oard1	1	2	2	2	6	4	7	5	0	2	2	2	1	0	0	2	4	4	3	4	8	5	8	5	0	0	3	1	3	2	8	2	4	5	2	6	4	5	6	6	1	0	1	0	0	1	1	2
ENSMUSG00000045328.11	Cenpe	3	3	1	1	1	0	3	0	3	0	2	2	2	2	3	5	0	3	1	1	0	1	0	0	4	5	7	4	1	4	4	6	0	0	1	0	1	1	0	0	2	0	0	4	2	2	2	3
ENSMUSG00000062284.4	Gm6030	0	2	2	0	0	1	0	0	0	0	1	0	0	1	0	0	2	0	3	2	3	1	2	0	0	1	0	0	0	0	0	2	3	3	1	2	2	1	2	0	0	0	0	0	1	0	0	1
ENSMUSG00000026051.8	1500015O10Rik	0	0	1	0	0	1	0	0	0	0	1	0	0	0	0	0	1	1	3	1	0	1	14	10	0	0	1	0	0	0	10	6	2	1	2	1	0	1	0	0	0	0	0	0	0	2	0	0
ENSMUSG00000039968.9	Rsbn1l	7	4	6	8	10	12	6	8	4	5	1	9	2	5	2	4	16	12	20	17	20	13	5	11	9	4	20	14	12	10	9	10	19	19	11	8	21	20	13	8	7	4	7	2	11	12	13	13
ENSMUSG00000020777.16	Acox1	7	9	11	11	10	5	1	6	4	8	7	12	6	5	4	3	29	27	20	25	24	27	21	17	36	18	52	41	46	38	33	43	17	20	14	22	25	34	19	21	32	22	11	12	27	38	40	25
ENSMUSG00000074870.3	Cts3	0	0	0	0	0	0	0	0	0	0	0	0	0	0	0	0	0	0	0	0	0	0	0	0	0	0	0	0	0	0	0	0	0	0	0	0	0	0	0	0	0	0	0	0	0	0	0	0
ENSMUSG00000102421.1	Gm37325	0	0	0	0	0	0	0	0	0	0	0	0	0	0	0	0	0	0	0	0	0	0	0	0	0	0	0	0	0	0	0	0	0	0	0	0	0	0	0	0	0	0	0	0	0	0	0	0
ENSMUSG00000099989.1	Gm20281	0	0	0	0	0	0	0	0	0	0	0	0	0	0	0	0	0	0	0	0	0	0	0	0	0	0	0	0	0	1	0	0	1	0	0	0	0	0	0	0	0	0	0	0	0	0	0	0
ENSMUSG00000097474.1	Gm26584	0	0	0	0	0	0	0	0	0	0	0	0	0	0	0	0	0	0	0	0	0	0	0	0	0	0	0	0	0	0	0	0	0	0	0	0	0	0	0	0	0	0	0	0	0	0	0	0
ENSMUSG00000108830.1	Gm44661	0	0	0	0	0	0	0	0	0	0	0	0	0	0	0	0	0	0	0	0	0	0	0	0	0	0	0	0	0	0	0	0	0	0	0	0	0	0	0	0	0	0	0	0	0	0	0	0
ENSMUSG00000099612.1	Scgb1b8-ps	0	0	0	0	0	0	0	0	0	0	0	0	0	0	0	0	0	0	0	0	0	0	0	0	0	0	0	0	0	0	0	0	0	0	0	0	0	0	0	0	0	0	0	0	0	0	0	0
ENSMUSG00000065270.1	Gm25127	0	0	0	0	0	0	0	0	0	0	0	0	0	0	0	0	0	0	0	0	0	0	0	0	0	0	0	0	0	0	0	0	0	0	0	0	0	0	0	0	0	0	0	0	0	0	0	0
ENSMUSG00000031682.5	1700011L22Rik	0	0	0	0	0	0	0	0	0	0	0	0	0	0	0	0	0	0	0	0	0	0	0	0	0	0	0	0	0	0	0	0	0	0	0	0	0	0	0	0	0	0	0	0	0	0	0	0
ENSMUSG00000091483.1	Gm8715	0	0	0	0	0	0	0	0	0	0	0	0	0	0	0	0	0	0	0	0	0	0	0	0	0	0	0	0	0	0	0	0	0	0	0	0	0	0	0	0	0	0	0	0	0	0	0	0
ENSMUSG00000096033.2	Gm5899	0	0	0	0	0	0	0	0	0	0	0	0	0	0	0	0	0	0	0	0	0	0	0	0	0	0	0	0	0	0	0	0	0	0	0	0	0	0	0	0	0	0	0	0	0	0	0	0
ENSMUSG00000096826.1	Ccl27b	0	0	0	0	0	0	0	0	0	0	0	0	0	0	0	0	0	0	0	0	0	0	0	0	0	0	0	0	0	0	0	0	0	0	0	0	0	0	0	0	0	0	0	0	0	0	0	0
ENSMUSG00000102813.1	Gm37795	0	0	0	0	0	0	0	0	0	0	0	0	0	0	0	0	0	0	0	0	1	0	0	0	0	0	0	0	0	0	0	0	0	0	0	0	0	0	0	0	0	0	0	0	0	0	0	0
ENSMUSG00000085656.1	Gm13180	0	0	0	0	0	0	0	0	0	0	0	0	0	0	0	0	0	0	0	0	0	0	0	0	0	0	0	0	0	0	0	0	0	0	0	0	0	0	0	0	0	0	0	0	0	0	0	0
ENSMUSG00000107518.1	Gm44016	0	0	0	0	0	0	0	0	0	0	0	0	0	0	0	0	0	0	0	0	0	0	0	0	0	0	0	0	0	0	0	0	0	0	0	0	0	0	0	0	0	0	0	0	0	0	0	0
ENSMUSG00000004187.10	Kifc2	3	1	3	1	2	5	2	3	0	2	3	1	0	1	1	1	24	17	18	17	20	20	14	18	13	12	25	22	19	29	18	24	22	25	20	20	22	29	28	32	14	14	12	5	7	11	18	20
ENSMUSG00000088939.1	Gm25925	0	0	0	0	0	0	0	0	0	0	0	0	0	0	0	0	0	0	0	0	0	0	0	0	0	0	0	0	0	0	0	0	0	0	0	0	0	0	0	0	0	0	0	0	0	0	0	0
ENSMUSG00000106012.1	Gm43744	0	0	0	0	0	0	0	0	0	0	0	0	0	0	0	0	0	0	0	0	0	0	0	0	0	1	0	0	0	0	0	0	0	0	0	0	0	0	0	0	0	0	0	0	0	0	0	0
ENSMUSG00000052426.4	Gm9877	0	0	0	0	0	0	0	0	0	0	0	0	0	0	0	0	0	0	0	0	0	0	0	0	0	0	0	0	0	0	0	0	0	0	0	0	0	1	0	0	0	0	0	0	0	0	0	0
ENSMUSG00000071074.9	Yipf3	3	8	5	3	4	7	1	8	0	2	0	0	1	1	2	0	22	19	18	12	18	16	11	11	4	3	4	7	2	7	9	8	16	13	9	13	17	27	19	18	2	1	2	0	4	6	6	2
ENSMUSG00000013483.14	Card14	0	0	0	0	0	0	0	0	0	0	0	0	0	0	0	0	0	0	0	0	0	0	0	0	0	0	0	0	0	0	0	0	0	0	0	0	0	0	0	0	0	0	0	0	0	0	0	0
ENSMUSG00000108210.1	Gm44179	0	0	0	0	0	0	0	0	0	0	0	0	0	0	0	0	0	0	0	0	0	0	0	0	0	0	0	0	0	0	0	0	0	0	0	0	0	0	0	0	0	0	0	0	0	0	0	0
ENSMUSG00000028952.12	Zbtb48	0	1	0	0	1	2	0	0	1	0	0	0	0	0	0	0	0	1	2	0	1	3	1	1	0	1	1	1	1	0	0	0	1	1	1	3	0	0	1	0	0	0	0	0	1	0	0	0
ENSMUSG00000099907.1	Gm10421	3	2	1	4	5	0	2	1	0	0	0	1	1	0	0	0	5	4	3	1	0	5	3	1	0	0	0	0	1	1	2	0	2	2	1	3	1	4	0	5	1	0	0	0	0	0	4	3
ENSMUSG00000099740.1	Gm28897	0	0	0	0	0	0	0	0	0	0	0	0	0	0	0	0	0	0	0	0	0	0	0	0	0	0	0	0	0	0	0	0	0	0	0	0	0	0	0	0	0	0	0	0	0	0	0	0
ENSMUSG00000110224.1	RP24-380D10.3	0	0	0	0	0	0	0	0	0	0	0	0	0	0	0	0	0	0	0	0	0	0	0	0	0	0	0	0	0	0	0	0	0	0	0	0	0	0	0	0	0	0	0	1	0	0	0	0
ENSMUSG00000108815.1	RP23-325D10.3	0	0	0	0	0	0	0	0	0	0	0	0	0	0	0	0	0	0	0	0	0	0	0	0	0	0	0	0	0	0	0	0	0	0	0	0	0	0	0	0	0	0	0	0	0	0	0	0
ENSMUSG00000091110.1	Gm2832	0	0	0	0	0	0	0	0	0	0	0	0	0	0	0	0	0	0	0	0	0	0	0	0	0	0	0	0	0	0	0	0	0	0	0	0	0	0	0	0	0	0	0	0	0	0	0	0
ENSMUSG00000031898.8	Dpep3	0	0	0	0	0	0	0	0	0	0	0	0	0	0	0	0	0	0	0	0	0	0	0	0	0	0	0	0	0	0	0	0	0	0	0	0	0	1	0	0	0	0	0	0	0	0	0	0
ENSMUSG00000065673.1	Gm24258	0	0	0	0	0	0	0	0	0	0	0	0	0	0	0	0	0	0	0	0	0	0	0	0	0	0	0	0	0	0	0	0	0	0	0	0	0	0	0	0	0	0	0	0	0	0	0	0
ENSMUSG00000020941.7	Map3k14	0	0	0	0	0	0	0	0	0	0	0	0	0	0	0	0	0	1	0	0	0	0	0	0	0	0	2	0	0	0	0	0	0	0	0	0	0	0	0	0	0	0	0	0	0	2	0	0
ENSMUSG00000021224.14	Numb	0	1	0	0	0	0	1	1	0	0	0	0	0	0	0	0	1	0	2	2	2	4	1	3	1	1	0	0	0	2	0	0	1	1	4	1	2	1	2	1	1	0	2	0	2	0	2	2
ENSMUSG00000108411.1	Gm44818	0	0	0	0	0	0	0	0	0	0	0	0	0	0	0	0	0	0	0	0	0	0	0	0	0	0	0	0	0	0	0	0	0	0	0	0	0	0	0	0	0	0	0	0	0	0	0	0
ENSMUSG00000034488.14	Edil3	0	2	1	5	2	1	0	1	1	2	1	0	0	0	0	0	5	6	16	12	8	7	8	9	2	2	7	6	2	4	3	7	9	5	4	12	10	18	5	7	4	7	0	1	5	4	4	4
ENSMUSG00000083992.1	Gm11478	87	86	109	90	130	111	71	114	30	33	31	37	12	25	15	21	176	189	153	140	180	179	110	113	51	24	93	102	106	75	115	99	127	108	90	119	156	181	134	97	60	50	34	15	44	69	52	48
ENSMUSG00000029348.11	Asphd2	7	8	10	4	15	8	4	4	1	1	2	1	1	4	4	1	22	23	26	19	16	29	17	15	10	9	15	38	20	18	17	13	26	29	15	18	32	35	17	19	8	10	11	3	10	21	17	18
ENSMUSG00000108903.1	Gm45029	0	0	0	0	0	0	0	0	0	0	0	0	0	0	0	0	0	0	0	0	0	0	0	0	0	0	0	0	0	0	0	0	0	0	0	0	0	0	0	0	0	0	0	0	0	0	0	0
ENSMUSG00000098984.1	Mir6420	0	0	0	0	0	0	0	0	0	0	0	0	0	0	0	0	0	0	0	0	0	0	0	0	0	0	0	0	0	0	0	0	0	0	0	0	0	0	0	0	0	0	0	0	0	0	0	0
ENSMUSG00000083473.1	Gm13207	0	0	0	0	0	0	0	0	0	0	0	0	0	0	0	0	0	0	0	0	0	0	0	0	0	0	0	0	0	0	0	0	0	0	0	0	0	0	0	0	0	0	0	0	0	0	0	0
ENSMUSG00000103119.1	Gm37583	0	0	0	0	0	0	0	0	0	0	0	0	0	0	0	0	0	0	0	0	0	0	0	0	0	0	0	0	0	0	0	0	0	0	0	1	0	0	0	0	0	0	0	0	0	0	0	0
ENSMUSG00000104488.1	Gm38062	0	0	0	0	0	0	0	0	0	0	0	0	0	0	0	0	0	0	1	0	0	0	0	0	0	0	0	0	0	0	2	0	0	0	0	0	0	0	0	0	0	0	0	0	1	0	0	0
ENSMUSG00000041552.7	Ptchd1	0	0	0	1	0	0	0	1	0	1	1	0	1	0	0	0	3	3	2	1	4	5	1	0	3	3	4	5	2	2	0	1	5	2	2	4	3	5	6	5	0	2	2	0	3	2	2	1
ENSMUSG00000031376.15	Atp2b3	3	0	0	0	0	1	1	0	0	0	1	0	0	0	0	0	1	2	3	1	1	5	1	6	0	0	4	1	3	5	5	3	2	4	3	4	8	8	5	5	0	0	1	3	1	2	5	2
ENSMUSG00000046840.16	Hnf4aos	0	0	0	0	0	0	0	0	0	0	0	0	0	0	0	0	0	0	0	0	0	0	0	0	0	0	0	0	0	0	0	0	0	0	0	0	0	0	0	0	0	0	0	0	0	0	0	0
ENSMUSG00000068606.5	Gm4841	0	0	0	0	0	0	0	0	0	0	0	0	0	0	0	0	0	0	0	0	0	0	0	0	0	0	0	0	0	0	0	0	0	0	0	0	0	1	0	0	0	0	0	0	0	0	0	0
ENSMUSG00000030805.14	Stx4a	1	4	2	2	1	6	5	3	0	0	2	0	1	0	0	0	11	13	11	10	11	12	15	8	1	2	4	3	4	5	3	6	8	16	6	14	28	21	13	23	6	8	2	4	6	4	3	7
ENSMUSG00000048378.1	Olfr1394	0	0	0	0	0	0	0	0	0	0	0	0	0	0	0	0	0	0	0	0	0	0	0	0	0	0	0	0	0	0	0	0	0	0	0	0	0	0	0	0	0	0	0	0	0	0	0	0
ENSMUSG00000077524.1	n-R5s67	0	0	0	0	0	0	0	0	0	0	0	0	0	0	0	0	0	0	0	0	0	0	0	0	0	0	0	0	0	0	0	0	0	0	0	0	0	0	0	0	0	0	0	0	0	0	0	0
ENSMUSG00000102904.1	Gm38265	0	0	0	0	0	0	0	0	0	0	0	0	0	0	0	0	0	0	0	0	0	0	0	0	0	0	0	0	0	0	0	1	0	0	0	0	0	0	0	0	0	0	0	0	0	0	0	0
ENSMUSG00000076750.6	Tcrg-V3	0	0	0	0	0	0	0	0	0	0	0	0	0	0	0	0	0	0	0	0	0	0	0	0	0	0	0	0	0	0	0	0	0	0	0	0	0	0	0	0	0	0	0	0	0	0	0	0
ENSMUSG00000047115.15	Fam221a	0	0	0	1	0	0	0	1	0	0	0	0	0	0	0	0	0	0	0	0	0	0	0	0	0	0	0	0	0	0	0	1	0	0	0	0	1	0	0	0	0	0	0	0	0	0	0	0
ENSMUSG00000101842.1	Gm28391	0	0	0	0	0	0	0	0	0	0	0	0	0	0	0	0	0	0	0	0	0	0	0	0	0	0	0	0	0	0	0	0	0	0	0	0	0	0	0	0	0	0	0	0	0	0	0	0
ENSMUSG00000074149.9	Gm10634	0	0	0	0	0	0	0	0	0	0	0	0	0	0	0	0	0	0	0	0	0	0	0	0	0	0	0	0	0	0	0	0	0	0	0	0	0	0	0	0	0	0	0	0	0	0	0	0
ENSMUSG00000071078.5	Nr2c2ap	2	2	0	3	4	3	1	2	0	0	1	0	0	1	0	0	7	5	7	4	8	7	0	2	2	0	4	2	3	2	5	3	7	7	2	2	3	11	3	4	3	1	0	0	2	0	2	2
ENSMUSG00000024182.16	Axin1	1	1	2	2	2	4	1	3	1	1	0	1	0	1	0	0	1	2	1	3	3	2	1	2	0	1	2	3	5	3	3	2	6	4	1	2	5	4	3	2	2	0	0	0	1	1	3	3
ENSMUSG00000067103.6	AY702103	0	0	0	0	0	0	0	0	0	0	0	0	0	0	0	0	0	0	0	0	0	0	0	0	0	0	0	0	0	0	0	0	0	0	0	0	0	0	0	0	0	0	0	0	0	0	0	0
ENSMUSG00000104521.1	Gm34073	0	0	0	0	0	0	0	0	0	0	0	0	0	0	0	0	0	0	0	0	0	0	0	0	0	0	0	0	0	0	0	0	0	0	0	0	0	0	0	0	0	0	0	0	0	0	0	0
ENSMUSG00000100827.1	Gm29069	0	0	0	0	0	0	0	0	0	0	0	0	0	0	0	0	0	0	0	0	0	0	0	0	0	0	0	0	0	0	0	0	0	0	0	0	0	0	0	0	0	0	0	0	0	0	0	0
ENSMUSG00000108845.1	Gm45090	0	0	0	0	0	0	0	0	0	0	0	0	0	0	0	0	0	0	0	0	0	0	0	0	0	0	0	0	0	0	0	0	0	0	0	0	0	0	0	0	0	0	0	0	0	0	0	0
ENSMUSG00000084826.7	AI847159	0	0	0	0	0	0	0	0	0	0	0	0	0	0	0	0	0	0	0	0	0	0	0	0	0	0	0	0	0	0	0	0	0	0	0	0	0	0	0	0	0	0	0	0	0	0	0	0
ENSMUSG00000046962.15	Zbtb21	1	1	0	0	3	2	2	0	0	0	1	1	0	0	0	1	1	1	0	2	1	1	0	2	1	1	4	2	2	1	0	2	2	1	1	2	0	2	1	3	0	1	0	1	0	0	0	1
ENSMUSG00000020460.15	Rps27a	15	14	29	19	19	16	12	22	0	5	1	4	3	1	1	3	25	16	22	24	27	21	18	21	4	5	7	8	9	12	5	10	21	10	9	21	14	32	11	8	4	3	6	3	4	4	4	5
ENSMUSG00000048616.4	Nog	1	0	2	1	1	1	0	0	0	2	0	0	0	0	0	0	0	2	5	2	0	3	0	2	1	0	2	2	2	1	1	2	1	1	2	4	3	2	0	3	1	0	2	1	0	0	1	1
ENSMUSG00000109702.1	RP23-64O4.3	0	0	0	0	0	0	0	0	0	0	0	0	0	0	0	0	0	0	0	0	0	0	0	0	0	0	0	0	0	0	0	0	0	0	0	0	0	0	0	0	0	0	0	0	0	0	0	0
ENSMUSG00000028779.16	Pef1	4	4	6	2	3	4	4	2	1	1	1	2	0	1	0	0	19	7	13	5	12	12	10	12	7	3	4	6	6	5	7	5	11	8	9	16	13	18	9	9	1	2	5	1	4	3	2	3
ENSMUSG00000057067.3	Olfr297	0	0	0	0	0	0	0	0	0	0	0	0	0	0	0	0	0	0	0	0	0	0	0	0	0	0	0	0	0	0	0	0	0	0	0	0	0	0	0	0	0	0	0	0	0	0	0	0
ENSMUSG00000055923.16	Aasdh	0	1	0	0	1	1	0	0	0	0	1	0	0	0	0	0	0	0	0	0	1	2	1	0	1	1	1	1	1	0	0	1	1	0	0	0	3	1	3	2	0	1	0	3	1	0	0	0
ENSMUSG00000058275.2	Olfr412	0	0	0	0	0	0	0	0	0	0	0	0	0	0	0	0	0	0	0	0	0	0	0	0	0	0	0	0	0	0	0	0	0	0	0	0	0	0	0	0	0	0	0	0	0	0	0	0
ENSMUSG00000096351.1	Samd11	0	1	1	2	0	0	0	0	0	0	0	0	0	0	0	0	0	1	0	0	2	1	0	1	0	0	0	0	0	0	0	0	0	0	1	1	1	2	0	1	0	0	0	0	0	0	1	0
ENSMUSG00000037465.9	Klf10	0	0	0	3	2	0	0	0	0	0	0	0	0	0	0	1	6	6	2	3	1	7	1	2	2	0	2	2	2	2	0	1	3	5	1	1	5	7	1	0	0	1	1	1	0	3	2	1
ENSMUSG00000100977.1	Gm29334	0	0	0	0	0	0	0	0	0	0	0	0	0	0	0	0	0	0	0	0	0	0	0	0	0	0	0	0	0	0	0	0	0	0	0	0	0	0	0	0	0	0	0	0	0	0	0	0
ENSMUSG00000105986.1	Gm43065	0	0	0	0	0	0	0	0	0	0	0	0	0	0	0	0	0	0	0	0	0	0	0	0	0	0	0	0	0	0	0	0	0	0	0	0	0	0	0	0	0	0	0	0	0	0	0	0
ENSMUSG00000040121.5	Rep15	0	1	0	0	0	0	0	0	0	0	0	0	0	0	0	0	1	1	0	0	3	0	2	1	0	0	1	0	0	0	0	1	0	2	0	1	1	1	0	0	1	0	0	0	0	0	2	1
ENSMUSG00000024270.11	Slc39a6	12	6	8	9	7	10	7	10	4	7	6	12	2	5	1	1	1	6	9	9	7	7	3	3	3	3	7	12	10	7	6	5	8	3	5	8	5	14	3	3	5	2	4	3	6	5	6	8
ENSMUSG00000105658.1	Gm43531	0	0	0	0	0	0	0	0	0	0	0	0	0	0	0	0	0	0	0	0	0	0	0	0	0	0	0	0	0	0	0	0	0	0	0	0	0	0	1	0	0	0	0	0	0	0	0	0
ENSMUSG00000082114.2	Gm13489	0	0	0	0	0	0	0	0	0	0	0	0	0	0	0	0	0	0	0	0	0	0	0	0	0	0	0	0	0	0	0	0	0	0	0	0	1	0	0	0	0	1	0	0	0	0	0	0
ENSMUSG00000040007.8	Bahd1	1	2	1	1	2	1	1	0	0	0	1	2	0	0	0	1	1	5	4	0	7	2	2	6	4	0	3	0	1	5	2	1	6	3	2	6	1	7	1	0	1	1	0	1	4	3	3	1
ENSMUSG00000087734.1	Gm24646	0	0	0	0	0	0	0	0	0	0	0	0	0	0	0	0	0	0	0	0	0	0	0	0	0	0	0	0	0	0	0	0	0	0	0	0	0	0	0	0	0	0	0	0	0	0	0	0
ENSMUSG00000103483.1	Gm20162	0	0	0	0	0	0	0	0	0	0	0	0	0	0	0	0	0	0	0	0	0	0	0	0	0	0	0	0	1	0	0	0	0	0	0	0	0	0	0	0	0	0	0	0	0	0	0	0
ENSMUSG00000016319.3	Slc25a5	110	89	113	127	144	98	56	96	42	52	59	71	26	39	18	11	422	404	406	355	343	305	245	253	202	130	297	316	249	229	261	285	305	258	150	311	281	329	247	212	185	110	82	59	149	209	217	175
ENSMUSG00000082195.3	Gm13034	0	0	0	0	0	0	0	0	0	0	0	0	0	0	0	0	1	0	0	0	0	0	0	0	0	0	1	1	0	0	0	0	0	0	0	0	0	0	0	0	0	0	0	0	0	0	0	0
ENSMUSG00000037005.16	Xpnpep2	0	0	0	0	0	0	0	0	0	0	0	0	0	0	0	0	0	1	0	0	0	0	0	0	0	0	0	0	1	1	0	0	0	0	0	0	0	0	0	0	0	0	0	0	0	0	0	0
ENSMUSG00000088512.1	Gm24467	0	0	0	0	0	0	0	0	0	0	0	0	0	0	0	0	0	0	0	0	0	0	0	0	0	0	0	0	0	0	0	0	0	0	0	0	0	0	0	0	0	0	0	0	0	0	0	0
ENSMUSG00000003309.13	Ap1m2	0	0	0	0	0	0	0	0	0	0	1	0	0	0	0	0	0	0	0	2	0	0	0	0	0	0	0	0	0	0	0	0	1	0	1	0	0	0	0	0	0	0	0	0	0	0	1	0
ENSMUSG00000058063.4	Trim31	0	0	0	0	0	0	0	0	0	0	0	0	0	0	0	0	0	0	0	0	0	0	0	0	0	0	0	0	0	0	0	0	0	0	0	0	0	0	0	0	0	0	0	0	0	0	0	0
ENSMUSG00000102511.1	Gm38086	0	0	0	0	0	0	0	0	0	0	0	0	0	0	0	0	0	0	0	0	0	0	0	0	0	0	0	0	0	0	0	0	0	0	0	0	0	0	0	0	0	0	0	0	0	0	0	0
ENSMUSG00000107857.1	Gm19596	0	0	0	0	0	0	0	0	0	0	0	0	0	0	0	0	0	0	0	0	0	0	0	0	0	0	0	0	0	0	0	0	0	0	0	0	0	0	0	0	0	0	0	0	0	0	0	0
ENSMUSG00000078604.1	Gm10961	0	0	0	0	0	0	0	0	0	0	0	0	0	0	0	0	0	0	0	0	0	0	0	0	0	0	0	0	0	0	0	0	0	0	0	0	0	0	0	0	0	0	0	0	0	0	0	0
ENSMUSG00000100830.1	Gm28441	0	0	0	0	0	0	0	0	0	0	0	0	0	0	0	0	0	0	0	0	0	0	0	0	0	0	0	0	0	0	0	0	0	0	0	0	0	0	0	0	0	0	0	0	0	0	0	0
ENSMUSG00000106720.1	Gm43795	0	0	0	0	0	0	0	0	0	0	0	0	0	0	0	0	0	0	0	0	0	0	0	0	0	0	0	0	0	0	0	0	0	0	0	0	0	0	0	0	0	0	0	0	0	0	0	0
ENSMUSG00000065577.1	Mir329	0	0	0	0	0	0	0	0	0	0	0	0	0	0	0	0	0	0	0	0	0	0	0	0	0	0	0	0	0	0	0	0	0	0	0	0	0	0	0	0	0	0	0	0	0	0	0	0
ENSMUSG00000107243.1	Gm43631	0	0	0	0	0	0	0	0	0	0	0	0	0	0	0	0	0	0	0	0	0	0	0	0	0	0	0	0	0	0	0	0	0	0	0	0	0	0	0	0	0	0	0	0	0	0	0	0
ENSMUSG00000088258.1	Gm24291	0	0	0	0	0	0	0	0	0	0	0	0	0	0	0	0	0	0	0	0	0	0	0	0	0	0	0	0	0	0	0	0	0	0	0	0	0	0	0	0	0	0	0	0	0	0	0	0
ENSMUSG00000085236.3	2610206C17Rik	0	0	0	0	0	0	0	0	0	0	0	0	0	0	0	0	0	0	0	0	0	0	0	0	0	0	0	0	0	0	0	0	0	0	0	0	0	0	0	0	0	0	0	0	0	0	0	0
ENSMUSG00000092787.1	Mir5116	0	0	0	0	0	0	0	0	0	0	0	0	0	0	0	0	0	0	0	0	0	0	0	0	0	0	0	0	0	0	0	0	0	0	0	0	0	0	0	0	0	0	0	0	0	0	0	0
ENSMUSG00000100661.1	Gm29471	0	0	0	0	0	0	0	0	0	0	0	0	0	0	0	0	0	0	0	0	0	0	0	0	0	0	0	0	0	0	0	0	0	0	0	0	0	0	0	0	0	0	0	0	0	0	0	0
ENSMUSG00000028012.15	Rrh	0	0	0	0	0	0	0	0	0	0	0	0	0	0	0	0	0	0	0	0	0	0	0	0	0	0	0	0	0	0	0	1	0	0	0	0	0	0	1	0	0	0	0	0	0	0	0	0
ENSMUSG00000106100.1	Gm9314	0	0	0	0	0	0	0	0	0	0	0	0	0	0	0	0	0	0	0	0	0	0	0	0	0	0	0	0	0	0	0	0	0	0	0	0	0	0	0	0	0	0	0	0	0	0	0	0
ENSMUSG00000063216.2	Olfr1351	0	0	0	0	0	0	0	0	0	0	0	0	0	0	0	0	0	0	0	0	0	0	0	0	0	0	0	0	0	0	0	0	0	0	0	0	0	0	0	0	0	0	0	0	0	0	0	0
ENSMUSG00000099255.1	Gm27266	0	0	0	0	0	0	0	0	0	0	0	0	0	0	0	0	0	0	0	0	0	0	0	0	0	0	0	0	0	0	0	0	0	0	0	0	0	0	0	0	0	0	0	0	0	0	0	0
ENSMUSG00000104891.1	2510017J16Rik	0	0	0	0	0	0	0	0	0	0	0	0	0	0	0	0	0	0	0	0	0	0	0	0	0	0	0	0	0	0	0	0	0	0	0	0	1	0	0	0	0	0	0	0	0	0	0	0
ENSMUSG00000026799.15	Med27	3	3	4	4	4	3	4	5	0	0	2	2	1	0	0	0	15	10	10	12	8	6	10	5	3	1	3	6	8	6	2	4	5	9	7	8	11	11	7	5	2	6	2	2	3	4	1	6
ENSMUSG00000033933.13	Vhl	4	1	3	2	5	3	4	4	3	2	2	2	0	1	0	0	9	9	6	7	14	8	8	9	5	3	1	5	7	6	4	3	7	11	6	10	11	11	10	13	2	2	1	0	1	7	1	4
ENSMUSG00000028671.16	Gale	0	1	1	1	2	1	0	0	1	0	1	1	1	0	0	1	2	2	5	3	2	6	4	1	3	1	5	5	4	3	0	5	1	1	2	5	1	1	2	1	1	2	3	0	2	2	0	1
ENSMUSG00000093807.1	Gm23620	0	0	0	0	0	0	0	0	0	0	0	0	0	0	0	0	0	0	0	0	0	0	0	0	0	0	0	0	0	0	0	0	0	0	0	0	0	0	0	0	0	0	0	0	0	0	0	0
ENSMUSG00000037486.17	Asxl2	3	1	3	4	1	3	2	1	1	0	1	0	0	0	0	1	5	5	2	3	3	10	2	4	3	1	3	2	2	3	6	4	2	7	3	2	3	7	6	9	2	1	4	1	3	1	3	2
ENSMUSG00000026691.10	Fmo3	0	0	0	0	0	0	0	0	0	0	0	0	0	0	0	0	0	0	0	0	0	0	0	0	0	1	0	0	0	0	0	0	0	0	0	0	0	0	0	0	0	0	0	0	0	0	0	0
ENSMUSG00000109347.1	Gm45175	0	0	0	0	0	0	0	0	0	0	0	0	0	0	0	0	0	0	0	0	0	0	0	0	0	0	0	0	0	0	0	0	0	0	0	0	0	0	0	0	0	0	0	0	0	0	0	0
ENSMUSG00000051592.14	Ccnb3	0	0	0	0	0	0	0	0	0	0	0	0	0	0	0	0	0	0	0	0	0	0	0	0	0	0	0	0	0	0	0	0	0	0	0	0	0	0	0	0	0	0	0	0	0	0	0	0
ENSMUSG00000026668.10	Ucma	0	0	0	0	0	0	0	0	0	0	0	0	0	0	0	0	0	1	0	0	0	0	0	1	0	0	0	0	0	0	0	0	0	0	0	0	0	1	1	1	0	0	0	0	1	0	0	0
ENSMUSG00000101582.1	Gm28828	0	0	0	0	0	0	0	0	0	0	0	0	0	0	0	0	0	0	0	0	0	0	0	0	0	0	0	0	0	0	0	0	0	0	0	0	0	0	0	0	0	0	0	0	0	0	0	0
ENSMUSG00000033006.9	Sox10	0	0	2	1	1	2	0	1	1	1	0	2	0	0	0	0	9	11	14	16	13	16	13	9	6	4	5	5	8	6	7	12	11	10	9	18	16	26	12	18	7	4	0	0	5	3	3	4
ENSMUSG00000025199.16	Chuk	4	1	0	2	5	2	1	2	2	0	0	0	0	0	0	1	3	1	2	3	2	5	3	3	0	1	2	0	0	0	2	2	5	3	1	1	2	4	1	6	3	0	1	0	2	4	0	1
ENSMUSG00000090273.3	Prr22	0	1	0	0	0	0	1	0	0	0	0	0	0	0	0	0	0	0	0	0	0	0	0	0	0	0	0	0	0	1	0	0	0	0	0	0	0	0	0	0	0	0	0	0	0	0	0	0
ENSMUSG00000102866.1	Gm37636	0	0	0	0	0	0	0	0	0	0	0	0	0	0	1	0	2	0	0	0	0	0	0	0	0	0	0	0	0	0	0	0	0	0	1	0	1	0	0	1	0	0	0	0	0	0	0	0
ENSMUSG00000014313.14	Cox6c	87	80	134	124	145	144	77	124	26	31	37	47	18	26	17	8	453	456	446	421	397	433	313	302	121	82	188	168	159	136	150	162	421	379	275	400	468	540	401	334	100	69	67	40	81	106	100	91
ENSMUSG00000059030.4	Olfr128	0	0	0	0	0	0	0	0	0	0	0	0	0	0	0	0	0	0	0	0	0	0	0	0	0	0	0	0	0	0	0	0	0	0	0	0	0	0	0	0	0	0	0	0	0	0	0	0
ENSMUSG00000064617.1	n-R5s176	0	0	0	0	0	0	0	0	0	0	0	0	0	0	0	0	0	0	0	0	0	0	0	0	0	0	0	0	0	0	0	0	0	0	0	0	0	0	0	0	0	0	0	0	0	0	0	0
ENSMUSG00000106634.1	Gm43042	0	0	0	0	0	0	0	0	0	0	0	0	0	0	0	0	0	0	0	0	0	0	0	0	0	0	0	0	0	0	0	0	0	0	0	0	0	0	0	0	0	0	0	0	0	0	0	0
ENSMUSG00000057147.13	Dph6	1	3	2	0	1	1	1	0	0	0	0	2	0	3	1	0	8	8	10	7	10	4	7	6	3	2	4	4	7	9	5	5	9	4	3	6	11	14	7	6	4	2	1	2	1	6	2	0
ENSMUSG00000052997.15	Uba2	4	2	7	3	7	6	3	3	2	3	5	3	1	2	0	2	8	12	11	5	20	13	10	9	8	9	12	11	7	6	7	5	8	8	5	15	23	21	10	6	10	5	5	3	7	6	7	3
ENSMUSG00000089486.1	Gm24737	0	0	0	0	0	0	0	0	0	0	0	0	0	0	0	0	0	0	0	0	0	0	0	0	0	0	0	0	0	0	0	0	0	0	0	0	0	0	0	0	0	0	0	0	0	0	0	0
ENSMUSG00000104572.4	Fbxw23	0	0	0	0	0	0	0	0	0	0	0	0	0	0	0	0	0	0	0	0	0	0	0	0	0	0	0	0	0	0	0	0	0	0	0	0	0	0	0	0	0	0	0	0	0	0	0	0
ENSMUSG00000021054.5	Sgpp1	1	2	1	3	1	3	4	1	0	1	0	2	0	0	0	1	5	7	6	5	6	12	2	6	4	1	3	2	0	5	1	0	7	6	3	7	9	7	8	4	1	3	0	0	3	1	1	1
ENSMUSG00000026430.15	Rassf5	0	0	0	1	0	0	1	0	0	0	0	0	0	1	0	0	4	2	4	1	2	2	1	1	0	2	2	3	4	2	3	1	2	3	0	1	5	3	0	3	1	1	0	0	1	0	2	1
ENSMUSG00000028747.10	Htr6	0	1	0	0	0	0	0	0	0	0	0	0	0	1	0	0	2	2	1	2	2	0	1	0	2	1	0	2	0	0	0	4	1	2	0	1	0	0	0	1	4	1	0	0	0	2	1	0
ENSMUSG00000000301.16	Pemt	1	2	0	0	0	0	0	0	1	1	0	0	0	0	0	0	3	1	1	0	1	0	2	1	0	0	3	2	0	0	1	1	1	1	1	0	2	1	0	1	0	1	0	0	0	0	0	0
ENSMUSG00000031452.15	1700029H14Rik	0	0	0	0	0	0	0	0	0	0	0	0	0	0	0	0	0	0	0	0	0	0	0	0	0	0	0	0	0	0	0	0	0	0	0	0	0	0	0	0	0	0	0	0	0	0	0	0
ENSMUSG00000086495.7	Gm13778	0	0	0	0	1	0	0	0	0	0	0	0	0	0	0	0	0	0	2	0	1	1	0	0	0	0	0	0	0	0	0	0	0	0	0	1	0	0	0	0	0	0	0	0	0	0	0	0
ENSMUSG00000098679.1	Mir7688	2	0	2	0	1	0	0	0	0	0	0	0	0	0	0	0	0	1	2	0	0	2	0	2	0	0	0	0	0	1	0	0	2	0	1	0	2	5	2	1	0	0	0	0	0	0	1	0
ENSMUSG00000097204.2	Gm17690	0	0	0	0	0	1	0	0	0	0	0	0	0	0	0	0	1	1	0	0	0	1	0	0	0	0	0	0	0	0	0	0	0	0	0	0	1	0	0	0	0	0	0	0	0	0	0	1
ENSMUSG00000021947.10	Cryl1	3	1	3	3	0	4	0	1	0	0	1	1	0	0	1	0	3	3	4	4	5	3	4	2	4	1	3	3	1	4	6	5	3	6	2	0	4	3	1	3	3	2	0	2	0	5	4	1
ENSMUSG00000108095.1	Gm44067	0	0	0	0	0	0	0	0	0	0	0	0	0	0	0	0	0	0	0	0	1	0	0	0	0	0	0	0	0	0	0	0	0	0	1	0	0	2	0	0	0	0	0	0	0	0	0	0
ENSMUSG00000078957.3	1700060C20Rik	0	0	0	0	0	0	0	0	0	0	0	0	0	0	0	0	0	0	0	0	0	0	0	0	0	0	0	0	0	0	0	0	0	0	0	0	0	0	0	0	0	0	0	0	0	0	0	0
ENSMUSG00000103324.1	Gm37402	0	0	0	0	0	0	0	0	0	0	0	0	1	0	0	0	0	0	0	0	0	0	0	0	0	0	0	0	0	0	0	0	0	0	0	0	0	0	0	0	0	0	0	0	0	0	0	0
ENSMUSG00000056258.8	Kcnq3	4	6	7	5	7	2	1	7	0	2	2	1	3	2	4	1	19	22	23	19	23	30	18	21	9	10	20	13	18	20	22	16	25	28	18	22	38	37	34	24	9	10	4	9	17	7	22	10
ENSMUSG00000099184.1	Mir6337	0	0	0	0	0	0	0	0	0	0	0	0	0	0	0	0	0	0	0	0	0	0	0	0	0	0	0	0	0	0	0	0	0	0	0	0	0	0	0	0	0	0	0	0	0	0	0	0
ENSMUSG00000103672.1	Gm37621	1	0	0	0	0	0	0	0	0	0	0	0	0	1	0	0	0	0	1	0	1	0	0	0	0	0	0	0	0	0	0	1	0	0	0	0	0	0	0	0	0	0	0	0	0	0	1	0
ENSMUSG00000101147.1	Gm20818	0	0	0	0	0	0	0	0	0	0	0	0	0	0	0	0	0	0	0	0	0	0	0	0	0	0	0	0	0	0	0	0	0	0	0	0	0	0	0	0	0	0	0	0	0	0	0	0
ENSMUSG00000042842.10	Serpinb6b	0	0	0	1	0	0	0	0	0	0	0	0	0	0	0	0	0	0	1	1	0	1	0	1	0	1	0	0	0	1	0	0	0	0	0	0	0	1	0	0	0	1	0	0	0	0	1	2
ENSMUSG00000046408.13	1700067K01Rik	0	0	0	0	0	0	0	0	0	0	0	0	0	0	0	0	0	0	0	0	0	0	0	0	0	0	0	0	0	0	0	0	0	0	0	0	0	0	0	0	0	0	0	0	0	0	0	0
ENSMUSG00000079505.2	Gm11131	0	0	0	1	0	1	0	0	1	0	0	0	0	0	0	0	0	0	0	0	0	0	0	0	0	1	0	0	0	0	0	0	0	0	0	0	0	0	0	0	0	0	0	1	0	0	2	0
ENSMUSG00000081379.1	Gm14771	0	0	0	0	0	0	0	0	0	0	0	0	0	0	0	0	0	0	0	0	0	0	0	0	0	0	0	0	0	0	0	0	0	0	0	0	0	0	0	0	0	0	0	0	0	0	0	0
ENSMUSG00000034957.10	Cebpa	0	0	0	0	0	0	0	0	0	0	0	0	0	0	0	0	0	0	1	0	0	0	1	0	1	0	0	0	1	0	0	0	1	1	1	1	2	2	1	0	1	0	0	0	0	0	2	1
ENSMUSG00000031775.4	Pllp	1	0	2	1	0	0	1	0	0	0	1	0	0	0	0	0	25	30	31	20	22	29	27	27	13	7	22	12	20	16	12	7	37	28	11	34	34	29	29	17	8	10	4	7	8	13	12	5
ENSMUSG00000051486.5	Pcdhb11	0	0	0	0	0	0	0	1	0	0	0	0	1	0	0	0	1	0	0	1	0	0	0	0	0	0	1	1	0	1	3	0	1	0	0	0	1	1	0	0	0	1	0	1	0	0	0	0
ENSMUSG00000023912.9	Slc25a27	2	2	0	0	3	3	1	2	0	0	0	0	0	1	0	0	3	2	4	1	3	4	3	3	1	1	3	0	0	2	1	0	4	5	1	2	5	2	1	0	0	0	1	1	1	3	0	1
ENSMUSG00000027835.11	Pdcd10	6	7	7	5	4	11	5	4	1	3	2	1	2	1	1	1	10	24	22	11	13	19	11	9	8	2	8	7	4	2	3	3	10	19	9	13	26	26	27	8	4	2	1	1	2	5	5	3
ENSMUSG00000096908.3	Trav7-3	0	0	0	0	0	0	0	0	0	0	0	0	0	0	0	0	0	0	0	0	0	0	0	0	0	0	0	0	0	0	0	0	0	0	0	0	0	0	0	0	0	0	0	0	0	0	0	0
ENSMUSG00000090039.1	Gm15894	0	0	0	0	0	0	0	0	0	0	0	0	0	0	0	0	0	0	0	0	0	0	0	0	0	0	0	0	0	0	0	0	0	0	0	0	0	0	0	0	0	0	0	0	0	0	1	0
ENSMUSG00000082160.1	Gm11578	1	0	0	0	0	0	0	0	0	0	0	0	0	0	0	0	0	0	0	1	0	0	0	0	0	0	0	0	1	1	1	0	0	0	0	0	2	0	0	0	0	0	0	0	0	0	0	0
ENSMUSG00000108513.1	Gm30075	0	0	0	0	0	0	0	0	0	0	0	0	0	0	0	0	1	0	0	0	0	0	0	0	0	0	0	0	0	0	1	0	0	0	0	0	1	0	0	0	0	0	0	0	0	0	0	0
ENSMUSG00000104665.1	Gm43366	0	0	0	0	0	0	0	0	0	0	0	0	0	0	0	0	0	0	0	0	0	0	0	0	0	0	0	0	0	0	0	0	0	0	0	0	0	0	0	0	0	0	0	0	0	0	0	0
ENSMUSG00000098193.1	Gm26963	0	0	0	0	0	0	0	0	0	0	0	0	0	0	0	0	0	0	0	0	0	0	0	0	0	0	0	0	1	0	0	0	0	0	0	0	0	0	0	0	0	0	0	0	0	0	0	0
ENSMUSG00000097429.1	Gm26520	0	0	0	0	0	0	0	0	0	0	0	0	0	0	0	0	0	0	1	0	1	0	0	0	0	0	0	1	0	0	1	0	0	0	0	0	1	0	0	1	0	0	0	0	0	0	1	0
ENSMUSG00000109935.1	RP24-345M16.4	0	0	0	0	2	0	0	0	2	0	0	0	0	0	0	0	0	0	0	1	0	0	0	1	0	0	1	0	2	0	0	0	0	2	1	0	0	0	0	0	0	0	0	0	0	0	0	0
ENSMUSG00000003929.10	Zfp81	1	3	2	3	5	1	2	3	0	0	1	2	0	3	1	0	2	4	1	4	4	3	2	3	2	1	3	4	1	3	2	2	2	5	4	2	3	6	3	3	1	1	0	0	0	2	3	1
ENSMUSG00000097849.1	Gm26754	0	0	0	0	0	0	0	0	0	0	0	0	0	0	0	0	0	0	0	0	0	0	0	0	0	0	0	0	0	0	0	0	0	0	0	0	0	0	0	0	0	0	0	0	0	0	0	0
ENSMUSG00000041219.14	Arhgap11a	1	1	0	3	0	1	2	1	0	0	1	0	0	1	0	0	0	0	0	2	2	1	0	0	0	0	0	2	3	1	2	0	0	0	0	2	0	0	1	0	0	0	0	1	0	0	2	0
ENSMUSG00000046490.7	Rnf222	0	0	0	0	0	0	0	0	0	0	0	0	0	0	0	0	0	0	0	0	0	0	0	0	0	0	0	0	0	0	0	0	0	0	0	0	0	0	0	0	0	0	0	0	0	0	0	1
ENSMUSG00000090330.2	9130221H12Rik	1	1	1	2	2	2	0	2	0	0	2	2	0	1	0	0	2	2	2	2	0	1	3	0	1	0	4	2	1	1	2	0	5	1	0	2	1	1	3	2	1	0	1	0	0	1	1	0
ENSMUSG00000099303.1	Gm27458	0	0	0	0	0	0	0	0	0	0	0	0	0	0	0	0	0	0	0	0	0	0	0	0	0	0	0	0	0	0	0	0	0	0	0	0	0	0	0	0	0	0	0	0	0	0	0	0
ENSMUSG00000026675.12	Hsd17b7	6	1	1	2	9	3	2	3	4	2	2	1	4	4	2	1	12	9	8	7	6	9	8	5	4	8	12	11	11	9	14	7	9	2	7	5	9	16	3	10	7	4	4	2	4	7	13	8
ENSMUSG00000032204.13	Aqp9	0	0	1	0	0	0	0	0	0	0	0	0	0	0	0	0	0	0	1	0	1	0	0	0	0	0	0	0	0	0	0	0	1	0	0	0	0	0	0	0	0	0	0	0	0	0	0	0
ENSMUSG00000094088.2	Ighv1-64	0	0	0	0	0	0	0	0	0	0	0	0	0	0	0	0	0	0	0	0	0	0	0	0	0	0	0	0	0	0	0	0	0	0	0	0	0	0	0	0	0	0	0	0	0	0	0	0
ENSMUSG00000098729.1	Gm27200	0	0	0	0	0	0	0	0	0	0	0	0	0	0	0	0	0	0	0	0	0	0	0	0	0	0	0	0	0	0	0	1	0	0	1	0	2	1	0	1	0	0	0	0	0	0	0	0
ENSMUSG00000020184.14	Mdm2	3	1	4	1	3	4	1	1	2	4	1	2	1	2	0	0	6	7	5	5	7	9	3	3	3	3	6	16	5	5	3	9	5	3	5	4	7	8	9	5	5	7	0	1	1	2	5	6
ENSMUSG00000103669.1	2900042K21Rik	0	0	0	0	0	0	0	0	0	0	0	0	0	0	0	0	0	1	0	0	2	1	0	1	0	0	0	0	0	0	0	0	0	0	0	0	0	0	0	0	0	0	0	0	0	0	0	0
ENSMUSG00000099704.1	Gm28842	0	0	0	0	0	0	0	0	0	0	0	0	0	0	0	0	0	0	0	0	0	0	0	0	0	0	0	0	0	0	0	0	0	0	0	0	0	0	0	0	0	0	0	0	0	0	0	0
ENSMUSG00000108265.1	Olfr318	0	0	0	0	0	0	0	0	0	0	0	0	0	0	0	0	0	0	0	0	0	0	0	0	0	0	0	0	0	0	0	0	0	0	0	0	0	0	0	0	0	0	0	0	0	0	0	0
ENSMUSG00000024096.16	Ralbp1	6	7	20	19	14	17	6	15	6	2	5	9	8	4	2	2	34	26	34	24	38	36	31	25	18	6	20	22	22	26	24	22	31	30	29	23	44	53	21	37	11	9	11	9	10	12	12	13
ENSMUSG00000096966.2	Gm18336	0	0	0	0	0	1	0	0	0	0	0	0	0	0	0	0	0	0	0	0	0	0	0	0	0	0	0	0	0	0	0	0	0	0	0	0	0	0	0	0	0	0	0	0	0	0	0	0
ENSMUSG00000083602.1	Gm14911	0	0	0	0	0	0	0	0	0	0	0	0	0	0	0	0	0	0	0	0	0	0	0	0	0	0	0	0	0	0	0	0	0	0	0	0	0	0	0	0	0	0	0	0	0	0	0	0
ENSMUSG00000108186.1	Gm8132	0	0	0	0	0	0	0	0	0	0	0	0	0	0	0	0	0	0	0	0	0	0	0	0	0	0	0	0	0	0	0	0	0	0	0	0	0	0	0	0	0	0	0	0	0	1	0	0
ENSMUSG00000080995.1	Gm15165	0	0	0	0	0	0	0	0	0	0	0	0	0	0	0	0	0	0	0	0	0	0	0	0	0	0	0	0	0	0	0	0	0	0	0	0	0	0	0	0	0	0	0	0	0	0	0	0
ENSMUSG00000080850.1	Gm12439	0	0	0	0	0	0	0	0	0	1	0	0	0	0	0	0	0	0	0	0	0	0	0	0	0	0	0	0	0	0	0	0	0	0	0	0	0	0	0	0	0	0	0	0	0	0	0	0
ENSMUSG00000047794.5	Olfr685	0	0	0	0	0	0	0	0	0	0	0	0	0	0	0	0	0	0	0	0	0	0	0	0	0	0	0	0	0	0	0	0	0	0	0	0	0	0	0	0	0	0	0	0	0	0	0	0
ENSMUSG00000086554.1	9530034E10Rik	0	0	0	0	0	0	0	0	0	0	0	0	0	0	0	0	0	0	0	0	0	0	0	0	0	0	0	0	0	0	0	0	0	0	0	0	0	0	0	0	0	0	0	0	0	0	0	0
ENSMUSG00000037536.13	Fbxo34	2	2	8	7	2	5	4	1	2	2	4	5	2	3	1	1	12	9	6	2	11	8	8	0	3	3	6	6	3	4	2	6	5	6	6	6	6	11	9	7	1	2	4	6	3	3	7	4
ENSMUSG00000094347.1	Olfr784	0	0	0	0	0	0	0	0	0	0	0	0	0	0	0	0	0	0	0	0	0	0	0	0	0	0	0	0	0	0	0	0	0	0	0	0	0	0	0	0	0	0	0	0	0	0	0	0
ENSMUSG00000095450.1	AC132444.4	0	0	0	0	0	0	0	0	0	0	0	0	0	0	0	0	0	0	0	0	0	0	0	0	0	0	0	0	0	0	0	0	0	0	0	0	0	0	0	0	0	0	0	0	0	0	0	0
ENSMUSG00000062006.12	Rpl34	77	86	100	83	132	114	64	87	15	22	25	21	12	15	7	7	138	133	117	91	104	145	85	71	31	12	42	27	44	38	40	39	94	64	39	89	126	128	71	65	16	16	12	7	22	26	23	15
ENSMUSG00000099789.6	Gm28565	0	0	0	0	0	0	0	0	0	0	0	0	0	0	0	0	0	0	0	0	0	0	0	0	0	0	0	0	0	0	0	0	0	0	0	0	0	0	0	0	0	0	0	0	0	0	0	0
ENSMUSG00000026110.15	Mgat4a	2	0	3	4	1	1	0	0	0	0	0	2	2	1	0	0	3	3	9	3	1	5	3	2	2	4	3	5	4	1	6	1	4	4	3	8	7	3	3	8	3	3	1	1	2	4	2	4
ENSMUSG00000086125.1	Gm15942	0	0	0	0	0	0	0	0	0	0	0	0	0	0	0	0	0	0	0	0	0	0	0	0	0	0	0	0	0	0	0	0	0	0	0	0	0	0	0	0	0	0	0	0	0	0	0	0
ENSMUSG00000075983.1	Gm24121	0	0	0	0	0	0	0	0	0	0	0	0	0	0	0	0	0	0	0	0	0	0	0	0	0	0	0	0	0	0	0	0	0	0	0	0	0	0	0	0	0	0	0	0	0	0	0	0
ENSMUSG00000079892.2	Scgb1b22-ps	0	0	0	0	0	0	0	0	0	0	0	0	0	0	0	0	0	0	0	0	0	0	0	0	0	0	0	0	0	0	0	0	0	0	0	0	0	0	0	0	0	0	0	0	0	0	0	0
ENSMUSG00000109969.1	RP24-351P7.8	0	0	0	0	0	0	0	0	0	0	0	0	0	0	0	0	0	0	0	0	0	0	0	0	0	0	0	0	0	0	0	0	0	0	0	0	0	0	0	0	0	0	0	0	0	0	0	0
ENSMUSG00000104716.1	Gm30652	0	0	0	0	1	0	0	0	0	0	0	0	0	0	0	0	1	1	0	0	1	0	1	0	0	0	0	0	0	0	0	0	1	0	0	0	0	1	0	0	0	0	0	0	0	1	0	0
ENSMUSG00000098445.1	Mir6972	0	0	0	0	0	0	0	0	0	0	0	0	0	0	0	0	0	0	0	0	0	0	0	0	0	0	0	0	0	0	0	0	0	0	0	0	0	0	0	0	0	0	0	0	0	0	0	0
ENSMUSG00000095988.1	Gm15042	0	0	0	0	0	0	0	0	0	0	0	0	0	0	0	0	0	0	0	0	0	0	0	0	0	0	0	0	1	0	0	0	1	0	0	1	0	1	0	0	0	0	0	0	0	0	0	0
ENSMUSG00000102889.1	Gm37282	0	0	0	0	0	0	0	0	0	0	0	0	0	0	0	0	0	0	0	0	0	0	0	0	0	0	0	0	0	0	0	0	0	0	0	0	0	0	0	0	0	0	0	0	0	0	0	0
ENSMUSG00000063314.5	Gm12657	0	0	1	0	0	0	0	0	0	0	0	0	0	0	0	0	0	0	0	0	0	0	0	0	0	0	0	0	0	0	0	0	0	0	0	0	0	0	0	0	0	0	0	0	0	0	0	0
ENSMUSG00000108262.1	Gm43867	0	0	0	0	0	0	0	0	0	0	0	0	0	0	0	0	0	0	0	0	0	0	0	0	0	0	0	0	0	0	0	0	0	0	0	0	0	0	0	0	0	0	0	0	0	0	0	0
ENSMUSG00000103917.1	Gm38072	0	0	0	0	0	0	0	0	0	0	0	0	0	0	0	0	0	0	0	0	0	0	0	0	0	0	0	0	0	0	0	0	0	0	0	0	0	0	0	0	0	0	0	0	0	0	0	0
ENSMUSG00000084893.3	Hba-ps4	0	0	0	0	0	0	0	0	0	0	0	0	0	0	0	0	0	0	0	0	0	0	0	0	0	0	0	0	0	1	0	0	0	0	0	0	1	1	1	2	0	0	0	0	0	0	0	0
ENSMUSG00000089522.1	Gm22326	0	0	0	0	0	0	0	0	0	0	0	0	0	0	0	0	0	0	0	0	0	0	0	0	0	0	0	0	0	0	0	1	0	0	0	0	0	0	0	0	0	0	0	0	0	0	0	0
ENSMUSG00000048371.7	Pdp2	3	2	1	0	1	0	0	0	0	1	1	0	1	0	0	0	0	1	1	3	0	1	0	0	1	1	1	3	2	2	2	1	2	2	1	2	0	1	3	1	0	3	1	2	1	2	1	2
ENSMUSG00000101057.1	Gm29057	0	0	0	0	0	0	0	0	0	0	0	0	0	0	0	0	0	0	0	0	0	0	0	0	0	0	0	0	0	0	0	0	0	0	0	0	0	0	0	0	0	0	0	0	0	0	0	0
ENSMUSG00000091288.1	Gm17075	0	0	0	0	0	0	0	0	0	0	0	0	0	0	0	0	0	0	0	0	0	0	0	0	0	0	0	0	0	0	0	0	0	0	0	0	0	0	0	0	0	0	0	0	0	0	0	0
ENSMUSG00000038253.6	Hoxa5	0	0	0	0	0	0	0	0	0	0	0	0	0	0	0	0	0	0	0	0	0	0	0	0	0	0	0	0	0	0	0	0	0	0	0	0	0	0	0	0	0	0	0	0	0	0	0	0
ENSMUSG00000095946.1	Gm25196	0	0	0	0	0	0	0	0	0	0	0	0	0	0	0	0	0	0	0	0	0	0	0	0	0	0	0	0	0	0	0	0	0	0	0	0	0	0	0	0	0	0	0	0	0	0	0	0
ENSMUSG00000107944.1	Gm44280	0	0	0	0	0	0	0	0	0	0	0	0	0	0	0	0	0	0	0	0	0	0	0	0	0	0	0	0	0	0	0	0	0	0	1	0	0	0	0	0	0	0	0	0	0	0	0	0
ENSMUSG00000095821.1	Tcstv3	0	0	0	0	0	0	0	0	0	0	0	0	0	0	0	0	0	0	0	0	0	0	0	0	0	0	0	0	0	0	0	0	0	0	0	0	0	0	0	0	0	0	0	0	0	0	0	0
ENSMUSG00000053441.4	Adamts19	1	0	0	0	0	0	0	0	0	0	0	0	0	0	0	0	0	0	0	0	0	0	0	0	0	1	0	0	0	0	0	0	0	0	0	0	0	0	0	0	0	0	1	0	0	0	0	0
ENSMUSG00000105499.1	Igkv3-11	0	0	0	0	0	0	0	0	0	0	0	0	0	0	0	0	0	0	0	0	0	0	0	0	0	0	0	0	0	0	0	0	0	0	0	0	0	0	0	0	0	0	0	0	0	0	0	0
ENSMUSG00000108279.1	Gm44024	0	0	0	1	0	0	0	0	0	0	0	0	0	0	0	0	0	2	0	0	0	0	0	0	0	0	0	0	0	0	0	0	0	0	0	0	0	0	0	0	0	0	0	0	0	0	0	0
ENSMUSG00000030867.7	Plk1	0	0	1	1	2	2	1	2	1	1	0	0	1	0	0	0	1	0	0	0	0	0	0	0	0	1	0	1	1	0	3	0	0	0	0	0	0	0	0	0	0	1	0	0	0	2	1	2
ENSMUSG00000092220.1	Gm20528	0	0	0	0	0	0	0	0	0	0	0	0	0	0	0	0	0	0	0	0	0	0	0	0	0	0	0	0	0	0	0	0	0	0	0	0	0	0	0	0	0	0	0	0	0	0	0	0
ENSMUSG00000095573.2	Gm16501	0	0	0	0	0	0	0	0	0	0	0	0	0	0	0	0	0	0	0	0	0	0	0	0	0	0	0	0	0	0	0	0	0	0	0	0	0	0	0	0	0	0	0	0	0	0	0	0
ENSMUSG00000020284.16	1810043G02Rik	4	1	4	4	6	4	5	4	2	0	2	2	0	0	0	0	9	9	12	9	7	12	8	9	1	2	7	4	6	3	1	5	3	7	8	9	9	12	5	5	2	1	5	1	2	3	3	2
ENSMUSG00000102053.1	Gm4064	0	0	0	0	0	0	0	0	0	0	0	0	0	0	0	0	0	0	0	0	0	0	0	0	0	0	0	0	0	0	0	0	0	0	0	0	0	0	0	0	0	0	0	0	0	0	0	0
ENSMUSG00000087597.1	Gm15345	0	0	0	0	0	0	0	0	0	0	0	0	0	0	0	0	0	0	0	0	0	0	0	0	0	0	0	0	0	0	0	0	0	0	0	0	0	0	0	0	0	0	0	0	0	0	0	0
ENSMUSG00000063239.16	Grm4	0	0	0	2	0	0	1	3	0	1	0	2	0	0	0	1	6	10	9	7	12	11	6	6	4	4	7	2	9	9	3	10	5	7	4	7	11	11	6	4	7	1	4	1	2	8	5	6
ENSMUSG00000107401.1	Gm6312	0	0	0	0	0	0	0	0	0	0	0	0	0	0	0	0	0	0	0	0	0	0	0	0	0	0	0	0	0	0	0	0	0	0	0	0	0	0	0	0	0	0	0	0	0	0	0	0
ENSMUSG00000083245.1	Gm11185	0	0	0	0	0	0	1	1	0	0	0	0	0	0	0	0	0	0	0	0	1	0	1	1	1	0	0	0	0	0	0	0	0	0	0	0	0	0	0	2	0	0	1	0	0	1	0	0
ENSMUSG00000082200.1	Gm12871	0	0	0	0	0	0	0	0	0	0	0	0	0	0	0	0	0	0	0	0	0	0	0	0	0	0	0	0	0	0	0	0	0	0	0	0	0	0	0	0	0	0	0	0	0	0	0	0
ENSMUSG00000090355.3	Vmn2r-ps128	0	0	0	0	0	0	0	0	0	0	0	0	0	0	0	0	0	0	0	0	0	0	0	0	0	0	0	0	0	0	0	0	0	0	0	0	0	0	0	0	0	0	0	0	0	0	0	0
ENSMUSG00000094728.1	AC132444.2	0	0	0	0	0	0	0	0	0	0	0	0	0	0	0	0	0	0	0	0	0	0	0	0	0	0	0	0	0	0	0	0	0	0	0	0	0	0	0	0	0	0	0	0	0	0	0	0
ENSMUSG00000086497.1	Gm15259	0	0	0	0	0	0	0	0	0	0	0	0	0	0	0	0	0	0	0	0	0	0	0	0	0	0	0	0	0	0	0	0	0	0	0	0	0	0	0	0	0	0	0	0	0	0	0	0
ENSMUSG00000056696.4	Olfr1350	0	0	0	0	0	0	0	0	0	0	0	0	0	0	0	0	0	0	0	0	0	0	0	0	0	0	0	0	0	0	0	0	0	0	0	0	0	0	0	0	0	0	0	0	0	0	0	0
ENSMUSG00000035293.13	G2e3	1	0	4	2	2	2	1	0	2	0	1	0	1	1	0	1	1	3	0	0	5	3	0	2	1	0	3	2	2	0	1	3	5	3	2	1	3	1	4	1	2	1	0	0	1	1	3	1
ENSMUSG00000070568.12	1700039E15Rik	0	1	0	0	0	0	0	0	0	0	0	0	0	0	0	0	0	0	0	0	0	0	0	0	0	0	0	0	0	0	0	0	0	0	0	0	0	0	0	0	0	0	0	0	0	0	0	0
ENSMUSG00000101360.2	4933417O13Rik	0	0	0	0	0	0	0	0	0	0	0	0	0	0	0	0	0	0	0	0	0	0	0	0	0	0	0	0	0	1	0	0	0	0	0	0	0	0	0	0	0	0	0	0	0	0	0	0
ENSMUSG00000088359.1	Gm24009	0	0	0	0	0	0	0	0	0	0	0	0	0	0	0	0	0	0	0	0	0	0	1	0	0	0	0	0	0	0	0	0	0	0	0	0	0	0	0	0	0	0	0	0	0	0	0	0
ENSMUSG00000032518.5	Rpsa	39	41	55	29	56	63	38	55	7	15	15	13	5	19	6	6	67	71	64	66	95	68	57	46	33	14	59	49	48	38	59	45	31	30	28	42	48	46	42	40	20	13	11	10	20	34	28	15
ENSMUSG00000108756.1	Gm44894	0	0	0	0	0	0	0	0	0	0	0	0	0	0	0	0	0	0	0	0	0	0	0	0	0	0	0	0	0	0	0	0	0	0	0	0	0	0	0	1	0	0	0	0	0	0	0	0
ENSMUSG00000005447.12	Pafah1b3	38	43	58	42	51	40	38	37	20	15	27	13	9	15	7	8	9	3	5	12	5	10	2	3	7	2	5	10	8	8	4	11	6	2	1	2	3	3	4	3	4	0	1	0	4	2	0	1
ENSMUSG00000089320.1	Gm25976	0	0	0	0	0	0	0	0	0	0	0	0	0	0	0	0	0	0	0	0	0	0	0	0	0	0	0	0	0	0	0	0	0	0	0	0	0	0	0	0	0	0	0	0	0	0	0	0
ENSMUSG00000020707.6	Rnf135	0	0	0	0	0	0	0	0	0	0	0	0	0	0	0	0	1	0	0	0	0	0	1	0	0	0	0	2	0	1	0	2	1	0	0	0	2	0	2	1	0	1	0	0	0	0	0	1
ENSMUSG00000109596.1	Olfr565-ps1	0	0	0	0	0	0	0	0	0	0	0	0	0	0	0	0	0	0	0	0	0	0	0	0	0	0	0	0	0	0	0	0	0	0	0	0	0	0	0	0	0	0	0	0	0	0	0	0
ENSMUSG00000002688.7	Prkd1	0	0	0	0	1	0	0	1	0	0	1	0	0	0	0	0	3	1	0	2	1	2	0	1	1	1	4	0	1	2	1	2	1	2	0	1	1	2	1	0	1	1	1	1	1	0	0	1
ENSMUSG00000108424.1	Gm44590	0	0	0	0	0	0	0	0	0	0	0	0	0	0	0	0	0	0	0	0	0	0	0	0	0	0	0	0	0	0	0	0	0	0	0	0	0	0	0	0	0	0	0	0	0	0	0	0
ENSMUSG00000065238.1	Gm22970	0	0	0	0	0	0	0	0	0	0	0	0	0	0	0	0	0	0	0	0	0	0	0	0	0	0	0	0	0	0	0	0	0	0	0	0	0	0	0	0	0	0	0	0	0	0	0	0
ENSMUSG00000102222.1	Pcdhga10	0	0	0	0	0	0	0	0	0	0	0	0	0	0	0	0	0	0	0	1	0	0	0	0	2	0	1	0	0	1	0	0	2	0	0	0	0	0	0	1	0	0	0	0	0	0	0	0
ENSMUSG00000051493.5	Olfr974	0	0	0	0	0	0	0	0	0	0	0	0	0	0	0	0	0	0	0	0	0	0	0	0	0	0	0	0	0	0	0	0	0	0	0	0	0	0	0	0	0	0	0	0	0	0	0	0
ENSMUSG00000103898.1	Gm30238	0	0	0	0	1	0	0	0	0	0	0	0	1	0	0	0	0	0	0	0	0	0	0	0	0	0	0	0	0	0	0	0	0	0	1	1	1	0	0	0	0	0	0	0	0	0	0	0
ENSMUSG00000026986.14	Hnmt	1	2	1	1	0	1	0	3	0	0	0	0	0	0	0	0	2	4	1	5	3	4	2	3	0	2	1	3	1	1	3	3	7	7	0	2	1	6	4	5	0	1	0	2	4	1	2	2
ENSMUSG00000037235.13	Mxd4	9	7	7	7	7	7	2	7	3	1	4	2	3	2	1	2	25	23	20	20	26	27	21	18	13	16	13	20	25	16	33	22	22	25	19	16	32	25	19	11	6	11	6	8	8	11	18	12
ENSMUSG00000024871.10	Doc2g	1	0	0	0	1	0	0	1	0	0	0	0	0	0	0	0	0	2	0	4	1	2	2	2	2	0	2	0	1	1	0	3	0	1	1	1	0	0	0	1	0	0	0	0	0	2	0	0
ENSMUSG00000028980.14	H6pd	0	2	0	0	0	0	0	0	0	0	0	0	0	0	0	0	0	1	1	1	0	1	1	0	0	1	1	3	1	0	2	1	1	1	0	0	1	1	2	0	4	0	0	1	2	0	1	2
ENSMUSG00000044377.3	Gm13080	0	0	0	0	0	0	0	0	0	0	0	0	0	0	0	0	0	0	0	0	0	0	0	0	0	0	0	0	0	0	0	0	0	0	0	0	0	0	0	0	0	0	0	0	0	0	0	0
ENSMUSG00000069917.7	Hba-a2	13	15	19	27	30	24	22	24	6	12	10	15	1	5	2	4	48	43	26	34	25	45	36	31	41	17	33	39	54	49	68	68	78	70	75	110	110	132	101	83	74	42	31	19	71	103	90	89
ENSMUSG00000103056.1	Gm38268	0	0	0	0	0	0	0	0	0	0	0	0	0	0	0	0	0	0	0	0	0	0	0	0	0	0	0	0	0	0	0	0	0	0	0	0	0	0	0	0	0	0	0	0	0	0	0	0
ENSMUSG00000017466.9	Timp2	13	17	25	16	16	20	10	14	4	5	5	10	4	8	2	5	35	50	52	34	48	57	33	47	20	17	39	38	35	31	34	36	54	35	34	39	54	63	52	55	16	9	4	13	14	19	17	15
ENSMUSG00000097821.1	C130032M10Rik	0	0	0	0	0	0	0	0	0	0	0	0	0	0	0	0	0	0	0	0	0	0	0	0	0	0	0	0	0	0	0	0	0	0	0	0	0	0	0	0	0	0	0	0	0	0	0	0
ENSMUSG00000099240.1	Gm27539	0	0	0	0	0	0	0	0	0	0	0	0	0	0	0	0	0	0	0	0	0	0	0	0	0	0	0	0	0	0	0	0	0	0	0	0	0	0	0	0	0	0	0	0	0	0	0	0
ENSMUSG00000088162.1	Gm23539	0	0	0	0	0	0	0	0	0	0	0	0	0	0	0	0	0	0	0	0	0	0	0	0	0	0	0	0	0	0	0	0	0	0	0	0	0	0	0	0	0	0	0	0	0	0	0	0
ENSMUSG00000014704.10	Hoxa2	0	0	0	0	0	0	0	0	0	0	0	0	0	0	0	0	0	0	0	0	0	0	0	0	0	0	0	0	0	0	0	0	0	0	0	0	0	0	0	0	0	0	0	0	0	0	0	0
ENSMUSG00000106845.1	Gm43156	0	0	0	0	0	0	0	0	0	0	0	0	0	0	0	0	0	0	0	0	0	0	0	0	0	0	0	0	0	0	0	0	0	0	0	0	0	0	0	0	0	0	0	0	0	0	0	0
ENSMUSG00000095591.1	Gm15045	0	0	0	0	0	0	0	0	0	0	0	0	0	1	0	0	0	0	1	0	0	0	0	0	0	0	0	0	1	1	0	0	1	1	1	0	1	0	0	0	0	0	0	0	0	0	0	0
ENSMUSG00000085658.1	Gm15704	0	0	0	0	0	0	0	0	0	0	0	0	0	0	0	0	0	0	0	0	0	0	1	0	0	0	0	0	0	0	0	0	0	0	0	0	0	0	0	0	0	0	0	0	0	0	1	0
ENSMUSG00000080380.1	Gm22102	0	0	0	0	0	0	0	0	0	0	0	0	0	0	0	0	0	0	0	0	0	0	0	0	0	0	0	0	0	0	0	0	0	0	0	0	0	0	0	0	0	0	0	0	0	0	0	0
ENSMUSG00000092706.1	Gm24510	0	0	0	0	0	0	0	0	0	0	0	0	0	0	0	0	0	0	0	0	0	0	0	0	0	0	0	0	0	0	0	0	0	0	0	0	0	0	0	0	0	0	0	0	0	0	0	0
ENSMUSG00000024785.6	Rcl1	0	4	0	2	1	2	0	0	0	0	0	0	0	2	3	1	7	7	2	4	3	7	0	1	5	0	3	6	4	4	2	3	3	4	1	3	3	7	6	5	0	2	2	0	1	3	2	1
ENSMUSG00000084092.1	Gm5843	0	0	0	0	0	0	0	0	0	0	0	0	0	0	0	0	0	0	0	0	0	0	0	0	0	0	0	0	0	0	0	0	0	0	0	0	0	0	0	0	0	0	0	0	0	0	0	0
ENSMUSG00000081809.2	Gm15539	0	0	0	0	0	0	0	0	0	0	0	0	0	0	0	0	0	0	0	0	0	0	0	0	0	0	0	0	0	0	0	0	0	0	0	0	0	0	0	0	0	0	0	0	0	0	0	0
ENSMUSG00000103010.1	Gm37504	0	0	0	0	0	0	0	0	0	0	0	0	0	0	0	0	0	0	0	0	0	0	0	0	0	0	0	0	0	0	0	0	0	0	0	0	0	0	0	0	0	0	0	0	0	0	0	0
ENSMUSG00000006526.11	Tmem110	3	0	2	3	5	3	1	1	1	0	0	0	0	0	0	0	4	3	4	4	5	10	8	5	2	2	7	4	2	4	2	1	3	9	1	2	5	7	5	4	3	2	1	0	1	1	0	1
ENSMUSG00000052572.16	Dlg2	12	10	15	8	17	9	1	6	1	3	7	2	3	5	1	2	47	39	39	25	40	48	23	23	11	16	30	36	25	24	29	28	21	21	16	16	53	42	20	31	9	9	8	6	14	15	16	10
ENSMUSG00000069258.10	Prl2b1	0	0	0	0	0	0	0	0	0	0	0	0	0	0	0	0	0	0	0	0	0	0	0	0	0	0	0	0	0	0	0	0	0	0	0	0	0	0	0	0	0	0	0	0	0	0	0	0
ENSMUSG00000030889.14	Vwa3a	0	0	0	0	0	2	0	0	0	0	0	0	0	0	0	0	1	0	0	0	0	1	0	1	0	0	1	2	4	0	1	1	3	0	0	0	0	0	1	2	0	0	1	1	0	0	0	1
ENSMUSG00000103904.1	Gm37497	0	0	0	0	0	0	0	0	0	0	0	0	0	0	0	0	0	0	0	0	0	0	0	0	0	0	0	0	0	0	0	0	0	0	0	0	0	0	0	0	0	0	0	0	0	0	0	0
ENSMUSG00000097789.2	Gm2115	0	0	0	0	0	0	0	0	0	0	0	0	0	0	0	0	1	1	0	2	1	1	2	1	1	0	1	0	2	1	0	0	0	0	2	4	0	3	4	1	1	0	0	0	1	2	0	0
ENSMUSG00000065485.1	Mir219a-2	0	0	0	0	0	0	0	0	0	0	0	0	0	0	0	0	0	0	0	0	0	0	0	0	0	0	0	0	0	0	0	0	0	0	0	0	0	0	0	0	0	0	0	0	0	0	0	0
ENSMUSG00000085612.1	Gm15868	0	0	0	0	0	0	0	0	0	0	0	0	0	0	0	0	0	1	0	0	0	0	0	0	0	0	0	0	0	0	0	0	0	0	0	0	0	0	0	0	0	0	0	0	0	0	0	0
ENSMUSG00000022452.14	Smdt1	52	40	53	43	56	52	26	36	6	11	17	11	12	16	6	4	147	126	140	121	110	126	97	85	47	30	65	79	66	57	59	69	107	131	81	102	139	154	121	111	37	29	22	21	29	41	39	33
ENSMUSG00000066389.1	Rpl31-ps1	2	1	1	1	0	3	1	1	0	0	0	0	0	0	0	0	5	5	2	2	1	1	1	1	0	0	1	2	0	0	0	1	4	0	0	2	2	5	2	0	0	0	0	0	0	0	0	1
ENSMUSG00000110153.1	RP24-235D23.3	0	0	0	0	0	0	0	0	0	0	0	0	0	0	0	0	0	0	0	0	0	0	0	0	0	0	0	0	0	0	0	0	0	0	0	0	0	0	0	0	0	0	0	0	0	0	0	0
ENSMUSG00000027002.13	Nckap1	7	13	10	12	9	15	15	8	3	6	4	9	3	6	1	7	37	43	41	34	43	47	32	37	44	18	55	59	43	39	37	30	42	38	30	45	49	77	55	42	29	34	22	12	37	39	42	28
ENSMUSG00000087049.1	Bach2it1	0	0	0	0	0	0	0	0	0	0	0	0	0	0	0	0	0	0	0	0	0	1	0	0	0	0	0	0	0	0	0	0	0	0	0	0	0	0	0	0	0	0	0	0	0	0	0	0
ENSMUSG00000025321.14	Itgb8	0	3	2	1	0	0	1	1	0	1	0	2	1	1	0	0	6	9	7	5	5	4	3	1	1	2	6	7	7	4	3	6	4	5	3	6	8	9	3	3	4	4	1	2	1	4	2	2
ENSMUSG00000096975.1	Gm16386	1	1	0	0	0	0	0	0	0	0	0	0	0	0	1	0	0	0	0	0	0	0	0	1	0	0	0	0	0	0	0	0	0	0	0	0	1	2	0	1	0	0	0	0	0	0	1	0
ENSMUSG00000041608.7	Entpd3	1	0	2	0	0	1	0	0	0	0	0	0	0	0	1	0	4	2	4	3	1	3	2	3	1	4	1	2	3	3	3	3	1	1	0	3	3	4	2	2	2	1	0	3	0	0	1	1
ENSMUSG00000087859.1	Gm22796	0	0	0	0	0	0	0	0	0	0	0	0	0	0	0	0	0	0	0	0	0	0	0	0	0	0	0	0	0	0	0	0	0	0	0	0	0	0	0	0	0	0	0	0	0	0	0	0
ENSMUSG00000084897.1	Gm14226	0	0	0	0	0	0	0	0	0	0	0	0	0	0	0	0	0	0	0	0	0	0	0	0	0	0	0	0	0	0	0	0	0	0	0	0	0	0	0	0	0	0	0	0	0	0	0	0
ENSMUSG00000100045.1	Gm20929	0	0	0	0	0	0	0	0	0	0	0	0	0	0	0	0	0	0	0	0	0	0	0	0	0	0	0	0	0	0	0	0	0	0	0	0	0	0	0	0	0	0	0	0	0	0	0	0
ENSMUSG00000093686.1	Gm4705	0	0	0	0	0	0	0	0	0	0	0	0	0	0	0	0	1	1	0	0	0	0	0	0	0	0	0	0	0	0	0	0	0	0	0	0	0	0	0	0	0	0	0	0	0	0	0	0
ENSMUSG00000104989.1	Gm44481	0	0	0	0	0	0	0	0	0	0	0	0	0	0	0	0	0	0	0	0	0	0	0	0	0	0	0	0	0	0	0	0	0	0	0	0	0	0	0	0	0	0	0	0	0	0	0	0
ENSMUSG00000046807.9	Lrrc75b	1	0	5	2	1	6	1	0	0	1	2	2	1	0	0	1	2	0	4	2	3	4	0	2	1	0	2	1	1	1	0	1	0	2	5	2	4	4	0	2	1	1	0	1	1	0	1	1
ENSMUSG00000027875.12	Hmgcs2	2	2	2	1	1	4	0	4	0	0	1	1	1	0	0	0	5	2	2	2	6	4	2	3	4	2	1	4	6	6	3	5	3	4	2	1	3	5	2	3	3	2	1	0	5	7	1	3
ENSMUSG00000106680.1	Gm43852	0	0	0	0	0	0	0	0	0	0	0	0	0	0	0	0	0	0	0	0	0	2	1	0	0	0	0	0	0	0	1	0	0	0	0	0	0	1	1	0	0	0	0	0	0	0	0	0
ENSMUSG00000106999.1	Gm42734	0	0	0	0	0	0	0	0	0	0	0	0	0	0	0	0	0	0	0	0	0	0	0	0	0	0	0	0	0	0	0	0	0	0	0	0	0	0	0	0	0	0	0	0	0	0	0	0
ENSMUSG00000095006.1	Mir465c-2	0	0	0	0	0	0	0	0	0	0	0	0	0	0	0	0	0	0	0	0	0	0	0	0	0	0	0	0	0	0	0	0	0	0	0	0	0	0	0	0	0	0	0	0	0	0	0	0
ENSMUSG00000096049.1	Gm2075	0	0	0	0	0	0	0	0	0	0	0	0	0	0	0	0	0	0	0	0	0	0	0	0	0	0	0	0	0	0	0	0	0	0	0	0	0	0	0	0	0	0	0	0	0	0	0	0
ENSMUSG00000044724.8	Gpr152	0	0	0	0	0	0	0	0	0	0	0	0	0	0	0	0	0	0	0	0	0	0	0	0	0	0	0	0	0	0	0	0	0	0	0	0	0	0	0	0	0	0	0	0	0	0	0	0
ENSMUSG00000020053.18	Igf1	0	3	2	2	0	2	0	2	1	0	1	1	1	0	0	0	5	6	0	1	4	5	2	2	3	2	1	2	4	5	2	3	1	2	4	2	4	3	1	0	1	0	0	1	0	0	0	0
ENSMUSG00000031779.3	Ccl22	0	0	0	0	0	0	0	0	0	0	0	0	0	0	0	0	0	0	0	0	0	0	0	0	0	0	0	0	0	0	0	0	0	0	0	0	0	1	0	0	0	0	0	0	0	0	0	0
ENSMUSG00000046192.4	Iqub	0	0	0	0	0	0	0	0	0	0	0	0	0	0	0	0	0	0	0	0	0	0	1	1	0	0	0	0	0	3	1	0	2	0	1	0	0	1	0	0	0	0	0	0	0	2	0	0
ENSMUSG00000092008.1	Cyp2c69	0	0	0	0	0	0	0	0	0	0	0	0	0	0	0	0	0	0	0	0	0	0	0	0	0	0	0	0	0	0	0	0	0	0	0	0	0	0	0	0	0	0	0	0	0	0	0	0
ENSMUSG00000032740.16	Ccdc88a	27	21	26	32	17	33	13	12	13	9	22	17	13	14	7	1	36	49	28	26	37	40	24	23	38	23	55	51	53	53	42	39	19	19	28	20	45	44	32	21	35	13	17	9	20	19	24	26
ENSMUSG00000057777.4	Mab21l2	0	0	0	0	0	0	0	0	0	0	0	0	0	0	0	0	0	0	0	0	0	0	0	1	0	1	1	0	0	0	0	0	0	0	0	0	1	0	0	0	0	0	0	0	0	0	0	0
ENSMUSG00000027333.18	Smox	3	5	3	2	3	7	7	1	2	1	1	3	0	0	0	0	5	9	10	8	8	14	13	7	7	7	7	4	9	7	12	9	7	8	4	5	6	14	9	4	4	3	2	4	4	3	5	8
ENSMUSG00000055748.12	Gsdmc4	0	0	0	0	0	0	0	0	0	0	0	0	0	0	0	0	0	0	1	0	0	0	0	0	0	0	0	0	0	0	0	0	0	0	0	0	0	0	0	0	0	0	0	0	0	0	0	0
ENSMUSG00000084604.1	Gm22205	0	0	0	0	0	0	0	0	0	0	0	0	0	0	0	0	0	0	0	0	0	0	0	0	0	0	0	0	0	0	0	0	0	0	0	0	1	0	0	0	0	0	0	0	0	0	0	0
ENSMUSG00000098263.1	Mir6938	0	0	0	0	0	0	0	0	0	0	0	0	0	0	0	0	0	0	0	0	0	0	0	0	0	0	0	0	0	0	0	0	0	0	0	0	0	0	0	0	0	0	0	0	0	0	0	0
ENSMUSG00000034275.17	Igsf9b	0	0	0	0	0	0	0	0	1	0	2	0	0	0	0	0	0	0	1	1	2	0	1	2	2	0	0	1	1	1	0	1	0	0	0	0	0	1	1	0	0	0	0	0	1	0	1	0
ENSMUSG00000100979.1	Gm29347	0	0	0	0	0	0	0	0	0	0	0	0	0	0	0	0	0	0	0	0	0	0	0	0	0	0	0	0	0	0	0	0	0	0	0	0	0	0	0	0	0	0	0	0	0	0	0	0
ENSMUSG00000105001.1	AC117232.1	0	0	0	0	0	0	0	0	0	0	0	0	0	0	0	0	0	0	0	0	0	0	0	0	0	0	0	0	0	0	0	0	0	0	0	0	0	0	0	0	0	0	0	0	0	0	0	0
ENSMUSG00000029420.12	Rimbp2	1	1	3	2	1	2	1	1	2	7	1	3	1	0	1	0	9	5	10	8	9	17	6	6	10	6	15	10	16	18	13	11	6	9	5	6	8	7	10	10	10	8	5	9	9	13	12	12
ENSMUSG00000026227.11	2810459M11Rik	0	1	3	0	0	1	1	1	0	0	1	0	2	0	0	1	0	1	3	2	3	1	1	2	0	1	3	2	0	1	1	1	4	1	2	0	0	1	3	3	0	2	0	0	1	2	0	1
ENSMUSG00000035184.15	Fam124a	5	4	9	4	3	5	1	4	3	3	6	2	1	3	1	1	8	7	3	10	10	10	3	3	4	2	3	2	10	5	4	3	4	9	4	6	7	0	2	4	1	4	1	0	2	6	3	1
ENSMUSG00000068536.11	Doxl2	0	0	0	0	0	0	0	0	0	0	0	0	0	0	0	0	0	0	0	0	0	0	0	0	0	0	0	0	0	0	0	0	0	0	0	0	0	0	0	0	0	0	0	0	0	0	0	0
ENSMUSG00000039671.18	Zmynd8	8	13	9	8	10	7	2	11	5	5	2	5	5	2	2	1	9	12	16	12	19	25	9	13	6	3	13	7	12	12	10	3	11	9	14	9	15	14	10	16	9	1	1	1	4	6	7	7
ENSMUSG00000031827.12	Cotl1	9	11	21	23	16	17	6	11	7	6	14	5	4	2	0	3	23	14	22	14	21	12	17	16	3	7	11	14	10	8	5	10	12	12	6	8	16	21	16	13	6	5	1	3	4	9	7	6
ENSMUSG00000100992.1	Gm23925	0	0	0	0	0	0	0	0	0	0	0	0	0	0	0	0	0	0	0	0	0	0	0	0	0	0	0	0	0	0	0	0	0	0	0	0	0	0	0	0	0	0	0	0	0	0	0	0
ENSMUSG00000014980.14	Tsen15	3	1	3	1	3	2	2	2	1	0	2	1	0	1	0	0	5	7	6	13	4	7	5	7	4	1	5	4	3	3	1	1	8	7	4	3	5	5	6	4	3	4	1	0	5	0	4	1
ENSMUSG00000090716.2	Gm3371	0	0	0	0	0	0	0	0	0	0	0	0	0	0	0	0	0	0	0	0	0	0	0	0	0	0	0	0	0	0	0	0	0	0	0	0	0	0	0	0	0	0	0	0	0	0	0	0
ENSMUSG00000013878.18	Rnf170	0	1	2	1	2	3	0	3	0	1	0	0	1	0	0	0	4	4	8	5	3	10	2	3	1	2	0	5	0	2	1	4	7	4	4	5	10	10	1	6	3	3	2	0	1	0	5	1
ENSMUSG00000105884.1	Gm22711	0	0	0	0	0	0	0	0	0	0	0	0	0	0	0	0	0	0	0	0	0	0	0	0	0	0	0	0	0	0	0	0	0	0	0	0	0	0	0	0	0	0	0	0	0	0	0	0
ENSMUSG00000096008.1	Gm15100	0	0	0	0	0	0	0	0	0	0	0	0	0	0	0	0	0	0	0	0	0	0	0	0	0	0	0	0	0	0	0	0	0	0	0	0	0	0	0	0	0	0	0	0	0	0	0	0
ENSMUSG00000050366.5	Olfr524	0	0	0	0	0	0	0	0	0	0	0	0	0	0	0	0	0	0	0	0	0	0	0	0	0	0	0	0	0	0	0	0	0	0	0	0	0	0	0	0	0	0	0	0	0	0	0	0
ENSMUSG00000077537.1	Gm22544	0	0	0	0	0	0	0	0	0	0	0	0	0	0	0	0	0	0	0	0	0	0	0	0	0	0	0	0	0	0	0	0	0	0	0	0	0	0	0	0	0	0	0	0	0	0	0	0
ENSMUSG00000086896.1	Cyp4x1os	0	1	0	0	1	0	0	0	0	0	0	0	0	0	0	0	0	0	0	0	0	0	0	0	0	0	0	0	0	0	0	0	0	0	1	0	0	0	0	0	0	0	0	0	0	0	0	0
ENSMUSG00000102931.1	Gm38114	0	0	0	0	0	0	0	0	0	0	0	0	0	0	0	0	0	0	0	0	0	0	0	0	0	0	0	0	0	0	0	0	0	0	0	0	0	0	0	0	0	0	0	0	0	0	0	0
ENSMUSG00000108841.1	Gm626	0	0	0	0	0	0	0	0	0	0	0	0	0	0	0	0	0	0	0	0	1	0	0	2	0	0	1	0	0	0	1	0	0	0	0	0	0	0	0	0	0	0	0	0	0	0	0	0
ENSMUSG00000107867.1	Gm43992	0	0	0	0	0	0	0	0	0	0	0	0	0	0	0	0	0	0	0	0	0	0	0	0	0	0	0	0	0	0	0	0	0	0	0	0	0	0	0	0	0	0	0	0	0	0	0	0
ENSMUSG00000020605.8	Hs1bp3	0	0	1	2	0	1	1	0	0	0	0	0	0	0	0	0	4	1	0	1	0	1	0	0	1	0	4	1	1	0	0	1	1	6	2	2	2	1	1	2	1	0	0	0	1	1	1	1
ENSMUSG00000035047.9	Kri1	1	0	0	0	1	0	0	1	1	1	1	0	0	1	0	0	2	1	3	1	3	2	2	2	0	0	2	1	3	3	3	0	2	3	0	3	4	3	2	2	0	0	2	0	1	1	2	3
ENSMUSG00000070709.12	1700049G17Rik	0	0	0	1	1	1	0	1	0	0	0	0	1	0	0	0	0	2	0	1	0	1	0	3	0	0	0	1	0	0	3	0	0	1	2	3	2	0	0	0	0	0	1	1	0	0	0	1
ENSMUSG00000108972.1	Gm7675	0	0	0	0	0	0	0	0	0	0	0	0	0	0	0	0	0	0	0	0	0	0	0	0	0	0	0	0	0	0	0	0	0	0	0	0	0	0	0	0	0	0	0	0	0	0	0	0
ENSMUSG00000107540.1	Gm43911	0	0	0	0	0	0	0	0	0	0	0	0	0	0	0	0	0	0	0	0	0	0	0	0	0	0	0	0	0	0	0	0	0	0	0	0	0	0	0	0	0	0	0	0	0	0	0	0
ENSMUSG00000077111.2	Mir18b	0	0	0	0	0	0	0	0	0	0	0	0	0	0	0	0	0	0	0	0	0	0	0	0	0	0	0	0	0	0	0	0	0	0	0	0	0	0	0	0	0	0	0	0	0	0	0	0
ENSMUSG00000082341.1	Gm14143	0	0	0	0	0	0	0	0	0	0	0	0	0	0	0	0	0	0	0	0	0	0	0	0	0	0	0	0	0	0	0	0	0	0	0	0	0	0	0	0	0	0	0	0	0	0	0	0
ENSMUSG00000107682.1	Gm43918	0	0	0	0	0	0	0	0	0	0	0	0	0	0	0	0	0	0	0	0	0	0	0	0	0	0	0	0	0	0	0	0	0	0	0	0	0	0	0	0	0	0	0	0	0	0	0	0
ENSMUSG00000093966.2	Trav4-3	0	0	0	0	0	0	0	0	0	0	0	0	0	0	0	0	0	0	0	0	0	0	0	0	0	0	0	0	0	0	0	0	0	0	0	0	0	0	0	0	0	0	0	0	0	0	0	0
ENSMUSG00000101389.1	Ms4a4a	0	0	0	0	0	0	0	0	0	0	0	0	0	0	0	0	0	0	0	0	0	0	0	0	0	0	0	0	0	0	0	0	0	0	0	0	0	0	0	0	0	0	0	0	0	0	0	0
ENSMUSG00000082716.1	Rpl31-ps5	0	0	0	0	0	0	0	0	0	0	0	0	0	0	0	0	0	0	0	0	0	0	1	0	0	0	0	0	0	0	0	0	0	0	0	0	0	0	0	0	0	0	0	0	0	0	0	0
ENSMUSG00000073243.2	Gm9	0	0	0	0	0	0	0	0	0	0	0	0	0	0	0	0	0	0	0	0	0	0	0	0	0	0	0	0	0	0	0	0	0	0	0	0	0	0	0	0	0	0	0	0	0	0	0	0
ENSMUSG00000077601.1	Gm22674	0	0	0	0	0	0	0	0	0	0	0	0	0	0	0	0	0	0	0	0	0	0	0	0	0	0	0	0	0	0	0	0	0	0	0	0	0	0	0	0	0	0	0	0	0	0	0	0
ENSMUSG00000097906.1	Gm9625	0	2	0	2	0	0	1	1	0	1	0	0	0	0	0	0	0	1	1	0	0	0	2	0	0	0	0	0	0	0	0	1	0	0	0	0	2	2	0	1	0	0	1	0	0	1	0	0
ENSMUSG00000092599.1	1700010K23Rik	0	0	0	0	1	0	0	0	0	0	0	0	0	0	0	0	0	0	0	0	0	1	1	0	1	0	0	0	0	1	0	1	0	0	0	0	0	1	1	0	0	1	0	0	0	0	0	0
ENSMUSG00000021208.9	Ifi27l2b	0	0	0	0	0	0	0	0	0	0	0	0	0	0	0	0	0	0	0	0	0	0	0	0	0	0	0	0	0	0	0	0	0	0	0	0	0	0	0	0	0	0	1	0	0	0	0	0
ENSMUSG00000084163.1	Gm11901	0	0	0	0	0	0	0	0	0	0	0	0	0	0	0	0	0	0	0	0	0	0	0	0	0	0	0	0	0	0	0	0	0	0	0	0	0	0	0	0	0	0	0	0	0	0	0	0
ENSMUSG00000097362.1	Gm26544	0	0	0	0	0	0	0	0	0	0	0	0	0	0	0	0	0	0	0	0	0	0	0	0	0	0	0	0	0	0	0	0	0	0	0	0	0	0	0	0	0	0	0	0	0	0	0	0
ENSMUSG00000097891.1	Gm3650	0	0	0	0	0	0	0	0	0	0	0	0	0	0	0	0	0	0	0	0	0	0	0	0	0	0	0	0	0	0	0	0	0	0	0	0	0	0	0	0	0	0	0	0	0	0	0	0
ENSMUSG00000104470.1	Gm38207	0	0	0	0	0	0	0	0	0	0	0	0	0	0	0	0	0	0	0	0	0	0	0	0	0	0	0	0	0	0	0	0	0	0	0	0	0	0	0	0	0	0	0	0	0	0	0	0
ENSMUSG00000094217.2	Gm20794	0	0	0	0	0	0	0	0	0	0	0	0	0	0	0	0	0	0	0	0	0	0	0	0	0	0	0	0	0	0	0	0	0	0	0	0	0	0	0	0	0	0	0	0	0	0	0	0
ENSMUSG00000017003.7	Svs3a	0	0	0	0	0	0	0	0	0	0	0	0	0	0	0	0	0	0	0	0	0	0	0	0	0	0	0	0	0	0	0	0	0	0	0	0	0	0	0	0	0	0	0	0	0	0	0	0
ENSMUSG00000089423.1	Gm26007	0	0	0	0	0	0	0	0	0	0	0	0	0	0	0	0	0	0	0	0	0	0	0	0	0	0	0	0	0	0	0	0	0	0	0	0	0	0	0	0	0	0	0	0	0	0	0	0
ENSMUSG00000036500.4	Akp3	0	0	0	0	0	0	0	0	0	0	0	0	0	0	0	0	0	0	0	0	0	0	0	0	0	0	0	0	0	0	0	0	0	0	0	0	0	0	0	0	0	0	0	0	0	0	0	0
ENSMUSG00000081736.1	Gm14971	0	0	0	0	0	0	0	0	0	0	0	0	0	0	0	0	0	0	0	0	0	0	0	0	0	0	0	0	0	0	0	0	0	0	0	0	0	0	0	0	0	0	0	0	0	0	0	0
ENSMUSG00000097937.1	Gm6967	0	1	0	0	0	0	0	0	0	0	0	0	0	0	0	0	0	0	1	1	0	0	0	0	0	0	1	1	0	0	0	0	0	0	0	0	0	0	0	0	0	0	0	0	0	0	0	0
ENSMUSG00000104543.1	Gm6602	0	0	0	0	0	0	0	0	0	0	0	0	0	0	0	1	0	0	0	0	0	0	0	0	0	0	0	0	0	0	0	0	0	0	0	0	0	0	0	0	0	0	0	0	0	0	0	0
ENSMUSG00000080345.3	Gm24586	0	0	0	0	0	0	0	0	0	0	0	0	0	0	0	0	0	0	0	0	0	0	0	0	0	0	0	0	0	0	0	0	0	0	0	0	0	0	0	0	0	0	0	0	0	0	0	0
ENSMUSG00000006522.15	Itih3	1	0	0	0	0	0	0	1	0	0	0	1	0	1	0	0	1	4	2	3	0	3	2	3	0	1	7	5	7	1	4	3	7	6	6	4	6	6	7	4	4	3	1	5	6	5	2	7
ENSMUSG00000020527.14	Myo19	0	0	0	1	0	0	0	1	0	0	0	0	0	0	0	0	0	0	1	0	1	1	0	1	0	0	0	1	1	0	1	0	1	0	0	0	1	0	1	0	0	0	0	0	0	0	1	0
ENSMUSG00000060411.3	Npn2	0	0	0	0	0	0	0	0	0	0	0	0	0	0	0	0	0	0	0	0	0	0	0	0	0	0	0	0	0	0	0	0	0	0	0	0	0	0	0	0	0	0	0	0	0	0	0	0
ENSMUSG00000102806.1	Ighv1-19-1	0	0	0	0	0	0	0	0	0	0	0	0	0	0	0	0	0	0	0	0	0	0	0	0	0	0	0	0	0	0	0	0	0	0	0	0	0	0	0	0	0	0	0	0	0	0	0	0
ENSMUSG00000108197.1	Gm44214	0	0	1	1	0	0	0	0	0	0	0	0	0	0	0	0	1	1	0	2	2	0	0	1	0	0	0	0	0	1	0	0	0	0	0	1	1	1	0	1	0	1	1	0	0	1	0	0
ENSMUSG00000086575.1	Gm14104	0	0	0	1	0	0	0	0	0	0	0	0	0	0	0	0	0	0	0	0	0	0	0	0	0	0	0	0	0	0	0	0	0	0	0	0	0	1	0	0	0	0	0	0	0	0	0	0
ENSMUSG00000103273.1	Gm37913	0	0	0	0	0	0	0	0	0	0	0	0	0	0	0	0	0	0	0	0	0	0	0	0	0	0	0	0	0	0	0	0	1	0	0	0	0	0	0	0	0	1	0	0	0	1	0	0
ENSMUSG00000028076.12	Cd1d1	0	2	3	1	1	1	0	0	0	0	0	1	0	0	0	0	1	0	0	0	0	2	1	0	0	0	1	0	1	0	0	0	0	0	0	0	1	0	0	0	0	0	0	0	1	0	2	0
ENSMUSG00000062202.13	Btbd9	13	9	14	13	8	8	12	10	14	15	9	19	9	14	3	5	8	9	14	14	9	11	6	5	22	16	28	21	33	27	30	22	12	8	11	12	18	18	17	15	15	10	10	5	6	20	18	16
ENSMUSG00000030037.9	Mrpl53	0	0	0	0	0	0	0	0	0	0	0	0	0	0	0	0	0	0	0	0	0	0	0	0	0	0	0	0	0	0	0	0	0	0	0	0	0	0	0	0	0	0	0	0	0	0	0	0
ENSMUSG00000030162.14	Olr1	0	0	0	0	0	0	0	0	0	0	0	0	0	0	0	0	0	0	0	0	0	0	0	0	0	0	0	0	0	1	0	0	0	0	0	0	0	0	0	0	0	0	0	0	0	0	0	0
ENSMUSG00000086112.1	4930563I02Rik	0	0	0	0	0	0	0	0	0	0	0	0	0	0	0	0	0	0	0	0	0	0	0	0	0	0	0	0	0	0	0	0	0	0	0	0	0	0	0	0	0	0	0	0	0	0	0	0
ENSMUSG00000100972.1	Gm28553	0	0	0	0	0	0	0	0	0	0	0	0	0	0	0	0	0	0	0	0	0	0	0	0	0	0	0	0	0	0	0	0	0	0	0	0	0	0	0	0	0	0	0	0	0	0	0	0
ENSMUSG00000103214.1	Gm38286	0	0	0	0	0	0	0	0	0	0	0	0	0	0	0	0	0	0	0	0	1	0	0	0	0	0	0	0	0	0	1	0	0	1	0	0	0	0	0	0	0	0	0	0	0	0	0	0
ENSMUSG00000086713.1	4930407G08Rik	0	0	0	0	0	0	0	0	0	0	0	0	0	0	0	0	0	0	0	0	0	0	0	0	0	0	0	0	0	0	0	0	0	0	0	0	0	0	0	0	0	0	0	0	0	0	0	0
ENSMUSG00000085043.1	Gm13184	0	0	0	0	0	0	0	0	0	0	0	0	0	0	0	0	0	0	0	0	0	0	0	0	0	0	0	0	0	0	0	0	0	0	0	0	0	0	0	0	0	0	0	0	0	0	0	0
ENSMUSG00000027845.15	Dclre1b	2	0	0	0	1	1	0	1	0	1	1	0	0	1	0	0	1	0	0	0	0	0	0	0	0	0	1	1	1	0	1	2	0	3	1	0	3	0	0	0	1	1	0	0	1	0	2	4
ENSMUSG00000052751.16	Repin1	3	2	1	0	3	1	0	0	0	1	1	1	0	0	0	0	2	1	3	2	0	2	4	3	1	0	2	4	6	5	2	2	2	5	1	8	0	4	6	2	2	0	0	1	2	5	5	3
ENSMUSG00000032128.14	Robo3	0	0	0	0	0	0	0	0	0	0	0	0	0	0	0	0	1	1	1	2	0	2	0	0	1	1	2	0	1	2	1	0	2	1	0	1	0	0	0	0	1	0	0	0	0	0	1	1
ENSMUSG00000103518.1	Gm37428	0	0	0	0	0	0	0	0	0	0	0	0	0	0	0	0	0	0	0	0	0	0	0	0	0	0	0	0	0	0	0	0	0	0	0	0	0	0	0	0	0	0	0	0	0	0	0	0
ENSMUSG00000100044.1	Gm9553	0	0	0	0	0	0	0	0	0	0	0	0	0	0	0	0	0	0	0	0	0	0	0	0	0	0	0	0	0	0	0	0	0	0	0	0	0	0	0	0	0	0	0	0	0	0	0	0
ENSMUSG00000025156.17	Gps1	12	14	18	11	9	14	23	13	5	5	7	4	3	3	1	4	29	26	28	24	27	33	24	15	12	5	21	22	13	8	21	19	30	33	21	23	36	31	29	23	9	7	6	2	16	20	18	10
ENSMUSG00000105192.1	Gm42796	0	0	0	0	0	0	0	0	0	0	0	0	0	0	0	0	0	0	0	0	0	0	0	0	0	0	0	0	0	0	0	0	0	0	0	0	0	0	0	0	0	0	0	0	0	0	0	0
ENSMUSG00000028152.10	Tspan5	3	4	10	7	6	6	4	9	2	0	4	5	0	1	0	4	17	19	21	15	20	26	14	9	4	5	11	13	19	15	10	12	25	24	21	15	23	28	25	25	7	9	4	4	7	14	11	13
ENSMUSG00000028990.13	Lzic	2	5	2	0	1	3	5	2	0	0	1	2	0	1	0	0	0	4	5	1	2	4	2	3	2	0	2	1	1	4	4	2	2	1	1	0	1	1	0	1	0	3	0	0	2	0	0	2
ENSMUSG00000089947.1	Gm15509	0	0	0	0	0	0	0	0	0	0	0	0	0	0	0	0	0	0	0	0	0	0	0	0	0	0	0	0	0	0	0	0	0	0	0	0	0	0	0	0	0	0	0	0	0	0	0	0
ENSMUSG00000103943.5	Gm37344	0	0	0	0	0	0	0	0	0	0	0	0	0	0	0	0	0	0	0	0	0	0	0	0	0	0	0	0	0	0	0	0	0	0	0	0	0	0	0	0	0	0	0	0	0	0	0	0
ENSMUSG00000083705.2	Gm8624	0	0	0	0	0	1	0	1	0	0	0	0	0	0	1	0	1	0	0	2	2	1	0	0	0	0	0	0	0	0	0	0	0	0	0	0	2	1	0	0	0	0	0	0	0	0	0	1
ENSMUSG00000088767.1	Gm22636	0	0	0	0	0	0	0	0	0	0	0	0	0	0	0	0	0	0	0	0	0	0	0	0	0	0	0	0	0	0	0	0	0	0	0	0	0	0	0	0	0	0	0	0	0	0	0	0
ENSMUSG00000040003.18	Magi2	4	4	5	6	10	5	2	7	1	2	1	1	2	2	1	0	14	10	10	4	12	16	9	11	5	2	11	7	12	13	6	4	8	10	10	9	7	18	12	10	6	2	3	3	4	5	2	5
ENSMUSG00000005043.13	Sgsh	0	0	0	0	0	0	0	0	1	0	0	0	0	0	0	1	2	1	2	1	1	1	2	1	0	0	2	0	1	0	1	1	0	1	1	1	3	0	0	1	4	1	0	0	1	1	1	1
ENSMUSG00000102909.1	Gm2453	0	0	0	0	0	0	0	0	0	0	0	0	0	0	0	0	0	0	0	0	0	0	0	0	0	0	0	0	0	0	0	0	0	0	0	0	0	0	0	0	0	0	0	0	0	0	0	0
ENSMUSG00000067149.6	Jchain	0	0	0	0	0	0	0	0	0	0	0	0	0	0	0	0	0	0	0	0	0	0	0	0	0	0	0	0	0	0	0	1	0	0	0	0	0	0	0	0	0	0	0	0	0	0	0	0
ENSMUSG00000081539.1	Gm11990	0	0	0	0	0	0	0	0	0	0	0	0	0	0	0	0	0	0	0	0	0	0	0	0	0	0	0	0	0	0	0	0	0	0	0	0	0	0	0	0	0	0	0	0	0	0	0	0
ENSMUSG00000027908.2	Tchhl1	0	0	0	0	0	0	0	0	0	0	0	0	0	0	0	0	0	0	0	0	0	0	0	0	0	0	0	0	0	0	0	0	0	0	0	0	0	0	0	0	0	0	0	0	0	0	0	0
ENSMUSG00000110311.1	RP23-89F9.7	1	0	0	1	0	0	0	0	0	0	0	0	0	0	0	0	0	0	0	0	0	0	0	0	0	0	0	0	0	0	0	0	0	0	0	0	0	0	0	0	0	0	0	0	0	0	0	0
ENSMUSG00000089509.1	Gm23474	0	0	0	0	0	0	0	0	0	0	0	0	0	0	0	0	0	0	0	0	0	0	0	0	0	0	0	0	0	0	0	0	0	0	0	0	0	0	0	0	0	0	0	0	0	0	0	0
ENSMUSG00000100553.6	Gm17751	0	0	0	0	0	0	0	0	0	0	0	0	0	1	0	0	0	0	0	0	0	0	0	0	0	0	0	0	0	0	0	0	0	0	0	0	0	0	0	0	0	0	0	0	0	0	0	0
ENSMUSG00000040794.5	C1qtnf4	20	20	16	32	26	19	6	21	9	4	17	18	1	11	3	5	118	102	121	100	108	126	79	88	36	38	60	67	78	59	71	69	95	105	73	85	95	114	95	93	55	32	31	26	42	58	58	54
ENSMUSG00000056018.14	Ccdc7b	0	0	0	0	0	0	0	0	0	1	0	0	0	0	0	0	0	0	0	0	0	0	0	0	0	0	0	0	0	0	0	0	0	0	0	0	0	0	0	0	0	0	0	0	0	0	0	0
ENSMUSG00000101875.1	Gm6028	0	0	0	0	0	1	0	1	0	0	0	0	0	0	0	0	0	1	1	0	1	0	1	0	1	0	0	2	0	0	0	0	0	0	0	0	0	0	0	0	0	0	0	0	0	0	1	0
ENSMUSG00000100752.1	Gm28847	0	0	0	0	0	0	0	0	0	0	0	0	0	0	0	0	0	0	0	0	0	0	0	0	0	0	0	0	0	0	0	0	0	0	0	0	0	0	0	0	0	0	0	0	0	0	0	0
ENSMUSG00000092263.1	Vmn2r-ps79	0	0	0	0	0	0	0	0	0	0	0	0	0	0	0	0	0	0	0	0	0	0	0	0	0	0	0	0	0	0	0	0	0	0	0	0	0	0	0	0	0	0	0	0	0	0	0	0
ENSMUSG00000109715.1	RP23-384C18.12	0	0	0	1	0	0	0	1	0	0	0	0	0	0	0	0	0	0	3	0	0	2	0	2	0	0	0	0	0	0	0	0	2	0	1	2	1	0	1	0	0	0	0	1	1	0	0	1
ENSMUSG00000020368.15	Canx	19	8	22	26	20	19	9	13	4	8	7	12	9	9	2	8	48	48	60	49	83	74	48	48	33	17	59	49	34	40	58	41	55	44	34	41	83	96	40	45	27	18	19	17	24	37	34	21
ENSMUSG00000029657.15	Hsph1	5	9	6	4	5	11	3	2	2	4	3	3	2	5	0	2	23	18	24	22	34	36	25	15	14	6	26	27	35	32	28	22	28	33	23	28	37	49	30	30	25	29	16	12	25	26	24	31
ENSMUSG00000033712.5	Ccar2	1	4	2	1	7	1	2	7	7	5	5	5	4	2	2	0	4	8	4	7	7	8	4	4	3	9	9	8	8	6	4	4	7	6	7	5	9	0	7	6	6	4	6	3	6	7	4	2
ENSMUSG00000088746.1	Gm23225	0	0	0	0	0	0	0	0	0	0	0	0	0	0	0	0	0	0	0	0	0	0	0	0	0	0	0	0	0	0	0	0	0	0	0	0	0	0	0	0	0	0	0	0	0	0	0	0
ENSMUSG00000109273.1	Gm45101	0	0	0	0	0	0	0	0	0	0	0	0	0	0	0	0	0	0	0	0	0	0	0	0	0	0	0	0	0	0	0	0	0	0	0	0	0	0	0	0	0	0	0	0	0	0	0	0
ENSMUSG00000107096.3	Gm43597	0	0	0	2	1	1	0	1	0	0	2	1	0	0	0	0	2	2	1	1	1	2	0	1	2	2	6	1	2	1	1	5	0	1	1	3	1	4	2	0	0	0	2	0	1	0	1	0
ENSMUSG00000088621.1	Gm23033	0	0	0	0	0	0	0	0	0	0	0	0	0	0	0	0	0	0	0	0	0	0	0	0	0	0	0	0	0	0	0	0	0	0	0	0	0	0	0	0	0	0	0	0	0	0	0	0
ENSMUSG00000100659.1	Gm28636	0	0	0	0	0	0	0	0	0	0	0	0	0	0	0	0	0	0	0	0	0	0	0	0	0	0	0	0	0	0	0	0	0	0	0	0	0	0	0	0	0	0	0	0	0	0	0	0
ENSMUSG00000103728.1	Gm37099	0	0	0	0	0	0	0	0	0	0	0	0	0	0	0	0	0	0	0	0	0	0	0	0	0	0	0	0	0	0	0	0	0	0	0	0	0	0	0	0	0	0	0	0	0	0	0	0
ENSMUSG00000104082.1	Gm7115	0	0	0	0	0	0	0	0	0	0	0	0	0	0	0	0	0	0	0	0	0	0	0	0	0	0	0	0	0	0	0	0	0	0	0	0	0	0	0	0	0	0	0	0	0	0	0	0
ENSMUSG00000101803.1	Gm28419	0	0	1	0	0	0	0	0	0	0	0	0	0	0	0	0	0	0	0	0	0	0	0	0	0	0	0	0	0	0	0	0	0	0	0	0	0	0	0	0	0	0	0	0	0	0	0	0
ENSMUSG00000063116.3	Olfr410	0	0	0	0	0	0	0	0	0	0	0	0	0	0	0	0	0	0	0	0	0	0	0	0	0	0	0	0	0	0	0	0	0	0	0	0	0	0	0	0	0	0	0	0	0	0	0	0
ENSMUSG00000095530.1	Snora19	0	0	0	0	0	0	0	0	0	0	0	0	0	0	0	0	0	0	0	0	0	0	0	0	0	0	0	0	0	0	0	0	0	0	0	0	0	0	0	0	0	0	0	0	0	0	0	0
ENSMUSG00000037979.13	Ccdc92	2	2	6	6	5	7	4	6	0	3	3	2	0	3	1	1	11	21	20	13	17	15	11	7	6	0	8	7	4	6	8	4	17	13	10	14	22	21	13	14	3	4	4	2	5	4	7	3
ENSMUSG00000104386.1	Gm37030	0	0	0	0	0	0	0	0	0	0	0	0	0	0	0	0	0	0	0	0	0	0	0	0	0	0	0	0	0	0	0	0	0	0	0	0	0	0	0	0	0	0	0	0	0	0	0	0
ENSMUSG00000088654.1	Gm24850	0	0	0	0	0	0	0	0	0	0	0	0	0	0	0	0	0	0	0	0	0	0	0	0	0	0	0	0	0	0	0	0	0	0	0	0	0	0	0	0	0	0	0	0	0	0	0	0
ENSMUSG00000074646.10	6430550D23Rik	0	0	0	0	0	0	0	0	0	0	0	0	0	1	0	0	0	0	0	0	0	0	0	0	0	0	0	0	0	0	0	0	0	0	0	1	0	0	0	0	0	0	1	0	0	0	0	0
ENSMUSG00000041028.15	Ghitm	14	12	14	19	16	16	8	10	5	7	15	13	2	7	4	2	79	97	88	80	82	72	57	57	55	30	84	79	52	70	72	67	91	83	39	99	89	140	91	57	45	34	34	21	46	71	80	63
ENSMUSG00000096346.1	Gm22887	0	0	0	0	0	0	0	0	0	0	0	0	0	0	0	0	0	0	0	0	0	0	0	0	0	0	0	0	0	0	0	0	0	0	0	0	0	0	0	0	0	0	0	0	0	0	0	0
ENSMUSG00000107817.1	Gm38840	0	0	0	0	0	0	0	0	0	0	0	0	0	0	0	0	0	0	0	0	0	0	0	0	0	0	0	1	0	0	0	0	0	0	0	0	0	0	0	0	0	0	0	0	0	0	0	0
ENSMUSG00000029090.12	Adgra3	3	0	1	2	1	1	0	2	1	1	1	2	1	0	1	2	0	6	1	3	4	0	3	2	1	0	0	3	2	1	2	4	0	2	1	0	1	5	3	0	1	4	1	0	2	0	1	1
ENSMUSG00000092188.1	Gm20471	0	0	0	0	0	0	0	0	0	0	0	0	0	0	0	0	0	0	0	0	0	0	0	0	0	0	0	0	0	0	0	0	0	0	0	0	0	0	0	0	0	0	0	0	0	0	0	0
ENSMUSG00000105837.4	Gm35986	0	0	0	0	0	0	0	0	0	0	0	0	0	0	0	0	0	0	0	0	0	0	0	0	0	0	0	0	0	0	0	0	0	0	0	1	0	0	0	0	0	0	0	0	0	0	0	0
ENSMUSG00000032067.5	Pts	2	1	2	3	4	6	2	6	1	1	1	2	0	1	0	0	12	12	10	10	18	16	14	10	4	3	7	5	8	8	6	6	13	9	6	14	11	18	8	8	0	2	0	1	2	4	2	3
ENSMUSG00000105876.1	Gm43572	0	0	0	0	0	0	0	0	0	0	0	0	0	0	0	0	0	0	0	0	1	0	0	0	0	0	0	0	0	0	0	0	0	1	0	0	2	0	1	1	0	0	0	0	0	0	0	0
ENSMUSG00000040260.7	Daam2	1	1	0	0	0	0	0	0	1	0	0	0	0	0	0	1	5	5	5	3	7	4	1	4	2	1	6	4	5	5	2	4	5	8	5	5	4	9	6	6	0	1	2	2	5	4	4	2
ENSMUSG00000077368.1	Gm26273	0	0	0	0	0	0	0	0	0	0	0	0	0	0	0	0	0	0	0	0	0	0	0	0	0	0	0	0	0	0	0	0	0	0	0	0	0	0	0	0	0	0	0	0	0	0	0	0
ENSMUSG00000061958.5	Gm14851	0	0	0	0	0	0	0	0	0	0	0	0	0	0	0	0	0	0	0	0	0	0	0	0	0	0	0	0	0	0	0	0	0	0	0	0	0	0	0	0	0	0	0	0	0	0	0	0
ENSMUSG00000088253.1	Gm24285	0	0	0	0	0	0	0	0	0	0	0	0	0	0	0	0	0	0	0	0	0	0	0	0	0	0	0	0	0	0	0	0	0	0	0	0	0	0	0	0	0	0	0	0	0	0	0	0
ENSMUSG00000102887.1	Gm10857	0	0	0	0	0	0	0	0	0	0	0	0	0	0	0	0	0	0	0	0	0	0	0	0	0	0	0	0	0	0	0	0	0	0	1	0	0	0	0	0	0	0	0	0	0	0	0	0
ENSMUSG00000089583.1	Gm23342	0	0	0	0	0	0	0	0	0	0	0	0	0	0	0	0	0	0	0	0	0	0	0	0	0	0	0	0	0	0	0	0	0	0	0	0	0	0	0	0	0	0	0	0	0	0	0	0
ENSMUSG00000107960.1	Gm44042	0	0	0	0	0	0	0	0	0	0	0	0	0	0	0	0	0	0	0	0	0	0	0	0	0	0	0	0	0	0	0	0	0	0	0	0	0	0	0	0	0	0	0	0	0	0	0	0
ENSMUSG00000077468.1	Gm26416	0	0	0	0	0	0	0	0	0	0	0	0	0	0	0	0	0	0	0	0	0	0	0	0	0	0	0	0	0	0	0	0	0	0	0	0	0	0	0	0	0	0	0	0	0	0	0	0
ENSMUSG00000095489.1	Gm25737	0	0	0	0	0	0	0	0	0	0	0	0	0	0	0	0	0	0	0	0	0	0	0	0	0	0	0	0	0	0	0	0	0	0	0	0	0	0	0	0	0	0	0	0	0	0	0	0
ENSMUSG00000102151.1	Gm37472	0	0	0	0	0	0	0	0	0	0	0	0	0	0	0	1	0	0	0	0	0	0	0	0	0	0	0	0	0	1	0	0	0	0	0	0	0	0	0	0	0	0	0	0	0	0	0	0
ENSMUSG00000086508.1	Gm11291	0	0	0	0	0	0	0	0	0	0	0	0	0	0	0	0	0	0	0	0	0	0	0	0	0	0	0	0	0	0	0	0	0	0	0	0	0	0	0	0	0	0	0	0	0	0	0	0
ENSMUSG00000060467.3	Gm10080	1	3	0	3	1	3	0	0	0	0	0	0	0	1	0	0	2	3	3	2	0	2	1	1	1	1	0	0	0	3	0	0	1	1	1	5	1	2	3	2	0	0	0	1	0	1	1	1
ENSMUSG00000050063.18	Klk6	0	0	0	0	0	0	0	0	0	0	0	0	0	0	0	0	0	0	0	0	0	0	0	1	0	0	1	0	0	0	0	0	1	2	0	1	3	1	0	0	0	0	1	1	1	3	1	0
ENSMUSG00000003469.9	Phyhip	1	1	0	1	2	1	0	1	2	0	1	0	0	0	1	0	26	37	35	19	45	51	28	35	18	13	41	39	42	37	36	25	34	38	25	41	48	65	46	55	40	27	18	15	25	33	44	37
ENSMUSG00000030678.7	Maz	4	4	2	7	6	14	0	4	0	0	4	2	0	6	1	1	4	4	4	3	5	7	7	4	2	3	8	7	11	8	5	8	6	2	6	2	3	2	3	4	4	3	1	0	2	3	1	7
ENSMUSG00000028937.14	Acot7	19	29	36	22	30	22	11	23	9	13	19	12	12	15	2	6	63	68	76	65	71	73	50	44	39	24	63	64	60	53	52	70	62	52	44	56	62	85	51	54	34	24	22	11	37	20	40	39
ENSMUSG00000105488.1	Gm44396	0	0	0	0	0	0	0	0	0	0	0	0	0	0	0	0	0	0	0	0	0	0	0	0	0	0	0	0	0	0	0	0	0	0	0	0	0	0	0	0	0	0	0	0	0	0	0	0
ENSMUSG00000024116.5	Prss21	0	0	0	0	0	0	0	0	0	0	0	0	0	0	0	0	0	0	0	0	0	0	0	0	0	0	0	0	0	0	0	0	0	0	0	0	0	0	0	0	0	0	0	0	0	0	0	0
ENSMUSG00000028848.13	Gpn2	1	1	1	1	0	2	0	3	1	1	1	0	0	0	1	0	1	2	2	4	1	4	2	3	1	0	1	6	2	1	2	4	5	3	1	3	2	5	2	1	3	1	3	0	1	1	1	1
ENSMUSG00000098124.1	Gm27036	0	0	0	0	0	0	0	0	0	0	0	0	0	0	0	0	0	0	0	0	0	0	0	0	0	0	0	0	0	0	0	0	0	0	0	0	0	0	0	0	0	0	0	0	0	0	0	0
ENSMUSG00000080223.2	Gm13768	0	0	0	0	0	0	0	0	0	0	0	0	0	0	0	0	0	0	0	0	0	0	0	0	0	0	0	0	0	0	0	0	0	0	0	0	0	0	0	0	0	0	0	0	0	0	0	0
ENSMUSG00000064572.1	Gm25801	0	0	0	0	0	0	0	0	0	0	0	0	0	0	0	0	0	0	0	0	0	0	0	0	0	0	0	0	0	0	0	0	0	0	0	0	0	0	0	0	0	0	0	0	0	0	0	0
ENSMUSG00000024295.8	Cyp4f41-ps	0	0	0	0	0	0	0	0	0	0	0	0	0	0	0	0	0	0	0	0	0	0	0	0	0	0	0	0	0	0	0	0	0	0	0	0	0	0	0	0	0	0	0	0	0	0	0	0
ENSMUSG00000034613.12	Ppm1h	1	0	2	1	1	0	0	0	0	0	0	1	0	1	0	0	3	4	2	5	7	4	1	1	3	3	5	3	2	5	3	1	4	5	1	2	3	4	3	3	6	0	2	4	1	4	6	4
ENSMUSG00000064547.1	Gm22982	0	0	0	0	0	0	0	0	0	0	0	0	0	0	0	0	0	0	0	0	0	0	0	0	0	0	0	0	0	0	0	0	0	0	0	0	0	0	0	0	0	0	0	0	0	0	0	0
ENSMUSG00000097025.1	Gm26558	0	0	0	0	0	0	0	0	0	0	0	0	0	0	0	0	0	0	0	1	0	1	0	0	0	0	0	0	1	0	0	0	0	0	0	0	0	0	0	0	0	0	0	0	0	1	0	0
ENSMUSG00000059588.13	Calcrl	0	0	0	0	0	1	1	2	0	0	0	0	0	0	0	0	2	0	1	1	1	1	1	0	0	0	2	3	0	1	1	2	0	1	0	0	1	1	0	0	0	0	0	1	1	0	0	1
ENSMUSG00000039307.16	Hexdc	0	0	6	0	4	2	1	0	0	3	2	2	0	1	0	1	2	6	2	1	5	2	3	2	0	2	5	5	11	3	4	5	0	6	1	3	2	3	2	5	4	4	1	1	3	3	4	2
ENSMUSG00000106363.1	Gm43402	0	0	0	0	0	0	0	0	0	0	0	0	0	0	0	0	0	0	0	0	0	0	0	0	0	0	0	0	0	0	0	0	0	0	0	0	0	0	0	0	0	0	0	0	0	0	0	0
ENSMUSG00000047669.7	Msl3l2	0	2	2	1	1	5	1	1	2	0	2	0	0	0	1	1	6	3	2	4	2	1	4	6	5	3	5	7	2	2	3	1	4	5	6	2	1	4	7	5	1	2	1	3	0	1	4	2
ENSMUSG00000070249.1	Gm23520	0	0	0	0	0	0	0	0	0	0	0	0	0	0	0	0	0	0	0	0	0	0	0	0	0	0	0	0	0	0	0	0	0	0	0	0	0	0	0	0	0	0	0	0	0	0	0	0
ENSMUSG00000093771.1	AU023070	0	0	0	0	0	0	0	0	0	0	0	0	0	0	0	0	0	0	0	0	0	0	0	0	0	0	0	0	0	0	0	0	0	0	0	0	0	0	0	0	0	0	0	0	0	0	0	0
ENSMUSG00000033355.6	Rtp4	0	0	0	0	0	0	0	0	0	0	0	0	0	1	0	0	0	2	0	1	3	0	2	0	0	0	1	0	0	0	1	0	4	2	3	1	1	0	0	0	0	0	0	2	1	0	1	0
ENSMUSG00000064588.1	n-R5s74	0	0	0	0	0	0	0	0	0	0	0	0	0	0	0	0	0	0	0	0	0	0	0	0	0	0	0	0	0	0	0	0	0	0	0	0	0	0	0	0	0	0	0	0	0	0	0	0
ENSMUSG00000048299.6	Olfr148	0	0	0	0	0	0	0	0	0	0	0	0	0	0	0	0	0	0	0	0	0	0	0	0	0	0	0	0	0	0	0	0	0	0	0	0	0	0	0	0	0	0	0	0	0	0	0	0
ENSMUSG00000065544.1	Mir32	0	0	0	0	0	0	0	0	0	0	0	0	0	0	0	0	0	0	0	0	0	0	0	0	0	0	0	0	0	0	0	0	0	0	0	0	0	0	0	0	0	0	0	0	0	0	0	0
ENSMUSG00000097381.1	A230087F16Rik	0	0	0	0	0	0	0	0	0	0	0	0	0	0	0	0	0	1	1	0	1	0	0	0	0	0	0	0	0	0	0	0	1	0	0	0	0	1	0	0	0	0	0	0	1	0	1	0
ENSMUSG00000093602.1	Vmn2r-ps116	0	0	0	0	0	0	0	0	0	0	0	0	0	0	0	0	0	0	0	0	0	0	0	0	0	0	0	0	0	0	0	0	0	0	0	0	0	0	0	0	0	0	0	0	0	0	0	0
ENSMUSG00000083950.1	Gm14466	0	0	0	0	0	0	0	0	0	0	0	0	0	0	0	0	0	0	0	0	0	0	0	0	0	0	0	0	0	0	0	0	0	0	0	0	0	0	0	0	0	0	0	0	0	0	0	0
ENSMUSG00000074934.3	Grem1	1	0	2	1	0	1	0	0	0	0	0	0	0	1	0	0	2	1	0	0	0	0	1	1	1	0	0	0	0	0	0	1	0	0	0	0	0	0	0	0	0	0	0	0	0	0	0	0
ENSMUSG00000101652.1	Gm6060	1	1	0	2	4	2	0	0	0	1	0	0	0	0	0	0	2	4	0	4	2	1	3	1	0	0	1	2	1	1	0	2	2	1	1	1	3	3	1	2	1	0	0	0	0	1	0	0
ENSMUSG00000102961.1	Gm19918	0	0	0	0	0	0	0	0	0	0	0	0	0	0	0	0	0	0	0	0	0	0	0	0	0	0	0	0	0	0	0	0	0	0	0	0	0	0	0	0	0	0	0	0	0	0	0	0
ENSMUSG00000099343.1	Gm28836	0	0	0	0	0	0	1	0	0	0	0	0	0	0	0	0	0	0	1	0	0	0	0	0	0	0	0	0	0	0	0	0	0	0	0	0	0	0	0	0	0	0	0	0	0	0	0	0
ENSMUSG00000015289.4	Lage3	6	5	8	6	13	5	8	10	2	5	2	2	1	3	1	0	21	14	15	17	12	4	10	10	4	3	4	11	8	4	7	8	13	13	6	15	13	20	13	18	3	6	1	3	9	2	3	0
ENSMUSG00000051793.4	Olfr284	0	0	0	0	0	0	0	0	0	0	0	0	0	0	0	0	0	0	0	0	0	0	0	0	0	0	0	0	0	0	0	0	0	0	0	0	0	0	0	0	0	0	0	0	0	0	0	0
ENSMUSG00000015222.17	Map2	53	64	51	55	61	57	27	40	15	17	17	23	6	14	3	16	100	87	73	64	115	96	73	64	36	22	44	67	54	57	64	54	85	59	49	61	117	120	98	90	23	23	14	12	31	18	33	19
ENSMUSG00000094971.1	Gm25255	0	0	0	0	0	0	0	0	0	0	0	0	0	0	0	0	0	0	0	0	0	0	0	0	0	0	0	0	0	0	0	0	0	0	0	0	0	0	0	0	0	0	0	0	0	0	0	0
ENSMUSG00000100607.1	Gm29379	0	0	0	0	0	0	0	0	0	0	0	0	0	0	0	0	0	0	0	0	0	0	0	0	0	0	0	0	0	0	0	0	0	0	0	0	0	0	0	0	0	0	0	0	0	0	0	0
ENSMUSG00000085300.1	Gm16345	0	0	0	0	0	0	0	0	0	0	0	0	0	0	0	0	0	0	0	0	0	0	0	0	0	0	0	0	0	0	0	0	0	0	0	0	0	0	0	0	0	0	0	0	0	0	0	0
ENSMUSG00000108084.1	Gm7932	0	0	0	0	0	0	0	0	0	0	0	0	0	0	0	0	2	1	0	0	1	1	0	0	0	0	0	0	1	0	0	1	1	0	0	0	0	0	1	0	0	0	0	0	0	0	1	0
ENSMUSG00000028438.16	Kif24	0	0	0	0	1	0	0	0	0	0	1	0	0	0	0	0	1	0	0	0	0	1	0	0	0	0	0	0	0	0	0	0	0	0	0	0	0	0	0	0	0	0	0	0	0	0	0	0
ENSMUSG00000074139.8	1700057G04Rik	0	0	0	0	0	0	0	0	0	0	0	0	0	0	0	0	0	0	0	0	0	0	0	0	0	0	0	0	0	0	0	0	0	0	0	0	0	0	0	0	0	0	0	0	0	0	0	0
ENSMUSG00000026577.13	Blzf1	1	0	1	2	1	1	0	1	0	0	0	0	0	1	0	0	5	3	2	1	5	4	4	1	1	0	4	1	3	4	2	0	1	1	4	2	9	5	4	2	3	2	0	0	0	1	1	1
ENSMUSG00000099639.6	1700084F23Rik	0	0	0	0	0	0	0	0	0	0	0	0	0	0	0	0	0	0	0	0	0	0	0	0	0	0	0	0	0	0	0	0	0	0	0	0	0	0	0	0	0	0	0	0	0	0	0	0
ENSMUSG00000054310.16	Obox1	0	0	0	0	0	0	0	0	0	0	0	0	0	0	0	0	0	0	0	0	0	0	0	0	0	0	0	0	0	0	0	0	0	0	0	0	0	0	0	0	0	0	0	0	0	0	0	1
ENSMUSG00000032525.14	Nktr	7	4	1	4	9	3	0	4	3	1	0	2	2	1	0	1	8	12	8	10	12	15	6	2	1	6	10	8	8	10	12	6	2	5	6	10	21	14	9	9	8	1	3	0	1	2	7	4
ENSMUSG00000029440.15	Psmd9	8	7	10	4	3	4	4	7	4	2	4	3	5	2	1	1	11	18	15	11	14	11	13	8	5	3	7	7	4	3	8	9	18	8	7	10	11	5	12	7	2	4	2	1	2	7	5	6
ENSMUSG00000024844.14	Banf1	52	38	80	45	66	63	60	74	11	14	17	21	5	17	4	8	61	59	58	52	55	59	33	33	19	11	29	26	21	25	26	18	41	38	35	48	47	66	43	39	14	9	8	8	8	12	18	25
ENSMUSG00000099829.1	Gm29380	0	0	0	0	0	0	0	0	0	0	0	0	0	0	0	0	0	0	0	0	0	0	0	0	0	0	0	0	0	0	0	0	0	0	0	0	0	0	0	0	0	0	0	0	0	0	0	0
ENSMUSG00000025808.16	Ccdc7a	0	0	0	0	0	0	0	0	0	0	0	0	0	0	0	0	0	0	0	0	0	0	0	0	0	0	0	0	0	1	0	0	0	0	0	0	0	0	0	0	0	0	0	0	0	0	0	0
ENSMUSG00000095616.1	Gm26244	0	0	0	0	0	0	0	0	0	0	0	0	0	0	0	0	0	0	0	0	0	0	0	0	0	0	0	0	0	0	0	0	0	0	0	0	0	0	0	0	0	0	0	0	0	0	0	0
ENSMUSG00000036002.12	Fam214b	4	1	6	6	3	4	1	2	0	2	2	1	2	2	1	0	4	5	4	9	4	5	1	5	4	0	3	2	1	0	3	1	4	4	2	3	8	6	5	2	1	2	0	1	2	2	1	0
ENSMUSG00000094999.2	Gm17412	0	0	0	0	0	0	0	0	0	0	0	0	0	0	0	0	0	0	0	0	0	0	0	0	0	0	0	0	0	0	0	0	0	0	0	0	0	0	0	0	0	0	0	0	0	0	0	0
ENSMUSG00000094548.1	Gm25221	0	0	0	0	0	0	0	0	0	0	0	0	0	0	0	0	0	0	0	0	0	0	0	0	0	0	0	0	0	0	0	0	0	0	0	0	0	0	0	0	0	0	0	0	0	0	0	0
ENSMUSG00000102235.1	Gm37886	0	0	0	0	0	0	0	0	0	0	0	0	0	0	0	0	0	0	0	0	0	0	0	0	0	0	0	0	0	0	0	0	0	0	0	0	0	0	0	0	0	0	0	0	0	0	0	0
ENSMUSG00000095970.1	Gm19402	0	0	0	0	0	0	0	0	0	0	0	0	0	0	0	0	0	0	0	0	0	0	0	0	0	0	0	0	0	0	0	0	0	0	0	0	0	0	0	0	0	0	0	0	0	0	0	0
ENSMUSG00000038055.12	Dexi	1	3	4	5	1	3	2	3	0	2	3	3	0	3	1	0	14	11	12	8	11	12	9	6	6	1	7	8	5	7	4	3	14	12	9	16	14	15	12	11	5	4	1	0	3	6	5	5
ENSMUSG00000106584.1	4930502C17Rik	0	1	0	0	0	0	0	0	0	0	0	0	0	0	0	0	0	0	0	0	0	0	0	0	0	0	0	0	0	0	0	0	0	0	0	0	0	0	0	0	0	0	0	0	0	0	0	0
ENSMUSG00000076370.1	Gm22369	0	0	0	0	0	0	0	0	0	0	0	0	0	0	0	0	0	0	0	0	0	0	0	0	0	0	0	0	0	0	0	0	0	0	0	0	0	0	0	0	0	0	0	0	0	0	0	0
ENSMUSG00000085863.1	Gm12801	0	0	0	0	0	0	0	0	0	0	0	0	0	0	0	0	0	0	0	0	0	0	0	0	0	0	0	0	0	0	0	0	0	0	0	0	0	0	0	0	0	0	0	0	0	0	0	0
ENSMUSG00000100882.1	Gm20849	0	0	0	0	0	0	0	0	0	0	0	0	0	0	0	0	0	0	0	0	0	0	0	0	0	0	0	0	0	0	0	0	0	0	0	0	0	0	0	0	0	0	0	0	0	0	0	0
ENSMUSG00000091786.1	Gm8425	0	0	0	0	0	1	0	0	0	0	0	0	0	0	0	0	1	0	0	0	0	0	0	1	0	0	0	0	0	0	1	0	0	0	0	0	1	0	0	0	0	0	0	0	0	0	0	0
ENSMUSG00000095843.1	Gm26491	0	0	0	0	0	0	0	0	0	0	0	0	0	0	0	0	0	0	0	0	0	0	0	0	0	0	0	0	0	0	0	0	0	0	0	0	0	0	0	0	0	0	0	0	0	0	0	0
ENSMUSG00000025377.14	Enthd2	0	1	2	1	2	0	0	1	0	0	0	0	0	0	0	0	3	0	2	3	1	3	1	2	0	1	1	0	2	2	2	3	3	0	0	4	3	1	1	3	2	0	0	0	1	0	2	0
ENSMUSG00000100564.1	Gm28682	0	0	0	0	0	0	0	0	0	0	0	0	0	0	0	0	0	0	0	0	0	0	0	0	0	0	0	0	0	0	0	0	0	0	0	0	0	0	0	0	0	0	0	0	0	0	0	0
ENSMUSG00000094696.1	Gm6632	0	0	0	0	0	0	0	0	0	0	0	0	0	0	0	0	0	0	0	0	0	0	0	0	0	0	0	0	0	0	0	0	0	0	0	0	0	0	0	0	0	0	0	0	0	0	0	0
ENSMUSG00000107876.1	Gm43936	0	0	0	0	0	0	0	0	0	0	0	0	0	0	0	0	0	0	0	0	0	0	0	0	0	0	0	0	0	0	0	0	0	0	0	0	0	0	0	0	0	0	0	0	0	0	0	0
ENSMUSG00000101309.1	Gm29397	0	0	0	0	0	0	0	0	0	0	0	0	0	0	0	0	0	0	0	1	0	0	0	0	0	0	0	0	0	0	0	0	0	0	0	0	0	0	0	0	0	0	0	0	0	0	0	0
ENSMUSG00000032526.10	Deb1	12	12	16	11	20	15	11	9	2	4	4	5	3	2	1	1	58	53	46	51	52	63	32	33	17	10	23	22	15	14	24	20	50	60	34	59	42	69	43	37	5	4	6	8	12	22	19	12
ENSMUSG00000090066.2	1110002E22Rik	0	0	0	0	0	0	0	0	0	0	0	0	0	0	0	0	0	0	0	0	0	0	0	0	0	0	2	0	0	0	0	0	0	0	0	0	0	0	0	0	0	0	0	1	0	0	0	0
ENSMUSG00000037514.17	Pank2	5	2	6	3	6	1	2	3	0	1	0	1	1	2	1	2	8	8	6	5	7	12	4	7	0	3	5	4	7	5	5	3	7	6	11	6	6	7	8	9	2	1	4	3	5	2	4	2
ENSMUSG00000105166.1	Gm42629	0	0	0	0	0	0	0	0	0	0	0	0	0	0	0	0	0	0	0	0	0	1	0	0	0	0	0	0	0	0	0	0	0	0	0	0	0	0	0	0	0	0	0	0	0	0	0	0
ENSMUSG00000102654.1	Ighv1-21	0	0	0	0	0	0	0	0	0	0	0	0	0	0	0	0	0	0	0	0	0	0	0	0	0	0	0	0	0	0	0	0	0	0	0	0	0	0	0	0	0	0	0	0	0	0	0	0
ENSMUSG00000071763.9	4933416I08Rik	0	0	0	0	0	0	0	0	0	0	0	0	0	0	0	0	0	0	0	0	0	0	0	0	0	0	0	0	0	0	0	0	0	0	0	0	0	0	0	0	0	0	0	0	0	0	0	0
ENSMUSG00000080299.2	Gm14350	0	0	0	0	0	0	0	0	0	0	0	0	0	0	0	0	0	0	0	0	0	0	0	0	0	0	0	0	0	0	0	0	0	0	0	0	0	0	0	0	0	0	0	0	0	0	0	0
ENSMUSG00000082707.1	Gm6881	0	0	1	1	1	0	0	0	0	0	0	0	0	0	0	0	1	0	1	1	0	0	2	1	2	0	0	2	0	0	0	0	1	2	0	1	0	0	0	0	0	0	0	0	0	0	0	0
ENSMUSG00000025759.11	Mfsd8	3	3	2	5	5	3	2	2	1	1	0	1	3	1	1	1	7	3	6	5	8	9	4	2	2	1	6	4	5	3	11	8	8	7	6	4	2	6	3	3	8	1	1	0	3	4	4	4
ENSMUSG00000108725.1	Gm45004	0	0	0	0	0	0	0	0	0	0	0	0	0	0	0	0	0	0	0	0	0	0	0	0	0	0	0	0	0	0	0	0	0	0	0	0	0	0	0	0	0	0	0	0	0	0	0	0
ENSMUSG00000084437.1	Gm23428	0	0	0	0	0	0	0	0	0	0	0	0	0	0	0	0	0	0	0	0	0	0	0	0	0	0	0	0	0	0	0	0	0	0	0	0	0	0	0	0	0	0	0	0	0	0	0	0
ENSMUSG00000082205.1	Gm7058	0	0	0	0	0	0	0	0	0	0	0	0	0	0	0	0	0	0	0	0	0	0	0	0	0	0	0	0	0	0	0	0	0	0	0	0	0	0	0	0	0	0	0	0	0	0	0	0
ENSMUSG00000045757.6	Zfp764	0	0	1	0	0	1	1	0	0	0	0	0	0	0	0	0	0	1	1	0	0	1	1	0	0	0	0	0	2	0	0	0	1	0	2	0	1	1	0	0	0	0	0	1	1	1	0	0
ENSMUSG00000038665.15	Dgki	0	1	1	0	1	0	0	0	0	1	0	0	0	0	0	0	2	4	4	3	4	4	1	1	0	0	1	1	2	4	2	1	4	2	1	3	4	4	2	2	2	3	0	0	1	2	3	0
ENSMUSG00000031438.11	Rnf128	0	0	0	1	0	0	0	1	0	1	0	0	0	0	0	1	3	2	4	2	4	7	2	2	2	4	6	10	6	4	6	4	5	3	2	4	4	3	3	4	5	3	3	2	1	2	0	0
ENSMUSG00000105998.1	Gm44324	0	0	0	0	0	0	0	0	0	0	0	0	0	0	0	0	0	0	0	0	0	0	0	0	0	0	0	0	0	0	0	0	0	0	0	0	0	0	0	0	0	0	0	0	0	0	0	0
ENSMUSG00000100821.1	Gm28894	0	0	0	0	0	0	0	0	0	0	0	0	0	0	0	0	0	0	0	0	0	0	0	0	0	0	0	0	0	0	0	0	0	0	0	0	0	0	0	0	0	0	0	0	0	0	0	0
ENSMUSG00000032985.15	5730522E02Rik	0	0	1	0	0	1	0	0	0	0	0	0	0	0	0	0	0	1	0	1	1	1	0	1	1	1	1	0	0	0	0	0	0	0	2	1	0	1	0	2	0	0	0	0	1	0	0	0
ENSMUSG00000101205.1	Gm29308	0	0	0	0	0	0	0	0	0	0	0	0	0	0	0	0	0	0	0	0	0	0	0	0	0	0	0	0	0	0	0	0	0	0	0	0	0	0	0	0	0	0	0	0	0	0	0	0
ENSMUSG00000105993.1	Gm43337	0	0	0	0	0	0	0	0	0	0	0	0	0	0	0	0	0	0	0	0	0	0	0	0	0	0	0	0	0	0	0	0	0	0	0	0	0	0	0	0	0	0	0	0	0	0	0	0
ENSMUSG00000095037.1	Gm22347	0	0	0	0	0	0	0	0	0	0	0	0	0	0	0	0	0	0	0	0	0	0	0	0	0	0	0	0	0	0	0	0	0	0	0	0	0	0	0	0	0	0	0	0	0	0	0	0
ENSMUSG00000063900.5	Adam26b	0	0	0	0	0	0	0	0	0	0	0	0	0	0	0	0	0	0	0	0	0	0	0	0	0	0	0	0	0	0	0	0	0	0	0	0	0	0	0	0	0	0	0	0	0	0	0	0
ENSMUSG00000107344.1	Gm2559	0	0	0	0	0	0	0	0	0	0	0	0	0	0	0	0	0	0	0	0	0	0	0	0	0	0	0	0	0	0	0	0	0	0	0	0	0	0	0	0	0	0	0	0	0	0	0	0
ENSMUSG00000106653.1	Mir299a	0	0	0	0	0	0	0	0	0	0	0	0	0	0	0	0	0	0	0	0	0	0	0	0	0	0	0	0	0	0	0	0	0	0	0	0	0	0	0	0	0	0	0	0	0	0	0	0
ENSMUSG00000042029.6	Ncapg2	2	0	3	0	0	0	0	0	0	0	0	2	0	1	0	0	0	1	1	0	1	0	0	0	0	0	0	1	4	0	0	2	1	2	0	0	1	0	1	0	1	1	0	0	0	2	0	0
ENSMUSG00000084845.9	Tmem240	1	1	3	2	1	1	0	3	0	2	0	0	0	1	0	0	1	2	1	4	3	4	6	3	5	2	4	2	10	7	6	4	3	4	5	4	6	7	5	5	3	1	2	1	1	7	1	6
ENSMUSG00000101387.1	Pced1c-ps	0	0	0	0	0	0	0	0	0	0	0	0	0	0	0	0	0	0	0	0	0	0	0	0	0	0	0	0	0	0	0	0	0	0	0	0	0	0	0	0	0	0	0	0	0	0	0	0
ENSMUSG00000045659.17	Plekha7	1	1	1	1	0	0	0	0	1	0	0	0	0	0	0	0	1	0	0	1	4	1	2	1	1	2	1	2	0	1	2	1	2	1	0	1	2	3	1	1	1	0	2	0	1	0	0	3
ENSMUSG00000055700.7	4933401B06Rik	0	0	0	0	0	0	0	0	0	0	0	0	0	0	0	0	0	0	0	0	0	0	0	0	0	0	0	0	0	0	0	0	0	0	0	0	0	0	0	0	0	0	0	0	0	0	0	0
ENSMUSG00000094952.1	Mir3070b	0	0	0	0	0	0	0	0	0	0	0	0	0	0	0	0	0	0	0	0	0	0	0	0	0	0	0	0	0	0	0	0	0	0	0	0	0	0	0	0	0	0	0	0	0	0	0	0
ENSMUSG00000069631.14	Strada	0	1	5	0	4	1	0	1	0	1	0	2	0	0	0	0	1	3	4	1	2	2	2	0	3	3	6	4	2	2	4	3	2	2	3	2	3	5	1	4	1	2	2	0	0	2	4	3
ENSMUSG00000057880.12	Abat	9	10	10	8	12	8	4	9	10	13	5	6	6	10	2	6	52	56	51	41	53	51	40	25	50	42	89	91	104	84	77	82	37	45	34	24	61	59	46	39	51	36	17	24	38	70	56	44
ENSMUSG00000085830.1	Grin1os	0	0	0	0	0	0	0	0	0	0	0	0	0	0	0	0	0	1	0	1	0	1	0	0	0	0	0	1	0	1	2	0	0	2	0	1	1	2	0	0	0	0	0	0	0	0	0	0
ENSMUSG00000097420.7	Gm17575	0	0	0	0	0	0	0	0	0	0	0	0	0	0	0	0	0	0	0	0	0	0	0	0	0	0	0	0	0	0	0	0	0	0	0	0	0	0	0	0	0	0	0	0	0	0	0	0
ENSMUSG00000017692.8	Rhbdl3	0	0	0	0	1	0	0	0	0	1	1	0	0	0	0	0	7	5	4	5	6	11	6	3	6	1	4	5	5	5	3	8	2	5	2	3	7	10	7	1	1	0	2	2	2	0	4	5
ENSMUSG00000026694.19	Mettl13	3	1	1	1	1	4	0	0	0	0	1	1	0	1	0	1	1	0	2	3	2	3	2	3	1	0	1	0	1	0	1	0	2	3	2	3	1	0	3	0	0	0	1	1	2	1	0	1
ENSMUSG00000042774.7	Olfr1353	0	0	0	0	0	0	0	0	0	0	0	0	0	0	0	0	0	0	0	0	0	0	0	0	0	0	0	0	0	0	0	0	0	0	0	0	0	0	0	0	0	0	0	0	0	0	0	0
ENSMUSG00000088416.1	Gm24239	0	0	0	0	0	0	0	0	0	0	0	0	0	0	0	0	0	0	0	0	0	0	0	0	0	0	0	0	0	0	0	0	0	0	0	0	0	0	0	0	0	0	0	0	0	0	0	0
ENSMUSG00000100704.1	Gm28434	0	0	0	0	0	0	0	0	0	0	0	0	0	0	0	0	0	0	0	0	0	0	0	0	0	0	0	0	0	0	0	0	0	0	0	0	0	0	0	0	0	0	0	0	0	0	0	0
ENSMUSG00000048096.7	Lmod1	0	0	0	0	0	0	0	0	0	0	0	0	0	0	0	0	0	0	0	0	0	0	0	0	0	0	0	1	0	0	0	0	0	0	0	0	0	0	0	0	2	0	0	0	0	0	0	1
ENSMUSG00000061950.17	Ppp4r1	0	2	2	4	2	2	1	0	1	0	0	0	1	0	0	1	1	1	1	2	3	4	5	1	0	0	2	3	3	1	0	2	4	2	1	1	0	1	1	3	0	1	0	0	0	1	0	0
ENSMUSG00000106839.1	Gm43497	0	0	0	0	0	0	0	0	0	0	0	0	0	0	0	0	0	0	0	0	0	0	0	0	0	0	0	0	0	0	0	0	0	0	0	0	0	0	0	0	0	0	0	0	0	0	0	1
ENSMUSG00000086789.1	Lyrm7os	0	0	0	0	0	0	0	0	0	0	0	0	0	0	0	0	0	0	0	0	0	0	0	0	0	0	0	0	0	0	0	0	0	0	0	0	0	0	0	0	0	0	0	0	0	0	0	0
ENSMUSG00000103066.1	Gm36967	0	0	0	0	0	0	0	0	0	0	0	0	0	0	0	0	0	0	0	0	0	0	0	0	0	0	0	0	0	0	0	0	0	0	0	0	0	0	0	0	0	0	0	0	0	0	0	0
ENSMUSG00000108495.1	Gm45139	0	0	0	0	0	0	0	0	0	0	0	0	0	0	0	0	0	0	0	0	0	0	0	0	0	0	0	0	0	0	0	0	0	0	0	0	0	0	0	0	0	0	0	0	0	0	0	0
ENSMUSG00000081964.1	Gm11873	0	0	1	1	0	0	0	0	0	0	0	0	0	0	0	0	0	0	0	0	0	2	0	0	0	0	0	0	0	0	1	1	0	0	0	1	0	0	0	0	0	0	1	0	0	0	0	0
ENSMUSG00000030726.16	Pold3	6	4	3	4	4	3	2	3	4	2	2	6	4	3	2	0	3	2	6	2	1	5	3	1	5	1	2	5	9	10	7	4	3	3	3	3	5	7	5	3	5	4	1	2	3	4	4	1
ENSMUSG00000038797.13	Zscan2	1	2	1	1	1	1	2	0	0	0	0	0	0	0	0	1	0	0	0	0	0	0	0	0	0	0	0	0	0	2	0	0	0	0	0	3	0	1	0	1	0	0	0	0	0	0	0	0
ENSMUSG00000026039.9	Sgol2a	0	1	0	0	0	1	0	0	0	2	1	0	1	2	0	0	0	0	1	0	0	1	0	0	1	0	0	0	2	0	0	1	1	0	0	0	0	0	0	0	0	3	0	0	0	0	0	0
ENSMUSG00000034145.14	Tmem63c	1	0	0	0	0	0	0	0	1	0	1	0	1	0	0	0	0	1	2	1	1	2	2	1	3	0	4	2	1	2	1	0	2	1	1	1	2	0	0	4	4	3	1	0	1	5	1	2
ENSMUSG00000050122.18	Vwa3b	0	0	0	1	0	0	0	0	0	0	0	0	0	0	0	0	1	0	0	0	0	0	0	0	0	0	0	0	0	1	2	1	0	0	0	0	0	0	0	0	0	0	0	0	0	0	0	0
ENSMUSG00000087157.1	Sox5os2	0	0	0	0	0	0	0	0	0	0	0	0	0	0	0	0	0	0	0	0	0	0	0	0	0	0	0	0	0	0	0	0	0	0	0	0	0	0	0	0	0	0	0	0	0	0	0	0
ENSMUSG00000103735.1	Gm38317	0	0	0	0	0	0	0	0	0	0	0	0	0	0	0	0	0	0	0	0	0	0	0	0	0	0	0	0	0	0	0	0	0	0	0	0	0	0	0	0	0	0	0	0	0	0	0	0
ENSMUSG00000102280.1	Gm36999	0	0	0	0	0	0	0	0	0	0	0	0	0	0	0	0	0	0	0	0	0	0	0	0	0	0	0	0	0	0	0	0	0	0	0	0	0	0	0	0	0	0	0	0	0	0	0	0
ENSMUSG00000022201.15	Zfr	11	9	23	17	17	12	9	11	10	8	7	8	5	15	5	6	61	52	60	42	58	60	39	32	39	24	78	65	49	66	47	41	51	56	41	44	76	70	58	49	26	20	12	4	24	37	37	33
ENSMUSG00000024620.11	Pdgfrb	0	1	1	3	1	1	0	0	0	0	0	1	0	3	0	0	3	2	0	2	6	3	3	4	9	4	7	5	3	8	5	4	2	2	1	3	4	1	2	1	4	2	4	0	1	2	7	1
ENSMUSG00000056131.13	Pgm3	0	0	4	2	1	2	3	2	2	1	1	1	1	0	1	1	0	4	2	2	2	7	2	3	2	1	0	1	3	1	2	6	2	1	2	2	2	3	0	1	0	0	0	1	1	2	0	2
ENSMUSG00000086812.1	Gm8978	0	0	0	0	0	0	0	0	0	0	0	0	0	0	0	0	0	0	0	0	0	0	0	0	0	0	0	0	0	0	0	0	0	0	0	0	0	0	0	0	0	0	0	0	0	0	0	0
ENSMUSG00000057715.13	A830018L16Rik	1	3	2	2	2	2	0	1	0	0	1	1	1	0	0	0	8	8	7	6	13	8	3	9	4	1	1	2	3	3	3	6	9	8	5	10	11	8	12	5	5	3	1	1	2	2	4	4
ENSMUSG00000047797.14	Gjb1	1	1	0	0	0	0	0	0	0	0	0	0	0	0	0	0	1	1	4	3	6	5	2	1	2	2	3	4	1	2	0	3	4	8	2	12	10	4	8	6	3	6	1	0	0	4	2	5
ENSMUSG00000103436.1	Gm36995	0	0	0	0	0	0	0	0	0	0	0	0	0	0	0	0	0	0	0	0	0	0	0	0	0	0	0	0	0	0	0	0	0	0	0	0	0	0	0	0	0	0	0	0	0	0	0	0
ENSMUSG00000109039.1	Gm45067	0	0	0	0	0	0	0	0	0	0	0	0	0	0	0	0	0	0	0	0	0	0	0	0	0	0	0	0	0	0	0	0	0	0	0	0	0	0	0	0	0	0	0	0	0	0	0	0
ENSMUSG00000084722.1	Gm24140	0	0	0	0	0	0	0	0	0	0	0	0	0	0	0	0	0	0	0	0	0	0	0	0	0	0	0	0	0	0	0	0	0	0	0	0	0	0	0	0	0	0	0	0	0	0	0	0
ENSMUSG00000105926.1	Gm43386	0	0	0	0	0	0	0	0	0	0	0	0	0	0	0	0	0	0	0	0	0	0	0	0	0	0	0	0	0	0	0	0	0	0	0	0	0	0	0	0	0	0	0	0	0	0	0	0
ENSMUSG00000016995.17	Matn4	0	0	0	0	0	0	0	0	0	0	1	0	0	0	0	0	2	1	0	1	2	3	1	1	1	2	4	4	2	2	0	4	0	3	2	2	2	3	2	2	2	1	0	0	2	1	2	4
ENSMUSG00000038060.15	Dlec1	0	0	0	0	0	0	0	0	0	0	0	0	0	0	0	0	0	0	0	0	0	0	0	0	0	0	0	1	0	0	0	0	0	0	0	0	0	0	0	0	0	0	0	0	0	1	0	0
ENSMUSG00000092574.4	2810047C21Rik1	0	0	0	0	0	0	0	0	0	0	0	0	0	0	0	0	0	0	0	0	0	0	0	0	0	0	0	0	0	0	0	0	0	0	0	0	0	0	0	0	0	0	0	0	0	0	0	0
ENSMUSG00000095331.3	Ptma-ps1	0	0	0	0	0	0	0	0	0	0	0	0	0	0	0	0	0	0	0	0	0	0	0	0	0	0	0	0	0	0	0	0	0	0	0	0	0	0	0	0	0	0	0	0	0	0	0	0
ENSMUSG00000003438.17	Timm50	7	8	9	14	11	8	6	7	9	6	5	8	2	9	1	3	14	15	9	20	16	10	9	4	6	8	12	10	16	11	25	9	11	5	5	10	9	11	10	13	4	7	1	3	7	7	6	5
ENSMUSG00000023873.12	1700010I14Rik	0	0	0	0	0	0	0	0	0	0	0	1	0	0	0	1	0	0	0	0	0	0	0	1	0	0	0	1	0	0	0	1	0	0	0	0	1	3	0	0	0	0	1	0	0	0	0	0
ENSMUSG00000107703.1	Gm44039	0	0	0	0	0	0	0	0	0	0	0	0	1	0	0	0	0	0	1	0	0	0	0	0	0	0	0	0	0	1	0	0	0	0	0	0	0	0	0	0	0	0	0	0	0	0	1	0
ENSMUSG00000107990.1	Gm7890	0	0	0	0	0	0	2	0	0	0	0	0	0	0	0	0	0	0	0	0	0	0	0	0	1	0	0	0	0	0	0	0	0	0	0	0	0	0	0	0	0	0	0	0	0	0	0	0
ENSMUSG00000085424.1	Fhad1os1	0	0	0	0	0	0	0	0	0	0	0	0	0	0	0	0	0	0	0	0	0	0	0	0	0	0	0	0	0	0	0	0	0	0	0	0	0	0	0	0	0	0	0	0	0	0	0	0
ENSMUSG00000053399.8	Adamts18	2	0	0	1	0	2	0	1	0	1	1	2	0	0	0	0	0	2	0	1	0	0	0	0	0	0	0	0	0	1	0	1	1	0	2	0	0	1	1	0	0	0	0	0	0	0	0	1
ENSMUSG00000089898.2	Gm14199	0	0	0	0	0	0	0	0	0	0	0	0	0	0	0	0	0	0	0	0	0	0	0	0	0	0	0	0	0	0	0	0	0	0	0	0	0	0	0	0	0	0	0	0	0	0	0	0
ENSMUSG00000049744.15	Arhgap15	0	0	0	0	0	0	0	0	0	0	0	0	0	0	0	0	0	0	0	1	0	1	1	0	0	0	1	0	0	3	0	0	1	0	0	2	0	0	1	0	0	0	0	0	0	0	0	0
ENSMUSG00000024477.3	Pggt1b	1	0	1	0	0	1	0	1	0	0	0	1	0	0	1	1	1	0	2	0	0	3	2	2	0	1	1	0	2	0	1	0	0	0	0	1	0	3	2	0	0	0	0	0	0	1	1	0
ENSMUSG00000090031.2	4732440D04Rik	0	0	0	0	0	0	1	0	0	0	0	0	0	0	0	0	0	0	2	0	2	0	1	0	0	0	0	0	0	1	0	0	0	1	0	0	1	3	0	1	0	0	0	0	0	0	0	0
ENSMUSG00000024519.5	Cplx4	0	0	0	0	0	0	0	0	0	0	0	0	0	0	0	0	0	0	0	0	0	0	0	0	0	0	0	0	0	0	0	0	0	0	0	0	0	0	0	0	0	0	0	0	0	0	0	0
ENSMUSG00000057003.12	Myh4	0	0	0	0	0	0	0	0	0	0	0	0	0	1	0	0	0	0	0	1	0	0	0	0	0	0	0	0	0	1	0	0	0	0	0	0	0	0	0	0	0	0	0	0	0	0	0	0
ENSMUSG00000092896.2	Gm23811	0	0	0	0	0	0	0	0	0	0	0	0	0	0	0	0	0	0	0	0	0	0	0	0	0	0	0	0	0	0	0	0	0	0	0	0	0	0	0	0	0	0	0	0	0	0	0	0
ENSMUSG00000057531.13	Dtnbp1	16	9	18	13	19	23	15	11	9	5	4	4	3	5	2	4	36	28	17	21	22	25	21	16	14	14	14	15	16	11	13	17	14	18	15	23	30	30	31	21	6	6	4	6	9	10	14	7
ENSMUSG00000102629.1	Gm29999	0	0	0	0	0	0	0	0	0	0	0	0	0	0	0	0	0	0	0	0	0	0	0	0	0	0	0	0	0	0	0	0	0	0	0	0	0	0	0	0	0	0	0	0	0	0	0	0
ENSMUSG00000024548.11	Setbp1	5	4	7	4	4	12	6	3	5	5	1	2	3	2	2	2	4	11	1	4	5	5	5	1	3	1	14	6	3	5	4	5	5	2	1	3	4	8	2	2	0	0	1	1	4	1	0	0
ENSMUSG00000027239.14	Mdk	6	3	4	7	11	9	8	13	2	6	1	3	2	3	1	2	13	21	12	13	14	14	12	10	2	2	12	5	6	7	7	8	12	10	6	8	14	12	1	5	1	2	0	1	7	10	0	2
ENSMUSG00000106144.1	Gm43972	9	3	2	2	7	0	1	2	3	4	0	3	4	1	1	1	3	4	1	1	1	0	0	2	3	5	3	4	1	2	5	1	1	0	0	4	3	5	7	1	2	1	2	0	1	1	4	2
ENSMUSG00000107720.1	Gm43946	0	0	0	0	0	0	0	0	1	0	0	0	0	0	0	0	0	0	0	0	0	0	0	0	0	0	0	0	0	0	0	0	0	0	0	0	0	0	1	0	0	0	0	0	0	0	0	0
ENSMUSG00000071451.9	Psmg4	13	19	21	15	25	21	12	18	5	4	2	4	0	3	4	2	29	22	21	15	22	19	20	6	7	5	11	8	9	10	13	9	12	19	5	12	14	14	15	12	3	3	1	2	4	3	4	4
ENSMUSG00000043583.1	4930470P17Rik	0	0	0	0	0	0	0	0	0	0	0	0	0	0	0	0	0	0	0	0	0	0	0	0	0	0	0	0	0	0	0	0	0	0	0	0	0	0	0	0	0	0	0	0	0	0	0	0
ENSMUSG00000028603.15	Scp2	4	18	11	12	16	14	12	11	1	2	4	7	4	6	1	1	35	40	48	23	29	56	39	18	10	9	16	19	17	16	11	22	42	39	40	33	40	58	46	30	11	4	5	8	11	12	9	14
ENSMUSG00000065603.1	Mir218-1	0	0	0	0	0	0	0	0	0	0	0	0	0	0	0	0	0	0	0	0	0	0	0	0	0	1	0	0	0	0	0	0	0	0	0	0	0	0	0	0	0	0	0	0	0	0	0	0
ENSMUSG00000077406.1	Gm25421	0	0	0	0	0	0	0	0	0	0	0	0	0	0	0	0	0	0	0	0	0	0	0	0	0	0	0	0	0	0	0	0	0	0	0	0	0	0	0	0	0	0	0	0	0	0	0	0
ENSMUSG00000034156.16	Bzrap1	0	1	3	1	0	3	0	2	1	1	1	4	0	1	2	0	5	6	8	11	11	10	6	5	1	5	9	9	15	11	10	10	12	4	9	4	6	6	4	9	5	3	1	1	2	7	10	6
ENSMUSG00000040134.8	Rdh7	0	0	0	0	0	0	0	0	0	0	0	0	0	0	0	0	0	0	0	0	0	0	0	0	0	0	0	0	0	0	0	0	0	0	0	0	0	0	0	0	0	0	0	0	0	0	0	0
ENSMUSG00000045062.4	Pcdhb7	0	1	1	0	1	1	0	1	1	4	2	0	0	2	0	3	8	5	3	2	3	3	4	1	2	0	2	4	2	1	3	4	5	0	1	2	1	1	0	1	4	2	0	0	2	2	3	3
ENSMUSG00000103795.1	Gm37990	0	0	0	0	0	0	0	0	0	0	0	0	0	0	0	0	0	0	0	0	0	0	0	0	0	0	0	0	0	0	0	0	0	0	0	0	0	0	0	0	0	0	0	0	0	0	0	0
ENSMUSG00000077058.1	Gm24542	0	0	0	0	0	0	0	0	0	0	0	0	0	0	0	0	0	0	0	0	0	0	0	0	0	0	0	0	0	0	0	0	0	0	0	0	0	0	0	0	0	0	0	0	0	0	0	0
ENSMUSG00000095766.1	Gm21182	0	0	0	0	0	0	0	0	0	0	0	0	0	0	0	0	0	0	0	0	0	0	0	0	0	0	0	0	0	0	0	0	0	0	0	0	0	0	0	0	0	0	0	0	0	0	0	0
ENSMUSG00000087917.1	Gm24911	0	0	0	0	0	0	0	0	0	0	0	0	0	0	0	0	0	0	0	0	0	0	0	0	0	0	0	0	0	0	0	0	0	0	0	0	0	0	0	0	0	0	0	0	0	0	0	0
ENSMUSG00000030329.11	Pianp	1	5	9	7	4	8	4	4	0	2	2	4	1	2	0	0	27	29	22	35	31	24	14	32	9	2	14	13	16	6	10	16	26	26	19	29	29	38	18	20	5	11	2	4	9	10	15	9
ENSMUSG00000027335.9	Adra1d	0	0	0	0	0	0	0	0	0	0	0	0	0	0	0	0	0	0	0	0	0	0	0	0	0	0	0	0	0	0	0	0	0	0	0	0	0	0	0	0	0	0	0	0	0	0	0	0
ENSMUSG00000091562.3	Gm9581	0	0	0	0	0	0	0	0	0	0	0	0	0	0	1	0	0	0	1	0	0	0	0	0	0	0	0	0	0	0	0	0	0	0	0	1	1	2	0	0	1	0	0	0	0	0	1	0
ENSMUSG00000047594.3	Olfr1122	0	0	0	0	0	0	0	0	0	0	0	0	0	0	0	0	0	0	0	0	0	0	0	0	0	0	0	0	0	0	0	0	0	0	0	0	0	0	0	0	0	0	0	0	0	0	0	0
ENSMUSG00000079418.3	Atg4a	0	0	2	0	0	0	0	2	0	0	0	0	0	0	0	0	0	1	0	0	0	2	0	1	0	0	0	0	1	0	0	0	0	0	0	0	0	0	1	0	0	0	0	0	0	0	0	0
ENSMUSG00000032596.14	Uba7	0	1	1	0	0	0	2	0	1	0	0	0	0	0	0	0	0	0	1	1	3	0	0	1	0	0	0	1	0	1	1	0	0	0	0	0	0	0	0	0	1	0	0	0	0	1	0	0
ENSMUSG00000021182.14	Ccdc88c	0	0	2	0	2	0	2	1	1	0	0	0	2	1	0	0	2	4	5	2	0	2	2	1	3	3	2	3	7	6	7	4	1	1	0	1	5	4	4	2	2	2	0	1	1	0	1	1
ENSMUSG00000021643.14	Serf1	25	25	46	49	35	36	19	27	3	3	10	16	5	4	3	3	11	11	22	14	15	21	10	11	4	1	7	14	5	5	10	10	14	13	6	9	11	19	10	5	5	4	2	5	2	8	1	2
ENSMUSG00000038497.7	Tmco3	1	0	0	2	2	0	3	1	1	0	0	0	0	0	0	0	7	5	5	1	9	6	4	3	2	1	4	2	3	2	4	3	2	5	3	3	4	9	4	6	2	2	3	3	1	2	0	2
ENSMUSG00000071552.4	Tigit	0	0	0	0	0	0	0	0	0	0	0	0	0	0	0	0	0	0	0	0	0	0	0	0	0	0	0	0	0	0	0	0	0	0	0	0	0	0	0	0	0	0	0	0	0	0	0	0
ENSMUSG00000071855.4	Ccdc112	8	3	7	13	5	3	2	8	1	3	3	2	1	4	0	0	10	9	4	7	7	8	2	4	6	2	3	2	4	5	2	1	4	6	3	3	9	9	4	8	2	7	4	0	1	4	7	4
ENSMUSG00000101566.1	Gm28276	0	0	0	0	0	0	0	0	0	0	0	0	0	0	0	0	0	0	0	0	0	0	0	0	0	0	0	0	0	0	0	0	0	0	0	0	0	0	0	0	0	0	0	0	0	0	0	0
ENSMUSG00000089133.1	Gm24771	0	0	0	0	0	0	0	0	0	0	0	0	0	0	0	0	0	0	0	0	0	0	0	0	0	0	0	0	0	0	0	0	0	0	0	0	0	0	0	0	0	0	0	0	0	0	0	0
ENSMUSG00000100463.1	Gm28848	0	0	0	0	0	0	0	0	0	0	0	0	0	0	0	0	0	0	0	0	0	0	0	0	0	0	0	0	0	0	0	0	0	0	0	0	0	0	0	0	0	0	0	0	0	0	0	0
ENSMUSG00000093916.1	Gm379	0	0	0	0	0	0	0	0	0	0	0	0	0	0	0	0	0	0	0	0	0	0	0	0	0	0	0	0	0	0	0	0	0	0	0	0	0	0	0	0	0	0	0	0	0	0	0	0
ENSMUSG00000100655.1	Gm21462	0	0	0	0	0	0	0	0	0	0	0	0	0	0	0	0	0	0	0	0	0	0	0	0	0	0	0	0	0	0	0	0	0	0	0	0	0	0	0	0	0	0	0	0	0	0	0	0
ENSMUSG00000102033.1	Gm28263	0	0	0	0	0	0	0	0	0	0	0	0	0	0	0	0	0	0	0	0	0	0	0	0	0	0	0	0	0	0	0	0	0	0	0	0	0	0	0	0	0	0	0	0	0	0	0	0
ENSMUSG00000097761.1	4930534D22Rik	0	0	0	0	0	0	0	0	0	0	0	0	0	0	0	0	0	0	0	1	0	0	0	0	0	0	0	0	0	0	0	0	0	0	0	0	0	0	0	0	0	0	0	0	0	0	0	0
ENSMUSG00000011658.15	Fuz	1	0	1	0	0	1	0	1	0	0	1	0	0	0	0	0	1	3	2	1	1	3	2	3	0	0	3	2	3	1	4	1	1	4	0	3	3	2	3	2	1	3	1	0	2	4	3	2
ENSMUSG00000022575.4	Gsdmd	0	0	0	0	0	0	0	0	0	0	0	0	0	0	0	0	3	0	1	0	0	0	1	0	0	0	2	1	1	2	0	1	1	1	0	0	1	0	0	0	0	0	0	0	0	2	0	0
ENSMUSG00000054920.12	Klhl5	2	1	6	3	0	2	4	3	3	1	2	5	2	3	0	0	7	10	6	11	4	11	8	12	8	5	12	13	15	8	17	15	5	5	7	6	9	9	4	7	4	5	2	3	7	8	11	6
ENSMUSG00000073418.4	C4b	0	0	0	0	0	0	0	0	0	0	0	0	0	0	0	0	1	0	0	1	4	1	2	1	3	0	6	4	7	5	6	1	1	1	0	2	5	1	2	0	4	1	3	3	4	5	3	3
ENSMUSG00000094790.2	Gm6625	0	0	0	0	0	0	0	0	0	0	0	0	0	0	0	0	0	1	0	0	0	0	0	0	0	0	0	0	0	0	0	0	0	0	0	0	0	0	1	0	0	0	0	0	0	0	0	0
ENSMUSG00000038518.15	Jarid2	2	2	4	1	3	7	1	8	4	3	3	3	0	1	1	0	7	7	10	4	7	4	7	1	7	4	13	5	4	5	6	6	6	8	4	2	6	7	2	7	5	1	2	6	6	9	7	5
ENSMUSG00000023902.18	Zscan10	0	0	0	0	0	0	0	0	0	0	0	0	0	0	0	0	0	0	0	0	0	0	0	0	0	0	0	0	0	0	0	0	0	0	0	0	0	0	0	0	0	0	0	0	0	0	0	0
ENSMUSG00000099206.1	Gm27942	0	0	0	0	0	0	0	0	0	0	0	0	0	0	0	0	0	0	0	0	0	0	0	0	0	0	0	0	0	0	0	0	0	0	0	0	0	0	0	0	0	0	0	0	0	0	0	0
ENSMUSG00000076052.1	Mir541	0	0	0	0	0	0	0	0	0	0	0	0	0	0	0	0	0	0	0	0	0	0	0	0	0	0	0	0	0	0	0	0	0	0	0	0	0	0	0	0	0	0	0	0	0	0	0	0
ENSMUSG00000069206.13	Zfp874a	0	0	1	3	4	1	1	0	0	0	0	1	0	0	0	0	2	7	5	2	6	4	3	2	1	1	3	3	0	1	1	0	5	1	3	5	7	4	2	3	3	2	0	0	1	3	2	2
ENSMUSG00000107195.1	4930589O11Rik	1	0	0	0	0	0	1	0	0	0	0	0	0	0	0	0	0	0	0	1	1	0	0	1	0	0	0	0	0	1	0	1	0	1	0	0	0	0	0	0	0	0	0	0	0	0	0	0
ENSMUSG00000094797.1	Igkv6-15	0	0	0	0	0	0	0	0	0	0	0	0	0	0	0	0	0	0	0	0	0	0	0	0	0	0	0	0	0	0	0	0	0	0	0	0	0	0	0	0	0	0	0	0	0	0	0	0
ENSMUSG00000030512.13	Snrpa1	21	17	25	25	21	27	9	31	10	4	10	7	5	4	2	5	19	21	22	18	26	28	18	18	15	4	9	10	18	17	17	15	20	28	13	20	17	29	17	17	16	5	7	2	9	4	10	8
ENSMUSG00000020473.13	Aebp1	0	0	0	0	0	0	0	0	0	0	1	0	0	0	1	0	0	0	3	0	1	1	3	2	1	1	3	2	2	0	4	2	0	0	2	1	0	2	0	1	0	0	0	0	1	0	2	1
ENSMUSG00000105866.1	Gm6745	0	1	0	1	1	0	1	0	0	0	0	0	0	0	0	0	2	0	0	0	1	0	0	0	0	0	1	0	0	0	0	0	0	2	0	0	1	2	1	0	0	0	1	1	0	0	0	0
ENSMUSG00000090961.1	Vmn2r8	0	0	0	0	0	0	0	0	0	0	0	0	0	0	0	0	0	0	0	0	0	0	0	0	0	0	0	0	0	0	0	0	0	0	0	0	0	0	0	0	0	0	0	0	0	0	0	0
ENSMUSG00000022817.14	Itgb5	2	1	3	4	1	1	3	2	1	2	1	0	0	1	1	1	7	5	4	10	11	4	3	3	4	4	16	13	9	6	16	12	10	7	2	8	6	10	3	9	8	8	4	7	13	8	11	10
ENSMUSG00000081185.1	Gm4852	0	0	0	0	0	0	1	0	0	0	0	0	0	0	0	0	0	0	0	0	0	0	0	0	0	0	0	0	0	0	0	0	0	0	0	0	0	0	0	0	0	0	0	0	0	0	0	0
ENSMUSG00000097053.1	Gm1972	0	0	0	0	0	0	0	0	0	0	0	0	0	0	0	0	0	0	0	0	0	0	0	0	0	0	0	0	0	0	0	0	0	0	0	0	0	0	0	0	0	0	0	0	0	0	0	0
ENSMUSG00000025609.15	Mkln1	8	10	2	3	6	13	2	2	3	4	0	2	1	3	0	1	14	11	12	3	14	14	7	8	8	4	11	10	10	10	13	11	17	12	6	10	20	19	5	11	2	3	5	4	10	6	11	5
ENSMUSG00000099699.1	Gm29421	0	0	0	0	0	0	0	0	0	0	0	0	0	0	0	0	0	0	0	0	0	0	0	0	0	0	0	0	0	0	0	0	0	0	0	0	0	0	0	0	0	0	0	0	0	0	0	0
ENSMUSG00000073233.3	Gm9144	0	0	0	0	0	0	0	0	0	0	0	0	1	0	0	0	0	0	0	0	0	0	0	0	0	0	0	0	0	0	0	0	0	0	0	0	0	0	0	0	0	0	0	0	0	0	0	0
ENSMUSG00000105248.1	Gm5310	0	0	0	0	0	0	0	0	0	0	0	0	0	0	0	0	0	0	0	0	0	0	0	0	0	0	0	0	0	0	0	0	0	0	0	0	0	0	0	0	0	0	0	0	0	0	0	0
ENSMUSG00000098453.1	Mir6997	0	0	0	0	0	0	0	0	0	0	0	0	0	0	0	0	0	0	0	0	0	0	0	0	0	0	0	0	0	0	0	0	0	0	0	0	0	0	0	0	0	0	0	0	0	0	0	0
ENSMUSG00000004341.7	Gpx6	0	0	0	0	0	0	0	1	0	0	0	0	0	0	0	0	1	4	4	2	0	5	0	1	3	0	1	3	1	0	0	2	2	0	0	1	1	1	0	1	0	1	0	0	0	0	1	1
ENSMUSG00000031574.8	Star	0	0	0	0	0	0	1	0	0	0	0	0	0	0	0	0	1	1	1	0	2	0	0	0	0	0	2	0	0	0	0	0	0	0	0	1	0	1	0	0	0	0	0	0	1	1	0	0
ENSMUSG00000069855.9	Slc47a2	0	0	0	0	0	0	0	0	0	0	0	0	0	0	0	0	0	0	0	0	0	0	0	1	0	0	0	0	0	0	0	0	0	0	0	0	0	0	0	1	0	0	0	0	0	0	1	0
ENSMUSG00000058399.3	Vmn1r64	0	0	0	0	0	0	0	0	0	0	0	0	0	0	0	0	0	0	0	0	0	0	0	0	0	0	0	0	0	0	0	0	0	0	0	0	0	0	0	0	0	0	0	0	0	0	0	0
ENSMUSG00000093405.1	Gm20684	0	0	0	0	0	0	0	0	0	0	0	0	0	0	0	0	0	0	0	0	0	0	0	0	0	0	0	0	0	0	0	0	0	0	0	0	0	0	0	0	0	0	0	0	0	0	0	0
ENSMUSG00000094616.7	Gm20888	0	0	0	0	0	0	0	0	0	0	0	0	0	0	0	0	0	0	0	0	0	0	0	0	0	0	0	0	0	0	0	0	0	0	0	0	0	0	0	0	0	0	0	0	0	0	0	0
ENSMUSG00000085440.1	Sorbs2os	0	0	0	0	0	0	0	0	0	1	0	0	0	0	0	0	0	0	0	0	0	1	0	0	0	0	0	0	1	0	0	0	0	0	0	0	0	0	0	0	0	0	0	0	0	0	0	0
ENSMUSG00000104593.1	Ighv1-65	0	0	0	0	0	0	0	0	0	0	0	0	0	0	0	0	0	0	0	0	0	0	0	0	0	0	0	0	0	0	0	0	0	0	0	0	0	0	0	0	0	0	0	0	0	0	0	0
ENSMUSG00000098883.1	Gm27430	0	0	0	0	0	0	0	0	0	0	0	0	0	0	0	0	0	0	0	0	0	0	0	0	0	0	0	0	0	0	0	0	0	0	0	0	0	0	0	0	0	0	0	0	0	0	0	0
ENSMUSG00000041733.10	Coq5	2	1	4	3	4	3	3	5	0	3	2	2	4	4	2	1	10	7	8	9	7	8	9	6	10	4	8	13	12	8	10	12	9	3	5	7	6	11	13	4	9	6	2	8	4	7	9	6
ENSMUSG00000104815.1	Trav5-2	0	0	0	0	0	0	0	0	0	0	0	0	0	0	0	0	0	0	0	0	0	0	0	0	0	0	0	0	0	0	0	0	0	0	0	0	0	0	0	0	0	0	0	0	0	0	0	0
ENSMUSG00000026365.15	Cfh	0	0	0	0	0	0	0	0	0	1	0	0	0	1	0	0	2	1	4	0	0	2	0	3	1	3	5	4	0	1	7	6	2	1	2	2	3	3	2	4	3	0	1	1	1	2	1	3
ENSMUSG00000092579.1	Vmn1r62	0	0	0	0	0	0	0	0	0	0	0	0	0	0	0	0	0	0	0	0	0	0	0	0	0	0	0	0	0	0	0	0	0	0	0	0	0	0	0	0	0	0	0	0	0	0	0	0
ENSMUSG00000029866.13	Kel	0	0	0	0	0	0	0	0	0	0	0	0	0	1	0	0	0	0	0	0	0	0	0	0	0	0	0	0	0	0	0	0	0	0	0	0	0	0	0	0	0	0	0	0	0	0	0	0
ENSMUSG00000050947.9	Amigo1	1	1	1	4	1	0	2	2	1	1	1	0	0	0	0	0	2	4	2	7	9	7	1	2	7	5	12	5	3	3	6	6	0	3	4	5	5	6	4	1	3	2	2	1	1	2	6	4
ENSMUSG00000071550.13	Cfap44	0	0	0	0	0	0	0	0	0	0	0	0	0	0	0	0	0	0	0	0	0	0	0	0	0	0	0	0	0	1	0	1	0	0	0	0	0	2	0	0	0	0	0	0	0	0	0	0
ENSMUSG00000103349.1	Gm36888	0	0	0	0	0	0	0	0	0	0	0	0	0	0	0	0	0	0	0	0	0	0	0	0	0	0	0	0	0	0	0	0	0	0	0	0	0	0	0	0	0	0	0	0	0	0	0	0
ENSMUSG00000041057.9	Wdr43	5	4	9	8	6	6	2	7	4	3	0	6	0	2	1	3	9	6	6	4	5	10	5	4	8	3	5	12	10	5	3	10	3	6	6	7	12	10	9	8	4	3	6	5	5	4	5	5
ENSMUSG00000107800.1	Gm44478	0	0	0	0	0	0	0	0	0	0	0	0	0	0	0	0	0	0	0	0	0	0	0	0	0	0	0	0	0	0	0	0	0	0	0	0	0	0	0	0	0	0	0	0	0	0	0	0
ENSMUSG00000085046.1	Gm11467	0	0	0	0	0	0	0	0	0	0	0	0	0	0	0	0	0	0	0	0	0	0	0	0	0	0	0	0	0	0	0	0	0	0	0	0	0	0	0	0	0	0	0	0	0	0	0	0
ENSMUSG00000071711.11	Mpst	1	0	1	0	2	0	1	3	0	2	1	3	0	2	0	0	3	4	2	5	0	8	2	4	4	2	4	3	1	5	2	1	6	2	2	1	2	2	3	1	2	2	1	0	2	2	5	1
ENSMUSG00000103264.1	Gm30341	0	0	0	0	0	0	0	0	0	0	0	0	0	0	0	0	0	0	0	0	0	0	0	0	0	0	0	0	0	0	0	0	0	0	0	0	0	0	0	0	0	0	0	0	0	0	0	0
ENSMUSG00000100176.1	Gm28586	0	0	0	0	0	0	0	0	0	0	0	0	0	0	0	0	0	0	0	0	0	0	0	0	0	0	0	0	0	0	0	0	0	0	0	0	0	0	0	0	0	0	0	0	0	0	0	0
ENSMUSG00000073896.3	Olfr716	0	0	0	0	0	0	0	0	0	0	0	0	0	0	0	0	0	0	0	0	0	0	0	0	0	0	0	0	0	0	0	0	0	0	0	0	0	0	0	0	0	0	0	0	0	0	0	0
ENSMUSG00000094682.2	Gm6902	0	0	0	0	0	0	0	0	0	0	0	0	0	0	0	0	0	0	0	0	0	0	0	0	0	0	0	0	0	0	0	0	0	0	0	0	0	0	0	0	0	0	0	0	0	0	0	0
[truncated: 46,532 more rows]
[truncated: 328 more columns]
