# Supplementary material for: Subcellular and regional localization of mRNA translation in midbrain dopamine neurons
Source: Cell Rep. Author manuscript; Available in PMC 2022 Feb 15. (PMC8844886; doi:10.1016/j.celrep.2021.110208)
Supplement: 6 [file NIHMS1771089-supplement-6.xlsx]

## Sheet: Contents
Supplementary File 5, part 1
DESeq2 results related to Figure 3A-B (Bulk Striatum RiboTag IP)
Sheet	Description	Full Model	Reduced Model
Fraction	DESeq2 results for Fraction LRT (log2FC IP vs. Input)	~ Age + Genotype + Fraction	~ Age + Genotype
Genotype	DESeq2 results for Genotype LRT (log2FC CrePos vs. CreNeg)	~ Age + Genotype + Fraction	~ Age + Fraction
Age	DESeq2 results for Age LRT (log2FC P90 vs. P0)	~ Age + Genotype + Fraction	~ Genotype + Fraction
Geno_Frac	DESeq2 results for Genotype:Fraction Interation LRT (log2FC CrePos IP/Input vs. CreNeg IP/Input)	~ Age + Genotype + Fraction + Genotype:Fraction	~ Age + Genotype + Fraction
P0	DESeq2 results for Fraction LRT (log2FC IP vs. Input) for P0 samples	~ Genotype + Fraction	~ Genotype
P7	DESeq2 results for Fraction LRT (log2FC IP vs. Input) for P7 samples	~ Genotype + Fraction	~ Genotype
P14	DESeq2 results for Fraction LRT (log2FC IP vs. Input) for P14 samples	~ Genotype + Fraction	~ Genotype
P21	DESeq2 results for Fraction LRT (log2FC IP vs. Input) for P21 samples	~ Genotype + Fraction	~ Genotype
P31	DESeq2 results for Fraction LRT (log2FC IP vs. Input) for P31 samples	~ Genotype + Fraction	~ Genotype
P90	DESeq2 results for Fraction LRT (log2FC IP vs. Input) for P90 samples	~ Genotype + Fraction	~ Genotype
10.14mo	DESeq2 results for Fraction LRT (log2FC IP vs. Input) for 10-14mo samples	~ Genotype + Fraction	~ Genotype
Supplementary File 5, part 2
DESeq2 results related to Figure 3C-I (FASS RNA-Seq)
Sheet	Description	Full Model	Reduced Model
Fraction (2)	DESeq2 results for Fraction LRT (log2FC FASS vs. Small Particles)	~ Genotype + Fraction + Region	~ Genotype + Region
Genotype (2)	DESeq2 results for Genotype LRT (log2FC DATCre.AAV-EGFP vs. VGLUT1-venus)	~ Genotype + Fraction + Region	~ Fraction + Region
Region	DESeq2 results for Region LRT (log2FC Striatum vs. Cortex)	~ Genotype + Fraction + Region	~ Genotype + Fraction
FASS_Enriched	DESeq2 results for Fraction LRT (log2FC FASS vs. Small Particles), FASS Enriched	~ Genotype + Fraction + Region	~ Genotype + Region
FASS_Depleted	DESeq2 results for Fraction LRT (log2FC FASS vs. Small Particles), FASS Depleted	~ Genotype + Fraction + Region	~ Genotype + Region
Supplementary File 5, part 3
Enrichr Gene Ontology analysis related to Figure 3H
Sheet	Description
Depleted_BP	Enrichr results for FASS Depleted mRNAs, Biological Process
Depleted_CC	Enrichr results for FASS Depleted mRNAs, Cellular Component
Depleted_MF	Enrichr results for FASS Depleted mRNAs, Molecular Function
Enriched_BP	Enrichr results for FASS Enriched mRNAs, Biological Process
Enriched_CC	Enrichr results for FASS Enriched mRNAs, Cellular Component
Enriched_MF	Enrichr results for FASS Enriched mRNAs, Molecular Function
Supplementary File 5, part 4
DESeq2 results related to Fig 3 - Supplemtary Figure 4 (Striatal synaptosome RiboTag IP)
Sheet	Description	Full Model	Reduced Model
Fraction (3)	DESeq2 results for Fraction LRT (log2FC IP vs. Input)	~ Genotype + Fraction	~ Genotype
Genotype (3)	DESeq2 results for Genotype LRT (log2FC CrePos vs. CreNeg)	~ Genotype + Fraction	~ Fraction
Geno_Frac (2)	DESeq2 results for Genotype:Fraction Interation LRT (log2FC CrePos IP/Input vs. CreNeg IP/Input)	~ Genotype + Fraction + Genotype:Fraction	~ Genotype + Fraction

## Sheet: Fraction
gene_id	gene_name	baseMean	log2FoldChange	lfcSE	stat	pvalue	padj
ENSMUSG00000031955.9	Bcar1	46.695	5.33114	0.147185	1205.49	3.91735e-264	4.48028e-260
ENSMUSG00000025651.14	Uqcrc1	42.1995	1.58603	0.0492751	1012.19	4.02147e-222	2.29968e-218
ENSMUSG00000053617.11	Sh3pxd2a	73.7335	5.42649	0.183588	678.543	1.38634e-149	5.28521e-146
ENSMUSG00000021365.14	Nedd9	5.13758	4.14323	0.185935	602.33	5.21191e-133	1.49021e-129
ENSMUSG00000062380.3	Tubb3	95.987	1.52136	0.0619757	600.203	1.51216e-132	3.45891e-129
ENSMUSG00000061904.12	Slc25a3	64.6587	1.10315	0.0457359	576.979	1.7027e-127	3.24563e-124
ENSMUSG00000022477.12	Aco2	36.6007	1.4209	0.0615683	525.129	3.24043e-116	5.2944e-113
ENSMUSG00000030884.12	Uqcrc2	22.4122	1.35579	0.0582952	518.907	7.31775e-115	1.04616e-111
ENSMUSG00000026260.12	Ndufa10	28.2485	1.24253	0.0552612	494.912	1.21624e-109	1.54557e-106
ENSMUSG00000060938.14	Rpl26	45.1934	-1.2368	0.0589976	475.083	2.51017e-105	2.8421e-102
ENSMUSG00000022055.7	Nefl	38.3621	1.35384	0.0620201	474.913	2.7335e-105	2.8421e-102
ENSMUSG00000052459.13	Atp6v1a	60.4801	1.59688	0.0731819	472.273	1.02579e-104	9.77667e-102
ENSMUSG00000025290.16	Rps24	59.3014	-1.13764	0.0542721	465.544	2.98789e-103	2.62866e-100
ENSMUSG00000036752.4	Tubb4b	34.9478	1.61992	0.0766317	443.536	1.8403e-98	1.50339e-95
ENSMUSG00000041351.16	Rap1gap	19.7083	1.67481	0.0806954	427.891	4.67706e-95	3.5661e-92
ENSMUSG00000035969.15	Rusc2	14.998	2.52479	0.121748	423.889	3.4743e-94	2.48347e-91
ENSMUSG00000025393.12	Atp5b	105.166	0.942818	0.0455632	421.759	1.01044e-93	6.79786e-91
ENSMUSG00000021577.13	Sdha	21.0334	1.33585	0.0652425	408.89	6.39494e-91	4.06327e-88
ENSMUSG00000022054.11	Nefm	28.2088	1.68461	0.0840326	399.368	7.56065e-89	4.55112e-86
ENSMUSG00000058672.6	Tubb2a	163.188	1.43294	0.0711006	397.868	1.60365e-88	9.04947e-86
ENSMUSG00000066800.11	Rnasel	20.0001	4.81847	0.225763	397.797	1.66162e-88	9.04947e-86
ENSMUSG00000063229.15	Ldha	38.09	0.930371	0.0459247	397.276	2.15783e-88	1.12178e-85
ENSMUSG00000057841.5	Rpl32	62.1586	-1.22005	0.0625995	386.749	4.22222e-86	2.09955e-83
ENSMUSG00000013593.12	Ndufs2	25.3226	1.20525	0.0605266	385.394	8.3292e-86	3.96921e-83
ENSMUSG00000005299.6	Letm1	11.3379	1.62391	0.0827069	377.839	3.67694e-84	1.68213e-81
ENSMUSG00000030410.16	Dmwd	13.1788	1.93743	0.100719	371.159	1.04667e-82	4.60415e-80
ENSMUSG00000040327.16	Cul9	4.38003	2.63172	0.139964	368.44	4.09132e-82	1.73305e-79
ENSMUSG00000016554.8	Eif3d	15.1992	1.47494	0.0766871	366.681	9.88376e-82	4.03716e-79
ENSMUSG00000001783.3	Rtcb	14.9251	1.74056	0.0904294	365.593	1.70519e-81	6.72491e-79
ENSMUSG00000032911.5	Cspg4	3.28652	3.11751	0.168904	364.672	2.70574e-81	1.03152e-78
ENSMUSG00000025968.16	Ndufs1	12.9183	1.49357	0.0776967	359.222	4.15832e-80	1.53415e-77
ENSMUSG00000020456.17	Ogdh	21.3869	1.55898	0.0826833	358.007	7.64832e-80	2.73356e-77
ENSMUSG00000009894.15	Snap47	26.9554	1.11852	0.0583411	357.565	9.54464e-80	3.30794e-77
ENSMUSG00000022841.14	Ap2m1	45.39	0.963202	0.0509358	354.203	5.15105e-79	1.73272e-76
ENSMUSG00000059456.13	Ptk2b	19.3725	1.51814	0.0800318	349.758	4.78415e-78	1.56332e-75
ENSMUSG00000066036.14	Ubr4	13.9876	2.13411	0.11271	349.166	6.4382e-78	2.04538e-75
ENSMUSG00000000399.10	Ndufa9	18.1654	1.18151	0.0619799	348.638	8.38911e-78	2.59314e-75
ENSMUSG00000011752.6	Pgam1	38.3954	1.03627	0.0552781	347.523	1.46768e-77	4.41732e-75
ENSMUSG00000003437.14	Paf1	6.87403	2.06284	0.109448	345.604	3.84089e-77	1.12637e-74
ENSMUSG00000026867.18	Gapvd1	14.1068	1.79371	0.0969767	341.493	3.01851e-76	8.63068e-74
ENSMUSG00000020198.7	Ap3d1	12.4271	1.70391	0.09172	339.064	1.02038e-75	2.84636e-73
ENSMUSG00000030554.16	Synm	3.96192	2.83487	0.158458	337.678	2.04432e-75	5.56688e-73
ENSMUSG00000020777.16	Acox1	11.7517	1.47549	0.0794835	333.195	1.93651e-74	5.15067e-72
ENSMUSG00000061046.9	Haghl	15.7517	1.96594	0.107574	331.93	3.65183e-74	9.49226e-72
ENSMUSG00000021957.6	Tkt	12.8449	1.5857	0.0865407	331.491	4.55139e-74	1.15676e-71
ENSMUSG00000059714.13	Flot1	10.387	1.91305	0.10493	327.233	3.85078e-73	9.57421e-71
ENSMUSG00000026605.14	Cenpf	4.59974	2.3219	0.129487	325.713	8.24969e-73	2.00748e-70
ENSMUSG00000024892.15	Pcx	4.23285	2.5194	0.139985	325.09	1.128e-72	2.6877e-70
ENSMUSG00000062591.5	Tubb4a	19.7349	1.56762	0.0867961	320.088	1.38579e-71	3.23454e-69
ENSMUSG00000020396.8	Nefh	8.6382	2.44939	0.136468	314.533	2.24738e-70	5.14065e-68
ENSMUSG00000040687.16	Madd	15.2313	1.8365	0.104536	313.155	4.48614e-70	1.00604e-67
ENSMUSG00000034949.18	Zfr2	4.42367	2.85912	0.166266	308.846	3.89677e-69	8.57065e-67
ENSMUSG00000014602.15	Kif1a	55.3177	1.32153	0.0760167	304.148	4.11265e-68	8.87479e-66
ENSMUSG00000066357.6	Wdr6	12.1879	1.66845	0.0963877	298.771	6.10205e-67	1.29239e-64
ENSMUSG00000028830.14	AU040320	5.83042	2.03159	0.115887	296.856	1.59494e-66	3.31661e-64
ENSMUSG00000022437.6	Samm50	12.1029	1.35803	0.0771284	295.083	3.88109e-66	7.92643e-64
ENSMUSG00000028756.12	Pink1	19.1019	1.1823	0.0679806	293.934	6.90945e-66	1.38638e-63
ENSMUSG00000021794.15	Glud1	21.693	1.352	0.0781496	293.775	7.48402e-66	1.47577e-63
ENSMUSG00000022234.14	Cct5	24.98	1.29888	0.0764945	286.256	3.25387e-64	6.30754e-62
ENSMUSG00000034892.8	Rps29	87.5172	-1.17141	0.0686916	285.065	5.91361e-64	1.12723e-61
ENSMUSG00000000308.14	Ckmt1	15.613	1.38263	0.0819543	284.686	7.15406e-64	1.34133e-61
ENSMUSG00000023004.8	Tuba1b	63.2264	1.23525	0.0737242	280.227	6.69991e-63	1.23592e-60
ENSMUSG00000026209.15	Dnpep	9.98394	1.5252	0.0905297	271.286	5.95236e-61	1.08059e-58
ENSMUSG00000031314.18	Taf1	9.98884	1.64742	0.100917	266.422	6.83481e-60	1.2214e-57
ENSMUSG00000062444.14	Ap3b2	8.79914	1.57645	0.0960165	260.734	1.18704e-58	2.08863e-56
ENSMUSG00000068740.13	Celsr2	11.0935	1.97874	0.123774	258.087	4.48352e-58	7.7694e-56
ENSMUSG00000089872.10	Rps6kc1	4.5988	2.30847	0.144641	257.843	5.06641e-58	8.64844e-56
ENSMUSG00000006740.13	Kif5b	25.9985	0.92479	0.0570111	256.226	1.14073e-57	1.91861e-55
ENSMUSG00000033237.18	Arid2	10.7515	1.74834	0.110093	255.759	1.44237e-57	2.37968e-55
ENSMUSG00000026526.14	Fh1	13.4904	1.43072	0.0882498	255.738	1.45751e-57	2.37968e-55
ENSMUSG00000025362.5	Rps26	82.2723	-0.730648	0.0464539	255.711	1.47729e-57	2.37968e-55
ENSMUSG00000030120.14	Mlf2	43.2038	0.853106	0.0531476	254.513	2.69488e-57	4.28074e-55
ENSMUSG00000026202.13	Tuba4a	44.743	1.50746	0.0933502	252.378	7.87029e-57	1.23305e-54
ENSMUSG00000039001.12	Rps21	74.6585	-0.933788	0.0591036	252.096	9.06773e-57	1.40145e-54
ENSMUSG00000028798.16	Eif3i	20.5869	1.10257	0.0684986	251.704	1.10371e-56	1.68308e-54
ENSMUSG00000039221.10	Rpl22l1	37.7482	-0.968999	0.0627798	251.235	1.3968e-56	2.102e-54
ENSMUSG00000049336.16	Tenm2	13.7397	2.30482	0.145015	250.246	2.29548e-56	3.40953e-54
ENSMUSG00000021910.15	Nisch	21.863	1.22491	0.077836	245.546	2.42926e-55	3.56198e-53
ENSMUSG00000040249.15	Lrp1	11.6771	1.67979	0.107393	245	3.19538e-55	4.62602e-53
ENSMUSG00000024073.14	Birc6	28.9076	2.31659	0.141984	243.265	7.63377e-55	1.09134e-52
ENSMUSG00000025375.15	Aatk	9.79755	1.74633	0.111217	243.204	7.87082e-55	1.11134e-52
ENSMUSG00000029478.16	Ncor2	10.7042	2.9778	0.184529	242.719	1.0044e-54	1.40089e-52
ENSMUSG00000051177.16	Plcb1	35.3679	1.45466	0.0920694	241.366	1.98106e-54	2.7298e-52
ENSMUSG00000041781.8	Cpsf2	7.35152	1.55273	0.0985821	238.637	7.79741e-54	1.06165e-51
ENSMUSG00000003033.14	Ap1m1	10.2727	1.36651	0.0871209	238.385	8.84772e-54	1.19049e-51
ENSMUSG00000027198.16	Ext2	6.70088	2.89831	0.187498	237.064	1.71722e-53	2.2837e-51
ENSMUSG00000017778.14	Cox7c	79.8452	-0.618552	0.0408654	235.279	4.20913e-53	5.53331e-51
ENSMUSG00000037126.15	Psd	21.9991	1.38946	0.0910945	235.113	4.57384e-53	5.94443e-51
ENSMUSG00000017390.15	Aldoc	63.5441	1.17848	0.0765108	232.956	1.35086e-52	1.73593e-50
ENSMUSG00000023921.8	Mut	4.05269	2.1972	0.142903	230.787	4.01524e-52	5.10248e-50
ENSMUSG00000057236.10	Rbbp4	16.5157	1.37976	0.0908085	229.829	6.49424e-52	8.16205e-50
ENSMUSG00000020135.13	Apc2	16.0131	2.86682	0.182433	229.761	6.72103e-52	8.35526e-50
ENSMUSG00000022551.7	Cyc1	29.8464	0.951749	0.0629085	228.554	1.23204e-51	1.51514e-49
ENSMUSG00000040356.16	Skiv2l	6.7907	1.83824	0.119458	228.415	1.32165e-51	1.60641e-49
ENSMUSG00000016933.17	Plcg1	11.6404	2.28176	0.151166	228.395	1.33434e-51	1.60641e-49
ENSMUSG00000057897.14	Camk2b	63.9327	1.06264	0.0703666	227.737	1.85702e-51	2.21237e-49
ENSMUSG00000032294.16	Pkm	74.9001	1.08489	0.0709374	226.25	3.91913e-51	4.62094e-49
ENSMUSG00000041720.12	Pi4ka	15.0512	1.9125	0.125619	224.087	1.16123e-50	1.35521e-48
ENSMUSG00000004891.16	Nes	4.01206	2.48783	0.165663	223.708	1.40463e-50	1.62271e-48
ENSMUSG00000024271.7	Elp2	11.7719	1.40343	0.0941604	222.482	2.60084e-50	2.97458e-48
ENSMUSG00000024012.17	Mtch1	51.7241	0.662922	0.0442006	221.522	4.21186e-50	4.76941e-48
ENSMUSG00000053293.9	Pom121	7.46942	2.66896	0.179367	221.077	5.26559e-50	5.90418e-48
ENSMUSG00000029029.14	Wrap73	4.8029	1.71272	0.113408	219.922	9.40453e-50	1.04427e-47
ENSMUSG00000002900.15	Lamb1	2.2823	2.42841	0.16344	219.16	1.37949e-49	1.51704e-47
ENSMUSG00000006699.17	Cdc42	59.3687	0.700506	0.0474869	218.56	1.86442e-49	2.03079e-47
ENSMUSG00000018707.13	Dync1h1	28.8017	1.881	0.123572	218.43	1.99043e-49	2.1476e-47
ENSMUSG00000033004.14	Mycbp2	26.2207	1.13929	0.0773858	217.539	3.11259e-49	3.3044e-47
ENSMUSG00000015087.14	Rabl6	22.6672	1.37049	0.092762	217.534	3.12035e-49	3.3044e-47
ENSMUSG00000016252.7	Atp5e	46.0534	-0.810943	0.0559522	216.06	6.5429e-49	6.86525e-47
ENSMUSG00000027509.11	Rae1	8.21603	1.48815	0.100001	216.021	6.67266e-49	6.93775e-47
ENSMUSG00000063810.6	Alms1	2.56854	3.50017	0.247025	215.841	7.30392e-49	7.52567e-47
ENSMUSG00000002010.17	Idh3g	13.4113	1.11498	0.0741287	215.779	7.53682e-49	7.69631e-47
ENSMUSG00000006273.14	Atp6v1b2	29.8699	1.07688	0.0731658	213.768	2.06932e-48	2.09441e-46
ENSMUSG00000040560.9	Wdr7	13.7742	1.26789	0.0867032	213.678	2.16544e-48	2.17247e-46
ENSMUSG00000079641.3	Rpl39	23.9555	-1.19833	0.0848517	213.601	2.25094e-48	2.23861e-46
ENSMUSG00000001270.8	Ckb	176.428	1.04216	0.0702832	213.419	2.46562e-48	2.43097e-46
ENSMUSG00000049313.8	Sorl1	8.61033	1.48967	0.100965	211.301	7.14703e-48	6.98637e-46
ENSMUSG00000001525.10	Tubb5	132.879	1.30357	0.0892068	209.896	1.44724e-47	1.40272e-45
ENSMUSG00000008683.16	Rps15a	34.4798	-1.02567	0.072461	208.771	2.54737e-47	2.44826e-45
ENSMUSG00000031672.7	Got2	18.9097	1.08023	0.0742934	208.346	3.15258e-47	3.00467e-45
ENSMUSG00000022186.14	Oxct1	57.3868	1.1981	0.0834446	208.225	3.35147e-47	3.16783e-45
ENSMUSG00000006442.10	Srm	15.5624	1.01918	0.0700181	205.441	1.35673e-46	1.27188e-44
ENSMUSG00000005779.12	Psmb4	29.0138	0.87788	0.0610641	205.176	1.54992e-46	1.44117e-44
ENSMUSG00000032788.14	Pdxk	15.0421	1.31054	0.0914661	201.695	8.91359e-46	8.22135e-44
ENSMUSG00000064352.1	mt-Ts1	7.09655	2.10206	0.145971	201.305	1.08401e-45	9.91827e-44
ENSMUSG00000018476.7	Kdm6b	6.96087	1.84098	0.128414	200.798	1.39891e-45	1.26979e-43
ENSMUSG00000034994.9	Eef2	62.4164	0.807806	0.0569846	200.719	1.45554e-45	1.31079e-43
ENSMUSG00000000915.15	Hip1r	6.06033	1.66343	0.116153	199.958	2.13252e-45	1.90544e-43
ENSMUSG00000109324.1	Prmt1	10.7888	1.1817	0.0809175	199.854	2.24747e-45	1.99258e-43
ENSMUSG00000024501.19	Dpysl3	76.8938	1.44412	0.102061	199.34	2.90979e-45	2.55994e-43
ENSMUSG00000024608.10	Rps14	113.032	-0.574997	0.0411318	198.119	5.37521e-45	4.69284e-43
ENSMUSG00000001150.6	Mcm3ap	5.82514	1.86471	0.1318	197.672	6.72668e-45	5.82826e-43
ENSMUSG00000059890.15	Ube4a	12.5001	3.63838	0.238182	194.985	2.5957e-44	2.23211e-42
ENSMUSG00000037138.16	Aff3	6.16773	1.95905	0.140028	194.572	3.19413e-44	2.72621e-42
ENSMUSG00000020532.18	Acaca	50.6489	4.84137	0.300208	193.849	4.59509e-44	3.89289e-42
ENSMUSG00000020982.8	Nemf	6.08919	1.48864	0.10509	193.173	6.45302e-44	5.42671e-42
ENSMUSG00000029033.16	Acap3	7.74569	1.80504	0.129027	192.388	9.57248e-44	7.99128e-42
ENSMUSG00000029578.15	Wipi2	8.86056	1.21054	0.0853251	190.975	1.94748e-43	1.61401e-41
ENSMUSG00000026615.14	Eprs	12.127	1.19407	0.0863778	190.803	2.12349e-43	1.74722e-41
ENSMUSG00000054428.12	Atpif1	79.7766	-0.529329	0.038852	190.438	2.551e-43	2.08398e-41
ENSMUSG00000068240.5	Gm11808	39.1656	-1.06492	0.0781229	190.114	3.003e-43	2.43583e-41
ENSMUSG00000026473.15	Glul	35.6913	1.14944	0.0831137	189.804	3.50804e-43	2.82546e-41
ENSMUSG00000063077.14	Kif1b	50.9658	1.12266	0.081432	189.508	4.07132e-43	3.2562e-41
ENSMUSG00000031503.13	Col4a2	4.83013	2.71165	0.198033	188.677	6.18037e-43	4.90867e-41
ENSMUSG00000071528.3	Usmg5	48.1343	-0.693013	0.0513849	188.049	8.47507e-43	6.68478e-41
ENSMUSG00000022973.17	Synj1	17.0389	1.22927	0.0888632	187.696	1.01227e-42	7.9297e-41
ENSMUSG00000036306.12	Lzts1	8.89024	1.45812	0.104517	187.48	1.12804e-42	8.77647e-41
ENSMUSG00000063455.16	D630045J12Rik	5.15152	1.97819	0.144912	187.453	1.14372e-42	8.83834e-41
ENSMUSG00000060126.14	Tpt1	62.3805	-0.877998	0.0643658	187.257	1.2619e-42	9.68616e-41
ENSMUSG00000053898.12	Ech1	7.95648	1.47133	0.105005	187.209	1.29262e-42	9.85576e-41
ENSMUSG00000048078.16	Tenm4	10.7301	1.5273	0.113545	184.669	4.63549e-42	3.511e-40
ENSMUSG00000021500.15	Ddx46	10.1565	1.51861	0.111755	184.556	4.90518e-42	3.69082e-40
ENSMUSG00000035561.5	Aldh1b1	5.09212	1.94993	0.144401	183.722	7.46185e-42	5.57785e-40
ENSMUSG00000067148.15	Polr1c	5.87463	1.56173	0.113821	183.326	9.10533e-42	6.76219e-40
ENSMUSG00000030603.16	Psmc4	13.5878	1.07102	0.0776797	183.264	9.3914e-42	6.92964e-40
ENSMUSG00000030695.14	Aldoa	105.773	0.81495	0.0593814	182.98	1.08323e-41	7.94163e-40
ENSMUSG00000039637.14	Coro7	4.40949	1.87174	0.136041	182.899	1.12837e-41	8.21983e-40
ENSMUSG00000038453.16	Srcin1	11.7809	1.26687	0.0938977	182.828	1.1694e-41	8.46486e-40
ENSMUSG00000039218.16	Srrm2	37.0216	0.717924	0.052436	182.764	1.20775e-41	8.68747e-40
ENSMUSG00000037916.13	Ndufv1	20.0844	0.869661	0.0630553	182.45	1.4145e-41	1.0111e-39
ENSMUSG00000100862.1	Gm10925	15.2739	-1.64102	0.124242	182.077	1.70566e-41	1.21165e-39
ENSMUSG00000029713.15	Gnb2	64.9145	0.972122	0.0725548	181.221	2.62278e-41	1.85165e-39
ENSMUSG00000022016.15	Akap11	21.7705	1.32465	0.098488	181.057	2.8488e-41	1.99888e-39
ENSMUSG00000001151.9	Pcnt	4.50087	2.55745	0.18957	180.571	3.63619e-41	2.5358e-39
ENSMUSG00000018395.19	Kif3a	18.0973	1.00279	0.0742424	180.184	4.41896e-41	3.06301e-39
ENSMUSG00000035198.9	Tubg1	5.38174	1.88313	0.141128	178.97	8.13337e-41	5.6037e-39
ENSMUSG00000001441.13	Npepps	12.9945	1.16445	0.0861856	178.833	8.71402e-41	5.9678e-39
ENSMUSG00000036617.16	Etl4	10.1437	3.22471	0.224984	178.482	1.03961e-40	7.07741e-39
ENSMUSG00000022568.16	Scrib	2.43478	2.35351	0.175909	178.035	1.30158e-40	8.80835e-39
ENSMUSG00000030180.15	Kdm5a	6.38099	1.73698	0.129768	177.678	1.55747e-40	1.04781e-38
ENSMUSG00000031386.14	Hcfc1	6.34097	1.70046	0.127977	177.173	2.00783e-40	1.3429e-38
ENSMUSG00000021819.10	Zswim8	3.80682	1.76164	0.12836	176.978	2.21503e-40	1.47286e-38
ENSMUSG00000060261.15	Gtf2i	174.683	4.59134	0.279723	176.545	2.75273e-40	1.81983e-38
ENSMUSG00000053646.13	Plxnb1	4.22202	2.29388	0.172266	175.682	4.24974e-40	2.79335e-38
ENSMUSG00000031555.15	Adam9	3.10199	2.1184	0.15897	175.397	4.90347e-40	3.20462e-38
ENSMUSG00000050332.7	Amer1	4.28294	2.5025	0.191905	175.022	5.92082e-40	3.84752e-38
ENSMUSG00000009927.8	Rps25	28.5328	-0.888508	0.0692711	174.689	7.00068e-40	4.52355e-38
ENSMUSG00000031502.11	Col4a1	3.63446	2.55024	0.192793	174.65	7.1398e-40	4.58752e-38
ENSMUSG00000025153.9	Fasn	14.8734	1.09142	0.0816971	174.577	7.40621e-40	4.73211e-38
ENSMUSG00000029430.13	Ran	53.8743	0.962925	0.0735125	174.512	7.65274e-40	4.86247e-38
ENSMUSG00000030246.11	Ldhb	68.5202	0.615617	0.0462727	174.478	7.7846e-40	4.91892e-38
ENSMUSG00000040359.14	Ufl1	5.75276	1.67838	0.126212	174.241	8.76689e-40	5.50917e-38
ENSMUSG00000003429.11	Rps11	52.9323	-0.604392	0.0468486	173.957	1.0117e-39	6.32288e-38
ENSMUSG00000052738.14	Suclg1	28.8898	0.884922	0.0673834	172.49	2.1157e-39	1.31507e-37
ENSMUSG00000007892.7	Rplp1	120.382	-0.760129	0.0574604	172.143	2.51877e-39	1.55715e-37
ENSMUSG00000039686.14	Zer1	4.89666	1.54733	0.114668	171.496	3.48717e-39	2.14423e-37
ENSMUSG00000035835.14	Plppr3	8.08739	1.65496	0.127469	171.246	3.95361e-39	2.41805e-37
ENSMUSG00000022110.13	Sucla2	15.3877	1.10939	0.0847207	170.505	5.73921e-39	3.49146e-37
ENSMUSG00000016150.15	Tenm1	8.72731	1.53685	0.118278	170.372	6.13539e-39	3.71272e-37
ENSMUSG00000021188.14	Trip11	209.685	5.54806	0.323624	170.155	6.84305e-39	4.11915e-37
ENSMUSG00000031822.19	Gse1	17.1026	4.10135	0.287376	169.483	9.59815e-39	5.74733e-37
ENSMUSG00000002844.8	Adprh	12.7128	1.16083	0.088884	169.408	9.96525e-39	5.93607e-37
ENSMUSG00000036438.12	Calm2	146.535	-0.557686	0.0427475	169.188	1.11309e-38	6.59608e-37
ENSMUSG00000042453.14	Reln	6.97503	1.69856	0.13133	167.631	2.43602e-38	1.43612e-36
ENSMUSG00000026353.9	Ubxn4	12.2631	1.30748	0.100908	167.14	3.11776e-38	1.82861e-36
ENSMUSG00000024991.7	Eif3a	25.2122	1.15229	0.0885178	167.125	3.14213e-38	1.8335e-36
ENSMUSG00000055022.14	Cntn1	28.4894	0.956925	0.0746246	166.317	4.71676e-38	2.73835e-36
ENSMUSG00000040481.17	Bptf	10.5333	1.16298	0.0891867	165.879	5.87804e-38	3.39531e-36
ENSMUSG00000020576.9	Nbas	3.06541	2.08167	0.162011	165.203	8.26071e-38	4.74762e-36
ENSMUSG00000047921.15	Trappc9	5.32929	1.52482	0.114996	164.867	9.77873e-38	5.59197e-36
ENSMUSG00000020850.14	Prpf8	8.37004	1.35915	0.105445	164.728	1.04899e-37	5.96883e-36
ENSMUSG00000032936.13	Camkv	35.9098	0.917636	0.0717651	164.338	1.27591e-37	7.22405e-36
ENSMUSG00000034799.16	Unc13a	9.07744	1.80277	0.140623	163.915	1.5787e-37	8.89439e-36
ENSMUSG00000026878.16	Rab14	33.3992	0.818998	0.0640294	163.865	1.61897e-37	9.07653e-36
ENSMUSG00000038545.13	Cul7	3.16072	2.14427	0.16876	163.538	1.90855e-37	1.06479e-35
ENSMUSG00000006403.12	Adamts4	3.37971	1.98002	0.153162	163.403	2.0428e-37	1.13415e-35
ENSMUSG00000029752.12	Asns	8.55987	1.14372	0.0875393	163.321	2.12882e-37	1.1762e-35
ENSMUSG00000039477.16	Tnrc18	15.5691	2.80604	0.207331	163.261	2.19432e-37	1.20656e-35
ENSMUSG00000022433.18	Csnk1e	14.2024	0.929547	0.0718369	162.761	2.82066e-37	1.54353e-35
ENSMUSG00000049401.10	Ogfr	8.26117	1.20206	0.0926124	162.617	3.03359e-37	1.65215e-35
ENSMUSG00000056900.13	Usp13	3.34937	1.86941	0.146991	162.513	3.19562e-37	1.73215e-35
ENSMUSG00000056531.11	Ccdc18	1.58152	4.00125	0.315195	162.323	3.51721e-37	1.89747e-35
ENSMUSG00000062006.12	Rpl34	36.8417	-0.959665	0.0763409	162.156	3.82422e-37	2.05341e-35
ENSMUSG00000042207.17	Kdm5b	13.1177	1.47304	0.115153	161.65	4.9331e-37	2.63644e-35
ENSMUSG00000072235.5	Tuba1a	388.639	1.25744	0.0969316	161.455	5.4419e-37	2.89484e-35
ENSMUSG00000022454.16	Nell2	17.0284	1.20609	0.0959098	160.494	8.8272e-37	4.67392e-35
ENSMUSG00000023938.7	Aars2	1.6684	2.61395	0.204583	160.316	9.65122e-37	5.08668e-35
ENSMUSG00000031353.13	Rbbp7	15.8649	1.08638	0.0859207	158.154	2.86438e-36	1.50275e-34
ENSMUSG00000031161.15	Hdac6	3.03932	1.90658	0.152055	158.126	2.90546e-36	1.51734e-34
ENSMUSG00000066621.12	Tecpr1	6.41364	1.29669	0.100859	157.587	3.80981e-36	1.98058e-34
ENSMUSG00000032174.4	Icam5	11.4191	1.74072	0.13813	157.321	4.35436e-36	2.25343e-34
ENSMUSG00000053024.14	Cntn2	5.60608	1.68604	0.131682	157.135	4.78285e-36	2.46403e-34
ENSMUSG00000034390.15	Cmip	27.4227	0.856103	0.0682552	156.837	5.55631e-36	2.84966e-34
ENSMUSG00000052337.15	Immt	11.5467	1.23361	0.0977749	156.244	7.48918e-36	3.82383e-34
ENSMUSG00000055013.14	Agap1	14.2285	0.977517	0.0779416	154.476	1.82268e-35	9.26488e-34
ENSMUSG00000062202.13	Btbd9	7.37402	1.49815	0.120352	153.862	2.48292e-35	1.25651e-33
ENSMUSG00000022203.6	Efs	1.46475	2.77988	0.224309	153.427	3.08957e-35	1.55662e-33
ENSMUSG00000028161.17	Ppp3ca	143.833	0.985328	0.0785117	153.282	3.32346e-35	1.66712e-33
ENSMUSG00000003308.14	Keap1	9.12371	1.16008	0.0930563	152.954	3.92084e-35	1.9582e-33
ENSMUSG00000035754.7	Wdr18	7.31538	1.20037	0.0950344	152.536	4.83816e-35	2.40583e-33
ENSMUSG00000018865.8	Sult4a1	20.5557	0.838819	0.0671225	152.457	5.03414e-35	2.49245e-33
ENSMUSG00000029576.17	Radil	1.32277	2.52515	0.202821	152.401	5.17887e-35	2.55305e-33
ENSMUSG00000079435.9	Rpl36a	32.8966	-0.818237	0.0679332	151.737	7.23183e-35	3.5498e-33
ENSMUSG00000031996.16	Aplp2	20.6997	0.946754	0.0761704	151.403	8.55551e-35	4.1816e-33
ENSMUSG00000002625.9	Akap8l	4.80597	1.64875	0.132252	150.902	1.1013e-34	5.35981e-33
ENSMUSG00000038241.16	Cep250	3.21112	2.36082	0.192121	150.444	1.38618e-34	6.71768e-33
ENSMUSG00000025190.13	Got1	19.0027	0.998486	0.0804932	150.145	1.61178e-34	7.77801e-33
ENSMUSG00000024772.9	Ehd1	4.33717	1.49827	0.119673	149.195	2.5993e-34	1.24908e-32
ENSMUSG00000080848.3	Gm9385	33.1272	-0.720497	0.0605193	148.581	3.54093e-34	1.69446e-32
ENSMUSG00000046449.15	C77370	8.89007	1.39622	0.11532	148.305	4.06847e-34	1.93879e-32
ENSMUSG00000072825.10	Cep170b	7.61652	1.23804	0.0999085	147.913	4.95518e-34	2.35155e-32
ENSMUSG00000044433.16	Camsap3	3.34481	2.1456	0.176535	147.478	6.16898e-34	2.91548e-32
ENSMUSG00000028622.11	Mrpl37	4.7689	1.46927	0.118639	147.455	6.24044e-34	2.93712e-32
ENSMUSG00000035623.14	Rsf1	26.3975	2.35612	0.182343	147.086	7.51525e-34	3.52262e-32
ENSMUSG00000093674.7	Rpl41	125.056	-0.761979	0.0623757	146.852	8.45446e-34	3.94668e-32
ENSMUSG00000037270.17	4932438A13Rik	8.67115	1.36064	0.111894	146.383	1.07079e-33	4.97832e-32
ENSMUSG00000040712.16	Camta2	12.53	2.47469	0.194896	146.345	1.09104e-33	5.05193e-32
ENSMUSG00000029455.14	Aldh2	4.52481	1.53602	0.123213	146.305	1.1134e-33	5.13467e-32
ENSMUSG00000025228.4	Actr1a	14.3812	1.02506	0.0838857	146.08	1.24668e-33	5.72624e-32
ENSMUSG00000028639.14	Ybx1	48.6534	-0.89086	0.0742612	145.65	1.54803e-33	7.08191e-32
ENSMUSG00000021066.8	Atl1	9.71691	1.25887	0.103066	145.509	1.66237e-33	7.5747e-32
ENSMUSG00000073838.10	Tufm	4.3946	1.62595	0.132111	144.834	2.33468e-33	1.05959e-31
ENSMUSG00000029648.13	Flt1	2.54201	2.5949	0.214317	144.668	2.53778e-33	1.14722e-31
ENSMUSG00000029121.15	Crmp1	60.2989	1.09401	0.0916777	144.193	3.22466e-33	1.45199e-31
ENSMUSG00000030621.17	Me3	4.98018	1.37556	0.113136	143.683	4.1683e-33	1.86952e-31
ENSMUSG00000028233.6	Tgs1	7.91085	1.32564	0.109533	143.654	4.22809e-33	1.88893e-31
ENSMUSG00000040462.12	Os9	9.70398	1.17139	0.0967389	142.877	6.25418e-33	2.77657e-31
ENSMUSG00000034336.3	Ina	22.254	0.828481	0.0686789	142.874	6.26348e-33	2.77657e-31
ENSMUSG00000032527.13	Pccb	4.34131	1.4425	0.118515	142.724	6.75435e-33	2.9826e-31
ENSMUSG00000021771.13	Vdac2	17.9377	0.808161	0.0666811	142.716	6.78041e-33	2.9826e-31
ENSMUSG00000066979.6	Bub3	10.2774	1.11596	0.0914304	142.532	7.44099e-33	3.26063e-31
ENSMUSG00000019852.6	Arfgef3	8.56949	1.22796	0.102564	142.038	9.53981e-33	4.16438e-31
ENSMUSG00000038170.15	Pde4dip	16.0792	1.52202	0.125778	141.938	1.00325e-32	4.36279e-31
ENSMUSG00000006057.15	Atp5g1	31.8203	-0.64644	0.0554793	141.872	1.03733e-32	4.49392e-31
ENSMUSG00000036880.9	Acaa2	5.24891	1.72694	0.143311	141.654	1.15753e-32	4.9957e-31
ENSMUSG00000016541.9	Atxn10	24.9676	0.704273	0.0587697	141.319	1.36988e-32	5.88995e-31
ENSMUSG00000031783.9	Polr2c	9.8238	1.00348	0.0823801	140.629	1.93949e-32	8.30785e-31
ENSMUSG00000032232.14	Cgnl1	1.11727	3.18881	0.268715	140.588	1.97997e-32	8.44961e-31
ENSMUSG00000027411.17	Vps16	3.65576	1.70924	0.140147	140.513	2.05622e-32	8.74236e-31
ENSMUSG00000025745.11	Hadha	5.41496	1.48245	0.123838	140.495	2.0752e-32	8.79038e-31
ENSMUSG00000019370.10	Calm3	74.4215	-0.55971	0.0474543	140.132	2.49095e-32	1.05125e-30
ENSMUSG00000026478.14	Lamc1	2.31738	2.2514	0.189044	139.766	2.99566e-32	1.25961e-30
ENSMUSG00000021288.18	Klc1	34.4814	0.673263	0.0568707	139.601	3.25451e-32	1.36344e-30
ENSMUSG00000024835.14	Coro1b	10.1173	1.07147	0.0900852	138.677	5.18343e-32	2.16361e-30
ENSMUSG00000030062.7	Rpn1	10.2927	1.20103	0.101745	138.484	5.71235e-32	2.37572e-30
ENSMUSG00000040688.16	Tbl3	3.04563	1.86532	0.155381	138.475	5.7381e-32	2.37778e-30
ENSMUSG00000033065.13	Pfkm	13.0058	0.899953	0.0746075	137.947	7.48309e-32	3.08968e-30
ENSMUSG00000037887.11	Dusp8	14.2676	0.952415	0.0805833	137.884	7.72757e-32	3.17915e-30
ENSMUSG00000030451.15	Herc2	17.5697	1.34186	0.114457	136.757	1.36306e-31	5.58758e-30
ENSMUSG00000004264.17	Phb2	12.2998	0.928445	0.0784208	136.068	1.92803e-31	7.87532e-30
ENSMUSG00000025579.14	Gaa	20.0198	1.86749	0.155962	135.971	2.02434e-31	8.23928e-30
ENSMUSG00000018574.14	Acadvl	3.79539	1.48186	0.124899	135.593	2.44909e-31	9.93271e-30
ENSMUSG00000052139.18	Bre	5.49297	1.35235	0.113471	134.695	3.85006e-31	1.55594e-29
ENSMUSG00000032187.16	Smarca4	18.0201	0.807671	0.068858	134.31	4.67428e-31	1.88238e-29
ENSMUSG00000023977.14	Ubr2	5.14227	1.42755	0.121242	134.22	4.89136e-31	1.9629e-29
ENSMUSG00000006005.17	Tpr	23.6922	1.6269	0.137726	134.208	4.9201e-31	1.96752e-29
ENSMUSG00000022562.14	Oplah	2.24989	2.29514	0.193926	134.016	5.42103e-31	2.16029e-29
ENSMUSG00000039953.13	Clstn1	25.7005	0.905581	0.0781625	133.755	6.18028e-31	2.4543e-29
ENSMUSG00000001416.13	Cct3	18.154	0.85441	0.0728195	133.63	6.58363e-31	2.60543e-29
ENSMUSG00000035228.15	Ccdc106	6.34216	1.33584	0.116174	133.529	6.92646e-31	2.73165e-29
ENSMUSG00000038564.10	Ift172	2.45576	1.92116	0.163591	133.464	7.15554e-31	2.8123e-29
ENSMUSG00000027550.14	Lrrcc1	2.79916	2.36155	0.206874	132.914	9.44017e-31	3.69751e-29
ENSMUSG00000036529.17	Sbf1	4.95151	1.33146	0.113475	132.767	1.01688e-30	3.96931e-29
ENSMUSG00000022914.15	Brwd1	17.2564	2.23731	0.183192	132.342	1.25933e-30	4.89895e-29
ENSMUSG00000037475.15	Thoc2	7.54384	1.35694	0.117549	132.304	1.28385e-30	4.97743e-29
ENSMUSG00000090223.1	Pcp4	167.323	-0.577575	0.0501632	131.81	1.6466e-30	6.36221e-29
ENSMUSG00000024454.15	Hdac3	6.5876	1.26018	0.107998	131.738	1.70695e-30	6.5732e-29
ENSMUSG00000024908.14	Ppp6r3	7.11212	1.83902	0.159903	131.532	1.89429e-30	7.27014e-29
ENSMUSG00000052949.14	Rnf157	11.0848	1.16119	0.0997333	131.394	2.03082e-30	7.76804e-29
ENSMUSG00000003316.14	Glg1	14.0454	1.02466	0.0894312	131.118	2.33332e-30	8.8954e-29
ENSMUSG00000002341.8	Ncan	22.5871	1.48006	0.129905	130.858	2.66019e-30	1.01078e-28
ENSMUSG00000052911.9	Lamb2	1.33054	2.87857	0.254145	130.632	2.98056e-30	1.12876e-28
ENSMUSG00000041841.7	Rpl37	42.8131	-0.971269	0.0846842	130.417	3.32154e-30	1.25374e-28
ENSMUSG00000037907.16	Ankrd13b	6.23977	1.18995	0.101978	130.124	3.84931e-30	1.44818e-28
ENSMUSG00000066839.11	Ecsit	7.14663	1.19547	0.103503	130.048	4.00055e-30	1.50014e-28
ENSMUSG00000030905.5	Crym	23.7528	0.941194	0.0828815	129.903	4.30283e-30	1.60822e-28
ENSMUSG00000007827.10	Ankrd26	4.90558	1.89871	0.166725	129.511	5.24256e-30	1.95307e-28
ENSMUSG00000067288.12	Rps28	42.6991	-0.943516	0.0824589	129.398	5.54992e-30	2.06086e-28
ENSMUSG00000071650.5	Ganab	4.92729	1.49551	0.130383	129.217	6.0797e-30	2.25028e-28
ENSMUSG00000028467.15	Gba2	5.17261	1.33724	0.115875	129.003	6.77274e-30	2.4987e-28
ENSMUSG00000043384.15	Gprasp1	27.3747	1.35793	0.118322	128.851	7.31047e-30	2.68842e-28
ENSMUSG00000061689.15	Dlgap4	17.6834	1.05858	0.0934951	128.833	7.37854e-30	2.6964e-28
ENSMUSG00000024736.14	Tmem132a	9.11572	1.63564	0.145638	128.832	7.37934e-30	2.6964e-28
ENSMUSG00000040506.16	Ambra1	3.09034	1.7928	0.156168	128.399	9.17996e-30	3.34367e-28
ENSMUSG00000053192.9	Mllt11	25.4765	-0.662514	0.0603766	127.79	1.24783e-29	4.53062e-28
ENSMUSG00000022425.15	Enpp2	12.1005	1.46446	0.128961	127.502	1.4422e-29	5.21601e-28
ENSMUSG00000023960.13	Enpp5	10.3114	1.0475	0.0915773	127.498	1.44573e-29	5.21601e-28
ENSMUSG00000028684.14	Urod	4.11136	1.56208	0.135998	127.013	1.84573e-29	6.63825e-28
ENSMUSG00000038271.17	Iffo1	2.27743	1.79756	0.156014	126.974	1.88243e-29	6.74902e-28
ENSMUSG00000006435.15	Neurl1a	9.62875	1.56	0.137721	126.877	1.97613e-29	7.06282e-28
ENSMUSG00000023830.13	Igf2r	3.11525	1.80991	0.158462	126.705	2.15502e-29	7.67817e-28
ENSMUSG00000008153.11	Clstn3	8.1749	1.20609	0.106539	125.926	3.19222e-29	1.13383e-27
ENSMUSG00000036054.15	Sugp2	5.42558	1.384	0.120653	125.805	3.39186e-29	1.20101e-27
ENSMUSG00000034312.13	Iqsec1	7.93054	1.10245	0.0965922	125.759	3.47272e-29	1.22585e-27
ENSMUSG00000020841.5	Cpd	4.49904	1.52459	0.132812	125.659	3.65085e-29	1.28476e-27
ENSMUSG00000097312.1	Gm26870	166.303	5.70716	0.404051	125.514	3.92783e-29	1.37799e-27
ENSMUSG00000044791.16	Setd2	6.89016	1.34592	0.118763	125.437	4.08393e-29	1.42838e-27
ENSMUSG00000044667.12	Plppr4	19.2149	0.896572	0.0806895	125.296	4.38499e-29	1.529e-27
ENSMUSG00000069744.7	Psmb3	24.6502	0.732955	0.065389	125.231	4.52985e-29	1.57471e-27
ENSMUSG00000045328.11	Cenpe	1.8102	2.86718	0.260426	125.113	4.80815e-29	1.66639e-27
ENSMUSG00000027613.15	Eif6	7.50198	1.2236	0.107445	124.974	5.15607e-29	1.78157e-27
ENSMUSG00000013236.16	Ptprs	17.1306	1.01352	0.0914363	124.612	6.18865e-29	2.13191e-27
ENSMUSG00000040952.16	Rps19	50.8938	-0.797861	0.0715891	124.559	6.35451e-29	2.18248e-27
ENSMUSG00000021144.14	Mta1	4.53366	1.32073	0.116049	124.548	6.39093e-29	2.18841e-27
ENSMUSG00000040785.18	Ttc3	90.2703	0.72793	0.0655861	124.468	6.6544e-29	2.27183e-27
ENSMUSG00000021665.7	Hexb	8.61257	1.53491	0.138352	124.256	7.40298e-29	2.51988e-27
ENSMUSG00000033707.8	Lrrc24	3.77727	1.56911	0.138964	124.087	8.06497e-29	2.73707e-27
ENSMUSG00000038690.15	Atp5j2	56.5872	-0.571498	0.0516709	124.049	8.21684e-29	2.78036e-27
ENSMUSG00000002524.15	Puf60	13.871	0.980962	0.0878398	123.925	8.74838e-29	2.95148e-27
ENSMUSG00000036550.15	Cnot1	9.72688	1.39983	0.125508	123.472	1.09924e-28	3.69492e-27
ENSMUSG00000040720.15	1110037F02Rik	3.60969	1.59703	0.141007	123.468	1.10166e-28	3.69492e-27
ENSMUSG00000003500.13	Impdh1	5.04386	1.32508	0.116697	123.141	1.29866e-28	4.34291e-27
ENSMUSG00000029168.14	Dpysl5	11.1275	1.18114	0.105684	122.816	1.53037e-28	5.10287e-27
ENSMUSG00000039976.4	Tbc1d16	8.5926	1.20425	0.108062	122.8	1.54255e-28	5.12853e-27
ENSMUSG00000030751.18	Psma1	13.4374	0.824499	0.0727175	122.772	1.56446e-28	5.18629e-27
ENSMUSG00000053332.13	Gas5	24.8235	-0.842276	0.0782803	122.716	1.60883e-28	5.31797e-27
ENSMUSG00000042978.10	Sbk1	11.2623	1.04779	0.0937011	122.629	1.68086e-28	5.54004e-27
ENSMUSG00000033059.7	Pygb	5.68205	1.24347	0.110451	122.123	2.16943e-28	7.12982e-27
ENSMUSG00000041025.15	Iffo2	1.80178	2.12869	0.191703	121.765	2.59875e-28	8.5163e-27
ENSMUSG00000030077.11	Chl1	13.6876	1.12864	0.102292	121.756	2.61042e-28	8.53011e-27
ENSMUSG00000039262.16	Prrc2b	23.1751	0.824282	0.0739529	121.696	2.6912e-28	8.76903e-27
ENSMUSG00000031840.12	Rab3a	46.5098	0.804419	0.0737411	121.228	3.4067e-28	1.10689e-26
ENSMUSG00000033209.17	Ttc28	4.08135	1.62381	0.144207	121.169	3.50964e-28	1.1371e-26
ENSMUSG00000006289.14	Osgep	7.42437	1.04099	0.0928927	121.062	3.7038e-28	1.19662e-26
ENSMUSG00000056201.7	Cfl1	75.042	-0.467062	0.0428734	120.733	4.37264e-28	1.40873e-26
ENSMUSG00000021244.15	Ylpm1	13.8665	1.28085	0.114208	120.522	4.86282e-28	1.56225e-26
ENSMUSG00000022044.14	Stmn4	47.8806	0.997671	0.0918358	120.023	6.25392e-28	2.00353e-26
ENSMUSG00000020658.9	Efr3b	6.83945	1.28541	0.116499	119.976	6.40154e-28	2.0451e-26
ENSMUSG00000028234.6	Rps20	46.4479	-0.872538	0.0788348	119.702	7.35264e-28	2.3424e-26
ENSMUSG00000020608.6	Smc6	7.02516	1.20095	0.10728	119.664	7.49394e-28	2.38078e-26
ENSMUSG00000028763.17	Hspg2	1.15062	3.39825	0.308216	119.636	7.60127e-28	2.40819e-26
ENSMUSG00000000563.17	Atp5f1	58.125	0.488661	0.0445658	119.54	7.97646e-28	2.52008e-26
ENSMUSG00000041215.15	Yeats2	24.6698	5.27927	0.400534	118.815	1.14987e-27	3.62287e-26
ENSMUSG00000064356.3	mt-Atp8	21.0232	-1.39197	0.126225	118.731	1.19918e-27	3.76788e-26
ENSMUSG00000075015.3	Gm10801	103.383	6.92152	0.477552	118.685	1.22752e-27	3.84633e-26
ENSMUSG00000027774.16	Gfm1	3.99636	1.39139	0.124564	118.519	1.3345e-27	4.17014e-26
ENSMUSG00000062044.15	Lmtk3	2.95186	1.72126	0.156727	118.488	1.356e-27	4.22577e-26
ENSMUSG00000018286.6	Psmb6	39.7101	0.634629	0.0582964	118.363	1.4441e-27	4.48807e-26
ENSMUSG00000031302.16	Nlgn3	9.30972	1.32749	0.123905	118.249	1.52913e-27	4.73947e-26
ENSMUSG00000025137.15	Pcyt2	6.59841	1.16292	0.105053	118.143	1.61366e-27	4.98796e-26
ENSMUSG00000038683.15	Pak1ip1	6.52658	1.2222	0.11014	117.999	1.73464e-27	5.34746e-26
ENSMUSG00000054728.16	Phactr1	60.0267	0.461276	0.0424528	117.331	2.42895e-27	7.46773e-26
ENSMUSG00000023944.14	Hsp90ab1	175.215	0.520366	0.0479279	117.176	2.62711e-27	8.05528e-26
ENSMUSG00000009394.13	Syn2	23.6427	0.717498	0.0661602	116.834	3.12109e-27	9.54435e-26
ENSMUSG00000021991.8	Cacna2d3	13.6997	0.960545	0.0878141	116.522	3.65349e-27	1.11426e-25
ENSMUSG00000029763.17	Exoc4	5.87549	1.24678	0.113437	116.409	3.86692e-27	1.17622e-25
ENSMUSG00000029034.9	Cpsf3l	3.43259	1.48364	0.13426	116.382	3.92038e-27	1.18932e-25
ENSMUSG00000014592.19	Camta1	17.8945	0.80073	0.0736043	116.332	4.02029e-27	1.2164e-25
ENSMUSG00000055670.14	Zzef1	4.02258	1.43663	0.130423	116.299	4.08696e-27	1.23331e-25
ENSMUSG00000029580.14	Actb	373.144	0.715952	0.0654835	116.233	4.22681e-27	1.27216e-25
ENSMUSG00000042401.6	Crtac1	3.79744	1.72711	0.160036	115.9	4.99879e-27	1.50056e-25
ENSMUSG00000007891.16	Ctsd	20.8224	1.44119	0.134145	115.771	5.33464e-27	1.59718e-25
ENSMUSG00000024319.17	Vps52	5.24362	1.45829	0.135098	115.511	6.08179e-27	1.81612e-25
ENSMUSG00000049680.17	Urgcp	3.89803	1.43894	0.131852	115.404	6.41778e-27	1.90803e-25
ENSMUSG00000029547.10	Ints1	3.02126	1.50081	0.136842	115.403	6.42294e-27	1.90803e-25
ENSMUSG00000061306.15	Slc38a10	2.91559	1.54249	0.14041	115.332	6.655e-27	1.97185e-25
ENSMUSG00000014769.9	Psmb1	40.1323	0.525654	0.0487882	114.975	7.9701e-27	2.3554e-25
ENSMUSG00000060679.14	Mrps9	5.21464	1.34829	0.123103	114.816	8.63642e-27	2.54574e-25
ENSMUSG00000021318.15	Gli3	2.15184	2.09381	0.189041	114.794	8.7308e-27	2.56694e-25
ENSMUSG00000022000.10	Zc3h13	16.3514	1.31528	0.12367	114.659	9.34679e-27	2.741e-25
ENSMUSG00000024201.12	Kdm4b	4.53215	1.35752	0.123249	114.51	1.00779e-26	2.94784e-25
ENSMUSG00000025508.13	Rplp2	44.8797	-0.955508	0.0880136	114.417	1.05605e-26	3.08114e-25
ENSMUSG00000063511.11	Snrnp70	10.8234	1.03795	0.0976449	114.404	1.06298e-26	3.09347e-25
ENSMUSG00000026249.10	Serpine2	19.9108	0.75061	0.0699755	114.215	1.16939e-26	3.39448e-25
ENSMUSG00000037012.18	Hk1	13.6671	0.968431	0.0900253	113.962	1.32853e-26	3.84668e-25
ENSMUSG00000006575.14	Rundc3a	16.7849	0.76645	0.0710268	113.773	1.46122e-26	4.22019e-25
ENSMUSG00000028367.5	Txn1	18.1764	-0.790411	0.0764926	113.716	1.50401e-26	4.33282e-25
ENSMUSG00000042423.8	Fbrs	2.33613	2.2542	0.212301	112.964	2.19764e-26	6.31518e-25
ENSMUSG00000018849.6	Wwc1	7.14955	1.21828	0.114905	112.639	2.58899e-26	7.42113e-25
ENSMUSG00000004530.12	Coro1c	8.73971	0.965517	0.0897967	112.229	3.18378e-26	9.10321e-25
ENSMUSG00000020741.17	Cluh	5.41746	1.3389	0.124096	112.186	3.25365e-26	9.27979e-25
ENSMUSG00000038650.15	Rnh1	4.93769	1.67377	0.15463	111.954	3.65626e-26	1.04022e-24
ENSMUSG00000025332.14	Kdm5c	4.8991	1.7104	0.160033	111.746	4.0613e-26	1.15258e-24
ENSMUSG00000020196.9	Cabin1	4.47771	1.40651	0.131557	111.714	4.12825e-26	1.16868e-24
ENSMUSG00000034730.16	Adgrb1	9.65371	1.35899	0.129443	111.41	4.81264e-26	1.35907e-24
ENSMUSG00000075014.1	Gm10800	98.7942	6.91417	0.495689	111.209	5.32526e-26	1.49789e-24
ENSMUSG00000021748.8	Pdhb	11.5576	0.882012	0.0824753	111.207	5.33044e-26	1.49789e-24
ENSMUSG00000037103.8	Dcaf15	3.50235	1.60218	0.152167	111.129	5.54356e-26	1.55396e-24
ENSMUSG00000027419.9	Pcsk2	26.2479	1.32386	0.126106	110.674	6.97543e-26	1.95056e-24
ENSMUSG00000022489.5	Pde1b	38.022	0.994327	0.0948323	110.567	7.36113e-26	2.0534e-24
ENSMUSG00000053477.16	Tcf4	27.6464	0.910176	0.0862221	110.201	8.85577e-26	2.46432e-24
ENSMUSG00000070939.9	Tgfbrap1	4.97654	1.30063	0.122512	109.963	9.98309e-26	2.77128e-24
ENSMUSG00000061518.10	Cox5b	54.3228	-0.534551	0.0511288	109.843	1.06054e-25	2.93691e-24
ENSMUSG00000025224.14	Gbf1	6.97875	1.17537	0.110197	109.436	1.30266e-25	3.59867e-24
ENSMUSG00000006782.16	Cnp	39.68	0.792759	0.0756428	109.418	1.31427e-25	3.622e-24
ENSMUSG00000010057.8	Nprl2	2.99044	1.5383	0.143094	109.327	1.3759e-25	3.78273e-24
ENSMUSG00000009418.15	Nav1	20.6294	1.0092	0.0980365	109.129	1.52098e-25	4.17158e-24
ENSMUSG00000079523.8	Tmsb10	86.8679	-0.61627	0.0586498	109.048	1.58403e-25	4.3341e-24
ENSMUSG00000068739.13	Sars	14.6355	0.841114	0.0796798	108.844	1.75557e-25	4.792e-24
ENSMUSG00000021268.17	Meg3	29.2256	-1.27309	0.12114	108.623	1.96303e-25	5.34553e-24
ENSMUSG00000022557.10	Bop1	4.39726	1.31599	0.124515	108.561	2.02556e-25	5.50269e-24
ENSMUSG00000005609.16	Ctr9	8.46299	1.3893	0.131591	108.51	2.07842e-25	5.63293e-24
ENSMUSG00000047013.15	Fbxo41	7.09665	1.16606	0.112904	107.95	2.75621e-25	7.4522e-24
ENSMUSG00000025821.9	Zfp282	3.07226	1.60249	0.151677	107.899	2.82877e-25	7.63035e-24
ENSMUSG00000026640.12	Plxna2	10.1608	1.03675	0.0992087	107.863	2.87951e-25	7.74893e-24
ENSMUSG00000006299.13	Aamp	10.7527	0.830726	0.0784526	107.6	3.28832e-25	8.82829e-24
ENSMUSG00000041890.17	Git2	2.47938	1.75737	0.166459	107.517	3.42904e-25	9.18452e-24
ENSMUSG00000023861.17	Mpc1	23.0626	-0.680651	0.0672408	107.33	3.7687e-25	1.00707e-23
ENSMUSG00000019558.14	Slc6a8	20.5315	4.19313	0.360264	107.289	3.84777e-25	1.0258e-23
ENSMUSG00000036751.7	Cox6b1	75.6397	-0.583843	0.0566498	107.185	4.0549e-25	1.07851e-23
ENSMUSG00000003411.10	Rab3b	12.5322	0.867114	0.0829245	107.171	4.08333e-25	1.08355e-23
ENSMUSG00000074873.3	AI606181	1.76347	2.93388	0.280484	107.149	4.12921e-25	1.09319e-23
ENSMUSG00000041263.14	Rusc1	6.70459	1.07494	0.10132	107.138	4.1531e-25	1.09697e-23
ENSMUSG00000039741.15	Bahcc1	5.5872	3.12572	0.281752	106.693	5.19762e-25	1.36971e-23
ENSMUSG00000049553.11	Polr1a	2.23586	1.75918	0.166246	106.635	5.35306e-25	1.40742e-23
ENSMUSG00000055409.14	Nell1	2.49014	1.69989	0.163054	106.613	5.41178e-25	1.4196e-23
ENSMUSG00000037470.14	Uggt1	3.27219	1.48907	0.141077	106.584	5.4902e-25	1.43687e-23
ENSMUSG00000031391.18	L1cam	7.61441	1.15132	0.111532	106.217	6.60765e-25	1.72538e-23
ENSMUSG00000004032.10	Gstm5	22.0798	0.814811	0.0794987	106.062	7.14511e-25	1.86147e-23
ENSMUSG00000037152.11	Ndufc1	37.3011	-0.60273	0.0591398	105.921	7.67281e-25	1.99441e-23
ENSMUSG00000034656.16	Cacna1a	4.06209	1.37541	0.132661	105.875	7.85252e-25	2.03649e-23
ENSMUSG00000024617.16	Camk2a	31.7771	0.957375	0.0931052	105.829	8.03926e-25	2.08021e-23
ENSMUSG00000024078.6	Ttc27	2.07985	1.80587	0.173084	105.714	8.51662e-25	2.19875e-23
ENSMUSG00000029712.14	Actl6b	7.74669	1.03954	0.0992259	105.628	8.89588e-25	2.29149e-23
ENSMUSG00000026959.13	Grin1	12.8224	1.0804	0.105141	105.43	9.83339e-25	2.52729e-23
ENSMUSG00000024008.15	Cpne5	17.6906	0.799109	0.077482	105.251	1.07597e-24	2.75917e-23
ENSMUSG00000030287.15	Itpr2	2.39954	1.79871	0.171865	105.194	1.10731e-24	2.83318e-23
ENSMUSG00000001924.15	Uba1	36.4884	1.54963	0.14622	105.078	1.17447e-24	2.99831e-23
ENSMUSG00000025272.16	Tro	10.3733	0.938752	0.0906664	104.799	1.35181e-24	3.44336e-23
ENSMUSG00000025184.10	R3hcc1l	2.08746	2.25763	0.219115	104.58	1.50971e-24	3.83701e-23
ENSMUSG00000060098.11	Prmt7	4.46909	1.22355	0.116235	104.476	1.59075e-24	4.03403e-23
ENSMUSG00000022761.10	Lztr1	5.89105	1.18499	0.11358	104.391	1.66078e-24	4.20229e-23
ENSMUSG00000046574.8	Prr12	9.21756	2.74682	0.253078	104.034	1.98897e-24	5.02159e-23
ENSMUSG00000026797.16	Stxbp1	30.67	0.855964	0.0840149	103.752	2.29319e-24	5.77691e-23
ENSMUSG00000044894.14	Uqcrq	57.0617	-0.493311	0.0488838	103.661	2.40098e-24	6.03516e-23
ENSMUSG00000029505.17	Ep400	5.17585	1.2351	0.118556	103.612	2.46133e-24	6.17329e-23
ENSMUSG00000029581.14	Fscn1	20.6624	0.69018	0.0670918	103.544	2.54701e-24	6.37421e-23
ENSMUSG00000017943.15	Gdap1l1	6.2747	1.10795	0.10647	103.507	2.59415e-24	6.47801e-23
ENSMUSG00000041115.16	Iqsec2	3.58223	1.60722	0.157123	103.198	3.03281e-24	7.55692e-23
ENSMUSG00000030541.16	Idh2	5.48944	1.25105	0.119516	103.118	3.15848e-24	7.85294e-23
ENSMUSG00000024400.15	Wdr33	6.3899	1.4311	0.13927	102.908	3.5113e-24	8.71122e-23
ENSMUSG00000058135.12	Gstm1	14.8625	0.939032	0.0921419	102.852	3.61117e-24	8.9396e-23
ENSMUSG00000032356.12	Rasgrf1	8.11336	1.03493	0.101205	102.799	3.70895e-24	9.16183e-23
ENSMUSG00000032370.7	Lactb	3.91938	1.3831	0.132882	102.506	4.30153e-24	1.06027e-22
ENSMUSG00000027253.15	Lrp4	1.8613	2.32576	0.230296	102.374	4.59766e-24	1.13083e-22
ENSMUSG00000026820.5	Ptges2	7.97155	1.16915	0.113008	102.159	5.12393e-24	1.25756e-22
ENSMUSG00000028041.17	Adam15	2.10891	1.89652	0.185833	101.742	6.32494e-24	1.549e-22
ENSMUSG00000032458.6	Copb2	8.53347	0.977041	0.0948139	101.712	6.42082e-24	1.56912e-22
ENSMUSG00000041936.18	Agrn	5.22387	1.40532	0.139848	101.649	6.62901e-24	1.61655e-22
ENSMUSG00000051786.14	Tubgcp6	1.37748	2.17219	0.214721	101.617	6.7372e-24	1.63943e-22
ENSMUSG00000021279.4	Cdc42bpb	6.91345	1.54283	0.152139	101.606	6.77359e-24	1.64479e-22
ENSMUSG00000030058.17	Copg1	12.0365	0.82536	0.08061	101.596	6.80882e-24	1.64984e-22
ENSMUSG00000032177.16	Pde4a	4.89536	1.23795	0.121805	101.25	8.10807e-24	1.96051e-22
ENSMUSG00000031833.9	Mast3	7.19093	0.965854	0.0942578	101.042	9.00375e-24	2.17249e-22
ENSMUSG00000059439.15	Bcas3	4.43329	1.28716	0.124278	100.988	9.25407e-24	2.22819e-22
ENSMUSG00000002812.4	Flii	3.45026	1.60959	0.156845	100.906	9.64743e-24	2.31802e-22
ENSMUSG00000025384.15	Faap100	2.71554	1.61436	0.154537	100.462	1.2067e-23	2.89329e-22
ENSMUSG00000022272.17	Myo10	5.25132	1.80035	0.178	100.399	1.24583e-23	2.98087e-22
ENSMUSG00000042744.16	Gm15800	13.1561	1.21025	0.120191	100.326	1.29245e-23	3.08597e-22
ENSMUSG00000039844.19	Rapgef1	6.48484	1.21589	0.120304	100.219	1.36432e-23	3.25079e-22
ENSMUSG00000005142.10	Man2b1	2.46165	1.83284	0.178782	100.112	1.44051e-23	3.42517e-22
ENSMUSG00000036634.15	Mag	22.8959	1.75678	0.172197	100.091	1.45582e-23	3.4544e-22
ENSMUSG00000027523.19	Gnas	95.1261	0.417579	0.0417965	99.8723	1.62543e-23	3.84887e-22
ENSMUSG00000020486.18	Sept4	14.746	1.38129	0.134398	99.8097	1.67769e-23	3.96441e-22
ENSMUSG00000060376.7	Bckdha	3.07467	1.65993	0.164771	99.7637	1.71711e-23	4.04919e-22
ENSMUSG00000022193.6	Psmb5	16.626	0.735541	0.0728385	99.2841	2.18752e-23	5.14788e-22
ENSMUSG00000022474.14	Pmm1	19.5203	0.644497	0.0636511	99.2291	2.24917e-23	5.28209e-22
ENSMUSG00000038406.17	Scaf1	2.76848	1.68069	0.164428	99.2027	2.27932e-23	5.34193e-22
ENSMUSG00000034135.14	Sik3	7.38029	1.1272	0.111736	99.0877	2.41566e-23	5.64988e-22
ENSMUSG00000027012.15	Dync1i2	18.8136	0.651007	0.0646567	98.8367	2.74211e-23	6.4003e-22
ENSMUSG00000034164.17	Emid1	3.34223	1.65868	0.167426	98.7062	2.92889e-23	6.82235e-22
ENSMUSG00000084786.9	Ubl5	30.33	-0.670641	0.0684834	98.5856	3.11272e-23	7.2358e-22
ENSMUSG00000025478.15	Dpysl4	6.08869	1.15352	0.114077	98.3996	3.41926e-23	7.93226e-22
ENSMUSG00000028354.13	Fmn2	4.89186	1.65263	0.165274	98.3565	3.4945e-23	8.0904e-22
ENSMUSG00000051379.12	Flrt3	5.17004	1.15073	0.112327	98.3421	3.52007e-23	8.13315e-22
ENSMUSG00000026553.17	Copa	8.31036	1.03219	0.102893	98.2331	3.71928e-23	8.57609e-22
ENSMUSG00000048490.13	Nrip1	6.39819	1.18963	0.118094	98.2201	3.74377e-23	8.61519e-22
ENSMUSG00000042046.15	Dstyk	3.73741	1.27987	0.126335	98.0411	4.09793e-23	9.41126e-22
ENSMUSG00000051098.5	Mblac2	5.729	1.09201	0.108	97.8837	4.43702e-23	1.01696e-21
ENSMUSG00000061353.11	Cxcl12	2.65211	1.95096	0.197165	97.8769	4.45206e-23	1.01836e-21
ENSMUSG00000020802.8	Ube2o	6.8941	1.11888	0.111313	97.5254	5.31706e-23	1.2138e-21
ENSMUSG00000049807.16	Arhgap23	3.52218	1.37639	0.13602	97.4664	5.47783e-23	1.24801e-21
ENSMUSG00000037509.19	Arhgef4	7.66662	1.13494	0.113666	97.2929	5.97933e-23	1.35956e-21
ENSMUSG00000029054.8	Gabrd	5.65533	1.28448	0.128909	97.2691	6.05174e-23	1.37329e-21
ENSMUSG00000022463.7	Srebf2	6.17435	1.26964	0.128844	96.4941	8.95115e-23	2.02721e-21
ENSMUSG00000010277.7	2610507B11Rik	9.51998	1.19447	0.11989	96.4883	8.97734e-23	2.02913e-21
ENSMUSG00000024827.9	Gldc	1.31606	2.1788	0.214305	96.4561	9.12463e-23	2.05835e-21
ENSMUSG00000026193.15	Fn1	3.28792	2.61837	0.262557	96.4309	9.24127e-23	2.08056e-21
ENSMUSG00000036218.15	Pdzrn4	1.68841	2.06461	0.208615	96.3039	9.85344e-23	2.21402e-21
ENSMUSG00000055652.14	Klhl25	1.40515	2.07332	0.208579	96.1494	1.06531e-22	2.38901e-21
ENSMUSG00000032503.17	Arpp21	78.4643	-0.774569	0.0782297	95.9832	1.15862e-22	2.59317e-21
ENSMUSG00000022300.9	Dcaf13	3.65176	1.5129	0.151776	95.811	1.26391e-22	2.82331e-21
ENSMUSG00000035325.16	Sec31a	6.43565	1.26713	0.127824	95.7908	1.2769e-22	2.84677e-21
ENSMUSG00000027714.11	Exosc9	4.01259	1.23893	0.12307	95.5538	1.43925e-22	3.20248e-21
ENSMUSG00000027546.15	Atp9a	18.0981	1.11264	0.114902	95.506	1.47441e-22	3.27433e-21
ENSMUSG00000068039.12	Tcp1	20.5759	0.710677	0.0718907	95.4449	1.52067e-22	3.37052e-21
ENSMUSG00000029250.5	Polr2b	6.34915	1.57502	0.16189	95.3467	1.59798e-22	3.53503e-21
ENSMUSG00000033365.14	Ipo13	4.43326	1.23706	0.12382	95.2961	1.63937e-22	3.61958e-21
ENSMUSG00000021782.14	Dlg5	2.41093	1.82433	0.188444	95.1416	1.77247e-22	3.90592e-21
ENSMUSG00000017754.13	Pltp	3.63083	1.73632	0.179234	95.1092	1.80163e-22	3.96255e-21
ENSMUSG00000026442.14	Nfasc	12.9117	0.957715	0.0979054	95.0605	1.84656e-22	4.05357e-21
ENSMUSG00000027282.17	Mtch2	11.6835	0.811235	0.0821416	95.0001	1.90377e-22	4.17115e-21
ENSMUSG00000024163.17	Mapk8ip3	14.6046	1.03323	0.105453	94.8393	2.06483e-22	4.51538e-21
ENSMUSG00000014313.14	Cox6c	81.3702	-0.582384	0.0600795	94.8331	2.07138e-22	4.52106e-21
ENSMUSG00000036606.16	Plxnb2	3.14707	1.66277	0.168859	94.6336	2.29102e-22	4.99092e-21
ENSMUSG00000008668.14	Rps18	21.0243	-0.897588	0.0934065	94.6076	2.32128e-22	5.0462e-21
ENSMUSG00000031153.16	Gripap1	9.9377	1.27675	0.130598	94.6042	2.32521e-22	5.0462e-21
ENSMUSG00000021660.14	Btf3	22.1836	-0.683339	0.0719909	94.4842	2.47059e-22	5.35154e-21
ENSMUSG00000021520.4	Uqcrb	20.6515	-0.761128	0.0797445	94.4574	2.50429e-22	5.41428e-21
ENSMUSG00000024740.9	Ddb1	10.6095	0.822807	0.0830891	94.4077	2.56795e-22	5.54144e-21
ENSMUSG00000027751.13	Supt20	3.70609	1.98436	0.200247	94.1455	2.9316e-22	6.31426e-21
ENSMUSG00000025223.14	Ldb1	5.69616	1.18435	0.12032	94.0947	3.00782e-22	6.46624e-21
ENSMUSG00000019261.2	Map1s	3.31367	1.41286	0.142428	94.0002	3.15492e-22	6.76977e-21
ENSMUSG00000095280.1	Gm21738	47.4968	7.35712	0.584738	93.9139	3.29551e-22	7.0582e-21
ENSMUSG00000022629.16	Kif21a	16.7653	0.767572	0.0788235	93.5592	3.94222e-22	8.42751e-21
ENSMUSG00000018501.17	Ncor1	42.0854	1.49675	0.146172	93.5389	3.98295e-22	8.49869e-21
ENSMUSG00000031227.8	Magee1	8.68126	0.953483	0.097555	93.5239	4.01319e-22	8.54728e-21
ENSMUSG00000001289.12	Pfdn5	35.1267	-0.529867	0.0557886	93.4648	4.13481e-22	8.78993e-21
ENSMUSG00000071866.11	Ppia	103.035	-0.447197	0.0460954	93.3378	4.40887e-22	9.35516e-21
ENSMUSG00000003623.4	Crot	4.96462	1.13209	0.115377	93.287	4.52351e-22	9.58064e-21
ENSMUSG00000006998.15	Psmd2	16.3463	1.03493	0.107395	92.8473	5.64891e-22	1.19421e-20
ENSMUSG00000032763.10	Ilvbl	2.60981	1.667	0.170889	92.8378	5.67598e-22	1.19772e-20
ENSMUSG00000003660.10	Snrnp200	10.2251	1.31374	0.135487	92.2196	7.75729e-22	1.63389e-20
ENSMUSG00000063253.10	Scoc	11.7211	-0.932927	0.100143	91.7186	9.99221e-22	2.10075e-20
ENSMUSG00000056812.13	St8sia3	22.5603	0.735313	0.0763575	91.5832	1.06999e-21	2.24542e-20
ENSMUSG00000032314.14	Etfa	5.16693	1.10904	0.112811	91.5262	1.10123e-21	2.30674e-20
ENSMUSG00000037351.9	Actr1b	11.6815	0.960474	0.0987708	91.4738	1.13081e-21	2.36436e-20
ENSMUSG00000021756.12	Il6st	2.90549	1.40866	0.144641	91.341	1.20931e-21	2.52388e-20
ENSMUSG00000022141.6	Nipbl	8.70527	1.10627	0.115336	91.2097	1.29228e-21	2.69213e-20
ENSMUSG00000015839.6	Nfe2l2	1.77814	2.42583	0.251372	91.1277	1.3469e-21	2.80082e-20
ENSMUSG00000021816.10	Ppp3cb	19.3251	0.629782	0.0650861	91.0756	1.38288e-21	2.87041e-20
ENSMUSG00000023110.12	Prmt5	8.50946	0.999177	0.102666	91.071	1.38609e-21	2.87187e-20
ENSMUSG00000022517.16	Mgrn1	8.16863	0.903081	0.0923937	90.9857	1.44717e-21	2.99299e-20
ENSMUSG00000040363.15	Bcor	8.39136	2.41173	0.236455	90.9741	1.45563e-21	3.00506e-20
ENSMUSG00000001642.18	Akr1b3	5.93373	0.997116	0.101524	90.863	1.53973e-21	3.17296e-20
ENSMUSG00000003534.17	Ddr1	4.11202	1.40839	0.146889	90.8113	1.58048e-21	3.25108e-20
ENSMUSG00000059316.2	Slc27a4	5.63998	1.42375	0.15016	90.7785	1.60694e-21	3.29956e-20
ENSMUSG00000022217.14	Emc9	5.70551	1.07331	0.10947	90.5978	1.76052e-21	3.60843e-20
ENSMUSG00000038437.11	Mllt6	4.99559	1.32147	0.137879	90.5541	1.79986e-21	3.68247e-20
ENSMUSG00000038368.16	Focad	4.30452	1.15319	0.118887	90.5498	1.80378e-21	3.6839e-20
ENSMUSG00000035247.15	Hectd1	10.8088	1.31539	0.136818	90.5038	1.84622e-21	3.76385e-20
ENSMUSG00000000214.11	Th	9.01985	3.42665	0.327463	90.3965	1.94915e-21	3.96662e-20
ENSMUSG00000033595.6	Lgi3	5.02094	1.47224	0.152787	90.3906	1.95488e-21	3.97121e-20
ENSMUSG00000015852.13	Fcrls	1.9774	1.70035	0.175627	90.2941	2.05259e-21	4.16232e-20
ENSMUSG00000023353.13	Agap3	9.85324	0.864911	0.0906827	90.0507	2.32131e-21	4.69891e-20
ENSMUSG00000032875.8	Arhgef17	4.66728	1.13466	0.117894	89.9748	2.41216e-21	4.87418e-20
ENSMUSG00000025544.13	Tm9sf2	6.81207	1.26142	0.131432	89.9162	2.48468e-21	5.01186e-20
ENSMUSG00000018076.12	Med13l	6.32349	1.1205	0.117385	89.8053	2.62788e-21	5.29139e-20
ENSMUSG00000034926.3	Dhcr24	7.68433	0.999011	0.105359	89.7633	2.68426e-21	5.39542e-20
ENSMUSG00000019179.10	Mdh2	40.9051	0.64703	0.0684402	89.4061	3.21544e-21	6.45176e-20
ENSMUSG00000070498.3	Tmem132b	5.75382	1.21902	0.127259	89.2622	3.45805e-21	6.9264e-20
ENSMUSG00000054199.16	Gon4l	3.08553	1.7522	0.184688	89.223	3.52729e-21	7.05273e-20
ENSMUSG00000015095.12	Fbxw5	7.59331	0.93508	0.0979504	88.9607	4.02734e-21	8.03852e-20
ENSMUSG00000013629.16	Cad	1.51983	2.09614	0.216519	88.8989	4.15524e-21	8.27935e-20
ENSMUSG00000028745.18	Capzb	20.3914	0.623347	0.0658834	88.8823	4.19012e-21	8.33432e-20
ENSMUSG00000063694.5	Cycs	11.5877	-0.861654	0.0948389	88.7531	4.47292e-21	8.88139e-20
ENSMUSG00000024101.14	Wash1	4.29641	1.25684	0.130803	88.5314	5.00341e-21	9.91751e-20
ENSMUSG00000029471.13	Camkk2	15.4266	0.683386	0.0720862	88.4202	5.29267e-21	1.04548e-19
ENSMUSG00000055932.15	Fto	7.97676	1.1046	0.116722	88.4202	5.29274e-21	1.04548e-19
ENSMUSG00000047866.18	Lonp2	5.6566	1.01669	0.105549	88.3145	5.58318e-21	1.10031e-19
ENSMUSG00000021537.8	Cetn3	7.83524	-1.00099	0.113037	88.3123	5.58957e-21	1.10031e-19
ENSMUSG00000027457.15	Snph	5.76406	1.27121	0.133884	88.2385	5.8019e-21	1.14014e-19
ENSMUSG00000052934.13	Fbxo31	7.83796	0.903769	0.0953829	88.0599	6.35024e-21	1.24576e-19
ENSMUSG00000040025.17	Ythdf2	8.08349	1.20939	0.126646	88.044	6.40134e-21	1.25363e-19
ENSMUSG00000026074.14	Map4k4	10.9275	1.16429	0.122393	88.0148	6.49679e-21	1.27015e-19
ENSMUSG00000015291.10	Gdi1	30.4624	0.514161	0.0543563	87.9004	6.88354e-21	1.3427e-19
ENSMUSG00000018770.9	Atp5g3	40.8556	-0.466544	0.050443	87.8981	6.89136e-21	1.3427e-19
ENSMUSG00000071341.4	Egr4	6.16656	1.64253	0.170461	87.795	7.26029e-21	1.41217e-19
ENSMUSG00000024858.13	Adrbk1	7.38152	0.876763	0.0915608	87.7605	7.38787e-21	1.43455e-19
ENSMUSG00000001986.16	Gria3	8.74536	0.960042	0.101823	87.5937	8.038e-21	1.55815e-19
ENSMUSG00000018417.14	Myo1b	6.49492	1.2833	0.137776	87.4687	8.56226e-21	1.65696e-19
ENSMUSG00000043496.7	Tril	3.96781	1.2707	0.134545	87.3632	9.03136e-21	1.74479e-19
ENSMUSG00000002455.14	Prpf6	5.95852	1.03917	0.110027	87.291	9.36746e-21	1.80667e-19
ENSMUSG00000040463.16	Mybbp1a	5.38967	1.1867	0.125768	87.1983	9.81691e-21	1.89017e-19
ENSMUSG00000045039.9	Megf8	3.67699	1.51742	0.161695	87.1856	9.8802e-21	1.89916e-19
ENSMUSG00000031561.15	Tenm3	6.03938	1.17776	0.124248	87.1538	1.00403e-20	1.92669e-19
ENSMUSG00000039047.17	Pigk	4.012	1.22498	0.129193	87.0979	1.03279e-20	1.97857e-19
ENSMUSG00000026568.6	Mpc2	17.6021	-0.640667	0.0707432	87.0859	1.03906e-20	1.98725e-19
ENSMUSG00000021670.14	Hmgcr	11.5314	0.805175	0.0857564	87.0208	1.07383e-20	2.05032e-19
ENSMUSG00000041571.9	Sepw1	46.2563	-0.569865	0.0619451	86.9291	1.12483e-20	2.14411e-19
ENSMUSG00000024941.8	Scyl1	4.59788	1.21188	0.127146	86.7087	1.25744e-20	2.39291e-19
ENSMUSG00000028431.11	Ikbkap	7.04409	1.15573	0.122983	86.5829	1.34002e-20	2.54582e-19
ENSMUSG00000028525.16	Pde4b	9.37016	0.870522	0.0933251	86.4393	1.44096e-20	2.73304e-19
ENSMUSG00000008855.17	Hdac5	6.12687	1.15381	0.121683	86.0356	1.76722e-20	3.34631e-19
ENSMUSG00000061410.6	Zcchc14	7.73082	1.40745	0.152586	85.9573	1.83863e-20	3.47576e-19
ENSMUSG00000031320.9	Rps4x	72.7247	-0.548831	0.0599721	85.9479	1.84737e-20	3.48654e-19
ENSMUSG00000026826.13	Nr4a2	4.7499	1.53734	0.164182	85.8401	1.95095e-20	3.67594e-19
ENSMUSG00000024654.8	Asrgl1	16.028	0.75104	0.0804758	85.8074	1.98345e-20	3.73103e-19
ENSMUSG00000020536.12	Llgl1	2.91995	1.31803	0.138656	85.7969	1.99395e-20	3.74463e-19
ENSMUSG00000005981.11	Trap1	5.11097	1.22339	0.128524	85.7605	2.03099e-20	3.80794e-19
ENSMUSG00000028541.14	B4galt2	7.71989	0.935759	0.099557	85.668	2.12831e-20	3.98388e-19
ENSMUSG00000029364.15	Wsb2	14.6894	0.680953	0.0731549	85.6205	2.18008e-20	4.07411e-19
ENSMUSG00000020738.16	Sumo2	21.1553	-0.68248	0.0754827	85.4335	2.39624e-20	4.47076e-19
ENSMUSG00000013160.7	Atp6v0d1	28.5497	0.625417	0.0674203	85.2495	2.6299e-20	4.89872e-19
ENSMUSG00000028617.10	Lrrc42	3.93069	1.47488	0.156414	85.1819	2.72138e-20	5.06088e-19
ENSMUSG00000021024.14	Psma6	15.2873	0.675916	0.0721897	85.0583	2.89697e-20	5.37867e-19
ENSMUSG00000068373.14	D430041D05Rik	7.76396	0.969255	0.10319	84.977	3.01849e-20	5.59521e-19
ENSMUSG00000047787.7	Flrt1	6.21328	1.16762	0.126554	84.5545	3.73764e-20	6.91705e-19
ENSMUSG00000021130.7	Galnt16	3.44464	1.25235	0.133364	84.4762	3.88871e-20	7.18501e-19
ENSMUSG00000028452.7	Vcp	29.1884	0.567509	0.0612443	84.3989	4.04382e-20	7.45954e-19
ENSMUSG00000036104.11	Rab3gap1	5.30007	1.27845	0.136238	84.2561	4.34659e-20	8.00514e-19
ENSMUSG00000028282.12	Casp8ap2	4.2159	1.74106	0.190281	84.2141	4.43983e-20	8.16372e-19
ENSMUSG00000022205.15	Sub1	25.9891	-0.534134	0.0594552	84.1856	4.50449e-20	8.26933e-19
ENSMUSG00000032612.14	Usp4	6.30959	1.00192	0.107781	84.0288	4.8761e-20	8.93718e-19
ENSMUSG00000002968.8	Med25	6.00518	1.00894	0.108356	84.0181	4.90265e-20	8.97145e-19
ENSMUSG00000020949.8	Fkbp3	38.7988	-0.656313	0.0711619	83.954	5.06429e-20	9.25245e-19
ENSMUSG00000033307.6	Mif	47.8978	-0.537133	0.0586934	83.7948	5.48889e-20	1.00122e-18
ENSMUSG00000095891.7	Gm10717	21.5642	6.90906	0.601327	83.7905	5.50092e-20	1.00182e-18
ENSMUSG00000021313.15	Ryr2	8.0791	1.90252	0.197312	83.6823	5.81024e-20	1.05508e-18
ENSMUSG00000021731.9	Mrps30	3.31622	1.31216	0.139506	83.6818	5.81187e-20	1.05508e-18
ENSMUSG00000037204.6	Atg101	4.69914	1.06192	0.113556	83.6263	5.9773e-20	1.0834e-18
ENSMUSG00000036622.15	Atp13a2	9.55154	1.02125	0.111267	83.5591	6.18395e-20	1.11908e-18
ENSMUSG00000022961.17	Son	28.4738	0.6728	0.0743404	83.1687	7.53395e-20	1.36123e-18
ENSMUSG00000037622.14	Wdtc1	3.86397	1.31578	0.143775	83.0089	8.16849e-20	1.47355e-18
ENSMUSG00000063457.14	Rps15	63.47	-0.485317	0.0534914	82.8846	8.69866e-20	1.56672e-18
ENSMUSG00000021420.12	Fars2	2.7078	1.33852	0.141991	82.7735	9.20163e-20	1.6547e-18
ENSMUSG00000028127.10	Abcd3	9.29201	1.00753	0.10938	82.6233	9.92784e-20	1.78216e-18
ENSMUSG00000033981.14	Gria2	43.6237	0.607645	0.0671559	82.6206	9.94156e-20	1.78216e-18
ENSMUSG00000001248.14	Gramd1a	4.10537	1.15834	0.124836	82.5029	1.05513e-19	1.8885e-18
ENSMUSG00000061559.15	Wdr61	7.01461	0.991036	0.106448	82.4385	1.09009e-19	1.94802e-18
ENSMUSG00000020929.14	Eftud2	6.43947	1.0312	0.112209	82.3816	1.12196e-19	2.00185e-18
ENSMUSG00000028936.15	Rpl22	28.4206	-0.636944	0.0713949	82.3222	1.15618e-19	2.05968e-18
ENSMUSG00000029516.19	Cit	10.8495	0.896223	0.0986288	82.3152	1.16025e-19	2.06372e-18
ENSMUSG00000073676.4	Hspe1	22.1521	-0.620956	0.0698972	82.2909	1.17465e-19	2.08609e-18
ENSMUSG00000021662.9	Arhgef28	2.80115	1.57627	0.173441	82.2385	1.20615e-19	2.13872e-18
ENSMUSG00000024212.8	Mllt1	3.62551	1.26931	0.136716	82.0926	1.29855e-19	2.299e-18
ENSMUSG00000020599.13	Rgs9	21.3802	0.766941	0.0847812	82.0878	1.30172e-19	2.30104e-18
ENSMUSG00000024359.8	Hspa9	14.278	0.876352	0.0961715	81.7421	1.55057e-19	2.73671e-18
ENSMUSG00000021076.5	Actr10	10.4331	0.745839	0.0810616	81.6383	1.63412e-19	2.87973e-18
ENSMUSG00000043460.6	Elfn2	1.71334	1.64278	0.177408	81.6319	1.63943e-19	2.88465e-18
ENSMUSG00000031007.2	Atp6ap2	8.37543	1.02502	0.11414	81.6065	1.6607e-19	2.91758e-18
ENSMUSG00000001829.17	Clpb	3.98068	1.16843	0.126552	81.5785	1.6844e-19	2.95467e-18
ENSMUSG00000001930.17	Vwf	1.18124	2.97042	0.319396	81.5323	1.72416e-19	3.01979e-18
ENSMUSG00000022797.15	Tfrc	4.28294	1.17115	0.12936	81.4968	1.7555e-19	3.06997e-18
ENSMUSG00000029020.13	Mfn2	7.9758	0.974109	0.106484	81.4156	1.82908e-19	3.19378e-18
ENSMUSG00000038486.9	Sv2a	23.1103	0.944253	0.105563	81.3204	1.91936e-19	3.3463e-18
ENSMUSG00000020340.16	Cyfip2	28.248	0.735645	0.0815814	81.3085	1.93094e-19	3.36136e-18
ENSMUSG00000005533.10	Igf1r	4.988	1.19275	0.13026	81.2008	2.03912e-19	3.54429e-18
ENSMUSG00000006333.14	Rps9	49.273	-0.455584	0.0511054	81.1687	2.07251e-19	3.59686e-18
ENSMUSG00000051790.15	Nlgn2	5.127	1.07618	0.118086	80.9894	2.2693e-19	3.93242e-18
ENSMUSG00000026932.14	Nacc2	5.64036	0.961775	0.10502	80.7362	2.5795e-19	4.4632e-18
ENSMUSG00000032594.11	Ip6k1	12.3424	0.711903	0.0780583	80.6828	2.65015e-19	4.57852e-18
ENSMUSG00000021266.16	Wars	8.10837	1.05592	0.115563	80.6767	2.65843e-19	4.58588e-18
ENSMUSG00000002661.14	Alkbh7	5.71849	1.02326	0.113305	80.6052	2.75628e-19	4.74752e-18
ENSMUSG00000023832.13	Acat2	7.02014	0.922056	0.100482	80.4832	2.93193e-19	5.04248e-18
ENSMUSG00000045374.18	Wdr81	1.63406	1.95551	0.211933	80.4431	2.99193e-19	5.13794e-18
ENSMUSG00000050761.3	Gp1bb	2.13192	1.64455	0.180641	80.4187	3.02908e-19	5.19395e-18
ENSMUSG00000032537.14	Ephb1	5.4039	1.20228	0.132341	80.3691	3.10617e-19	5.31815e-18
ENSMUSG00000053317.11	Sec61b	12.1155	-0.769646	0.0892905	80.2697	3.26633e-19	5.58401e-18
ENSMUSG00000024290.8	Rock1	3.84991	1.39554	0.15146	80.2166	3.35536e-19	5.72766e-18
ENSMUSG00000017631.18	Abr	21.2592	0.697275	0.0786718	80.048	3.65423e-19	6.22852e-18
ENSMUSG00000024974.10	Smc3	9.30465	0.823681	0.090201	80.0354	3.67754e-19	6.25893e-18
ENSMUSG00000054091.9	1810037I17Rik	14.3031	-0.695961	0.080327	80.0317	3.68455e-19	6.26154e-18
ENSMUSG00000038604.8	Fam65a	3.73396	1.19053	0.13215	79.8668	4.00529e-19	6.79652e-18
ENSMUSG00000015671.10	Psma2	26.8791	0.63123	0.0711255	79.7975	4.14816e-19	7.02852e-18
ENSMUSG00000028081.6	Rps3a1	37.2503	-0.709304	0.0797253	79.6843	4.39268e-19	7.43182e-18
ENSMUSG00000056904.3	Gm5620	3.87243	1.8195	0.195439	79.5925	4.60175e-19	7.77403e-18
ENSMUSG00000026443.3	Lrrn2	6.19636	1.32097	0.149331	79.507	4.80527e-19	8.10588e-18
ENSMUSG00000043154.15	Ppp2r3a	6.08175	1.05517	0.11589	79.4756	4.88206e-19	8.22329e-18
ENSMUSG00000023079.14	Gtf2ird1	2.65165	1.42569	0.157658	79.2428	5.49262e-19	9.23811e-18
ENSMUSG00000021109.13	Hif1a	8.22359	1.1527	0.12911	79.2318	5.52333e-19	9.27612e-18
ENSMUSG00000025159.8	Mms19	4.23122	1.61654	0.176572	79.1985	5.61741e-19	9.42028e-18
ENSMUSG00000047507.12	Baiap3	1.52541	1.78756	0.195441	79.1805	5.66864e-19	9.49227e-18
ENSMUSG00000004044.9	Ptrf	1.02768	2.11834	0.232182	79.1371	5.79465e-19	9.68909e-18
ENSMUSG00000042719.17	Naa25	3.8924	1.21905	0.13466	79.1267	5.8252e-19	9.72595e-18
ENSMUSG00000024924.14	Vldlr	6.67604	0.968136	0.107906	79.0092	6.18226e-19	1.03071e-17
ENSMUSG00000005514.14	Por	5.3493	1.10823	0.123696	78.889	6.57008e-19	1.09377e-17
ENSMUSG00000003814.8	Calr	30.4603	1.13602	0.127258	78.7235	7.14406e-19	1.1876e-17
ENSMUSG00000021483.7	Cdk20	1.13126	1.99345	0.217524	78.4794	8.0835e-19	1.34181e-17
ENSMUSG00000031832.14	Taf1c	1.78271	1.65249	0.180339	78.4762	8.09669e-19	1.34206e-17
ENSMUSG00000028399.17	Ptprd	9.06082	0.809994	0.0900292	78.4699	8.12264e-19	1.34441e-17
ENSMUSG00000038034.15	Igsf8	12.447	1.07495	0.122496	78.4271	8.30067e-19	1.37189e-17
ENSMUSG00000025175.12	Fn3k	3.33862	1.3895	0.151067	78.3306	8.71622e-19	1.43849e-17
ENSMUSG00000031790.7	Mmp15	1.29329	1.99058	0.218336	78.2483	9.08714e-19	1.49755e-17
ENSMUSG00000028998.6	Tomm7	26.2692	-0.521328	0.0602129	78.2024	9.30034e-19	1.53048e-17
ENSMUSG00000034245.10	Hdac11	9.56441	0.859507	0.0955482	78.1083	9.75444e-19	1.6029e-17
ENSMUSG00000046312.4	AI464131	1.44982	1.81928	0.198733	78.0595	9.99855e-19	1.64065e-17
ENSMUSG00000020311.17	Erlec1	4.87775	1.22839	0.136902	78.0466	1.00639e-18	1.649e-17
ENSMUSG00000008475.13	Arpc5	20.5904	-0.64981	0.0750827	78.0429	1.00826e-18	1.64971e-17
ENSMUSG00000020431.5	Adcy1	19.2509	0.804278	0.0909838	77.9816	1.04007e-18	1.6969e-17
ENSMUSG00000033088.18	Triobp	1.65928	2.05636	0.226855	77.9816	1.04007e-18	1.6969e-17
ENSMUSG00000008859.7	Rala	20.7837	0.585225	0.0658078	77.962	1.05044e-18	1.71138e-17
ENSMUSG00000096847.1	Tmem151b	4.56475	1.27745	0.143885	77.922	1.0719e-18	1.74386e-17
ENSMUSG00000020440.13	Arf5	34.8185	0.501831	0.0570353	77.9149	1.07577e-18	1.74766e-17
ENSMUSG00000045763.7	Basp1	46.4258	-0.531181	0.0603932	77.8728	1.09896e-18	1.78281e-17
ENSMUSG00000003458.12	Ncstn	2.49971	1.44326	0.161358	77.8375	1.11877e-18	1.81237e-17
ENSMUSG00000063931.14	Pepd	3.40343	1.41774	0.157777	77.6669	1.21968e-18	1.97304e-17
ENSMUSG00000041133.11	Smc1a	8.14479	0.965823	0.108362	77.6505	1.22987e-18	1.98673e-17
ENSMUSG00000020153.14	Ndufs7	26.8888	0.552131	0.0618126	77.5915	1.26713e-18	2.04272e-17
ENSMUSG00000059278.9	Naa38	13.5745	-0.708736	0.0829566	77.59	1.2681e-18	2.04272e-17
ENSMUSG00000006476.19	Nsmf	12.004	0.919374	0.10472	77.566	1.28359e-18	2.06476e-17
ENSMUSG00000021010.7	Npas3	3.59265	1.29276	0.143938	77.5124	1.31891e-18	2.11859e-17
ENSMUSG00000029765.12	Plxna4	6.09641	0.985526	0.110151	77.3922	1.40166e-18	2.24836e-17
ENSMUSG00000062234.14	Gak	4.90933	1.18078	0.130871	77.3845	1.40715e-18	2.25401e-17
ENSMUSG00000054034.10	Tceal5	9.78884	-0.854285	0.100733	77.3536	1.42933e-18	2.28633e-17
ENSMUSG00000027111.15	Itga6	1.66977	1.83541	0.202355	77.0385	1.67657e-18	2.67806e-17
ENSMUSG00000020372.15	Rack1	47.3562	0.582308	0.0666797	76.9799	1.72705e-18	2.75485e-17
ENSMUSG00000051107.4	Gm15440	3.66431	1.32452	0.147268	76.4229	2.28976e-18	3.64736e-17
ENSMUSG00000026618.11	Iars2	3.27981	1.29435	0.144278	76.3777	2.34279e-18	3.72663e-17
ENSMUSG00000024160.16	Spsb3	4.6186	1.03305	0.114838	76.361	2.3627e-18	3.75309e-17
ENSMUSG00000041926.15	Rnpep	4.10024	1.24913	0.140497	76.2548	2.49323e-18	3.95493e-17
ENSMUSG00000020154.9	Ptprb	1.38006	1.97062	0.220349	76.2188	2.53915e-18	4.0222e-17
ENSMUSG00000014606.14	Slc25a11	12.9419	0.631361	0.0710216	76.201	2.56207e-18	4.05289e-17
ENSMUSG00000032216.14	Nedd4	45.4856	1.00928	0.114769	76.1953	2.56949e-18	4.05901e-17
ENSMUSG00000046658.16	Zfp316	1.97452	1.74307	0.197685	76.1687	2.60443e-18	4.10853e-17
ENSMUSG00000053279.6	Aldh1a1	5.82459	2.2432	0.241532	75.9409	2.92282e-18	4.60445e-17
ENSMUSG00000039130.18	Zc3hc1	4.42076	1.15796	0.130765	75.7099	3.28554e-18	5.16874e-17
ENSMUSG00000050856.16	Atp5k	57.5506	-0.492322	0.0568454	75.6548	3.37853e-18	5.30772e-17
ENSMUSG00000030235.17	Slco1c1	2.54261	1.34581	0.150994	75.4802	3.69089e-18	5.79049e-17
ENSMUSG00000025503.5	Taldo1	20.7331	0.562252	0.0638431	75.4211	3.80304e-18	5.95827e-17
ENSMUSG00000025969.15	Nrp2	4.08528	1.37486	0.15941	75.3845	3.87416e-18	6.06139e-17
ENSMUSG00000015599.8	Ttbk1	2.43012	1.4031	0.157703	75.3797	3.8837e-18	6.06802e-17
ENSMUSG00000026827.12	Gpd2	7.32169	0.879162	0.0997029	75.3445	3.95347e-18	6.1686e-17
ENSMUSG00000042388.14	Dlgap3	12.6963	1.11402	0.128076	75.071	4.5409e-18	7.07552e-17
ENSMUSG00000021235.13	Coq6	2.55767	1.52869	0.171764	75.0405	4.61159e-18	7.17589e-17
ENSMUSG00000022263.9	Trio	8.21045	1.28	0.148001	75.0179	4.66464e-18	7.24857e-17
ENSMUSG00000032571.13	Pik3r4	2.50569	1.39435	0.154953	74.9834	4.74682e-18	7.36626e-17
ENSMUSG00000014601.13	Strip1	3.77626	1.16577	0.132603	74.8974	4.95831e-18	7.68404e-17
ENSMUSG00000015092.9	Edf1	27.8261	-0.508332	0.0597975	74.7695	5.29001e-18	8.18699e-17
ENSMUSG00000059213.6	Ddn	15.2589	0.936261	0.108372	74.6929	5.49929e-18	8.49304e-17
ENSMUSG00000020458.16	Rtn4	31.0768	-0.524596	0.0615437	74.6917	5.50261e-18	8.49304e-17
ENSMUSG00000002486.15	Tchp	1.3648	1.87832	0.210239	74.6868	5.51633e-18	8.50273e-17
ENSMUSG00000069919.7	Hba-a1	32.8164	0.964567	0.108651	74.5525	5.90473e-18	9.08916e-17
ENSMUSG00000032549.7	Rab6b	42.2582	0.431556	0.049641	74.3841	6.43042e-18	9.88504e-17
ENSMUSG00000042729.10	Wdr74	1.52424	1.93166	0.215246	74.2261	6.96642e-18	1.06946e-16
ENSMUSG00000024312.9	Wdr46	1.54507	1.76981	0.197089	74.1237	7.33723e-18	1.12488e-16
ENSMUSG00000091337.3	Eid1	30.2415	-0.659889	0.07663	74.1136	7.37472e-18	1.12911e-16
ENSMUSG00000070394.10	Tmem256	19.2827	-0.582631	0.0693251	73.9601	7.97115e-18	1.2188e-16
ENSMUSG00000024773.14	Atg2a	1.38712	1.92484	0.217667	73.8576	8.39625e-18	1.28208e-16
ENSMUSG00000021140.8	Pcnx	4.79843	1.01506	0.116869	73.8383	8.47848e-18	1.29291e-16
ENSMUSG00000004789.9	Dlst	6.85388	0.949951	0.108273	73.814	8.58358e-18	1.3072e-16
ENSMUSG00000004113.18	Cacna1b	3.80982	1.07704	0.121928	73.6053	9.54105e-18	1.45108e-16
ENSMUSG00000031537.15	Ikbkb	3.15762	1.47313	0.167268	73.5298	9.91295e-18	1.50564e-16
ENSMUSG00000031839.6	Hsbp1	51.828	-0.427048	0.0501119	73.3558	1.08262e-17	1.64216e-16
ENSMUSG00000022956.10	Atp5o	40.689	-0.473579	0.0557702	73.2325	1.15243e-17	1.74575e-16
ENSMUSG00000061751.15	Kalrn	10.3839	1.28677	0.149916	73.1616	1.19455e-17	1.80715e-16
ENSMUSG00000020524.16	Gria1	17.515	0.713631	0.083377	73.1328	1.21214e-17	1.83134e-16
ENSMUSG00000042750.7	Bex2	49.9119	-0.433181	0.0509094	73.1023	1.23103e-17	1.85743e-16
ENSMUSG00000003662.10	Ciao1	3.87999	1.12382	0.127981	72.7996	1.43509e-17	2.16246e-16
ENSMUSG00000020515.13	Cnot8	5.20633	0.968498	0.110455	72.6887	1.51798e-17	2.28437e-16
ENSMUSG00000005986.15	Ankrd13d	3.15506	1.3122	0.150588	72.3847	1.77081e-17	2.66133e-16
ENSMUSG00000019923.13	Zwint	25.7907	-0.555748	0.0663105	72.1843	1.96006e-17	2.9419e-16
ENSMUSG00000022561.12	Gpaa1	3.3114	1.42302	0.16673	72.1733	1.97106e-17	2.95452e-16
ENSMUSG00000036698.10	Ago2	9.58968	0.729994	0.084263	72.1684	1.9759e-17	2.9579e-16
ENSMUSG00000036427.5	Gpi1	30.5163	0.737075	0.085902	72.161	1.98334e-17	2.96516e-16
ENSMUSG00000026991.20	Pkp4	8.03376	0.81533	0.0951241	72.0736	2.07316e-17	3.0954e-16
ENSMUSG00000034586.14	Hid1	3.86163	1.161	0.133261	71.9787	2.17538e-17	3.24378e-16
ENSMUSG00000041037.8	Irgq	7.11717	0.849186	0.0989269	71.9689	2.18618e-17	3.25565e-16
ENSMUSG00000035150.15	Eif2s3x	6.21804	0.977968	0.114023	71.931	2.22861e-17	3.31451e-16
ENSMUSG00000019302.16	Atp6v0a1	15.7039	0.959475	0.114181	71.7378	2.45775e-17	3.65056e-16
ENSMUSG00000028937.14	Acot7	25.4084	0.521692	0.0605346	71.6903	2.51764e-17	3.73466e-16
ENSMUSG00000021124.13	Vti1b	13.7663	-0.668638	0.0816561	71.6264	2.60055e-17	3.85266e-16
ENSMUSG00000047098.17	Rnf31	1.68021	1.7323	0.201374	71.4798	2.80111e-17	4.14442e-16
ENSMUSG00000056481.6	Cd248	0.773512	2.68602	0.304917	71.4265	2.87774e-17	4.25228e-16
ENSMUSG00000036667.14	Tcaf1	20.2366	0.663005	0.0781483	71.3664	2.96678e-17	4.3782e-16
ENSMUSG00000029017.13	Pmpcb	5.31707	1.0187	0.119386	71.2866	3.08927e-17	4.55309e-16
ENSMUSG00000002102.15	Psmc3	21.4912	0.531924	0.0622077	71.2827	3.09533e-17	4.55615e-16
ENSMUSG00000026032.8	Ndufb3	19.5985	-0.551834	0.0671013	71.122	3.35805e-17	4.9365e-16
ENSMUSG00000022175.8	Lrp10	2.56104	1.61411	0.190516	71.0777	3.43427e-17	5.04207e-16
ENSMUSG00000038429.10	Usp5	12.7336	0.853124	0.0997676	70.8289	3.89581e-17	5.71235e-16
ENSMUSG00000056919.9	Cep162	2.67245	1.90429	0.217619	70.7485	4.058e-17	5.94255e-16
ENSMUSG00000038156.16	Spon1	3.49129	1.30631	0.153821	70.737	4.08168e-17	5.96959e-16
ENSMUSG00000072692.7	Rpl37rt	18.4896	-0.809964	0.0973566	70.4877	4.63138e-17	6.76489e-16
ENSMUSG00000038886.10	Man2a2	4.0866	1.1147	0.129528	70.4063	4.82663e-17	7.04109e-16
ENSMUSG00000022450.5	Ndufa6	28.0371	-0.452046	0.0550531	70.34	4.9916e-17	7.27247e-16
ENSMUSG00000026854.16	Usp20	3.49708	1.22991	0.143001	70.2858	5.1305e-17	7.46534e-16
ENSMUSG00000021820.16	Camk2g	7.47234	0.981157	0.116589	70.1801	5.41299e-17	7.86637e-16
ENSMUSG00000022750.17	Klhl22	4.9509	0.971604	0.112787	70.1279	5.55812e-17	8.06703e-16
ENSMUSG00000042035.11	Igsf3	5.4021	1.19727	0.141676	69.9674	6.02926e-17	8.73976e-16
ENSMUSG00000037242.8	Clic4	4.0352	1.19159	0.14063	69.8724	6.32689e-17	9.15958e-16
ENSMUSG00000045284.9	Dcaf12l1	4.53305	1.03604	0.122049	69.8438	6.41927e-17	9.28156e-16
ENSMUSG00000011832.15	Evi5l	5.16735	1.09316	0.128595	69.7431	6.75536e-17	9.75519e-16
ENSMUSG00000024330.16	Col11a2	0.873385	2.33749	0.261673	69.7058	6.8845e-17	9.92913e-16
ENSMUSG00000070576.4	Mn1	48.1776	2.74159	0.299491	69.6502	7.08115e-17	1.01999e-15
ENSMUSG00000055053.17	Nfic	4.18032	1.14021	0.135357	69.6469	7.09313e-17	1.02043e-15
ENSMUSG00000056394.17	Lig1	2.59876	1.52887	0.176952	69.6201	7.18998e-17	1.03306e-15
ENSMUSG00000041773.7	Enc1	33.0923	0.787843	0.09489	69.5177	7.57328e-17	1.08677e-15
ENSMUSG00000032330.6	Cox7a2	68.1434	-0.526731	0.0634039	69.4202	7.9571e-17	1.14042e-15
ENSMUSG00000039740.6	Alg2	7.13044	1.0237	0.124705	69.2627	8.61835e-17	1.23364e-15
ENSMUSG00000027406.12	Idh3b	17.7957	0.585189	0.0693589	69.2465	8.68939e-17	1.24226e-15
ENSMUSG00000029559.15	2210016L21Rik	13.1572	-0.668931	0.0832483	68.9158	1.0276e-16	1.46725e-15
ENSMUSG00000042558.16	Adprhl2	3.62145	1.14394	0.135092	68.8678	1.0529e-16	1.5015e-15
ENSMUSG00000018882.12	Mrpl45	5.32724	0.911874	0.107297	68.8523	1.06122e-16	1.51148e-15
ENSMUSG00000097451.9	Rian	13.6431	-1.3075	0.157373	68.8052	1.08687e-16	1.54609e-15
ENSMUSG00000011877.13	Git1	6.95589	0.85409	0.100887	68.73	1.12909e-16	1.60414e-15
ENSMUSG00000040250.14	Asun	2.53369	1.34345	0.159036	68.6188	1.19462e-16	1.69515e-15
ENSMUSG00000042303.16	Sgsm3	2.72856	1.31265	0.153871	68.4923	1.27373e-16	1.80516e-15
ENSMUSG00000026924.17	Sec16a	3.31304	1.40325	0.170209	68.3648	1.35881e-16	1.92336e-15
ENSMUSG00000029312.12	Klhl8	4.7374	0.921057	0.109091	68.3611	1.36136e-16	1.92459e-15
ENSMUSG00000027298.17	Tyro3	4.24485	1.03349	0.121824	68.2829	1.41647e-16	2.00002e-15
ENSMUSG00000020902.12	Ntn1	1.65582	1.63728	0.191054	68.1722	1.49825e-16	2.11289e-15
ENSMUSG00000025151.16	Maged1	29.8402	0.609709	0.0742628	68.1663	1.5027e-16	2.11654e-15
ENSMUSG00000068523.12	Gng5	10.75	-0.807276	0.100645	68.0724	1.576e-16	2.21706e-15
ENSMUSG00000027634.14	Ndrg3	18.9092	0.765295	0.0921333	67.9759	1.65504e-16	2.32539e-15
ENSMUSG00000030417.15	Pdcd5	17.7385	-0.65173	0.0807505	67.9388	1.68651e-16	2.36669e-15
ENSMUSG00000028107.14	Tars2	2.45966	1.38656	0.164315	67.8609	1.75448e-16	2.45907e-15
ENSMUSG00000036613.7	Tssc1	5.14772	1.02861	0.122333	67.6954	1.9081e-16	2.6711e-15
ENSMUSG00000032966.14	Fkbp1a	43.1553	-0.433207	0.0531168	67.6681	1.93471e-16	2.70505e-15
ENSMUSG00000037852.8	Cpe	94.6207	0.931178	0.113181	67.6624	1.94028e-16	2.70952e-15
ENSMUSG00000012848.15	Rps5	107.852	-0.565537	0.0690339	67.632	1.97039e-16	2.74821e-15
ENSMUSG00000002984.17	Tomm40	9.62438	0.707162	0.0838529	67.6294	1.97304e-16	2.74856e-15
ENSMUSG00000023991.16	Foxp4	1.58873	1.86432	0.224241	67.6099	1.99262e-16	2.77015e-15
ENSMUSG00000020898.18	Ctc1	5.26522	2.26135	0.259716	67.6092	1.99338e-16	2.77015e-15
ENSMUSG00000030982.18	9030624J02Rik	4.9652	1.03056	0.122231	67.4939	2.11343e-16	2.93342e-15
ENSMUSG00000032997.16	Chpf	4.29287	1.20625	0.146434	67.4532	2.15748e-16	2.99093e-15
ENSMUSG00000017210.14	Med24	3.48896	1.12921	0.133723	67.4147	2.20004e-16	3.04624e-15
ENSMUSG00000040479.11	Dgkz	7.54461	0.856027	0.102803	67.4068	2.20889e-16	3.05478e-15
ENSMUSG00000022314.9	Rad21	8.07261	0.977575	0.117582	67.3366	2.2889e-16	3.16161e-15
ENSMUSG00000025794.8	Rpl14	41.4855	-0.555924	0.0678931	67.3214	2.30662e-16	3.18225e-15
ENSMUSG00000019822.12	Smpd2	1.71555	1.51602	0.178376	67.313	2.3165e-16	3.19202e-15
ENSMUSG00000020331.9	Hcn2	3.50903	1.37936	0.166447	67.2325	2.41305e-16	3.32107e-15
ENSMUSG00000021290.5	2010107E04Rik	37.3331	-0.592998	0.0729759	67.2099	2.4408e-16	3.35523e-15
ENSMUSG00000021270.13	Hsp90aa1	87.7968	0.41972	0.0513596	67.1299	2.54192e-16	3.49003e-15
ENSMUSG00000039016.4	Timm8b	34.1084	-0.481841	0.0596059	67.0744	2.61453e-16	3.58542e-15
ENSMUSG00000069917.7	Hba-a2	25.4728	0.901545	0.107046	66.9999	2.71525e-16	3.71908e-15
ENSMUSG00000020333.17	Acsl6	6.44687	0.81805	0.0978383	66.9335	2.80819e-16	3.84178e-15
ENSMUSG00000040482.15	Dxo	2.03374	1.58982	0.18835	66.9307	2.81226e-16	3.84275e-15
ENSMUSG00000052146.15	Rps10	21.0787	-0.626182	0.0779854	66.8961	2.86207e-16	3.90614e-15
ENSMUSG00000025060.14	Slk	10.126	1.02735	0.123983	66.7551	3.07427e-16	4.19075e-15
ENSMUSG00000019082.18	Slc25a22	6.64841	0.894437	0.108531	66.6718	3.20694e-16	4.3664e-15
ENSMUSG00000026571.12	Dcaf6	4.84825	1.09418	0.132171	66.4149	3.65329e-16	4.96821e-15
ENSMUSG00000019647.16	Sema6a	4.6816	1.09274	0.13288	66.4002	3.68061e-16	4.99942e-15
ENSMUSG00000001911.16	Nfix	9.92039	0.868841	0.106796	66.2719	3.92825e-16	5.32947e-15
ENSMUSG00000030683.11	Sez6l2	10.2173	1.02168	0.12648	66.2427	3.98676e-16	5.40244e-15
ENSMUSG00000048537.15	Phldb1	3.03287	1.45939	0.178383	66.1695	4.1377e-16	5.60033e-15
ENSMUSG00000000631.20	Myo18a	10.0734	1.37852	0.165345	66.1282	4.22522e-16	5.71204e-15
ENSMUSG00000024851.13	Pitpnm1	5.49734	0.907978	0.110027	66.0443	4.40896e-16	5.9534e-15
ENSMUSG00000026335.16	Pam	5.63956	1.01902	0.123865	65.6822	5.29824e-16	7.14575e-15
ENSMUSG00000046432.12	Ngfrap1	36.3324	-0.432645	0.0540932	65.659	5.361e-16	7.22188e-15
ENSMUSG00000024146.9	Cript	7.08139	-0.850281	0.11106	65.4736	5.88984e-16	7.92495e-15
ENSMUSG00000026663.6	Atf6	3.28085	1.2307	0.149329	65.4365	6.00165e-16	8.0659e-15
ENSMUSG00000013033.16	Adgrl1	23.1938	1.04306	0.129931	65.4162	6.06385e-16	8.13993e-15
ENSMUSG00000036644.15	Tbc1d9b	5.81822	0.922206	0.112197	65.3228	6.35812e-16	8.52495e-15
ENSMUSG00000030739.18	Myh14	2.30907	1.74439	0.2126	65.0962	7.13284e-16	9.55249e-15
ENSMUSG00000020893.17	Per1	3.30654	1.16261	0.140786	65.05	7.30233e-16	9.76804e-15
ENSMUSG00000049775.16	Tmsb4x	125.434	-0.629903	0.0783196	65.0288	7.38099e-16	9.86173e-15
ENSMUSG00000057666.18	Gapdh	64.5323	0.692764	0.0839342	64.9773	7.57662e-16	1.01113e-14
ENSMUSG00000006932.16	Ctnnb1	25.6787	0.894393	0.112144	64.9386	7.72673e-16	1.02996e-14
ENSMUSG00000021069.16	Pygl	0.753019	2.30197	0.26614	64.8912	7.91509e-16	1.05384e-14
ENSMUSG00000020380.16	Rad50	2.98821	1.43444	0.174492	64.8682	8.00783e-16	1.06495e-14
ENSMUSG00000003810.12	Mast2	3.9324	1.14425	0.139574	64.7907	8.32898e-16	1.10637e-14
ENSMUSG00000020684.14	Rasl10b	16.7572	1.4169	0.173847	64.7373	8.55787e-16	1.13546e-14
ENSMUSG00000004892.13	Bcan	13.8335	1.04065	0.131114	64.6583	8.90801e-16	1.18054e-14
ENSMUSG00000026003.5	Acadl	3.65173	1.05305	0.12791	64.5326	9.49463e-16	1.25683e-14
ENSMUSG00000033871.14	Ppargc1b	2.41199	1.89167	0.230031	64.4765	9.76913e-16	1.29167e-14
ENSMUSG00000020936.8	Nmt1	8.74232	0.756697	0.0929395	64.4168	1.00698e-15	1.32988e-14
ENSMUSG00000021810.2	Ecd	3.23725	1.17867	0.143102	64.4103	1.0103e-15	1.33274e-14
ENSMUSG00000033159.14	Cnppd1	2.32228	1.40259	0.172616	64.3179	1.05877e-15	1.39507e-14
ENSMUSG00000040586.8	Ofd1	1.52408	1.64475	0.200214	64.2325	1.10568e-15	1.4552e-14
ENSMUSG00000023034.6	Nr4a1	3.41481	1.4467	0.176672	64.1564	1.14922e-15	1.51076e-14
ENSMUSG00000036817.14	Sun1	3.85347	1.04167	0.128336	64.1326	1.1632e-15	1.52738e-14
ENSMUSG00000029467.15	Atp2a2	29.2947	0.592174	0.0741713	64.0796	1.19491e-15	1.56722e-14
ENSMUSG00000047261.9	Gap43	59.9599	-0.486957	0.0608358	64.0569	1.20878e-15	1.5836e-14
ENSMUSG00000056492.5	Adgrf5	0.810988	2.23809	0.26407	63.9096	1.30264e-15	1.70461e-14
ENSMUSG00000057278.8	Snrpg	9.16485	-0.817753	0.106634	63.9054	1.30541e-15	1.70628e-14
ENSMUSG00000041645.13	Ddx24	21.6174	0.494446	0.0615129	63.8913	1.31477e-15	1.71655e-14
ENSMUSG00000072966.11	Gprasp2	8.94758	1.26847	0.156964	63.7743	1.39524e-15	1.81953e-14
ENSMUSG00000028430.14	Nol6	5.13071	1.05495	0.129661	63.7078	1.4431e-15	1.87981e-14
ENSMUSG00000040433.16	Zbtb38	6.7712	1.02521	0.127458	63.6468	1.48849e-15	1.93673e-14
ENSMUSG00000021690.9	Jmy	6.21487	1.10032	0.135856	63.6121	1.51498e-15	1.96896e-14
ENSMUSG00000057880.12	Abat	23.6387	0.858102	0.106674	63.5403	1.57117e-15	2.03967e-14
ENSMUSG00000003528.14	Slc25a1	5.7386	0.92075	0.113836	63.4046	1.68327e-15	2.18272e-14
ENSMUSG00000037664.13	Cdkn1c	2.56167	1.44546	0.174002	63.3779	1.70619e-15	2.20993e-14
ENSMUSG00000026204.15	Ptprn	13.0403	0.857359	0.108319	63.313	1.76341e-15	2.28146e-14
ENSMUSG00000040824.3	Snrpd2	20.7471	-0.506023	0.0650404	63.1651	1.90086e-15	2.45651e-14
ENSMUSG00000025474.9	Tubgcp2	3.84204	1.23515	0.151853	63.1437	1.92163e-15	2.48056e-14
ENSMUSG00000064346.1	mt-Tw	3.25046	-1.79536	0.231444	63.1098	1.95503e-15	2.52082e-14
ENSMUSG00000032590.14	Apeh	2.29267	1.45718	0.177726	63.0917	1.97303e-15	2.54117e-14
ENSMUSG00000007656.13	Arpp19	32.0768	-0.510202	0.064939	63.0382	2.0274e-15	2.60825e-14
ENSMUSG00000020846.6	Fam101b	2.83157	1.3026	0.163038	63.0329	2.03282e-15	2.61228e-14
ENSMUSG00000006675.10	P4htm	4.58464	1.11179	0.139296	62.9935	2.0739e-15	2.66208e-14
ENSMUSG00000030123.15	Plxnd1	3.45514	1.11673	0.137742	62.9494	2.12084e-15	2.71929e-14
ENSMUSG00000004843.6	Chmp2b	5.27771	-1.23849	0.161642	62.8628	2.21619e-15	2.83836e-14
ENSMUSG00000026520.8	Pycr2	4.95582	0.952692	0.119159	62.8544	2.2257e-15	2.84736e-14
ENSMUSG00000040385.6	Ppp1ca	37.1875	0.42304	0.0531757	62.8301	2.25327e-15	2.87941e-14
ENSMUSG00000038417.3	Fig4	3.75581	1.28859	0.159579	62.7061	2.39975e-15	3.06316e-14
ENSMUSG00000026173.15	Plcd4	1.44134	2.00744	0.2487	62.6124	2.51667e-15	3.20882e-14
ENSMUSG00000033594.10	Spata2l	5.16718	1.02341	0.127389	62.5144	2.64501e-15	3.3687e-14
ENSMUSG00000030057.15	Cnbp	23.4253	-0.64326	0.0816013	62.5041	2.65896e-15	3.3827e-14
ENSMUSG00000029918.9	Mrps33	12.3895	-0.675123	0.0877277	62.4492	2.734e-15	3.47431e-14
ENSMUSG00000028063.15	Lmna	2.54281	1.24436	0.155316	62.3401	2.88981e-15	3.66803e-14
ENSMUSG00000057788.13	Ddx49	4.7964	0.960787	0.119052	62.338	2.89286e-15	3.66803e-14
ENSMUSG00000020315.18	Sptbn1	65.9126	1.58781	0.187859	62.3063	2.93988e-15	3.72353e-14
ENSMUSG00000026587.15	Astn1	6.36289	0.966557	0.120644	62.1819	3.13158e-15	3.96194e-14
ENSMUSG00000052040.10	Klf13	16.0701	0.564608	0.0710679	62.0804	3.29709e-15	4.16515e-14
ENSMUSG00000078517.11	Emc1	3.7957	1.21029	0.152868	62.079	3.29949e-15	4.16515e-14
ENSMUSG00000041078.6	Grid1	3.85126	1.16954	0.146051	61.9629	3.49988e-15	4.41325e-14
ENSMUSG00000032127.8	Vps11	3.295	1.33353	0.164624	61.9537	3.51624e-15	4.42899e-14
ENSMUSG00000027628.10	Aar2	2.72782	1.13603	0.141038	61.8789	3.65249e-15	4.59555e-14
ENSMUSG00000023966.8	Rsph9	2.9252	1.18028	0.146771	61.8426	3.72036e-15	4.67579e-14
ENSMUSG00000025203.5	Scd2	49.3366	0.61232	0.0788173	61.8305	3.74333e-15	4.6995e-14
ENSMUSG00000070934.6	Rraga	8.01587	0.757109	0.095219	61.8123	3.778e-15	4.73783e-14
ENSMUSG00000024082.4	Ndufaf7	5.08939	0.923811	0.115232	61.7654	3.86918e-15	4.84685e-14
ENSMUSG00000031808.6	Slc27a1	2.27156	1.48624	0.185809	61.5427	4.33245e-15	5.42125e-14
ENSMUSG00000039230.14	Tbcd	2.85547	1.25053	0.153881	61.4701	4.49524e-15	5.6188e-14
ENSMUSG00000031785.15	Adgrg1	4.71119	1.21497	0.154442	61.4353	4.5754e-15	5.71276e-14
ENSMUSG00000022708.16	Zbtb20	26.4786	0.686149	0.0875463	61.3724	4.72397e-15	5.89183e-14
ENSMUSG00000031538.6	Plat	1.73393	1.49297	0.184131	61.3526	4.77158e-15	5.94472e-14
ENSMUSG00000030447.15	Cyfip1	5.14247	0.979828	0.122587	61.2937	4.91651e-15	6.11863e-14
ENSMUSG00000032301.13	Psma4	16.4062	0.669989	0.0863936	61.1681	5.24033e-15	6.51453e-14
ENSMUSG00000020483.14	Dynll2	47.0491	-0.711721	0.090114	61.1572	5.26957e-15	6.54377e-14
ENSMUSG00000040797.16	Iqsec3	3.25713	1.13371	0.141543	61.1011	5.42177e-15	6.72547e-14
ENSMUSG00000019846.11	Lama4	0.731383	2.2116	0.263247	61.0678	5.51419e-15	6.83269e-14
ENSMUSG00000019823.17	Mical1	1.74635	2.3055	0.277626	61.0122	5.6721e-15	7.02075e-14
ENSMUSG00000027221.5	Chst1	11.5715	0.69729	0.0890049	60.6233	6.91122e-15	8.54525e-14
ENSMUSG00000030302.16	Atp2b2	28.9784	0.527691	0.0676922	60.6188	6.92683e-15	8.55531e-14
ENSMUSG00000035805.13	Mlc1	7.4803	1.03923	0.134596	60.6016	6.98775e-15	8.61229e-14
ENSMUSG00000040365.14	Trim41	2.18118	1.46085	0.186111	60.6015	6.98803e-15	8.61229e-14
ENSMUSG00000038738.15	Shank1	5.78532	0.886257	0.111907	60.5829	7.05448e-15	8.67974e-14
ENSMUSG00000023495.12	Pcbp4	9.949	0.728494	0.0921282	60.5819	7.05793e-15	8.67974e-14
ENSMUSG00000047379.6	B4gat1	10.1743	1.03302	0.13433	60.5744	7.08481e-15	8.70343e-14
ENSMUSG00000030741.15	Spns1	3.60113	1.11699	0.141255	60.5052	7.33846e-15	9.00537e-14
ENSMUSG00000005125.12	Ndrg1	3.44648	1.3171	0.161748	60.4678	7.4792e-15	9.16824e-14
ENSMUSG00000030519.14	Apba2	7.74876	0.805691	0.102875	60.4332	7.61165e-15	9.3206e-14
ENSMUSG00000006728.12	Cdk4	13.2679	0.696637	0.0889832	60.2269	8.4529e-15	1.03397e-13
ENSMUSG00000066392.11	Nrxn3	19.8706	0.670993	0.087177	60.1718	8.6929e-15	1.06219e-13
ENSMUSG00000010554.14	Mettl16	3.07752	1.12427	0.142014	60.1293	8.88251e-15	1.0842e-13
ENSMUSG00000025733.17	Rhot2	2.70681	1.29714	0.164977	60.1128	8.95746e-15	1.09218e-13
ENSMUSG00000024142.14	Mlst8	1.92738	1.45816	0.182026	60.0979	9.02546e-15	1.0993e-13
ENSMUSG00000034108.5	Ccs	4.03076	1.08297	0.135494	60.0733	9.13877e-15	1.11192e-13
ENSMUSG00000028484.16	Psip1	21.4443	-0.526066	0.068993	59.9932	9.51847e-15	1.15688e-13
ENSMUSG00000033916.5	Chmp2a	15.665	-0.585029	0.0775271	59.9903	9.53254e-15	1.15736e-13
ENSMUSG00000013833.15	Med16	3.50838	1.10505	0.140128	59.9734	9.61487e-15	1.16612e-13
ENSMUSG00000042712.10	Wbp5	13.0559	-0.672455	0.0894357	59.8716	1.01252e-14	1.22672e-13
ENSMUSG00000031634.13	Ufsp2	6.12006	0.809399	0.102906	59.822	1.03838e-14	1.25671e-13
ENSMUSG00000039838.11	Slc45a1	3.65855	1.16892	0.150558	59.614	1.15409e-14	1.39528e-13
ENSMUSG00000028664.14	Ephb2	1.74288	1.71226	0.208597	59.5385	1.19924e-14	1.44834e-13
ENSMUSG00000028782.14	Adgrb2	4.91923	0.949227	0.121087	59.467	1.24363e-14	1.50036e-13
ENSMUSG00000029420.12	Rimbp2	3.61008	1.102	0.140918	59.4527	1.25268e-14	1.50968e-13
ENSMUSG00000032648.14	Pygm	1.23794	1.83459	0.224483	59.3591	1.31373e-14	1.58159e-13
ENSMUSG00000042541.10	Shfm1	28.3401	-0.481021	0.0633963	59.346	1.32249e-14	1.59047e-13
ENSMUSG00000024208.15	Uqcc2	28.5284	-0.458531	0.0604	59.2957	1.35672e-14	1.62991e-13
ENSMUSG00000031229.16	Atrx	25.8643	0.800269	0.103634	59.2909	1.36002e-14	1.63217e-13
ENSMUSG00000062960.10	Kdr	1.2165	2.20544	0.272678	59.2542	1.38563e-14	1.66116e-13
ENSMUSG00000029245.16	Epha5	12.9285	0.814555	0.106723	59.2083	1.41836e-14	1.69861e-13
ENSMUSG00000005045.16	Chd5	12.393	0.699103	0.0913746	59.1814	1.43785e-14	1.72016e-13
ENSMUSG00000047459.14	Dynlrb1	37.4112	-0.639791	0.0834869	59.1705	1.44586e-14	1.72793e-13
ENSMUSG00000020235.16	Fzr1	5.36826	0.886634	0.113151	59.1178	1.48512e-14	1.773e-13
ENSMUSG00000005881.13	Ergic3	11.4405	0.870238	0.113122	59.0643	1.52605e-14	1.81996e-13
ENSMUSG00000027452.11	Acss1	1.67957	1.46803	0.184261	58.9311	1.63291e-14	1.94538e-13
ENSMUSG00000032333.5	Stoml1	3.30468	1.17108	0.15072	58.9112	1.64947e-14	1.96306e-13
ENSMUSG00000061477.3	Rps7	29.6067	-1.31592	0.165238	58.8395	1.71075e-14	2.03387e-13
ENSMUSG00000058546.8	Rpl23a	12.6115	-1.59642	0.200342	58.8335	1.71599e-14	2.03798e-13
ENSMUSG00000081051.4	Gm15427	21.1477	-0.684124	0.0900632	58.7881	1.75601e-14	2.08335e-13
ENSMUSG00000022346.14	Myc	1.54329	1.71789	0.216365	58.7116	1.82558e-14	2.16365e-13
ENSMUSG00000043909.16	Trp53bp1	11.6046	0.865932	0.112504	58.7076	1.82933e-14	2.16585e-13
ENSMUSG00000011179.7	Odc1	8.77085	0.782603	0.100831	58.6616	1.87256e-14	2.21377e-13
ENSMUSG00000019877.10	Serinc1	22.0324	-0.504794	0.0669679	58.6605	1.87368e-14	2.21377e-13
ENSMUSG00000060780.2	Lrrtm1	5.13062	0.975129	0.12624	58.5962	1.93589e-14	2.28491e-13
ENSMUSG00000054312.6	Mrps21	10.6277	-0.690985	0.0929938	58.557	1.97487e-14	2.32851e-13
ENSMUSG00000020181.15	Nav3	6.53156	1.15236	0.14932	58.5298	2.00234e-14	2.35848e-13
ENSMUSG00000022890.13	Atp5j	48.4759	-0.404973	0.0532916	58.5114	2.02116e-14	2.37819e-13
ENSMUSG00000027067.16	Ssrp1	7.1775	0.891555	0.115012	58.5041	2.02867e-14	2.38312e-13
ENSMUSG00000031505.11	Carkd	8.22589	0.811716	0.105058	58.5033	2.02951e-14	2.38312e-13
ENSMUSG00000022962.14	Gart	3.81188	1.00562	0.128845	58.4733	2.06066e-14	2.41721e-13
ENSMUSG00000048758.13	Rpl29	13.718	-1.06343	0.137549	58.3893	2.15061e-14	2.52014e-13
ENSMUSG00000019139.10	Isyna1	4.291	1.06948	0.136815	58.3771	2.16394e-14	2.53316e-13
ENSMUSG00000037579.6	Kcnh3	3.44718	1.17489	0.151432	58.3289	2.21757e-14	2.59329e-13
ENSMUSG00000002012.13	Pnck	7.02678	0.826868	0.107184	58.2943	2.25693e-14	2.63662e-13
ENSMUSG00000041638.18	Gcn1l1	3.19061	1.07153	0.136954	58.2544	2.30317e-14	2.68789e-13
ENSMUSG00000064350.1	mt-Ty	9.71556	1.93531	0.239809	58.0922	2.50114e-14	2.91596e-13
ENSMUSG00000026933.17	Camsap1	10.7626	0.745682	0.0977467	57.9874	2.63797e-14	3.07235e-13
ENSMUSG00000036138.16	Acaa1a	6.58917	0.880335	0.11441	57.7999	2.90181e-14	3.37619e-13
ENSMUSG00000038145.16	Snrk	6.93994	0.776672	0.100578	57.7875	2.92023e-14	3.39417e-13
ENSMUSG00000019235.8	Rps6kl1	2.55916	1.15725	0.147564	57.7282	3.00965e-14	3.49455e-13
ENSMUSG00000028330.8	Ncbp1	5.02552	0.946183	0.12213	57.5759	3.25185e-14	3.77195e-13
ENSMUSG00000045411.16	2410002F23Rik	5.17423	0.982395	0.128729	57.5684	3.26425e-14	3.7825e-13
ENSMUSG00000039661.14	Dusp26	13.935	0.557895	0.0727243	57.4422	3.48053e-14	4.02903e-13
ENSMUSG00000021975.7	Ints9	1.1824	1.63566	0.205769	57.3705	3.60972e-14	4.17436e-13
ENSMUSG00000007036.15	Abhd16a	4.39393	0.996676	0.130159	57.3522	3.64346e-14	4.20912e-13
ENSMUSG00000071014.10	Ndufb6	26.3955	-0.474514	0.0633777	57.348	3.65128e-14	4.21001e-13
ENSMUSG00000063787.3	Chchd1	9.23984	-0.734451	0.100696	57.3479	3.65159e-14	4.21001e-13
ENSMUSG00000037685.15	Atp8a1	11.6382	0.708319	0.0928218	57.1855	3.96587e-14	4.56774e-13
ENSMUSG00000068749.9	Psma5	10.6093	0.620339	0.0804281	57.0826	4.17886e-14	4.80821e-13
ENSMUSG00000038576.15	Susd4	5.7685	0.807211	0.105194	57.0348	4.28176e-14	4.92166e-13
ENSMUSG00000035863.13	Palm	17.4631	0.66995	0.0885621	57.0037	4.34998e-14	4.99295e-13
ENSMUSG00000052727.5	Map1b	100.944	0.478339	0.0633649	57.001	4.35583e-14	4.99295e-13
ENSMUSG00000053329.6	D10Jhu81e	4.99246	1.00067	0.131087	57.0006	4.35688e-14	4.99295e-13
ENSMUSG00000052305.6	Hbb-bs	89.8228	0.753705	0.0991237	56.9117	4.5582e-14	5.21843e-13
ENSMUSG00000025066.9	Sfr1	9.90457	-0.722652	0.0994722	56.9048	4.57439e-14	5.23173e-13
ENSMUSG00000020899.15	Pfas	1.39201	1.81742	0.227957	56.8845	4.62181e-14	5.28068e-13
ENSMUSG00000022799.4	Arhgap31	1.5639	1.63124	0.205884	56.7698	4.89936e-14	5.59222e-13
ENSMUSG00000031778.12	Cx3cl1	28.8911	0.855938	0.114155	56.7555	4.93507e-14	5.62736e-13
ENSMUSG00000041757.15	Plekha6	1.7393	1.47033	0.192931	56.752	4.94379e-14	5.63169e-13
ENSMUSG00000039917.10	Rhbdd2	6.35776	0.880307	0.116652	56.7174	5.0316e-14	5.72601e-13
ENSMUSG00000029869.7	Ephb6	2.61746	1.24526	0.16216	56.6399	5.23386e-14	5.95026e-13
ENSMUSG00000039349.5	C130074G19Rik	0.818771	2.07376	0.260846	56.5619	5.44569e-14	6.18494e-13
ENSMUSG00000032353.8	Tmed3	4.58853	1.01792	0.135204	56.5188	5.56644e-14	6.31581e-13
ENSMUSG00000031906.8	Smpd3	16.8172	0.740197	0.0990548	56.4853	5.66201e-14	6.41788e-13
ENSMUSG00000034687.8	Fras1	1.85968	1.32317	0.168038	56.4776	5.68413e-14	6.43657e-13
ENSMUSG00000050821.13	Fam131a	12.3908	0.769366	0.103313	56.444	5.78212e-14	6.54106e-13
ENSMUSG00000024754.12	Tmem2	2.70677	1.26675	0.163117	56.4197	5.85421e-14	6.61606e-13
ENSMUSG00000031349.4	Nsdhl	2.83564	1.13166	0.147712	56.3874	5.95107e-14	6.71889e-13
ENSMUSG00000052889.11	Prkcb	33.8648	0.50172	0.0669332	56.3802	5.97285e-14	6.73683e-13
ENSMUSG00000036309.14	Skp1a	45.1346	-0.471457	0.063268	56.3227	6.15028e-14	6.92513e-13
ENSMUSG00000038351.14	Sgsm2	3.46892	1.01386	0.132478	56.3221	6.1519e-14	6.92513e-13
ENSMUSG00000020849.13	Ywhae	60.1593	-0.465859	0.0620187	56.2541	6.36859e-14	7.16201e-13
ENSMUSG00000041632.5	Mrps27	2.77767	1.2117	0.158397	56.2408	6.4118e-14	7.20352e-13
ENSMUSG00000046727.12	Cystm1	7.16872	-0.871041	0.120452	56.2143	6.49869e-14	7.29396e-13
ENSMUSG00000004096.8	Cwc15	8.83821	-0.8317	0.114587	55.9829	7.31049e-14	8.19706e-13
ENSMUSG00000079481.11	Nhsl2	4.45859	0.944787	0.122739	55.9226	7.53796e-14	8.44385e-13
ENSMUSG00000028804.19	Csmd2	1.77205	1.37231	0.179358	55.8924	7.65465e-14	8.56617e-13
ENSMUSG00000027435.8	Cd93	1.00197	2.37661	0.304423	55.8563	7.79651e-14	8.71639e-13
ENSMUSG00000042804.13	Gpr153	1.84758	1.39886	0.182639	55.7989	8.02758e-14	8.96596e-13
ENSMUSG00000034098.14	Fstl5	2.59465	1.20287	0.155449	55.7941	8.0474e-14	8.97933e-13
ENSMUSG00000023072.14	Cep89	1.62463	1.64816	0.217764	55.6802	8.52747e-14	9.50572e-13
ENSMUSG00000028334.10	Nans	4.91172	0.916571	0.119369	55.5394	9.16064e-14	1.02016e-12
ENSMUSG00000027951.16	Adar	7.22649	0.832455	0.111442	55.5135	9.2819e-14	1.03266e-12
ENSMUSG00000039509.7	Nup133	1.69073	1.59572	0.210577	55.4908	9.38981e-14	1.04365e-12
ENSMUSG00000031144.15	Syp	10.1967	0.711663	0.0950403	55.466	9.50885e-14	1.05585e-12
ENSMUSG00000021178.8	Psmc1	17.7182	0.520009	0.0688776	55.3515	1.00791e-13	1.11741e-12
ENSMUSG00000092074.1	Dynlt1a	4.02295	-1.11147	0.161743	55.3508	1.00828e-13	1.11741e-12
ENSMUSG00000058297.16	Spock2	13.9033	0.659639	0.0888324	55.2736	1.04867e-13	1.16105e-12
ENSMUSG00000026678.10	Rgs5	5.84854	1.12211	0.152581	55.234	1.07e-13	1.18352e-12
ENSMUSG00000025967.16	Eef1b2	35.9569	-0.443777	0.0608827	55.2282	1.07317e-13	1.18588e-12
ENSMUSG00000021745.13	Ptprg	3.84668	0.982714	0.130151	55.1567	1.11292e-13	1.22862e-12
ENSMUSG00000034345.14	Gtf2h5	15.395	-0.579038	0.0797762	55.1383	1.12343e-13	1.23902e-12
ENSMUSG00000055629.5	B4galnt4	3.26662	0.989467	0.129135	55.0604	1.16882e-13	1.28785e-12
ENSMUSG00000028114.16	Mettl14	3.26002	1.20331	0.158578	55.0287	1.18785e-13	1.30755e-12
ENSMUSG00000030890.16	Ilk	8.58806	0.71012	0.0942363	55.0097	1.19937e-13	1.31896e-12
ENSMUSG00000047284.14	Neurl4	3.21199	1.086	0.144792	54.9484	1.23735e-13	1.35942e-12
ENSMUSG00000034485.9	Uaca	0.994683	2.07508	0.26901	54.8662	1.29019e-13	1.41611e-12
ENSMUSG00000034216.12	Vps18	2.39715	1.18076	0.154444	54.8367	1.30974e-13	1.4362e-12
ENSMUSG00000009549.14	Srp14	14.5102	-0.526642	0.0732792	54.8286	1.31515e-13	1.44075e-12
ENSMUSG00000015597.16	Zfp318	5.72362	1.2442	0.166672	54.8213	1.32e-13	1.44467e-12
ENSMUSG00000024065.7	Ehd3	4.4167	0.912836	0.119938	54.7203	1.3896e-13	1.5194e-12
ENSMUSG00000028086.14	Fbxw7	13.2792	0.574495	0.0769804	54.718	1.39125e-13	1.51975e-12
ENSMUSG00000079184.10	Mphosph8	13.1858	0.859904	0.113977	54.658	1.43439e-13	1.56537e-12
ENSMUSG00000030536.10	Iqgap1	1.78743	1.56156	0.202358	54.52	1.53874e-13	1.67765e-12
ENSMUSG00000018401.17	Mtmr4	3.78487	1.09193	0.144047	54.5053	1.55031e-13	1.68865e-12
ENSMUSG00000024109.18	Nrxn1	33.9786	0.560483	0.0765997	54.3888	1.64495e-13	1.79004e-12
ENSMUSG00000037894.13	H2afz	30.792	-0.500343	0.0684714	54.3197	1.70383e-13	1.85235e-12
ENSMUSG00000001910.4	Nacc1	2.85004	1.13437	0.151126	54.272	1.74572e-13	1.89609e-12
ENSMUSG00000027194.16	Ttc17	2.19353	1.44552	0.188558	54.2124	1.79947e-13	1.95261e-12
ENSMUSG00000049751.6	Rpl36al	12.6234	-0.652229	0.0907778	54.1272	1.87925e-13	2.03725e-12
ENSMUSG00000038970.7	Lmtk2	4.57636	1.38885	0.188003	54.1104	1.89536e-13	2.05276e-12
ENSMUSG00000028648.13	Ndufs5	33.8684	-0.474421	0.0651493	54.0959	1.90938e-13	2.066e-12
ENSMUSG00000006412.10	Pfdn2	15.8776	-0.547359	0.0765106	54.0814	1.92353e-13	2.07934e-12
ENSMUSG00000045045.7	Lrfn4	4.23706	1.17823	0.160119	54.0601	1.94451e-13	2.10004e-12
ENSMUSG00000024038.16	Ndufv3	33.1483	-0.449092	0.0617418	53.9394	2.06774e-13	2.23101e-12
ENSMUSG00000032281.11	Acsbg1	6.13685	0.801375	0.106925	53.9235	2.0845e-13	2.24698e-12
ENSMUSG00000001755.12	Coasy	2.77414	1.28383	0.171723	53.9024	2.10704e-13	2.26913e-12
ENSMUSG00000030647.8	Ndufc2	29.8793	-0.461092	0.0636226	53.889	2.1214e-13	2.28245e-12
ENSMUSG00000042594.16	Sh2b3	1.56778	1.52084	0.20352	53.8731	2.13865e-13	2.29885e-12
ENSMUSG00000073481.9	Marc2	4.34978	0.872712	0.116245	53.8461	2.16831e-13	2.32854e-12
ENSMUSG00000041341.9	Atg2b	3.47787	1.14394	0.152987	53.7934	2.22723e-13	2.38957e-12
ENSMUSG00000059834.12	Sclt1	1.52898	1.5293	0.206834	53.7212	2.31052e-13	2.47661e-12
ENSMUSG00000033577.18	Myo6	8.64069	1.64254	0.21356	53.6993	2.3365e-13	2.50212e-12
ENSMUSG00000034636.9	Zyg11b	13.8341	0.716958	0.0979746	53.6609	2.38256e-13	2.54905e-12
ENSMUSG00000041881.12	Ndufa7	27.6524	-0.557275	0.0764716	53.653	2.39215e-13	2.55691e-12
ENSMUSG00000000738.17	Spg7	2.98828	1.07135	0.143159	53.6428	2.40468e-13	2.56792e-12
ENSMUSG00000039105.6	Atp6v1g1	14.7649	-0.574576	0.0804592	53.6278	2.42303e-13	2.5851e-12
ENSMUSG00000045136.5	Tubb2b	74.3248	0.959088	0.131055	53.6188	2.43425e-13	2.59464e-12
ENSMUSG00000024052.17	Lpin2	5.97878	1.09729	0.14613	53.54	2.5338e-13	2.69823e-12
ENSMUSG00000031453.16	Rasa3	3.62025	1.12499	0.149382	53.4752	2.61883e-13	2.78619e-12
ENSMUSG00000025178.8	Pi4k2a	5.41672	0.870717	0.115816	53.4612	2.63754e-13	2.80349e-12
ENSMUSG00000025020.11	Slit1	0.95986	1.78884	0.234161	53.4092	2.70824e-13	2.87596e-12
ENSMUSG00000031673.6	Cdh11	4.90133	0.900743	0.12078	53.3542	2.78519e-13	2.95494e-12
ENSMUSG00000021036.10	Sptlc2	2.4536	1.16293	0.154711	53.3415	2.8032e-13	2.97128e-12
ENSMUSG00000021901.10	Bap1	6.36026	0.747787	0.100419	53.3297	2.82015e-13	2.98649e-12
ENSMUSG00000033228.7	Scaf11	6.76791	0.892101	0.120746	53.2806	2.89147e-13	3.05918e-12
ENSMUSG00000037032.16	Apbb1	19.0767	0.549105	0.0744448	53.2393	2.95285e-13	3.12123e-12
ENSMUSG00000038324.13	Trpc4ap	9.28244	0.792376	0.107727	53.1923	3.02449e-13	3.194e-12
ENSMUSG00000060743.12	H3f3a	37.3311	-0.444164	0.0611799	53.0715	3.21621e-13	3.39333e-12
ENSMUSG00000022817.14	Itgb5	2.33431	1.42054	0.191261	53.0208	3.30036e-13	3.47892e-12
ENSMUSG00000026235.14	Epha4	14.7632	0.763392	0.105045	52.9845	3.36183e-13	3.54045e-12
ENSMUSG00000033768.16	Nrxn2	26.4356	0.918778	0.127147	52.8129	3.66892e-13	3.8603e-12
ENSMUSG00000033671.17	Cep350	4.89037	1.38664	0.188516	52.7723	3.74554e-13	3.9373e-12
ENSMUSG00000037049.9	Smpd1	5.62958	0.927051	0.127217	52.7424	3.80293e-13	3.99394e-12
ENSMUSG00000035901.14	Dennd5a	9.35037	0.786257	0.107079	52.5164	4.26675e-13	4.47695e-12
ENSMUSG00000044308.17	Ubr3	24.3088	1.46115	0.184109	52.4205	4.4803e-13	4.69672e-12
ENSMUSG00000063904.3	4930533O14Rik	3.57793	1.03119	0.140175	52.3764	4.58198e-13	4.79891e-12
ENSMUSG00000029602.11	Rasal1	2.6332	1.26512	0.171695	52.3345	4.68081e-13	4.89794e-12
ENSMUSG00000049354.8	Dcaf7	9.58169	0.788269	0.109085	52.2879	4.7931e-13	5.01084e-12
ENSMUSG00000059146.12	Ntrk3	9.47134	0.686927	0.0938098	52.2818	4.80805e-13	5.02189e-12
ENSMUSG00000047714.14	Ppp1r2	9.63898	-0.955108	0.13382	52.1962	5.02225e-13	5.24083e-12
ENSMUSG00000033902.11	Mapkbp1	3.60513	1.24358	0.168824	52.1744	5.07837e-13	5.29456e-12
ENSMUSG00000020436.17	Gabrg2	7.33309	0.777255	0.106401	52.1524	5.13567e-13	5.34942e-12
ENSMUSG00000054309.8	Cpsf3	4.2358	0.953906	0.130119	52.0696	5.35669e-13	5.57456e-12
ENSMUSG00000071415.6	Rpl23	35.1374	-0.548407	0.0765527	52.0653	5.36841e-13	5.58169e-12
ENSMUSG00000025757.12	Hspa4l	11.318	0.888565	0.120698	52.0043	5.53797e-13	5.75275e-12
ENSMUSG00000028530.14	Jak1	10.3586	0.736303	0.101056	51.9962	5.56093e-13	5.77136e-12
ENSMUSG00000020277.9	Pfkl	5.55459	0.965014	0.131276	51.876	5.91183e-13	6.12452e-12
ENSMUSG00000057421.12	Las1l	4.11691	1.04624	0.142472	51.876	5.91193e-13	6.12452e-12
ENSMUSG00000016757.10	Ttll12	1.56767	1.51126	0.202174	51.8025	6.13727e-13	6.35222e-12
ENSMUSG00000064369.1	mt-Te	5.17255	2.08161	0.271313	51.7881	6.18239e-13	6.39313e-12
ENSMUSG00000005442.13	Cic	4.11198	0.989809	0.135385	51.7766	6.21872e-13	6.42489e-12
ENSMUSG00000082809.3	Gm14150	2.5559	1.7362	0.23914	51.6635	6.5877e-13	6.79996e-12
ENSMUSG00000060073.9	Psma3	22.25	0.452408	0.0628037	51.4895	7.19802e-13	7.42324e-12
ENSMUSG00000063200.3	Nol7	9.8007	-0.770359	0.1096	51.4824	7.22413e-13	7.44345e-12
ENSMUSG00000032702.16	Kank1	1.83355	1.51066	0.204365	51.3463	7.74272e-13	7.96773e-12
ENSMUSG00000039706.11	Ldb2	5.06013	0.907334	0.125082	51.3453	7.74689e-13	7.96773e-12
ENSMUSG00000021608.14	Lpcat1	5.35076	0.995692	0.13941	51.2495	8.13418e-13	8.35854e-12
ENSMUSG00000032249.14	Anp32a	14.1993	-0.9081	0.126629	51.1731	8.45693e-13	8.6824e-12
ENSMUSG00000092267.1	Gm20417	4.39363	-2.07258	0.288384	51.0453	9.02588e-13	9.25511e-12
ENSMUSG00000024493.8	Lars	5.48509	0.978697	0.134422	51.0442	9.03096e-13	9.25511e-12
ENSMUSG00000047417.17	Rexo1	6.05473	0.816525	0.113421	51.0391	9.05446e-13	9.27089e-12
ENSMUSG00000028969.10	Cdk5	12.173	0.576325	0.0798562	50.9831	9.31643e-13	9.53059e-12
ENSMUSG00000036466.17	Megf11	0.788659	1.87625	0.24258	50.8957	9.74087e-13	9.9511e-12
ENSMUSG00000000561.14	Wdr77	2.36823	1.08596	0.148173	50.8949	9.74489e-13	9.9511e-12
ENSMUSG00000061603.7	Akap6	17.7377	1.05999	0.147672	50.889	9.77401e-13	9.97193e-12
ENSMUSG00000090291.2	Lrrc10b	6.66416	0.90748	0.124565	50.8258	1.00939e-12	1.02891e-11
ENSMUSG00000041528.15	Rnf123	2.09282	1.27242	0.172692	50.762	1.04271e-12	1.06193e-11
ENSMUSG00000036564.16	Ndrg4	50.3833	0.441621	0.0617229	50.7188	1.06596e-12	1.08464e-11
ENSMUSG00000040354.14	Mars	2.66357	1.11001	0.153178	50.6405	1.10934e-12	1.12778e-11
ENSMUSG00000026596.13	Abl2	4.81217	0.941885	0.131248	50.6373	1.11115e-12	1.12861e-11
ENSMUSG00000025558.15	Dock9	3.96903	1.10811	0.154079	50.5767	1.14596e-12	1.16294e-11
ENSMUSG00000039952.15	Dag1	7.92562	0.943144	0.133954	50.5459	1.16411e-12	1.18031e-11
ENSMUSG00000026238.14	Ptma	28.0602	-0.523077	0.0742809	50.5418	1.16656e-12	1.18175e-11
ENSMUSG00000101939.1	Gm28438	10.2772	-1.47395	0.205237	50.4583	1.21722e-12	1.23198e-11
ENSMUSG00000038520.15	Tbc1d17	3.59473	1.17369	0.163428	50.4456	1.22517e-12	1.23892e-11
ENSMUSG00000038467.15	Chmp4b	10.1858	-0.665938	0.0965886	50.373	1.2713e-12	1.28444e-11
ENSMUSG00000049521.1	Cdc42ep1	1.49584	1.62223	0.217542	50.3101	1.31271e-12	1.32511e-11
ENSMUSG00000031862.10	Atp13a1	2.00643	1.22483	0.169145	50.3018	1.31832e-12	1.32959e-11
ENSMUSG00000037419.8	Endod1	3.58569	1.08161	0.149701	50.288	1.32757e-12	1.33775e-11
ENSMUSG00000070495.11	Ctcfl	6.06316	5.39921	0.64786	50.2284	1.36852e-12	1.3778e-11
ENSMUSG00000034252.14	Senp6	10.6429	0.673764	0.0946662	50.0868	1.4709e-12	1.47957e-11
ENSMUSG00000027293.13	Ehd4	1.67442	1.51109	0.20184	50.0666	1.48616e-12	1.4936e-11
ENSMUSG00000020827.18	Mink1	13.8771	0.913015	0.127802	50.0485	1.49993e-12	1.50611e-11
ENSMUSG00000098178.1	Gm42418	4779.69	1.83892	0.244509	49.9446	1.58152e-12	1.58665e-11
ENSMUSG00000051853.9	Arf3	40.6119	0.499423	0.0709815	49.9292	1.59391e-12	1.59769e-11
ENSMUSG00000109865.1	Hspa14	4.01014	1.17762	0.162368	49.9257	1.59681e-12	1.59893e-11
ENSMUSG00000026276.17	Sept2	8.85775	0.708501	0.100394	49.9243	1.59795e-12	1.59893e-11
ENSMUSG00000023044.1	Csad	1.87394	1.37257	0.185225	49.9092	1.61026e-12	1.60984e-11
ENSMUSG00000032712.16	2810474O19Rik	3.04687	1.25178	0.172134	49.9043	1.61433e-12	1.6125e-11
ENSMUSG00000061315.13	Naca	25.5848	-0.609846	0.0859595	49.874	1.63941e-12	1.63601e-11
ENSMUSG00000038143.15	Stox2	14.0225	0.642905	0.090586	49.8724	1.64073e-12	1.63601e-11
ENSMUSG00000022523.9	Fgf12	4.91259	-1.1113	0.163562	49.821	1.68431e-12	1.678e-11
ENSMUSG00000032047.5	Acat1	16.3165	0.564538	0.0789826	49.8191	1.68594e-12	1.67817e-11
ENSMUSG00000044550.11	Tceal3	7.75702	-0.830897	0.121488	49.8161	1.68856e-12	1.67931e-11
ENSMUSG00000032740.16	Ccdc88a	14.5797	0.627147	0.0889986	49.7738	1.7253e-12	1.71436e-11
ENSMUSG00000037692.14	Ahdc1	1.8836	1.33289	0.182184	49.7596	1.7379e-12	1.72538e-11
ENSMUSG00000020721.16	Helz	4.86116	0.815104	0.11299	49.7381	1.75697e-12	1.74279e-11
ENSMUSG00000005103.12	Wdr1	7.38741	0.763839	0.10707	49.7345	1.76021e-12	1.7445e-11
ENSMUSG00000022048.8	Dpysl2	35.8734	0.612709	0.0862179	49.7201	1.77322e-12	1.75587e-11
ENSMUSG00000031529.5	Tnks	9.34335	1.00348	0.141315	49.7166	1.7764e-12	1.7575e-11
ENSMUSG00000002326.5	Gmpr2	2.8938	1.09428	0.150772	49.6801	1.80974e-12	1.78894e-11
ENSMUSG00000020952.9	Scfd1	3.74481	0.997582	0.139575	49.6233	1.8629e-12	1.83989e-11
ENSMUSG00000029060.17	Mib2	3.03246	1.07275	0.148731	49.5669	1.91718e-12	1.89188e-11
ENSMUSG00000028613.14	Lrp8	3.6921	0.974402	0.135049	49.4832	2.0008e-12	1.97268e-11
ENSMUSG00000020661.15	Dnmt3a	17.9229	0.605841	0.0862699	49.4775	2.00658e-12	1.97668e-11
ENSMUSG00000026764.15	Kif5c	51.5173	0.545422	0.0785965	49.457	2.02771e-12	1.99578e-11
ENSMUSG00000027618.17	Nfs1	4.42374	0.854915	0.118761	49.4495	2.03541e-12	2.00163e-11
ENSMUSG00000024620.11	Pdgfrb	1.11473	1.93078	0.256893	49.318	2.17657e-12	2.13861e-11
ENSMUSG00000031791.7	Tmem38a	5.83598	0.923557	0.131186	49.3127	2.18246e-12	2.14256e-11
ENSMUSG00000061458.8	Nol10	1.95733	1.40048	0.190754	49.3078	2.18791e-12	2.14607e-11
ENSMUSG00000062397.7	Zfp706	19.5329	-0.483412	0.0701957	49.295	2.20228e-12	2.15831e-11
ENSMUSG00000033767.14	D930015E06Rik	1.73633	1.43857	0.194501	49.2498	2.25355e-12	2.20667e-11
ENSMUSG00000021546.17	Hnrnpk	20.649	-0.574848	0.0824733	49.2105	2.29916e-12	2.2494e-11
ENSMUSG00000042066.15	Tmcc2	7.06563	1.02167	0.144344	49.2009	2.31039e-12	2.25845e-11
ENSMUSG00000064349.1	mt-Tc	8.98153	2.7178	0.351937	49.1561	2.3638e-12	2.30869e-11
ENSMUSG00000040490.4	Lrfn2	1.3277	1.68504	0.230582	49.0941	2.4397e-12	2.38079e-11
ENSMUSG00000070348.5	Ccnd1	3.85402	0.927839	0.13075	49.0744	2.46442e-12	2.40286e-11
ENSMUSG00000095547.1	Gm10719	7.96896	5.95859	0.694018	49.0532	2.49112e-12	2.42682e-11
ENSMUSG00000038871.5	Bpgm	7.51556	0.760976	0.108676	49.0257	2.52633e-12	2.45877e-11
ENSMUSG00000013858.14	Tmem259	3.86735	1.12652	0.159723	49.0242	2.52821e-12	2.45877e-11
ENSMUSG00000039621.13	Prex1	4.67919	0.977834	0.136668	49.0019	2.55713e-12	2.48478e-11
ENSMUSG00000048583.16	Igf2	3.94087	1.53392	0.216372	48.9354	2.64534e-12	2.56832e-11
ENSMUSG00000021559.13	Dapk1	6.39969	0.834001	0.118621	48.8935	2.70243e-12	2.62152e-11
ENSMUSG00000001175.13	Calm1	305.958	-0.288336	0.0413145	48.866	2.74067e-12	2.65635e-11
ENSMUSG00000044700.15	Tmem201	2.81951	1.21843	0.173128	48.825	2.79846e-12	2.71008e-11
ENSMUSG00000029632.7	Ndufa4	82.0813	-0.4687	0.0675165	48.8085	2.82209e-12	2.73065e-11
ENSMUSG00000035726.7	Supt16	9.21822	0.916792	0.129293	48.7956	2.8407e-12	2.74633e-11
ENSMUSG00000056121.15	Fez2	5.26901	1.28221	0.180338	48.7862	2.85447e-12	2.75732e-11
ENSMUSG00000025155.15	Dus1l	1.82144	1.25947	0.174174	48.7839	2.85782e-12	2.75821e-11
ENSMUSG00000023827.8	Agpat4	4.48171	0.934821	0.133252	48.728	2.94034e-12	2.83547e-11
ENSMUSG00000036206.12	Sh3bp4	2.21433	1.27276	0.177306	48.7198	2.95276e-12	2.84505e-11
ENSMUSG00000027309.18	4930402H24Rik	6.37989	0.839372	0.118501	48.6263	3.09681e-12	2.98133e-11
ENSMUSG00000026019.15	Wdr12	4.02261	0.923654	0.129795	48.5813	3.16881e-12	3.04808e-11
ENSMUSG00000025583.15	Rptor	2.65672	1.18924	0.166268	48.5263	3.25892e-12	3.13212e-11
ENSMUSG00000039427.14	Alg1	2.00091	1.36685	0.192105	48.5088	3.28818e-12	3.15759e-11
ENSMUSG00000032883.15	Acsl3	7.20943	0.69699	0.0981729	48.4742	3.3466e-12	3.21099e-11
ENSMUSG00000028700.14	Pomgnt1	3.59558	0.97259	0.137321	48.4713	3.35155e-12	3.21305e-11
ENSMUSG00000054008.8	Ndst1	5.17829	0.91002	0.130694	48.4064	3.46444e-12	3.3185e-11
ENSMUSG00000006398.15	Cdc20	1.24383	1.72314	0.230096	48.3717	3.52618e-12	3.3748e-11
ENSMUSG00000029840.8	Mtpn	17.1822	-0.569133	0.0828875	48.3096	3.63975e-12	3.48058e-11
ENSMUSG00000027270.14	Lamp5	6.95949	0.77483	0.110677	48.2615	3.72996e-12	3.56387e-11
ENSMUSG00000038489.8	Polr2l	12.8116	-0.609834	0.0895683	48.2576	3.73746e-12	3.56806e-11
ENSMUSG00000039007.9	Cpq	1.04707	1.59869	0.214382	48.214	3.8215e-12	3.64525e-11
ENSMUSG00000048304.8	Slitrk3	4.06645	1.11385	0.158691	48.2108	3.82771e-12	3.64813e-11
ENSMUSG00000025035.8	Arl3	16.7777	-0.460617	0.0681168	48.145	3.95842e-12	3.76956e-11
ENSMUSG00000041729.15	Coro2b	6.43141	0.731985	0.103637	48.1421	3.96427e-12	3.772e-11
ENSMUSG00000029199.11	Lias	4.65724	0.799847	0.11242	48.1261	3.99665e-12	3.79964e-11
ENSMUSG00000036057.11	Ptpn23	1.51981	1.45633	0.206475	48.1062	4.03739e-12	3.83519e-11
ENSMUSG00000019826.10	Zbtb24	0.969718	1.77862	0.242719	48.0979	4.05453e-12	3.84827e-11
ENSMUSG00000091537.2	Tma7	24.9711	-0.491484	0.0718762	48.059	4.13579e-12	3.92214e-11
ENSMUSG00000029203.16	Ube2k	12.3827	-0.765709	0.112177	48.0021	4.25764e-12	4.03435e-11
ENSMUSG00000047473.14	Zfp30	3.85395	0.980541	0.137173	47.9952	4.2726e-12	4.04517e-11
ENSMUSG00000092341.2	Malat1	274.046	-0.856108	0.120305	47.9673	4.33387e-12	4.09979e-11
ENSMUSG00000006517.4	Mvd	3.82615	0.923085	0.130615	47.9586	4.3531e-12	4.11458e-11
ENSMUSG00000020358.17	Hnrnpab	24.3644	-0.497143	0.0725416	47.9054	4.47298e-12	4.2244e-11
ENSMUSG00000040472.14	Rabggta	2.29124	1.12933	0.158704	47.8629	4.57092e-12	4.31333e-11
ENSMUSG00000029212.11	Gabrb1	7.94543	0.647594	0.0926314	47.8494	4.60249e-12	4.33954e-11
ENSMUSG00000030268.17	Bcat1	3.43856	1.02957	0.145029	47.8353	4.63569e-12	4.36612e-11
ENSMUSG00000056895.4	Hist3h2ba	3.53794	-1.18773	0.181895	47.8342	4.63831e-12	4.36612e-11
ENSMUSG00000030122.12	Ptms	33.0052	-0.463259	0.0672497	47.8286	4.65155e-12	4.37498e-11
ENSMUSG00000029101.14	Rgs12	5.71625	0.792288	0.113456	47.7931	4.73645e-12	4.45117e-11
ENSMUSG00000049583.15	Grm5	24.1581	0.594113	0.0869089	47.7746	4.78149e-12	4.48981e-11
ENSMUSG00000002496.9	Tsc2	4.84241	0.888516	0.126088	47.7297	4.8922e-12	4.59e-11
ENSMUSG00000031788.13	Kifc3	2.42179	1.206	0.172587	47.6765	5.02678e-12	4.70894e-11
ENSMUSG00000022946.8	Dopey2	3.29525	1.12877	0.160118	47.6763	5.0272e-12	4.70894e-11
ENSMUSG00000075359.2	Gm20775	68.8789	10.0918	1.05929	47.6656	5.05477e-12	4.73088e-11
ENSMUSG00000066129.15	Kndc1	2.70018	1.18374	0.167425	47.6128	5.19296e-12	4.85624e-11
ENSMUSG00000003378.9	Grik5	13.3134	0.832156	0.121401	47.5839	5.26986e-12	4.92413e-11
ENSMUSG00000000223.13	Drp2	3.38736	0.990431	0.140963	47.5742	5.29596e-12	4.94448e-11
ENSMUSG00000036862.15	Dchs1	1.8237	1.4403	0.1981	47.4909	5.52585e-12	5.1549e-11
ENSMUSG00000025485.13	Ric8a	3.08661	1.10521	0.159734	47.4172	5.73757e-12	5.34805e-11
ENSMUSG00000053166.14	Cdh22	1.67665	1.36343	0.19052	47.3891	5.82057e-12	5.421e-11
ENSMUSG00000026675.12	Hsd17b7	3.15401	1.00746	0.143279	47.3865	5.82818e-12	5.42367e-11
ENSMUSG00000039943.16	Plcb4	4.16698	1.10936	0.158113	47.3811	5.84436e-12	5.4343e-11
ENSMUSG00000024429.9	Gnl1	9.99483	0.564214	0.0809242	47.3587	5.91157e-12	5.49233e-11
ENSMUSG00000015944.9	Gatsl2	6.01979	0.738315	0.105268	47.3322	5.99194e-12	5.56249e-11
ENSMUSG00000021709.14	Erbb2ip	8.03685	1.04018	0.147166	47.3015	6.08646e-12	5.64565e-11
ENSMUSG00000005161.15	Prdx2	49.4121	0.320389	0.0464746	47.292	6.1162e-12	5.66864e-11
ENSMUSG00000029778.12	Adcyap1r1	5.38319	0.846252	0.122925	47.2449	6.26484e-12	5.8017e-11
ENSMUSG00000048385.8	Scrt1	3.11592	1.03581	0.146923	47.229	6.31582e-12	5.84417e-11
ENSMUSG00000006378.13	Gcat	1.26619	1.56127	0.216474	47.2226	6.33645e-12	5.85853e-11
ENSMUSG00000025580.15	Eif4a3	10.3192	0.597868	0.085483	47.2068	6.38784e-12	5.90127e-11
ENSMUSG00000020708.12	Psmc5	19.3455	0.518671	0.0747217	47.0755	6.83041e-12	6.30504e-11
ENSMUSG00000029419.8	Gm996	2.99524	1.00478	0.143683	46.981	7.16786e-12	6.61119e-11
ENSMUSG00000025810.8	Nrp1	2.08647	1.22245	0.174247	46.9539	7.2676e-12	6.69778e-11
ENSMUSG00000032554.15	Trf	9.61708	1.07691	0.154963	46.9048	7.45212e-12	6.86231e-11
ENSMUSG00000034902.17	Pip5k1c	8.96382	0.643426	0.0932247	46.8681	7.59297e-12	6.98639e-11
ENSMUSG00000031231.4	Cox7b	59.0087	-0.576915	0.0849846	46.7888	7.90644e-12	7.26896e-11
ENSMUSG00000070304.11	Scn2b	9.54977	0.696599	0.0999734	46.786	7.91756e-12	7.27334e-11
ENSMUSG00000024169.15	Ift140	1.21547	1.46058	0.203645	46.7528	8.05298e-12	7.39181e-11
ENSMUSG00000024140.9	Epas1	2.65172	1.24315	0.181408	46.6419	8.5218e-12	7.81587e-11
ENSMUSG00000053693.16	Mast1	2.88935	1.07386	0.152741	46.5467	8.94613e-12	8.19847e-11
ENSMUSG00000032193.8	Ldlr	1.46087	1.49759	0.207922	46.4483	9.40669e-12	8.61364e-11
ENSMUSG00000026247.13	Ecel1	3.07806	1.2573	0.184711	46.433	9.48033e-12	8.67135e-11
ENSMUSG00000045009.9	Prrt3	1.56335	1.40741	0.200664	46.4321	9.48488e-12	8.67135e-11
ENSMUSG00000031409.1	Tceal6	7.56191	-0.905069	0.135186	46.3918	9.6822e-12	8.84467e-11
ENSMUSG00000032773.9	Chrm1	5.7582	0.892404	0.130421	46.3645	9.81805e-12	8.96162e-11
ENSMUSG00000003438.17	Timm50	5.08852	0.79114	0.113452	46.2985	1.01541e-11	9.26096e-11
ENSMUSG00000036768.5	Kif15	0.763236	2.24371	0.304123	46.2962	1.01659e-11	9.26436e-11
ENSMUSG00000071547.3	Nt5dc2	2.47315	1.18967	0.1678	46.2825	1.02375e-11	9.32216e-11
ENSMUSG00000005958.14	Ephb3	0.778754	1.94799	0.271356	46.2467	1.0426e-11	9.48624e-11
ENSMUSG00000026917.15	Wdr5	2.98595	0.974407	0.139058	46.2258	1.05382e-11	9.58072e-11
ENSMUSG00000026163.17	Sphkap	4.62016	1.20574	0.171927	46.2145	1.05988e-11	9.62813e-11
ENSMUSG00000001211.14	Agpat3	8.92447	0.574632	0.0832528	46.1976	1.06909e-11	9.69857e-11
ENSMUSG00000022075.6	Rhobtb2	6.47698	0.765411	0.111025	46.1971	1.06933e-11	9.69857e-11
ENSMUSG00000028973.18	Abcb8	2.72642	1.12681	0.161455	46.1911	1.07261e-11	9.72065e-11
ENSMUSG00000020402.11	Vdac1	32.8656	0.421417	0.0617065	46.1805	1.07843e-11	9.76565e-11
ENSMUSG00000026500.6	Cox20	8.14774	-0.666264	0.101826	46.1625	1.08842e-11	9.84834e-11
ENSMUSG00000038412.7	Higd1a	9.76699	-0.68981	0.103798	46.1595	1.09005e-11	9.85525e-11
ENSMUSG00000027422.15	Rrbp1	6.79448	0.876029	0.130341	46.1234	1.11036e-11	1.0031e-10
ENSMUSG00000029405.16	G3bp2	29.9099	0.441911	0.0645774	46.1121	1.11675e-11	1.00808e-10
ENSMUSG00000041164.15	Zmiz2	8.37683	0.676392	0.0981437	46.0098	1.17665e-11	1.0613e-10
ENSMUSG00000027998.11	Plrg1	2.94806	1.00113	0.144111	46.0009	1.18197e-11	1.06526e-10
ENSMUSG00000038916.6	Soga3	14.9455	0.599347	0.0888152	45.9944	1.18593e-11	1.06799e-10
ENSMUSG00000024952.12	Rps6ka4	2.48436	1.15854	0.163248	45.9855	1.19134e-11	1.07202e-10
ENSMUSG00000036820.11	Amdhd2	1.95321	1.4153	0.204319	45.937	1.22117e-11	1.098e-10
ENSMUSG00000022982.9	Sod1	28.8157	-0.370004	0.0554135	45.8976	1.246e-11	1.11945e-10
ENSMUSG00000096385.7	Gm11168	10.2128	5.9179	0.690205	45.8083	1.30408e-11	1.1707e-10
ENSMUSG00000001227.11	Sema6b	3.82069	1.02361	0.149624	45.7993	1.3101e-11	1.17519e-10
ENSMUSG00000031979.17	Cog2	1.82353	1.46057	0.210326	45.7927	1.31454e-11	1.17824e-10
ENSMUSG00000037742.14	Eef1a1	86.734	-0.492486	0.0721586	45.7208	1.36368e-11	1.22133e-10
ENSMUSG00000000374.7	Trappc10	4.7883	0.861509	0.124389	45.7133	1.36893e-11	1.22507e-10
ENSMUSG00000050272.9	Dscam	2.33881	1.03426	0.148925	45.6963	1.3808e-11	1.23473e-10
ENSMUSG00000026014.15	Raph1	4.4512	0.934874	0.138648	45.6872	1.3873e-11	1.23957e-10
ENSMUSG00000021143.9	Pacs2	5.34738	0.777282	0.1129	45.6832	1.39009e-11	1.2411e-10
ENSMUSG00000022208.11	Jph4	20.9832	0.45235	0.0667348	45.6385	1.42216e-11	1.26874e-10
ENSMUSG00000024420.8	Zfp521	1.93487	1.14026	0.161817	45.6311	1.42754e-11	1.27255e-10
ENSMUSG00000022212.15	Cpne6	5.53208	0.959364	0.139065	45.4189	1.59091e-11	1.41708e-10
ENSMUSG00000021484.7	Lman2	3.28059	1.07342	0.158116	45.3662	1.63432e-11	1.45461e-10
ENSMUSG00000003934.5	Efnb3	11.3793	0.874419	0.131747	45.2782	1.70943e-11	1.52028e-10
ENSMUSG00000038178.16	Slc43a2	2.06753	1.19681	0.16976	45.264	1.72189e-11	1.53016e-10
ENSMUSG00000042015.16	Wdr41	3.59236	0.968679	0.14289	45.1142	1.85874e-11	1.6505e-10
ENSMUSG00000040488.16	Ltbp4	0.839049	2.08422	0.291302	45.0806	1.89091e-11	1.67776e-10
ENSMUSG00000004961.7	Syt5	13.3262	0.791034	0.119258	45.0707	1.90046e-11	1.68493e-10
ENSMUSG00000022802.2	Lmln	3.47334	2.63927	0.359007	45.0441	1.92652e-11	1.70671e-10
ENSMUSG00000035757.16	Selo	1.43125	1.42167	0.20184	44.995	1.97538e-11	1.74864e-10
ENSMUSG00000026792.16	Lrsam1	1.46609	1.49381	0.20929	44.9532	2.01798e-11	1.78497e-10
ENSMUSG00000001380.6	Hars	9.66105	0.628097	0.0926919	44.8643	2.11169e-11	1.86641e-10
ENSMUSG00000003166.19	Dgcr2	4.0502	1.01928	0.152647	44.8602	2.11611e-11	1.86887e-10
ENSMUSG00000043183.18	Simc1	1.54745	1.76858	0.258569	44.848	2.12943e-11	1.87919e-10
ENSMUSG00000043388.8	Tmem130	10.8811	0.710463	0.106247	44.8133	2.16745e-11	1.91127e-10
ENSMUSG00000029345.13	Tfip11	2.53414	1.26976	0.190106	44.8025	2.17944e-11	1.92035e-10
ENSMUSG00000031787.7	Katnb1	2.44078	1.1488	0.166774	44.7917	2.19154e-11	1.92954e-10
ENSMUSG00000038181.16	Chpf2	2.40269	1.29893	0.187865	44.7313	2.2602e-11	1.98846e-10
ENSMUSG00000035521.13	Gnptg	6.10878	0.7477	0.110547	44.7181	2.27541e-11	2.0003e-10
ENSMUSG00000091002.2	Tcerg1l	1.88441	1.54625	0.220957	44.6735	2.32788e-11	2.04485e-10
ENSMUSG00000073616.10	Myeov2	30.2911	-0.395599	0.0599508	44.65	2.35596e-11	2.06793e-10
ENSMUSG00000044349.15	Snhg11	8.99075	-1.01347	0.152708	44.6391	2.36916e-11	2.07646e-10
ENSMUSG00000075254.11	Heg1	1.84711	1.38569	0.200776	44.639	2.36931e-11	2.07646e-10
ENSMUSG00000041958.10	Pigs	2.91699	0.979391	0.143616	44.6315	2.37831e-11	2.08275e-10
ENSMUSG00000063434.5	Sorcs3	2.69786	1.2067	0.179806	44.6265	2.38445e-11	2.08653e-10
ENSMUSG00000035674.13	Ndufa3	45.4908	-0.406975	0.0617225	44.5085	2.53255e-11	2.21305e-10
ENSMUSG00000021996.16	Esd	11.9451	0.51655	0.0763407	44.5082	2.53291e-11	2.21305e-10
ENSMUSG00000020734.13	Grin2c	1.62739	1.56119	0.213793	44.5009	2.54242e-11	2.21818e-10
ENSMUSG00000105031.1	Gm3511	24.3572	-0.993593	0.1439	44.5007	2.54265e-11	2.21818e-10
ENSMUSG00000024811.11	Tnks2	15.4684	0.997635	0.147378	44.4898	2.55681e-11	2.22883e-10
ENSMUSG00000020530.14	Ggnbp2	9.43573	0.56468	0.0835823	44.4441	2.61724e-11	2.27977e-10
ENSMUSG00000068267.5	Cenpb	7.83715	0.687168	0.103196	44.3992	2.67796e-11	2.33078e-10
ENSMUSG00000002580.7	Mien1	15.7623	-0.506736	0.077657	44.3978	2.67988e-11	2.33078e-10
ENSMUSG00000042569.13	Dhrs7b	2.22739	1.0562	0.154207	44.3794	2.70513e-11	2.35096e-10
ENSMUSG00000021196.13	Pfkp	10.8308	0.756735	0.111937	44.3743	2.71227e-11	2.35537e-10
ENSMUSG00000026778.13	Prkcq	1.72351	1.26917	0.181145	44.3563	2.73736e-11	2.37536e-10
ENSMUSG00000036112.14	Metap2	17.8224	0.422437	0.0625018	44.3429	2.75609e-11	2.38979e-10
ENSMUSG00000046330.9	Rpl37a	78.2511	-0.413923	0.0628484	44.3347	2.76767e-11	2.39802e-10
ENSMUSG00000033943.15	Mga	5.39843	0.94994	0.140778	44.3287	2.77614e-11	2.40354e-10
ENSMUSG00000020329.12	Polrmt	1.44956	1.55586	0.225357	44.2684	2.86294e-11	2.47681e-10
ENSMUSG00000058740.14	Kcnt1	3.04521	1.02013	0.150668	44.2537	2.88465e-11	2.49371e-10
ENSMUSG00000025854.15	Fam20c	3.00826	1.07104	0.160091	44.2244	2.92802e-11	2.52929e-10
ENSMUSG00000028358.15	Zfp618	1.5793	1.49419	0.212341	44.2225	2.93089e-11	2.52985e-10
ENSMUSG00000038664.16	Herc1	13.1061	0.877773	0.131709	44.1901	2.97977e-11	2.57011e-10
ENSMUSG00000021116.9	Eif2s1	7.22391	0.712825	0.107156	44.1847	2.98808e-11	2.57533e-10
ENSMUSG00000008892.12	Vdac3	14.744	0.626999	0.0928148	44.1777	2.99874e-11	2.58257e-10
ENSMUSG00000024743.14	Syt7	5.91818	0.707494	0.104912	44.1584	3.02856e-11	2.6063e-10
ENSMUSG00000025889.13	Snca	28.3991	-0.477636	0.0717793	44.1112	3.10237e-11	2.66781e-10
ENSMUSG00000045767.8	B230219D22Rik	14.003	-0.542218	0.0833217	44.0612	3.18261e-11	2.73475e-10
ENSMUSG00000028837.8	Psmb2	17.4884	0.477466	0.0717969	44.058	3.18791e-11	2.73724e-10
ENSMUSG00000022634.9	Yaf2	6.10625	-0.95942	0.147619	44.0495	3.20176e-11	2.74708e-10
ENSMUSG00000026313.15	Hdac4	3.2801	0.960209	0.141194	44.0215	3.24793e-11	2.7846e-10
ENSMUSG00000001729.14	Akt1	8.98134	0.633752	0.0937526	44.0176	3.2544e-11	2.78806e-10
ENSMUSG00000025427.14	Rnf165	10.0152	0.859991	0.13143	43.9259	3.41039e-11	2.91951e-10
ENSMUSG00000022052.8	Ppp2r2a	18.9872	0.662468	0.0996606	43.9222	3.41695e-11	2.92168e-10
ENSMUSG00000024948.14	Map4k2	1.24593	1.69438	0.236982	43.9216	3.41803e-11	2.92168e-10
ENSMUSG00000060961.14	Slc4a4	11.1249	0.62172	0.0932454	43.8881	3.47693e-11	2.9698e-10
ENSMUSG00000002319.15	Ipo4	4.05746	0.87136	0.12795	43.8797	3.49186e-11	2.98033e-10
ENSMUSG00000004631.15	Sgce	2.27877	1.15554	0.168952	43.8525	3.54087e-11	3.01991e-10
ENSMUSG00000030663.12	1110004F10Rik	16.0653	-0.538529	0.0825779	43.8408	3.56206e-11	3.03571e-10
ENSMUSG00000070047.13	Fat1	2.25208	1.37133	0.203795	43.8345	3.57344e-11	3.04314e-10
ENSMUSG00000040034.15	Nup43	1.24019	1.69562	0.233767	43.8163	3.60693e-11	3.06895e-10
ENSMUSG00000025318.13	Jph3	7.24157	0.689218	0.102808	43.8151	3.60911e-11	3.06895e-10
ENSMUSG00000019986.16	Ahi1	28.708	0.539391	0.0816458	43.7999	3.63718e-11	3.09053e-10
ENSMUSG00000035048.13	Anapc13	11.0053	-0.626373	0.0969593	43.7376	3.75481e-11	3.1881e-10
ENSMUSG00000036887.5	C1qa	4.35385	1.17356	0.178006	43.7286	3.77223e-11	3.20052e-10
ENSMUSG00000028223.8	Decr1	2.34314	1.12207	0.165244	43.7128	3.80283e-11	3.22409e-10
ENSMUSG00000048232.12	Fbxo10	1.51697	1.4114	0.203851	43.6774	3.87221e-11	3.28048e-10
ENSMUSG00000062825.15	Actg1	159.779	0.313861	0.0472205	43.6437	3.9394e-11	3.33344e-10
ENSMUSG00000037364.11	Srrt	6.03682	0.724381	0.10681	43.6431	3.94055e-11	3.33344e-10
ENSMUSG00000021392.7	Nol8	2.91468	1.07181	0.161624	43.6286	3.9699e-11	3.35579e-10
ENSMUSG00000042404.16	Dennd4b	1.3606	1.49649	0.215735	43.6036	4.02095e-11	3.39643e-10
ENSMUSG00000002763.16	Pex6	2.7372	1.15055	0.168958	43.5947	4.0393e-11	3.40941e-10
ENSMUSG00000035027.17	Map2k2	12.735	0.482758	0.0717302	43.5794	4.07093e-11	3.43357e-10
ENSMUSG00000051671.6	Coa6	3.53112	-0.978666	0.158135	43.4948	4.25088e-11	3.5827e-10
ENSMUSG00000034022.7	Cpsf1	3.02868	1.11276	0.164847	43.4802	4.28264e-11	3.60681e-10
ENSMUSG00000020803.3	Txndc17	6.68239	-0.714459	0.11309	43.4753	4.29339e-11	3.61321e-10
ENSMUSG00000037761.16	Actr5	1.01665	1.85113	0.25541	43.4036	4.45379e-11	3.74544e-10
ENSMUSG00000039473.7	Ubn1	5.50925	0.763848	0.113735	43.3494	4.57868e-11	3.84764e-10
ENSMUSG00000007950.8	Abhd8	13.1705	0.483033	0.0722434	43.3109	4.66976e-11	3.92129e-10
ENSMUSG00000027799.12	Nbea	21.0736	0.74359	0.111874	43.2658	4.77866e-11	4.00979e-10
ENSMUSG00000026914.15	Psmd14	12.489	0.515069	0.0775672	43.2474	4.82381e-11	4.04471e-10
ENSMUSG00000025092.6	Hspa12a	10.0984	0.53414	0.0802602	43.2082	4.92147e-11	4.12358e-10
ENSMUSG00000017167.6	Cntnap1	3.78704	1.08156	0.156252	43.1844	4.98161e-11	4.17091e-10
ENSMUSG00000024947.16	Men1	2.8366	1.02844	0.153037	43.1756	5.00397e-11	4.18657e-10
ENSMUSG00000036264.9	Fstl4	1.76461	1.25819	0.180648	43.1514	5.06648e-11	4.23577e-10
ENSMUSG00000026944.18	Abca2	5.11746	0.970206	0.14724	43.1297	5.12285e-11	4.27977e-10
ENSMUSG00000032657.15	Fam189b	2.07409	1.18034	0.174627	42.9799	5.53065e-11	4.61708e-10
ENSMUSG00000032035.15	Ets1	0.934321	1.89034	0.26445	42.897	5.77003e-11	4.81341e-10
ENSMUSG00000031451.6	Gas6	4.16263	0.835154	0.125689	42.8561	5.89176e-11	4.91138e-10
ENSMUSG00000016346.17	Kcnq2	7.06063	0.792936	0.119403	42.8159	6.01401e-11	5.00964e-10
ENSMUSG00000025232.7	Hexa	3.52173	1.05137	0.159673	42.7733	6.14668e-11	5.11642e-10
ENSMUSG00000028820.13	Sfpq	9.26285	-0.76244	0.118894	42.7697	6.15781e-11	5.12195e-10
ENSMUSG00000040945.13	Rcc2	5.61262	0.759958	0.114183	42.756	6.20121e-11	5.1543e-10
ENSMUSG00000041112.15	Elmo1	9.64544	-0.722579	0.113082	42.7142	6.33515e-11	5.26181e-10
ENSMUSG00000030209.14	Grin2b	32.9569	0.397297	0.0610964	42.6835	6.43541e-11	5.34121e-10
ENSMUSG00000055322.14	Tns1	1.26748	1.57161	0.225785	42.6758	6.46059e-11	5.35821e-10
ENSMUSG00000021536.7	Adcy2	3.3774	0.988603	0.149813	42.6634	6.50169e-11	5.3884e-10
ENSMUSG00000051344.13	Plekhm3	2.42001	1.25397	0.186501	42.614	6.66819e-11	5.52238e-10
ENSMUSG00000035585.16	Tsen34	12.3383	0.552065	0.0833926	42.4789	7.14506e-11	5.91303e-10
ENSMUSG00000028458.12	Tesk1	5.01782	0.788945	0.119485	42.4635	7.20129e-11	5.95525e-10
ENSMUSG00000027544.16	Nfatc2	2.28734	1.58997	0.228661	42.4612	7.2099e-11	5.95807e-10
ENSMUSG00000056367.14	Actr3b	10.6201	0.676127	0.10485	42.4506	7.24913e-11	5.98616e-10
ENSMUSG00000020111.15	Micu1	8.94845	0.783072	0.118859	42.4149	7.38258e-11	6.09196e-10
ENSMUSG00000025220.7	Mgea5	13.0236	0.879777	0.132793	42.3843	7.49912e-11	6.18367e-10
ENSMUSG00000017740.17	Slc12a5	9.53124	0.615464	0.0935956	42.372	7.54619e-11	6.218e-10
ENSMUSG00000028683.14	Eif2b3	2.55112	1.05555	0.156335	42.355	7.61233e-11	6.26798e-10
ENSMUSG00000027400.11	Pdyn	4.0374	0.993176	0.152591	42.3173	7.76028e-11	6.3852e-10
ENSMUSG00000038416.15	Cdc16	6.59822	0.712584	0.109439	42.2884	7.87599e-11	6.47575e-10
ENSMUSG00000042156.15	Dzip1	4.12481	0.953902	0.145493	42.2847	7.89055e-11	6.48306e-10
ENSMUSG00000020495.13	Smg8	1.42883	1.37493	0.199692	42.2422	8.06396e-11	6.62079e-10
ENSMUSG00000033819.15	Ppp1r16a	2.41673	1.02542	0.15329	42.2066	8.2122e-11	6.73766e-10
ENSMUSG00000028478.18	Clta	23.2097	-0.473214	0.0734187	42.2022	8.23057e-11	6.74789e-10
ENSMUSG00000031385.14	Plxnb3	1.09901	1.84619	0.259315	42.1896	8.28403e-11	6.78685e-10
ENSMUSG00000031246.14	Sh3bgrl	8.51254	-0.907227	0.14065	42.1688	8.37244e-11	6.85437e-10
ENSMUSG00000033813.15	Tcea1	5.43242	-0.982845	0.156239	42.1565	8.42545e-11	6.89284e-10
ENSMUSG00000041891.15	Lman1	2.83229	1.03199	0.156149	42.132	8.53169e-11	6.97477e-10
ENSMUSG00000051504.18	Siglech	1.76661	1.25706	0.180173	42.1226	8.57278e-11	6.99893e-10
ENSMUSG00000053801.18	Grwd1	2.04419	1.21939	0.180789	42.1224	8.5735e-11	6.99893e-10
ENSMUSG00000018661.17	Cog1	2.0921	1.1407	0.170119	42.0941	8.69851e-11	7.09593e-10
ENSMUSG00000080775.1	Gm6368	4.47864	1.84083	0.259409	42.0489	8.90187e-11	7.25664e-10
ENSMUSG00000030704.14	Rab6a	27.362	0.378749	0.0582129	42.0221	9.02487e-11	7.35167e-10
ENSMUSG00000028960.18	Ube4b	5.85577	0.786682	0.119904	41.9449	9.38802e-11	7.64205e-10
ENSMUSG00000024831.13	Ighmbp2	1.08404	1.60923	0.233894	41.9318	9.45143e-11	7.68819e-10
ENSMUSG00000003134.10	Tbc1d8	2.6446	1.09608	0.16319	41.9145	9.53551e-11	7.75108e-10
ENSMUSG00000110371.1	RP24-323I19.1	1.19738	1.96789	0.282752	41.8846	9.68211e-11	7.86465e-10
ENSMUSG00000039768.16	Dnajc11	5.06734	0.742282	0.111833	41.8567	9.82145e-11	7.97217e-10
ENSMUSG00000026150.14	Mff	11.5233	-0.79969	0.124465	41.8205	1.00047e-10	8.11516e-10
ENSMUSG00000024381.15	Bin1	12.5582	0.625291	0.0970179	41.74	1.04253e-10	8.45036e-10
ENSMUSG00000033423.16	Eri3	11.1596	0.567879	0.0870297	41.7354	1.04498e-10	8.4642e-10
ENSMUSG00000034574.9	Daam1	5.37784	0.899963	0.138728	41.7254	1.05036e-10	8.50173e-10
ENSMUSG00000024683.5	Mrpl16	5.12092	0.736096	0.111793	41.7139	1.05656e-10	8.54592e-10
ENSMUSG00000083282.2	Ctsf	3.6029	0.982684	0.149142	41.6738	1.07845e-10	8.71679e-10
ENSMUSG00000036932.14	Aifm1	2.323	1.06422	0.160067	41.6299	1.10293e-10	8.90833e-10
ENSMUSG00000022801.13	Lrch3	2.6803	1.51743	0.231974	41.5729	1.13554e-10	9.16529e-10
ENSMUSG00000020775.13	Mrpl38	4.04177	0.927289	0.140157	41.5411	1.1542e-10	9.30929e-10
ENSMUSG00000025739.13	Gng13	9.5463	-0.848896	0.133395	41.5113	1.1719e-10	9.4403e-10
ENSMUSG00000036333.10	Kidins220	12.2315	0.764128	0.118289	41.511	1.17209e-10	9.4403e-10
ENSMUSG00000028917.14	Plekhm2	2.82886	1.15	0.174639	41.404	1.23806e-10	9.96456e-10
ENSMUSG00000018102.4	Hist1h2bc	8.42763	-0.712769	0.113395	41.3912	1.24615e-10	1.00226e-09
ENSMUSG00000027291.15	Vps39	5.1376	0.980749	0.1495	41.3307	1.28536e-10	1.03308e-09
ENSMUSG00000020811.16	Wscd1	3.70548	0.93917	0.144542	41.3289	1.28651e-10	1.03328e-09
ENSMUSG00000021939.7	Ctsb	23.669	0.614741	0.096268	41.3044	1.30273e-10	1.04557e-09
ENSMUSG00000022553.15	Maf1	9.35908	0.584245	0.0895368	41.2695	1.32624e-10	1.06369e-09
ENSMUSG00000005198.15	Polr2a	3.21053	1.15972	0.178769	41.2396	1.34665e-10	1.0793e-09
ENSMUSG00000039913.12	Pak7	3.18914	0.97402	0.149152	41.2272	1.35527e-10	1.08545e-09
ENSMUSG00000066640.11	Fbxl18	3.86281	0.987967	0.152202	41.2082	1.36845e-10	1.09524e-09
ENSMUSG00000029777.10	Gars	11.6784	0.577902	0.0885104	41.1366	1.41951e-10	1.13531e-09
ENSMUSG00000022443.16	Myh9	5.10274	1.96474	0.279909	41.0845	1.4579e-10	1.1652e-09
ENSMUSG00000072704.6	Smim10l1	8.35458	-0.990348	0.153924	41.0737	1.46594e-10	1.17081e-09
ENSMUSG00000032855.5	Pkd1	1.58351	1.32748	0.202096	41.0552	1.47988e-10	1.18112e-09
ENSMUSG00000001229.7	Dpp9	2.63189	1.04759	0.159159	41.0021	1.52063e-10	1.21279e-09
ENSMUSG00000039307.16	Hexdc	1.44837	1.43488	0.215319	40.996	1.52542e-10	1.21577e-09
ENSMUSG00000021375.9	Kif13a	2.07915	1.12766	0.171361	40.9044	1.59862e-10	1.27321e-09
ENSMUSG00000066235.6	Pomgnt2	2.05564	1.46726	0.229757	40.8271	1.66315e-10	1.32369e-09
ENSMUSG00000026269.14	Rnpepl1	1.86262	1.34453	0.202167	40.7942	1.69137e-10	1.34521e-09
ENSMUSG00000028521.17	Slc35d1	3.25668	2.34374	0.330992	40.7615	1.7199e-10	1.36696e-09
ENSMUSG00000024767.11	Otub1	16.5445	0.512757	0.0802757	40.7538	1.7267e-10	1.37141e-09
ENSMUSG00000032485.14	Scap	4.29809	0.954897	0.14771	40.7185	1.75814e-10	1.39541e-09
ENSMUSG00000051319.6	1500011K16Rik	7.14638	-0.695301	0.112578	40.6759	1.79686e-10	1.42515e-09
ENSMUSG00000035885.4	Cox8a	117.806	-0.306232	0.0478884	40.5947	1.87317e-10	1.48464e-09
ENSMUSG00000009013.5	Dynll1	41.3347	-0.465142	0.0735098	40.5619	1.90483e-10	1.5087e-09
ENSMUSG00000003235.12	Eif2b5	4.85758	0.730912	0.111804	40.545	1.9214e-10	1.52076e-09
ENSMUSG00000041650.15	Pcca	2.51456	1.13048	0.170316	40.5344	1.93181e-10	1.52795e-09
ENSMUSG00000045104.8	Gm5514	2.53284	1.65261	0.243299	40.5143	1.95187e-10	1.54274e-09
ENSMUSG00000022076.9	Klhl1	1.16762	1.62994	0.236799	40.5017	1.96449e-10	1.55165e-09
ENSMUSG00000030084.11	Plxna1	2.4806	1.15733	0.177876	40.4731	1.99342e-10	1.57281e-09
ENSMUSG00000046111.16	Cep295	3.72531	1.00096	0.15326	40.4725	1.99403e-10	1.57281e-09
ENSMUSG00000002477.4	Snrpd1	14.8473	0.467253	0.0727646	40.279	2.20168e-10	1.7354e-09
ENSMUSG00000026585.13	Kifap3	40.157	0.599702	0.0947239	40.2345	2.25235e-10	1.77412e-09
ENSMUSG00000030965.19	Fam175b	2.67285	1.05349	0.16215	40.2318	2.25548e-10	1.77536e-09
ENSMUSG00000062691.10	Cebpzos	4.30561	-0.838273	0.139053	40.1921	2.30178e-10	1.81055e-09
ENSMUSG00000034807.8	Colgalt1	2.94856	1.01412	0.15636	40.1273	2.37938e-10	1.87031e-09
ENSMUSG00000030000.10	Add2	16.9326	0.6976	0.108213	40.0914	2.42355e-10	1.90372e-09
ENSMUSG00000094626.1	Cecr6	2.2197	1.09489	0.167034	40.0836	2.43321e-10	1.91e-09
ENSMUSG00000056050.12	Mia3	5.65425	0.732929	0.114227	40.0758	2.44296e-10	1.91633e-09
ENSMUSG00000067274.10	Rplp0	65.7746	-0.408567	0.0651018	40.0355	2.49391e-10	1.95496e-09
ENSMUSG00000029552.19	Tes	0.98554	1.72291	0.247266	40.0232	2.50961e-10	1.96592e-09
ENSMUSG00000024019.17	Cmtr1	1.4828	1.35733	0.209507	40.015	2.52022e-10	1.97288e-09
ENSMUSG00000081049.1	Rps24-ps3	5.3934	-0.881147	0.145401	39.9191	2.64701e-10	2.07072e-09
ENSMUSG00000015568.15	Lpl	4.06966	0.984623	0.154636	39.8411	2.75481e-10	2.15357e-09
ENSMUSG00000000194.13	Gpr107	2.49737	0.983501	0.152034	39.826	2.77623e-10	2.16884e-09
ENSMUSG00000029169.11	Dhx15	9.54303	0.771447	0.122599	39.8171	2.78899e-10	2.17732e-09
ENSMUSG00000045594.9	Glb1	1.17353	1.5304	0.22861	39.7953	2.82025e-10	2.20022e-09
ENSMUSG00000059796.16	Eif4a1	23.8348	0.499242	0.0796187	39.7733	2.85219e-10	2.22343e-09
ENSMUSG00000044098.14	Rsbn1	5.18763	0.743727	0.116437	39.7721	2.85396e-10	2.22343e-09
ENSMUSG00000035401.9	Emsy	3.15241	0.931396	0.146661	39.7708	2.85583e-10	2.22343e-09
ENSMUSG00000095595.1	Fam177a	7.9126	-0.670689	0.110289	39.7066	2.95133e-10	2.29621e-09
ENSMUSG00000024122.16	Pdpk1	11.278	0.586239	0.0930332	39.7011	2.95954e-10	2.30103e-09
ENSMUSG00000044442.11	N6amt1	5.65597	0.941652	0.150591	39.6905	2.97575e-10	2.31207e-09
ENSMUSG00000022391.15	Rangap1	15.581	0.502876	0.0788863	39.6785	2.99411e-10	2.32476e-09
ENSMUSG00000006711.15	D130043K22Rik	1.98622	1.16136	0.175339	39.6434	3.0483e-10	2.36523e-09
ENSMUSG00000041836.10	Ptpre	4.28277	0.946875	0.149345	39.5751	3.15679e-10	2.44774e-09
ENSMUSG00000018909.15	Arrb1	7.48152	0.739891	0.11664	39.45	3.36574e-10	2.60799e-09
ENSMUSG00000061032.8	Rrp1	26.4428	-0.380938	0.0613482	39.3161	3.60458e-10	2.79117e-09
ENSMUSG00000056413.16	Adap1	10.1864	0.569222	0.0898486	39.3003	3.63385e-10	2.81193e-09
ENSMUSG00000062580.9	Timm17a	14.5872	0.447888	0.0704457	39.2878	3.65714e-10	2.82804e-09
ENSMUSG00000024960.8	Plcb3	0.963867	2.06474	0.300627	39.2247	3.77733e-10	2.91901e-09
ENSMUSG00000021650.6	Ptcd2	4.80326	0.777437	0.122859	39.1983	3.82864e-10	2.95666e-09
ENSMUSG00000020471.11	Pold2	2.07218	1.14266	0.178087	39.1873	3.85041e-10	2.97147e-09
ENSMUSG00000030726.16	Pold3	2.69304	1.09914	0.169728	39.1618	3.90108e-10	3.00854e-09
ENSMUSG00000002324.7	Rec8	0.742598	2.0168	0.292895	39.1432	3.9383e-10	3.0352e-09
ENSMUSG00000030067.17	Foxp1	50.9128	0.333118	0.0532246	39.1327	3.95963e-10	3.04958e-09
ENSMUSG00000021114.8	Atp6v1d	19.6274	-0.431305	0.0698921	39.1307	3.96364e-10	3.05062e-09
ENSMUSG00000030226.12	Lmo3	10.4241	-0.700236	0.113923	39.1226	3.98019e-10	3.0613e-09
ENSMUSG00000030763.7	Lcmt1	15.4677	0.444312	0.0699905	39.115	3.99558e-10	3.07107e-09
ENSMUSG00000061787.15	Rps17	32.704	-0.943608	0.145771	39.1076	4.01083e-10	3.08072e-09
ENSMUSG00000021468.7	Sptlc1	1.43031	1.2712	0.193227	38.9875	4.26535e-10	3.27401e-09
ENSMUSG00000031516.11	Dctn6	6.67663	-0.688476	0.114329	38.9745	4.29374e-10	3.29359e-09
ENSMUSG00000020267.6	Hint1	39.0179	-0.338407	0.0545868	38.9453	4.35859e-10	3.3411e-09
ENSMUSG00000026458.13	Ppfia4	2.97477	0.893059	0.140033	38.934	4.38383e-10	3.35819e-09
ENSMUSG00000050079.9	Rspry1	2.95021	0.994445	0.157307	38.9185	4.41878e-10	3.3827e-09
ENSMUSG00000029076.14	Sdf4	10.9337	0.493013	0.0777875	38.8907	4.48215e-10	3.42892e-09
ENSMUSG00000078812.10	Eif5a	29.8908	-0.432773	0.0700589	38.8509	4.57446e-10	3.4972e-09
ENSMUSG00000027371.10	Fahd2a	4.08667	0.844033	0.13377	38.8335	4.61531e-10	3.52607e-09
ENSMUSG00000053550.13	Shisa7	3.20665	0.998312	0.15804	38.832	4.61893e-10	3.52648e-09
ENSMUSG00000053253.16	Ndfip2	7.55072	-0.706778	0.11642	38.8202	4.64685e-10	3.54317e-09
ENSMUSG00000040128.9	Pnrc1	6.27354	-1.09328	0.17544	38.8202	4.64699e-10	3.54317e-09
ENSMUSG00000098281.1	Gm27529	16.5366	-0.84077	0.132478	38.8093	4.67302e-10	3.56065e-09
ENSMUSG00000032076.18	Cadm1	10.4046	0.677006	0.109522	38.7709	4.76583e-10	3.62895e-09
ENSMUSG00000019505.7	Ubb	72.9972	-0.431314	0.0679019	38.7655	4.77894e-10	3.63651e-09
ENSMUSG00000028351.5	Brinp1	26.2535	0.979781	0.158162	38.7018	4.93751e-10	3.75468e-09
ENSMUSG00000023064.4	Sncg	2.48826	2.742	0.395295	38.6493	5.07211e-10	3.85447e-09
ENSMUSG00000021871.17	Pnp	1.10138	1.44704	0.214453	38.6362	5.10628e-10	3.87785e-09
ENSMUSG00000101892.1	9130401M01Rik	4.90994	0.77834	0.124013	38.6159	5.15972e-10	3.91584e-09
ENSMUSG00000002948.19	Map2k7	3.12841	0.960626	0.152631	38.6141	5.16439e-10	3.91679e-09
ENSMUSG00000031398.13	Plxna3	0.936008	1.88186	0.276835	38.5992	5.20391e-10	3.94415e-09
ENSMUSG00000069662.5	Marcks	33.8621	-0.37863	0.0613974	38.5783	5.26e-10	3.98402e-09
ENSMUSG00000042055.13	Wdr11	2.65334	1.08808	0.170359	38.5765	5.26496e-10	3.98513e-09
ENSMUSG00000054027.7	Nt5dc3	3.40506	0.920451	0.14543	38.5726	5.27535e-10	3.99036e-09
ENSMUSG00000048076.14	Arf1	30.0347	0.323019	0.0516627	38.5618	5.30477e-10	4.00996e-09
ENSMUSG00000063576.11	Klhdc3	10.3172	0.544042	0.0865315	38.556	5.32046e-10	4.01916e-09
ENSMUSG00000073889.10	Il11ra1	1.26524	1.33194	0.20184	38.5092	5.44971e-10	4.11408e-09
ENSMUSG00000044576.6	Gareml	1.02124	1.57721	0.23344	38.5033	5.46615e-10	4.12377e-09
ENSMUSG00000031167.16	Rbm3	14.9414	-0.657457	0.10665	38.5018	5.47021e-10	4.12412e-09
ENSMUSG00000053768.13	Chchd3	4.9763	-0.769221	0.129556	38.4811	5.52874e-10	4.1655e-09
ENSMUSG00000054611.16	Kdm2a	5.24273	0.728076	0.115719	38.4206	5.70268e-10	4.29371e-09
ENSMUSG00000061589.14	Dot1l	4.00945	0.786105	0.124765	38.3881	5.7985e-10	4.36299e-09
ENSMUSG00000020182.16	Ddc	2.44693	1.78474	0.269629	38.379	5.82571e-10	4.38058e-09
ENSMUSG00000021048.6	Mthfd1	3.29119	0.863779	0.135818	38.3296	5.97501e-10	4.4899e-09
ENSMUSG00000042873.11	Lhfpl4	8.12713	0.661952	0.107688	38.2963	6.07773e-10	4.56409e-09
ENSMUSG00000033047.4	Eif3l	8.91529	0.570522	0.0905981	38.2788	6.13261e-10	4.60228e-09
ENSMUSG00000020766.4	Galk1	2.39061	1.06198	0.166838	38.2532	6.21342e-10	4.65986e-09
ENSMUSG00000027540.13	Ptpn1	7.75073	0.608667	0.0968298	38.2483	6.2291e-10	4.66856e-09
ENSMUSG00000061474.11	Mrps36	6.0655	-0.740976	0.123733	38.2339	6.27536e-10	4.70015e-09
ENSMUSG00000024112.16	Cacna1h	1.8515	1.21142	0.190645	38.2183	6.32556e-10	4.7326e-09
ENSMUSG00000045160.14	Bola3	4.7367	-0.802608	0.136159	38.2179	6.32695e-10	4.7326e-09
ENSMUSG00000032020.15	Ubash3b	4.8673	0.748202	0.119228	38.2067	6.36332e-10	4.75669e-09
ENSMUSG00000025162.17	Csnk1d	7.21893	0.691103	0.110631	38.1825	6.4429e-10	4.81303e-09
ENSMUSG00000026788.13	Zbtb43	3.09941	0.921329	0.145838	38.1554	6.53276e-10	4.87697e-09
ENSMUSG00000031447.7	Lamp1	21.5767	0.576989	0.0938466	38.0882	6.76184e-10	5.04469e-09
ENSMUSG00000003346.14	Abhd17a	20.119	0.50872	0.0830454	38.0358	6.946e-10	5.17871e-09
ENSMUSG00000010376.14	Nedd8	26.5991	-0.395672	0.0647941	37.9939	7.09654e-10	5.2875e-09
ENSMUSG00000089715.11	Cbx6	17.6416	0.582362	0.0953658	37.9838	7.13333e-10	5.31145e-09
ENSMUSG00000031901.12	Dus2	1.42677	1.41691	0.214842	37.9455	7.27497e-10	5.41339e-09
ENSMUSG00000048755.8	Mcat	2.53692	1.00356	0.159344	37.9321	7.32517e-10	5.4472e-09
ENSMUSG00000029106.14	Add1	19.5048	0.585673	0.0945797	37.9111	7.40443e-10	5.50257e-09
ENSMUSG00000037605.16	Adgrl3	7.18822	0.619188	0.0990529	37.9039	7.43153e-10	5.51912e-09
ENSMUSG00000025781.14	Atp5c1	55.1339	0.280881	0.0453996	37.8649	7.58155e-10	5.62688e-09
ENSMUSG00000055254.14	Ntrk2	21.892	0.443665	0.0723632	37.8108	7.79486e-10	5.78105e-09
ENSMUSG00000028633.7	Ctps	4.13942	0.889678	0.141687	37.8096	7.79954e-10	5.78105e-09
ENSMUSG00000036580.15	Spg20	2.91232	0.930591	0.147261	37.8084	7.80444e-10	5.78105e-09
ENSMUSG00000054808.14	Actn4	8.19351	1.32414	0.204725	37.7997	7.83951e-10	5.80327e-09
ENSMUSG00000032295.15	Man2c1	2.46202	1.24215	0.19327	37.7594	8.00282e-10	5.92033e-09
ENSMUSG00000083679.1	Gm12892	8.58587	1.55024	0.23496	37.749	8.04581e-10	5.94828e-09
ENSMUSG00000024304.14	Cdh2	9.61744	0.713682	0.117566	37.7382	8.09029e-10	5.9773e-09
ENSMUSG00000059974.10	Ntm	22.0317	0.872476	0.143057	37.7318	8.11709e-10	5.99323e-09
ENSMUSG00000064336.1	mt-Tf	5.06327	2.58044	0.380697	37.7217	8.15939e-10	6.02058e-09
ENSMUSG00000020422.13	Tns3	2.62003	1.16517	0.184734	37.7163	8.18178e-10	6.02957e-09
ENSMUSG00000031903.6	Pla2g15	1.78052	1.13766	0.179543	37.7162	8.18212e-10	6.02957e-09
ENSMUSG00000035021.13	Baz1a	0.850803	1.7911	0.272206	37.7119	8.20023e-10	6.03902e-09
ENSMUSG00000021149.7	Gtpbp4	4.38891	0.933271	0.151035	37.7051	8.22885e-10	6.0562e-09
ENSMUSG00000027365.14	Trpm7	3.1852	0.899337	0.144326	37.6378	8.51798e-10	6.26496e-09
ENSMUSG00000031104.2	Rab33a	5.68839	0.661715	0.105589	37.6322	8.5424e-10	6.27888e-09
ENSMUSG00000080002.2	Gm5566	10.4202	-0.67829	0.112439	37.5951	8.70621e-10	6.39518e-09
ENSMUSG00000036270.16	Edc4	3.21985	0.898098	0.143327	37.5813	8.76807e-10	6.43648e-09
ENSMUSG00000021040.15	Slirp	12.8363	-0.654991	0.109049	37.5795	8.77611e-10	6.43825e-09
ENSMUSG00000059981.11	Taok2	6.01053	0.902951	0.145314	37.5581	8.87306e-10	6.5052e-09
ENSMUSG00000000530.16	Acvrl1	1.38586	1.5794	0.238822	37.5475	8.92156e-10	6.53657e-09
ENSMUSG00000033970.15	Rfc3	3.0595	1.00425	0.156782	37.5425	8.94421e-10	6.54674e-09
ENSMUSG00000003809.14	Gcdh	1.87184	1.20724	0.18554	37.5419	8.94688e-10	6.54674e-09
ENSMUSG00000031980.9	Agt	3.90816	1.35338	0.217467	37.5096	9.09654e-10	6.65199e-09
ENSMUSG00000028843.8	Sh3bgrl3	22.0179	-0.508098	0.0831201	37.4901	9.1878e-10	6.71443e-09
ENSMUSG00000034832.15	Tet3	6.35267	0.70365	0.113669	37.4861	9.20664e-10	6.7239e-09
ENSMUSG00000042766.17	Trim46	3.64794	0.86148	0.138323	37.4846	9.21358e-10	6.72468e-09
ENSMUSG00000031633.4	Slc25a4	97.6074	0.277189	0.0447666	37.4833	9.22009e-10	6.72514e-09
ENSMUSG00000038803.7	Ost4	4.73457	-0.783944	0.133199	37.4819	9.22651e-10	6.72553e-09
ENSMUSG00000001313.12	Rnd2	12.143	0.496256	0.0803104	37.477	9.24991e-10	6.7383e-09
ENSMUSG00000026385.16	Dbi	76.9866	-0.485782	0.0797387	37.4551	9.35405e-10	6.80982e-09
ENSMUSG00000028931.11	Kcnab2	7.21732	0.699063	0.112204	37.4381	9.43626e-10	6.8653e-09
ENSMUSG00000032498.9	Mlh1	0.654204	1.83341	0.267946	37.4309	9.47086e-10	6.88609e-09
ENSMUSG00000024911.5	Fibp	7.08728	0.659395	0.106816	37.4149	9.54886e-10	6.93839e-09
ENSMUSG00000098912.7	1500004A13Rik	4.70565	-0.884588	0.150993	37.4083	9.58127e-10	6.95752e-09
ENSMUSG00000033751.5	Gadd45gip1	11.9189	0.482645	0.0777452	37.3805	9.71882e-10	7.05293e-09
ENSMUSG00000030761.15	Myo7a	1.08338	1.57148	0.241634	37.3697	9.77264e-10	7.08749e-09
ENSMUSG00000009739.16	Pou6f1	6.12696	0.719889	0.117683	37.3453	9.89602e-10	7.17242e-09
ENSMUSG00000000325.15	Arvcf	2.17939	1.05649	0.16731	37.3382	9.9322e-10	7.19408e-09
ENSMUSG00000002416.13	Ndufb2	25.985	-0.419179	0.0693818	37.2412	1.04383e-09	7.55588e-09
ENSMUSG00000020121.15	Srgap1	7.98198	0.6458	0.103993	37.2263	1.05186e-09	7.60917e-09
ENSMUSG00000019828.13	Grm1	3.11803	0.919141	0.146249	37.1617	1.0873e-09	7.86057e-09
ENSMUSG00000000184.12	Ccnd2	22.9277	0.618315	0.102405	37.1269	1.10688e-09	7.99711e-09
ENSMUSG00000020821.17	Kif1c	1.36999	1.22097	0.190803	37.0502	1.15125e-09	8.3124e-09
ENSMUSG00000005505.12	Kbtbd4	2.81584	1.04222	0.166113	37.0069	1.17714e-09	8.49396e-09
ENSMUSG00000048644.8	Ctxn1	14.1817	-0.585286	0.0974865	37.0004	1.18107e-09	8.51697e-09
ENSMUSG00000026755.14	Arpc5l	12.39	-0.496347	0.083469	36.9925	1.18582e-09	8.54582e-09
ENSMUSG00000063808.14	Gpatch1	2.58644	1.00584	0.163288	36.9556	1.20848e-09	8.70363e-09
ENSMUSG00000030282.14	Cmas	9.10749	0.558545	0.0908704	36.9259	1.22707e-09	8.83198e-09
ENSMUSG00000005686.16	Ampd3	1.55032	1.42733	0.226536	36.8947	1.24686e-09	8.96879e-09
ENSMUSG00000019494.14	Cops6	21.4534	0.376728	0.0614604	36.886	1.2524e-09	9.00294e-09
ENSMUSG00000035864.14	Syt1	42.546	-0.327809	0.0542712	36.8333	1.28671e-09	9.24375e-09
ENSMUSG00000019777.16	Hdac2	13.418	0.721628	0.118273	36.7978	1.31039e-09	9.40802e-09
ENSMUSG00000028013.16	Ppa2	6.67497	0.612554	0.0990783	36.7852	1.31887e-09	9.46294e-09
ENSMUSG00000024644.16	Cndp2	2.84281	0.925079	0.149271	36.7819	1.32114e-09	9.47331e-09
ENSMUSG00000036882.7	Arhgap33	8.77579	0.632838	0.104776	36.7513	1.34201e-09	9.61692e-09
ENSMUSG00000004980.16	Hnrnpa2b1	32.7376	-0.611678	0.0996687	36.7345	1.35361e-09	9.69394e-09
ENSMUSG00000021486.6	Prelid1	18.3483	0.415127	0.0676896	36.7199	1.36382e-09	9.76096e-09
ENSMUSG00000035297.14	Cops4	6.42258	-0.710959	0.122041	36.714	1.36794e-09	9.78429e-09
ENSMUSG00000036980.13	Taf6	2.51194	1.04553	0.166771	36.6891	1.38555e-09	9.90408e-09
ENSMUSG00000037210.16	Fam193a	4.80467	0.911577	0.14762	36.6856	1.38801e-09	9.91544e-09
ENSMUSG00000024735.13	Prpf19	9.40328	0.60143	0.0991	36.6742	1.39612e-09	9.96721e-09
ENSMUSG00000032253.13	Phip	6.75814	0.766024	0.125552	36.646	1.4165e-09	1.01064e-08
ENSMUSG00000063856.7	Gpx1	20.6662	-0.378552	0.0636109	36.6337	1.42549e-09	1.01642e-08
ENSMUSG00000027405.16	Nop56	8.56069	0.661555	0.107143	36.631	1.42746e-09	1.01718e-08
ENSMUSG00000042148.8	Cox10	3.86357	0.81681	0.133751	36.6194	1.43594e-09	1.02246e-08
ENSMUSG00000028184.12	Adgrl2	6.02442	0.706422	0.115961	36.6185	1.43665e-09	1.02246e-08
ENSMUSG00000028760.16	Eif4g3	12.3204	0.569178	0.0940012	36.6113	1.44196e-09	1.02561e-08
ENSMUSG00000043940.14	Wdfy3	6.55298	0.858764	0.140361	36.5956	1.45362e-09	1.03325e-08
ENSMUSG00000030374.15	Strn4	12.3659	0.524248	0.0855186	36.5785	1.46642e-09	1.04171e-08
ENSMUSG00000028072.6	Ntrk1	0.736187	1.92745	0.284193	36.5621	1.47878e-09	1.04984e-08
ENSMUSG00000019916.14	P4ha1	3.14541	0.986526	0.158559	36.538	1.49718e-09	1.06223e-08
ENSMUSG00000030970.16	Ctbp2	2.24981	1.1123	0.17664	36.5214	1.51002e-09	1.07068e-08
ENSMUSG00000024414.13	Mrpl27	6.20393	-0.657637	0.112809	36.5201	1.51097e-09	1.07069e-08
ENSMUSG00000025403.4	Shmt2	1.30417	1.36914	0.216948	36.4721	1.54868e-09	1.09673e-08
ENSMUSG00000034243.16	Golgb1	11.3405	0.613531	0.102048	36.4511	1.56546e-09	1.10793e-08
ENSMUSG00000038095.15	Sbno1	10.5533	0.639619	0.104684	36.4303	1.58227e-09	1.11913e-08
ENSMUSG00000067336.6	Bmpr2	9.92141	0.561804	0.0921262	36.3715	1.63074e-09	1.15271e-08
ENSMUSG00000028070.7	Apoa1bp	9.19563	0.597969	0.0990854	36.3624	1.63835e-09	1.15737e-08
ENSMUSG00000036948.17	BC037034	2.70164	1.06309	0.173626	36.3457	1.65241e-09	1.16658e-08
ENSMUSG00000024474.5	Ik	9.61104	0.652255	0.106881	36.308	1.68473e-09	1.18866e-08
ENSMUSG00000026812.16	Tsc1	3.6227	0.832142	0.134552	36.2932	1.69757e-09	1.19699e-08
ENSMUSG00000028289.12	Epha7	5.66076	0.712961	0.116473	36.2426	1.74216e-09	1.22767e-08
ENSMUSG00000027889.17	Ampd2	1.65348	1.15484	0.185932	36.2379	1.74642e-09	1.22992e-08
ENSMUSG00000037563.15	Rps16	25.0718	-0.918285	0.148604	36.2301	1.75345e-09	1.2341e-08
ENSMUSG00000037643.14	Prkci	7.04035	0.634311	0.10469	36.2286	1.75478e-09	1.23428e-08
ENSMUSG00000020828.13	Pld2	1.24885	1.49732	0.229807	36.2124	1.76946e-09	1.24384e-08
ENSMUSG00000036046.14	5031439G07Rik	6.50107	0.667308	0.110157	36.2019	1.779e-09	1.24978e-08
ENSMUSG00000031950.7	Gabarapl2	20.2028	-0.372203	0.063047	36.1599	1.81773e-09	1.2762e-08
ENSMUSG00000024646.13	Cyb5a	10.7969	-0.574024	0.0974377	36.1164	1.85876e-09	1.30421e-08
ENSMUSG00000050379.15	Sept6	5.30264	0.783395	0.127841	36.1126	1.86243e-09	1.30598e-08
ENSMUSG00000019470.12	Xab2	1.9289	1.05684	0.170354	36.104	1.87058e-09	1.31089e-08
ENSMUSG00000039542.15	Ncam1	32.436	0.578679	0.0975915	36.0646	1.90884e-09	1.33689e-08
ENSMUSG00000028927.6	Padi2	1.21771	1.75254	0.258902	36.0626	1.91079e-09	1.33744e-08
ENSMUSG00000041313.14	Slc7a1	2.3494	1.15427	0.188933	36.0516	1.92162e-09	1.34419e-08
ENSMUSG00000027374.12	Mrps5	7.01338	0.789624	0.128834	36.0442	1.92897e-09	1.34851e-08
ENSMUSG00000027770.5	Dhx36	8.97883	0.744379	0.122613	35.9899	1.98345e-09	1.38575e-08
ENSMUSG00000003279.16	Dlgap1	10.8796	0.612715	0.101888	35.975	1.99866e-09	1.39552e-08
ENSMUSG00000045128.8	Rpl18a	29.6554	-0.720156	0.117007	35.9582	2.01601e-09	1.40678e-08
ENSMUSG00000042182.16	Bend6	7.79647	-0.795354	0.134078	35.9537	2.0206e-09	1.40912e-08
ENSMUSG00000031467.10	Agpat5	7.13223	0.601549	0.0990992	35.9515	2.02287e-09	1.40984e-08
ENSMUSG00000027577.14	Chrna4	1.32663	1.35789	0.214021	35.9464	2.02823e-09	1.41272e-08
ENSMUSG00000021044.14	Adck1	2.00799	1.1371	0.183798	35.8675	2.11202e-09	1.47019e-08
ENSMUSG00000047557.2	Lxn	6.40779	0.71604	0.118793	35.8613	2.11877e-09	1.47399e-08
ENSMUSG00000033174.17	Mgll	15.6725	0.554241	0.093122	35.8016	2.18463e-09	1.51889e-08
ENSMUSG00000019338.13	Zfp687	1.38675	1.36921	0.216752	35.7596	2.23232e-09	1.55109e-08
ENSMUSG00000027835.11	Pdcd10	4.53357	-0.846467	0.147775	35.7552	2.23738e-09	1.55367e-08
ENSMUSG00000039771.13	Polr2j	8.10203	-0.619404	0.106576	35.7267	2.27029e-09	1.57557e-08
ENSMUSG00000055839.5	Tceb2	61.9008	-0.264022	0.0443293	35.7201	2.27799e-09	1.57995e-08
ENSMUSG00000030495.12	Slc7a10	1.95545	1.13581	0.183261	35.6507	2.36064e-09	1.63628e-08
ENSMUSG00000034755.18	Pcdh11x	4.0132	0.783115	0.129438	35.6418	2.37142e-09	1.64276e-08
ENSMUSG00000024966.8	Stip1	7.33286	-0.795826	0.135354	35.5871	2.439e-09	1.68855e-08
ENSMUSG00000024829.12	Mrpl21	8.23538	0.568552	0.0938719	35.5652	2.46658e-09	1.70661e-08
ENSMUSG00000039585.15	Myo9a	10.648	0.859916	0.144122	35.5609	2.47198e-09	1.70932e-08
ENSMUSG00000023017.9	Asic1	3.80368	0.850376	0.140681	35.5431	2.49463e-09	1.72394e-08
ENSMUSG00000049086.8	Bmyc	9.675	-0.525389	0.0908089	35.4979	2.55326e-09	1.76338e-08
ENSMUSG00000049858.7	Suox	0.770964	1.69142	0.258376	35.4647	2.59711e-09	1.79258e-08
ENSMUSG00000027784.10	Ppm1l	6.90561	0.681292	0.114067	35.4527	2.6132e-09	1.80261e-08
ENSMUSG00000029819.6	Npy	19.5037	-0.605488	0.103063	35.4487	2.61864e-09	1.80526e-08
ENSMUSG00000028469.15	Npr2	0.827171	1.67495	0.254241	35.4224	2.65422e-09	1.82869e-08
ENSMUSG00000055430.4	Nap1l5	22.4438	-0.754882	0.124333	35.4193	2.65838e-09	1.83046e-08
ENSMUSG00000100215.1	Gm8292	4.40643	-0.897159	0.158202	35.3614	2.73866e-09	1.8846e-08
ENSMUSG00000039382.12	Wdr45	1.86919	1.13604	0.183054	35.3562	2.74586e-09	1.88748e-08
ENSMUSG00000020580.9	Rock2	14.7375	0.661544	0.109593	35.3561	2.74614e-09	1.88748e-08
ENSMUSG00000020230.14	Prmt2	7.24583	0.707379	0.118293	35.3396	2.76942e-09	1.90234e-08
ENSMUSG00000000959.6	Oxa1l	4.69787	0.74442	0.122989	35.3263	2.78838e-09	1.91421e-08
ENSMUSG00000043866.11	Taf10	7.73981	-0.596314	0.1039	35.3201	2.79737e-09	1.91923e-08
ENSMUSG00000027679.13	Dnajc19	7.25386	-0.636086	0.110789	35.3085	2.814e-09	1.92948e-08
ENSMUSG00000036957.8	Lrfn3	0.839822	1.58431	0.24061	35.3041	2.82038e-09	1.9327e-08
ENSMUSG00000025016.10	Tm9sf3	16.6723	0.431174	0.0726981	35.2878	2.84407e-09	1.94776e-08
ENSMUSG00000026923.15	Notch1	2.00639	1.15112	0.18629	35.2449	2.90746e-09	1.98998e-08
ENSMUSG00000022338.6	Eny2	5.40408	-0.684975	0.120176	35.2289	2.93147e-09	2.00522e-08
ENSMUSG00000024220.13	Zfp523	4.62253	0.791421	0.131326	35.2254	2.93665e-09	2.00756e-08
ENSMUSG00000041324.13	Inhba	2.44548	0.985988	0.161777	35.2057	2.96651e-09	2.02676e-08
ENSMUSG00000070000.13	Fcho1	4.19654	0.862337	0.142288	35.2033	2.97023e-09	2.02809e-08
ENSMUSG00000021094.9	Dhrs7	3.77822	0.837417	0.13814	35.1994	2.97613e-09	2.0309e-08
ENSMUSG00000042700.15	Sipa1l1	11.1484	0.902568	0.150884	35.1508	3.05144e-09	2.08105e-08
ENSMUSG00000021646.8	Mccc2	2.2672	1.10661	0.180982	35.1446	3.06114e-09	2.08643e-08
ENSMUSG00000046844.6	Vat1l	5.40566	0.75005	0.125814	35.1379	3.07158e-09	2.0912e-08
ENSMUSG00000002233.13	Rhoc	2.18468	1.01001	0.165114	35.1367	3.07347e-09	2.0912e-08
ENSMUSG00000029290.12	Zfp326	5.61048	0.668768	0.110244	35.1366	3.07363e-09	2.0912e-08
ENSMUSG00000033965.10	Slc16a2	5.58764	0.936152	0.160335	35.1347	3.07668e-09	2.09203e-08
ENSMUSG00000044117.12	2900011O08Rik	37.6766	-0.366296	0.0624691	35.121	3.09844e-09	2.10558e-08
ENSMUSG00000031755.5	Bbs2	1.86856	1.25051	0.201872	35.102	3.12875e-09	2.12491e-08
ENSMUSG00000059447.13	Hadhb	2.61681	0.949926	0.154907	35.0585	3.19942e-09	2.17162e-08
ENSMUSG00000022136.7	Dnajc3	3.75481	0.870457	0.144413	35.0297	3.24718e-09	2.20273e-08
ENSMUSG00000063882.12	Uqcrh	36.4248	-0.379627	0.0647586	35.0221	3.25982e-09	2.20999e-08
ENSMUSG00000025868.6	Higd2a	14.0654	-0.51021	0.0876062	35.0206	3.26231e-09	2.21037e-08
ENSMUSG00000047361.15	Gm973	0.903186	1.68994	0.256503	35.0062	3.28654e-09	2.22547e-08
ENSMUSG00000026491.13	Ahctf1	3.71018	1.10681	0.182215	34.9754	3.33897e-09	2.25832e-08
ENSMUSG00000032366.15	Tpm1	20.6431	-0.630423	0.105323	34.9754	3.33901e-09	2.25832e-08
ENSMUSG00000021057.15	Akap5	13.4569	-1.0366	0.171675	34.9425	3.39583e-09	2.29539e-08
ENSMUSG00000050711.7	Scg2	13.4795	0.733679	0.124236	34.9265	3.4238e-09	2.31294e-08
ENSMUSG00000034152.5	Exoc3	12.6985	0.551075	0.0927173	34.9195	3.43617e-09	2.31992e-08
ENSMUSG00000058997.7	Vwa8	1.35481	1.5177	0.23785	34.9148	3.44457e-09	2.32422e-08
ENSMUSG00000069833.12	Ahnak	1.44251	1.92817	0.292481	34.903	3.46542e-09	2.33691e-08
ENSMUSG00000104597.1	B230334C09Rik	6.55286	0.627811	0.105439	34.9006	3.46974e-09	2.33845e-08
ENSMUSG00000024853.9	Sf3b2	14.2041	-0.465416	0.0802463	34.8818	3.50333e-09	2.35969e-08
ENSMUSG00000034413.14	Neurl1b	2.33734	0.980614	0.163184	34.8371	3.58469e-09	2.41307e-08
ENSMUSG00000022351.14	Sqle	5.07401	0.706034	0.118365	34.8076	3.63955e-09	2.44856e-08
ENSMUSG00000036782.13	Klhl13	14.9362	0.600813	0.101773	34.7826	3.68659e-09	2.47868e-08
ENSMUSG00000025777.8	Gdap1	9.93039	0.609474	0.102104	34.7815	3.68866e-09	2.47868e-08
ENSMUSG00000004460.16	Dnajb11	4.70752	0.73915	0.124327	34.7801	3.69123e-09	2.47895e-08
ENSMUSG00000039781.14	Cep131	1.62094	1.39884	0.233992	34.7354	3.77704e-09	2.5351e-08
ENSMUSG00000034593.16	Myo5a	35.435	0.979514	0.159674	34.7292	3.78904e-09	2.54165e-08
ENSMUSG00000028138.8	Adh5	9.12903	0.622875	0.103955	34.7089	3.82885e-09	2.56686e-08
ENSMUSG00000026965.12	Anapc2	4.77909	0.723122	0.119962	34.7055	3.83546e-09	2.56978e-08
ENSMUSG00000047945.6	Marcksl1	53.1925	-0.468792	0.0796755	34.6885	3.86916e-09	2.59084e-08
ENSMUSG00000000627.15	Sema4f	1.07967	1.41631	0.227071	34.6855	3.87498e-09	2.59322e-08
ENSMUSG00000056091.12	St3gal5	6.31197	0.712556	0.121026	34.6394	3.9679e-09	2.65385e-08
ENSMUSG00000040612.13	Ildr2	3.50896	0.865791	0.14555	34.6146	4.0188e-09	2.68633e-08
ENSMUSG00000024091.8	Vapa	14.2145	-0.733549	0.123496	34.5753	4.10075e-09	2.7395e-08
ENSMUSG00000023328.14	Ache	3.65676	1.00554	0.169938	34.5736	4.10444e-09	2.74037e-08
ENSMUSG00000001847.14	Rac1	19.2273	0.394334	0.0665422	34.5595	4.13418e-09	2.75861e-08
ENSMUSG00000020238.14	Ncln	2.71286	1.03298	0.174599	34.5432	4.16895e-09	2.78019e-08
ENSMUSG00000006021.5	Kptn	3.16724	0.926479	0.15367	34.5411	4.17349e-09	2.7816e-08
ENSMUSG00000043323.16	Fbrsl1	2.6525	0.935625	0.154878	34.5193	4.22051e-09	2.8113e-08
ENSMUSG00000028426.10	Rad23b	7.73926	-0.819401	0.140468	34.4974	4.2682e-09	2.84141e-08
ENSMUSG00000047085.14	Lrrc4b	5.59608	0.87143	0.148932	34.4946	4.27433e-09	2.84383e-08
ENSMUSG00000010803.13	Gabra1	7.41814	0.596845	0.100207	34.4685	4.33216e-09	2.88064e-08
ENSMUSG00000025747.12	Tyms	1.44304	1.34845	0.21087	34.4645	4.34099e-09	2.88483e-08
ENSMUSG00000078484.3	Klhl17	1.13714	1.4105	0.223103	34.4366	4.40374e-09	2.92483e-08
ENSMUSG00000003345.15	Csnk1g2	6.47487	0.640867	0.108755	34.3994	4.48857e-09	2.97944e-08
ENSMUSG00000022681.14	Ntan1	5.56596	-0.840457	0.147948	34.3701	4.55672e-09	3.02292e-08
ENSMUSG00000031357.3	Syap1	2.1233	-1.29046	0.237307	34.3132	4.69198e-09	3.11085e-08
ENSMUSG00000052798.12	Nup107	1.54538	1.22626	0.20326	34.2446	4.86031e-09	3.22059e-08
ENSMUSG00000022414.7	Tab1	1.59171	1.12174	0.184099	34.2058	4.95813e-09	3.28351e-08
ENSMUSG00000063765.11	Chadl	2.7401	0.915478	0.153703	34.1956	4.98417e-09	3.29884e-08
ENSMUSG00000022674.14	Ube2v2	6.01602	-0.64093	0.113995	34.1584	5.08034e-09	3.36055e-08
ENSMUSG00000039252.11	Lgi2	5.96413	0.639537	0.107593	34.14	5.12849e-09	3.39043e-08
ENSMUSG00000025986.6	Slc39a10	6.71418	0.668246	0.113892	34.1384	5.13277e-09	3.39131e-08
ENSMUSG00000024462.17	Gabbr1	23.7348	0.562121	0.0972788	34.0927	5.25477e-09	3.46991e-08
ENSMUSG00000000149.10	Gna12	3.40777	0.829513	0.139409	34.0843	5.27757e-09	3.48296e-08
ENSMUSG00000047547.14	Cltb	19.575	-0.395547	0.0686768	34.0777	5.29553e-09	3.49279e-08
ENSMUSG00000010608.15	Rbm25	27.6313	0.38939	0.0664006	34.052	5.36576e-09	3.53707e-08
ENSMUSG00000028800.15	Hdac1	1.69538	1.11689	0.182487	34.0477	5.37788e-09	3.54302e-08
ENSMUSG00000020009.12	Ifngr1	1.30021	1.2591	0.200857	34.0327	5.4194e-09	3.56831e-08
ENSMUSG00000001473.6	Tubb6	0.753064	1.80006	0.272221	34.0314	5.42293e-09	3.56859e-08
ENSMUSG00000047766.15	Lrrc49	5.96511	0.748613	0.126957	34.0026	5.50394e-09	3.61981e-08
ENSMUSG00000020475.3	Pgam2	1.72449	1.05431	0.171493	34.0007	5.50909e-09	3.62112e-08
ENSMUSG00000062328.7	Rpl17	9.33924	-1.60017	0.259537	33.9974	5.51865e-09	3.62532e-08
ENSMUSG00000015656.16	Hspa8	83.704	0.509944	0.0851355	33.9845	5.55521e-09	3.64724e-08
ENSMUSG00000034040.16	Wbscr17	3.81224	0.912126	0.157359	33.9555	5.63871e-09	3.69994e-08
ENSMUSG00000028218.19	Fam92a	5.27336	-0.73798	0.131654	33.9093	5.77416e-09	3.78664e-08
ENSMUSG00000029512.11	Ulk1	3.48825	0.928029	0.156023	33.9072	5.78046e-09	3.7886e-08
ENSMUSG00000021301.8	Hecw1	5.18044	0.874641	0.148697	33.8802	5.86109e-09	3.83925e-08
ENSMUSG00000001472.16	Tcf25	46.1908	0.421016	0.0723686	33.816	6.05792e-09	3.96591e-08
ENSMUSG00000028657.14	Ppt1	5.55469	0.657557	0.111109	33.7958	6.12123e-09	4.00506e-08
ENSMUSG00000001988.9	Npas1	1.16233	1.51635	0.23398	33.7908	6.13696e-09	4.01306e-08
ENSMUSG00000029623.14	Pdap1	26.7363	-0.37387	0.064903	33.7868	6.14942e-09	4.01891e-08
ENSMUSG00000063714.15	Sp3os	2.79181	-0.992714	0.180856	33.7682	6.20844e-09	4.05516e-08
ENSMUSG00000050608.11	Minos1	28.8736	-0.435073	0.0755798	33.7482	6.27279e-09	4.09274e-08
ENSMUSG00000020900.15	Myh10	29.1213	1.1771	0.189989	33.7481	6.27312e-09	4.09274e-08
ENSMUSG00000060373.14	Hnrnpc	17.207	-0.404218	0.0707891	33.7438	6.28696e-09	4.09943e-08
ENSMUSG00000032399.7	Rpl4	57.3074	-0.396086	0.0674127	33.7202	6.36379e-09	4.14716e-08
ENSMUSG00000022416.15	Cacna1i	2.15537	1.07436	0.178225	33.6946	6.44802e-09	4.19966e-08
ENSMUSG00000038722.17	Bud31	6.76102	-0.696857	0.123007	33.682	6.48969e-09	4.22439e-08
ENSMUSG00000031012.17	Cask	6.22473	0.701721	0.121181	33.655	6.58067e-09	4.28118e-08
ENSMUSG00000022635.9	Zcrb1	10.7883	-0.525439	0.0928909	33.6512	6.5934e-09	4.28585e-08
ENSMUSG00000015889.7	Lta4h	3.98188	0.746865	0.125451	33.6506	6.59535e-09	4.28585e-08
ENSMUSG00000025037.6	Maoa	2.40002	1.02981	0.172784	33.6399	6.63166e-09	4.307e-08
ENSMUSG00000106144.1	Gm43972	3.40039	1.62061	0.263961	33.6125	6.7259e-09	4.36573e-08
ENSMUSG00000014355.10	Anapc1	3.88943	0.845875	0.14437	33.5982	6.77541e-09	4.39537e-08
ENSMUSG00000041000.8	Trim62	1.46719	1.23534	0.203817	33.5929	6.79391e-09	4.40487e-08
ENSMUSG00000046947.12	Adck2	0.87206	1.49028	0.235799	33.5896	6.80549e-09	4.40988e-08
ENSMUSG00000001707.7	Eef1e1	4.42468	-0.801709	0.145103	33.5796	6.84061e-09	4.43013e-08
ENSMUSG00000022436.15	Sh3bp1	15.36	0.449551	0.0775116	33.4197	7.42665e-09	4.80694e-08
ENSMUSG00000019837.7	Gtf3c6	5.19726	0.645434	0.109191	33.417	7.43707e-09	4.81096e-08
ENSMUSG00000028961.15	Pgd	2.64715	0.88688	0.151322	33.3889	7.54523e-09	4.87817e-08
ENSMUSG00000058624.12	Gda	14.5444	0.492257	0.0847737	33.3652	7.63778e-09	4.93273e-08
ENSMUSG00000104960.1	Snhg8	10.4344	-0.552998	0.0984291	33.3651	7.63825e-09	4.93273e-08
ENSMUSG00000041168.9	Lonp1	4.26568	0.795541	0.136114	33.3577	7.66718e-09	4.94862e-08
ENSMUSG00000079658.9	Tceb1	12.3028	-0.507311	0.0895187	33.3436	7.72321e-09	4.98197e-08
ENSMUSG00000085342.1	Gm12254	16.8728	-0.496312	0.0873215	33.3106	7.85518e-09	5.06425e-08
ENSMUSG00000036371.6	Serbp1	34.7227	-0.343039	0.0595644	33.3066	7.87147e-09	5.07189e-08
ENSMUSG00000032902.1	Slc16a1	1.89704	1.20027	0.20199	33.2778	7.98906e-09	5.14354e-08
ENSMUSG00000083089.1	Gm4760	1.59766	1.89514	0.297733	33.2771	7.99167e-09	5.14354e-08
ENSMUSG00000019951.9	Uhrf1bp1l	7.57885	0.672243	0.114885	33.2671	8.0329e-09	5.16717e-08
ENSMUSG00000030880.14	Polr3e	2.49049	1.10119	0.186718	33.2298	8.18866e-09	5.2644e-08
ENSMUSG00000070565.11	Rasal2	4.89477	0.693729	0.117467	33.2194	8.23236e-09	5.28952e-08
ENSMUSG00000027566.14	Psma7	46.1025	0.377285	0.0659849	33.216	8.24707e-09	5.296e-08
ENSMUSG00000060950.11	Trmt61a	1.72535	1.13087	0.187011	33.1905	8.35573e-09	5.36276e-08
ENSMUSG00000006930.15	Hap1	9.32845	0.88972	0.153864	33.1634	8.47302e-09	5.43499e-08
ENSMUSG00000045287.6	Rtn4rl1	1.30271	1.25369	0.205456	33.146	8.54907e-09	5.4807e-08
ENSMUSG00000020464.15	Pnpt1	1.51888	1.26501	0.20818	33.1194	8.66711e-09	5.55327e-08
ENSMUSG00000028033.16	Kcnq5	3.03863	0.862048	0.145205	33.1116	8.70169e-09	5.5723e-08
ENSMUSG00000016018.3	Skiv2l2	3.47802	0.858833	0.14729	33.0691	8.89427e-09	5.69243e-08
ENSMUSG00000039431.16	Mtmr7	4.30439	0.877336	0.149694	33.0485	8.98897e-09	5.74982e-08
ENSMUSG00000031532.6	Saraf	13.5111	0.640973	0.112181	33.0214	9.11486e-09	5.82709e-08
ENSMUSG00000035992.15	Fnip1	3.65774	0.848942	0.144003	33.0076	9.17984e-09	5.86536e-08
ENSMUSG00000075702.9	Selm	16.1846	-0.487442	0.0851438	32.9771	9.32509e-09	5.95483e-08
ENSMUSG00000017344.4	Vtn	2.47732	1.44464	0.249882	32.9652	9.38257e-09	5.98819e-08
ENSMUSG00000027940.18	Tpm3	10.4547	-0.914328	0.156939	32.9455	9.47778e-09	6.04558e-08
ENSMUSG00000022211.8	Lrrc16b	1.41368	1.22238	0.196962	32.9288	9.55948e-09	6.0943e-08
ENSMUSG00000014294.4	Ndufa2	39.6	-0.289055	0.0508003	32.9209	9.59844e-09	6.11573e-08
ENSMUSG00000067889.4	Sptbn2	19.5972	1.29265	0.20747	32.8945	9.72983e-09	6.196e-08
ENSMUSG00000004110.14	Cacna1e	8.29444	0.739887	0.127594	32.8602	9.90305e-09	6.30279e-08
ENSMUSG00000022031.5	Elp3	4.71366	0.722719	0.124614	32.8099	1.01628e-08	6.46451e-08
ENSMUSG00000027133.3	Nop10	20.0588	-0.585237	0.103131	32.8011	1.02086e-08	6.49001e-08
ENSMUSG00000037016.11	Frem2	1.13363	1.42804	0.233384	32.7997	1.02158e-08	6.49103e-08
ENSMUSG00000030605.15	Mfge8	10.8582	0.838543	0.14735	32.7654	1.03981e-08	6.60319e-08
ENSMUSG00000028959.14	Fastk	5.29221	0.636497	0.108957	32.7196	1.0646e-08	6.75686e-08
ENSMUSG00000029560.12	Snx8	0.948581	1.42603	0.228384	32.7176	1.06567e-08	6.75988e-08
ENSMUSG00000017485.10	Top2b	11.8628	0.716203	0.124293	32.7112	1.06918e-08	6.7784e-08
ENSMUSG00000044155.11	Lsm8	5.19688	-0.772077	0.139958	32.6996	1.07561e-08	6.8154e-08
ENSMUSG00000013787.15	Ehmt2	6.60942	0.591925	0.101741	32.6894	1.08127e-08	6.84743e-08
ENSMUSG00000029757.16	Dync1i1	6.09459	0.670214	0.116176	32.6807	1.08612e-08	6.87432e-08
ENSMUSG00000057110.15	Cntrl	0.809521	1.68884	0.271737	32.6586	1.0985e-08	6.94885e-08
ENSMUSG00000027010.16	Slc25a12	7.33726	0.620485	0.107066	32.6531	1.10164e-08	6.96485e-08
ENSMUSG00000028266.17	Lmo4	21.032	-0.487527	0.0860909	32.6396	1.10929e-08	7.00936e-08
ENSMUSG00000024581.12	Napg	8.85547	-0.601537	0.107477	32.6133	1.12442e-08	7.10102e-08
ENSMUSG00000060703.12	Cd302	3.6034	0.853816	0.14753	32.5803	1.1437e-08	7.21884e-08
ENSMUSG00000032777.9	Gtf3c1	5.20679	0.758071	0.131239	32.559	1.15626e-08	7.29406e-08
ENSMUSG00000037712.15	Fermt2	7.53907	0.711496	0.125777	32.553	1.15983e-08	7.31257e-08
ENSMUSG00000034908.15	Sidt2	2.56505	0.883084	0.151401	32.5431	1.1658e-08	7.34613e-08
ENSMUSG00000048279.17	Sacs	7.45689	0.908572	0.156732	32.5059	1.18832e-08	7.48392e-08
ENSMUSG00000040713.12	Creg1	2.81504	1.00586	0.174565	32.4939	1.19568e-08	7.52614e-08
ENSMUSG00000007783.9	Cpt1c	4.07544	0.87307	0.152695	32.4845	1.20147e-08	7.55845e-08
ENSMUSG00000031105.16	Slc25a14	3.74447	0.766631	0.132019	32.4618	1.2156e-08	7.64311e-08
ENSMUSG00000029436.9	Mmp17	6.93512	0.775982	0.137335	32.4466	1.22512e-08	7.69872e-08
ENSMUSG00000029554.15	Mad1l1	1.07729	1.5119	0.253217	32.4295	1.23595e-08	7.76253e-08
ENSMUSG00000061175.11	Fnip2	2.16884	1.03893	0.176084	32.4177	1.2435e-08	7.80568e-08
ENSMUSG00000031711.7	Zfp330	2.46235	-1.03513	0.195294	32.3868	1.26339e-08	7.92616e-08
ENSMUSG00000018474.17	Chd3	37.3565	0.448705	0.0791434	32.3745	1.27146e-08	7.97239e-08
ENSMUSG00000052581.13	Lrrtm4	2.46163	0.896401	0.152134	32.3619	1.27974e-08	8.01995e-08
ENSMUSG00000028383.17	Hsdl2	2.99483	0.921959	0.157753	32.263	1.34654e-08	8.43396e-08
ENSMUSG00000053580.16	Tanc2	11.0582	0.559748	0.0983013	32.2246	1.37344e-08	8.5977e-08
ENSMUSG00000036528.15	Ppfibp2	0.604738	1.78315	0.276629	32.2184	1.37781e-08	8.62036e-08
ENSMUSG00000090841.1	Myl6	35.2739	-0.312489	0.0553684	32.2132	1.38146e-08	8.63848e-08
ENSMUSG00000019843.14	Fyn	14.9921	0.484137	0.0843827	32.1654	1.41593e-08	8.8492e-08
ENSMUSG00000022214.14	Dcaf11	4.64047	0.714702	0.123656	32.1592	1.42044e-08	8.87248e-08
ENSMUSG00000059811.12	Atl2	2.66472	0.828462	0.143172	32.0533	1.49997e-08	9.36416e-08
ENSMUSG00000058260.2	Serpina9	1.91283	1.26011	0.202539	32.0454	1.50608e-08	9.39718e-08
ENSMUSG00000018008.7	Cyth4	0.531288	1.7254	0.269179	32.0294	1.51856e-08	9.46988e-08
ENSMUSG00000043419.10	Chd3os	17.4317	-0.499516	0.0888656	32.0272	1.52031e-08	9.47563e-08
ENSMUSG00000006522.15	Itih3	1.32285	1.48236	0.235016	31.9484	1.58326e-08	9.86259e-08
ENSMUSG00000043448.13	Gjc2	2.36715	1.18855	0.190202	31.9469	1.58445e-08	9.86465e-08
ENSMUSG00000027206.13	Cops2	4.13724	-0.99193	0.179762	31.9362	1.59319e-08	9.91367e-08
ENSMUSG00000031878.17	Nae1	5.08651	0.862254	0.150314	31.9288	1.5993e-08	9.94627e-08
ENSMUSG00000017286.15	Glod4	5.46916	0.650258	0.112808	31.9262	1.60143e-08	9.95412e-08
ENSMUSG00000013076.15	Amotl1	2.23932	0.937894	0.162018	31.9249	1.60246e-08	9.9551e-08
ENSMUSG00000070544.6	Top1	14.4044	-0.443072	0.0797354	31.9054	1.61863e-08	1.00501e-07
ENSMUSG00000004347.16	Pde1c	2.49238	1.0641	0.188207	31.8079	1.70202e-08	1.05621e-07
ENSMUSG00000028057.14	Rit1	3.50577	0.744474	0.128753	31.7868	1.72058e-08	1.06715e-07
ENSMUSG00000020954.15	Strn3	6.83628	0.662823	0.116034	31.7784	1.72808e-08	1.07122e-07
ENSMUSG00000028409.11	Smu1	5.92105	0.733764	0.129324	31.7459	1.75719e-08	1.08833e-07
ENSMUSG00000041733.10	Coq5	4.36907	0.784772	0.13628	31.7455	1.75758e-08	1.08833e-07
ENSMUSG00000020400.17	Tnip1	2.03819	1.01859	0.174169	31.6855	1.81272e-08	1.12186e-07
ENSMUSG00000030844.11	Rgs10	7.92638	-0.601408	0.10952	31.6769	1.82073e-08	1.12621e-07
ENSMUSG00000051483.8	Cbr1	8.96723	0.60253	0.105117	31.6668	1.83028e-08	1.13151e-07
ENSMUSG00000026490.17	Cdc42bpa	15.0651	0.813834	0.143599	31.5792	1.91467e-08	1.18304e-07
ENSMUSG00000032667.17	Pon2	3.40753	0.94773	0.166455	31.5661	1.92769e-08	1.19044e-07
ENSMUSG00000028851.6	Nudc	12.3669	-0.614608	0.109815	31.5639	1.92983e-08	1.19112e-07
ENSMUSG00000046434.15	Hnrnpa1	23.1168	-0.529701	0.094416	31.506	1.98829e-08	1.22654e-07
ENSMUSG00000062151.13	Unc13c	7.31335	0.795728	0.141027	31.4654	2.03028e-08	1.25177e-07
ENSMUSG00000041671.13	Pyroxd1	2.29165	0.903093	0.155663	31.4476	2.04891e-08	1.26258e-07
ENSMUSG00000022800.13	Fyttd1	6.88851	-0.777498	0.139994	31.4389	2.05813e-08	1.26757e-07
ENSMUSG00000035671.6	Zswim4	1.01417	1.45187	0.23724	31.4199	2.07838e-08	1.27935e-07
ENSMUSG00000032423.12	Syncrip	6.07351	-0.871489	0.15761	31.3993	2.10052e-08	1.29229e-07
ENSMUSG00000063439.7	B9d2	3.41876	0.760475	0.132435	31.3851	2.11593e-08	1.30107e-07
ENSMUSG00000058441.7	Panx2	1.62812	1.18673	0.205329	31.3814	2.12003e-08	1.30289e-07
ENSMUSG00000038876.11	Rnf146	3.22688	-1.07538	0.199417	31.379	2.12268e-08	1.30382e-07
ENSMUSG00000036158.12	Prickle1	2.19739	1.0369	0.181775	31.3637	2.1394e-08	1.31338e-07
ENSMUSG00000040407.17	Akap9	35.417	0.597217	0.10601	31.3499	2.15475e-08	1.3221e-07
ENSMUSG00000032870.8	Smap2	11.4095	-0.633834	0.113741	31.347	2.15793e-08	1.32334e-07
ENSMUSG00000041235.11	Chd7	2.10154	1.04378	0.180781	31.3085	2.20111e-08	1.3491e-07
ENSMUSG00000001424.14	Snd1	4.39404	0.756593	0.131688	31.2795	2.23428e-08	1.36869e-07
ENSMUSG00000060923.5	Acyp2	3.20944	-0.823462	0.156144	31.238	2.28253e-08	1.3975e-07
ENSMUSG00000030091.17	Nup210	1.19794	1.20544	0.200326	31.2313	2.29039e-08	1.40156e-07
ENSMUSG00000068882.13	Ssb	12.2563	-0.570188	0.102513	31.1848	2.34598e-08	1.43481e-07
ENSMUSG00000097736.7	9530059O14Rik	1.13503	-1.20581	0.259795	31.1698	2.36418e-08	1.44517e-07
ENSMUSG00000026280.17	Atg4b	2.80897	0.856603	0.14902	31.1664	2.36829e-08	1.44691e-07
ENSMUSG00000041774.14	Ydjc	5.43912	0.660138	0.116297	31.1343	2.40773e-08	1.47022e-07
ENSMUSG00000025027.17	Xpnpep1	3.18673	0.800873	0.13967	31.1252	2.41916e-08	1.47641e-07
ENSMUSG00000027091.14	Zc3h15	12.0573	-0.518727	0.0941853	31.0963	2.45538e-08	1.49772e-07
ENSMUSG00000030595.15	Nfkbib	4.12133	0.694246	0.121688	31.0664	2.49351e-08	1.5198e-07
ENSMUSG00000060032.6	H2afj	10.6425	-0.466142	0.085653	31.0658	2.49424e-08	1.5198e-07
ENSMUSG00000029518.15	Rab35	4.85263	0.633343	0.111027	31.0189	2.55529e-08	1.55617e-07
ENSMUSG00000023764.18	Sfi1	1.15896	1.98619	0.320255	30.9874	2.59711e-08	1.5808e-07
ENSMUSG00000028655.11	Mfsd2a	1.7924	1.10903	0.190163	30.9836	2.60223e-08	1.58263e-07
ENSMUSG00000026786.14	Apbb1ip	0.593674	1.8711	0.299713	30.9823	2.60389e-08	1.58263e-07
ENSMUSG00000022037.14	Clu	36.1702	0.625728	0.112626	30.982	2.60428e-08	1.58263e-07
ENSMUSG00000030401.16	Rtn2	6.03451	0.63999	0.114	30.9287	2.67682e-08	1.62585e-07
ENSMUSG00000022476.7	Polr3h	5.09603	0.692861	0.122624	30.907	2.70689e-08	1.64325e-07
ENSMUSG00000071533.11	Pcnp	6.8331	-0.592407	0.110143	30.9023	2.71353e-08	1.6464e-07
ENSMUSG00000027506.15	Tpd52	4.33651	-0.821966	0.15355	30.8866	2.7355e-08	1.65885e-07
ENSMUSG00000047907.11	Tshz2	4.65515	0.775902	0.139955	30.8652	2.76584e-08	1.67636e-07
ENSMUSG00000083899.2	Gm12346	4.99791	1.24243	0.210338	30.8329	2.81236e-08	1.70339e-07
ENSMUSG00000009090.17	Ap1b1	6.11748	0.636898	0.112153	30.8321	2.81342e-08	1.70339e-07
ENSMUSG00000037926.15	Ssh2	3.03135	1.17113	0.211005	30.7892	2.87632e-08	1.7401e-07
ENSMUSG00000040297.12	Suco	3.61905	0.876843	0.15568	30.7887	2.87709e-08	1.7401e-07
ENSMUSG00000004099.15	Dnmt1	4.35356	0.862682	0.154773	30.7797	2.8905e-08	1.74729e-07
ENSMUSG00000020894.16	Vamp2	21.1021	-0.387727	0.0706634	30.7461	2.941e-08	1.77687e-07
ENSMUSG00000026234.12	Ncl	32.2313	-0.519969	0.0931123	30.7281	2.96827e-08	1.79241e-07
ENSMUSG00000028833.13	Ncdn	32.7356	0.469147	0.0853421	30.7239	2.97473e-08	1.79536e-07
ENSMUSG00000025289.15	Prdx4	3.78587	0.928725	0.166713	30.7152	2.98811e-08	1.80248e-07
ENSMUSG00000021951.5	Eef1akmt1	5.57063	0.580732	0.10317	30.6983	3.01434e-08	1.81734e-07
ENSMUSG00000023923.9	Tbc1d5	2.07038	1.03461	0.178664	30.6918	3.02438e-08	1.82244e-07
ENSMUSG00000039285.12	Azi2	4.88192	-0.961536	0.175217	30.6627	3.07011e-08	1.84902e-07
ENSMUSG00000060216.15	Arrb2	2.82702	0.906082	0.161609	30.6549	3.08251e-08	1.85523e-07
ENSMUSG00000035392.17	Dennd1a	2.65434	0.90104	0.157237	30.6541	3.08367e-08	1.85523e-07
ENSMUSG00000027875.12	Hmgcs2	1.2554	1.28839	0.216282	30.6373	3.11062e-08	1.87046e-07
ENSMUSG00000025993.10	Slc40a1	1.6188	1.65171	0.271475	30.5808	3.20252e-08	1.92471e-07
ENSMUSG00000026172.12	Bcs1l	2.3328	0.968072	0.169018	30.5545	3.24623e-08	1.94944e-07
ENSMUSG00000064367.1	mt-Nd5	107.079	0.446386	0.0808001	30.554	3.24708e-08	1.94944e-07
ENSMUSG00000038642.10	Ctss	4.73534	0.895969	0.161978	30.5279	3.29102e-08	1.97478e-07
ENSMUSG00000036402.13	Gng12	5.48068	-0.639167	0.119522	30.5258	3.29463e-08	1.97591e-07
ENSMUSG00000048142.9	Nat8l	6.0293	0.689688	0.124573	30.4845	3.3654e-08	2.0173e-07
ENSMUSG00000020321.15	Mdh1	60.3593	0.3892	0.0691796	30.4774	3.37777e-08	2.02366e-07
ENSMUSG00000027933.11	Ints3	2.85669	0.855766	0.151889	30.4483	3.42879e-08	2.0526e-07
ENSMUSG00000026116.11	Tmem131	2.66375	0.887908	0.156486	30.4478	3.42968e-08	2.0526e-07
ENSMUSG00000026608.12	Kctd3	5.58047	0.812567	0.145528	30.4192	3.48072e-08	2.08206e-07
ENSMUSG00000027620.16	Rbm39	24.9275	0.349362	0.0628796	30.4134	3.49113e-08	2.0872e-07
ENSMUSG00000023075.9	Akirin1	4.06938	-0.878606	0.165243	30.3916	3.53051e-08	2.10964e-07
ENSMUSG00000022241.5	Tars	3.74348	0.861156	0.15145	30.3851	3.54234e-08	2.1156e-07
ENSMUSG00000000605.9	Clcn4	13.7574	0.606036	0.111041	30.3807	3.55041e-08	2.11931e-07
ENSMUSG00000042211.6	Fbxo38	2.13132	1.21618	0.212072	30.3634	3.58215e-08	2.13714e-07
ENSMUSG00000055491.13	Pprc1	1.87584	2.16258	0.341018	30.3604	3.58776e-08	2.13937e-07
ENSMUSG00000002265.16	Peg3	20.8077	0.688071	0.124163	30.355	3.59773e-08	2.1442e-07
ENSMUSG00000024346.5	Pfdn1	11.6231	-0.594691	0.10911	30.3412	3.62354e-08	2.15846e-07
ENSMUSG00000004415.15	Col26a1	0.870481	1.44714	0.241132	30.3364	3.63252e-08	2.16268e-07
ENSMUSG00000022565.15	Plec	4.24402	1.34689	0.231149	30.3353	3.63444e-08	2.1627e-07
ENSMUSG00000007029.16	Vars	2.49375	0.950158	0.167416	30.3203	3.66275e-08	2.17841e-07
ENSMUSG00000079108.5	Srp54b	2.58284	-1.69555	0.312376	30.2602	3.77791e-08	2.24574e-07
ENSMUSG00000109372.1	Gm19410	1.24374	1.21386	0.205964	30.2554	3.78727e-08	2.25013e-07
ENSMUSG00000028826.14	Tmem57	5.6462	0.624357	0.111736	30.2517	3.79457e-08	2.2533e-07
ENSMUSG00000039983.13	Ccdc32	3.96865	-0.743637	0.141694	30.246	3.80566e-08	2.25871e-07
ENSMUSG00000063531.7	Sema3e	1.82431	1.08153	0.186436	30.2427	3.81217e-08	2.2614e-07
ENSMUSG00000044252.17	Osbpl1a	13.4788	0.487096	0.0874553	30.2253	3.84666e-08	2.28068e-07
ENSMUSG00000021259.4	Cyp46a1	9.14328	0.76563	0.139641	30.2217	3.85377e-08	2.28371e-07
ENSMUSG00000061759.15	Armt1	1.73286	1.15849	0.198438	30.2129	3.87126e-08	2.29221e-07
ENSMUSG00000030854.17	Ptpn5	13.2166	0.488678	0.0885204	30.2125	3.87212e-08	2.29221e-07
ENSMUSG00000010406.11	Mrpl52	19.1237	-0.426825	0.0786603	30.1797	3.93818e-08	2.33011e-07
ENSMUSG00000040242.14	Fgfr1op2	6.66473	-1.20194	0.214273	30.1767	3.94414e-08	2.33243e-07
ENSMUSG00000014226.10	Cacybp	11.9503	-0.598107	0.109149	30.1717	3.95439e-08	2.33728e-07
ENSMUSG00000034453.7	Polr3b	1.13694	1.54113	0.255639	30.1319	4.03631e-08	2.38446e-07
ENSMUSG00000000957.9	Mmp14	1.68949	1.23513	0.217705	30.095	4.11385e-08	2.42902e-07
ENSMUSG00000047514.6	Tspyl1	9.76005	-0.622254	0.115404	30.0732	4.16043e-08	2.45525e-07
ENSMUSG00000026020.9	Nop58	7.44204	0.593958	0.106907	30.0618	4.18498e-08	2.46847e-07
ENSMUSG00000030088.15	Aldh1l1	3.62005	0.78138	0.139117	30.0544	4.20101e-08	2.47665e-07
ENSMUSG00000025465.13	Echs1	6.14364	0.606903	0.108859	29.9998	4.32092e-08	2.54603e-07
ENSMUSG00000029016.13	Clcn6	2.85186	0.833621	0.148434	29.9855	4.3529e-08	2.56355e-07
ENSMUSG00000034189.4	Hsdl1	4.63193	0.71765	0.129488	29.9698	4.38829e-08	2.58306e-07
ENSMUSG00000031290.14	Lrch2	2.96284	1.02047	0.183379	29.9528	4.42692e-08	2.60446e-07
ENSMUSG00000039713.16	Plekhg5	1.48649	1.14457	0.200011	29.9449	4.44491e-08	2.6137e-07
ENSMUSG00000030967.14	Zranb1	5.75218	0.63441	0.114307	29.9317	4.47536e-08	2.63025e-07
ENSMUSG00000022791.16	Tnk2	4.71258	0.768327	0.138335	29.9246	4.49189e-08	2.63861e-07
ENSMUSG00000032418.15	Me1	3.57631	0.866904	0.156415	29.8963	4.55785e-08	2.67598e-07
ENSMUSG00000015806.12	Qdpr	12.1143	0.514935	0.0927527	29.8833	4.58854e-08	2.69262e-07
ENSMUSG00000027104.18	Atf2	6.00762	-0.901745	0.165448	29.864	4.63447e-08	2.71817e-07
ENSMUSG00000031442.20	Mcf2l	5.20701	0.742943	0.135992	29.8606	4.64247e-08	2.72148e-07
ENSMUSG00000001855.15	Nup214	2.05903	1.00472	0.177876	29.8187	4.74388e-08	2.7795e-07
ENSMUSG00000039611.2	Tmem246	4.38697	0.767367	0.139258	29.8165	4.74932e-08	2.78126e-07
ENSMUSG00000024425.3	Ndfip1	6.84471	-1.27436	0.223421	29.7984	4.79395e-08	2.80595e-07
ENSMUSG00000003299.9	Mrpl4	7.80697	0.515179	0.0926631	29.7873	4.82142e-08	2.82059e-07
ENSMUSG00000024899.6	Papss2	1.03742	1.53845	0.249604	29.7808	4.83752e-08	2.82857e-07
ENSMUSG00000034781.5	Gna11	13.6975	0.596495	0.110392	29.7746	4.85316e-08	2.83626e-07
ENSMUSG00000022558.15	Mroh1	1.89436	1.11281	0.1925	29.7151	5.00438e-08	2.92314e-07
ENSMUSG00000060166.5	Zdhhc8	2.81016	0.932002	0.168595	29.7136	5.00813e-08	2.92384e-07
ENSMUSG00000048578.11	Mlec	3.67998	0.708842	0.126821	29.7045	5.03167e-08	2.93608e-07
ENSMUSG00000068206.12	Pick1	5.23328	0.606664	0.10906	29.6688	5.12526e-08	2.98917e-07
ENSMUSG00000039478.15	Micu3	11.4301	0.529661	0.0971416	29.6491	5.17759e-08	3.01815e-07
ENSMUSG00000038845.11	Phb	11.7849	0.485146	0.0877355	29.6456	5.1871e-08	3.02215e-07
ENSMUSG00000041540.16	Sox5	2.8888	0.898237	0.166002	29.6145	5.27082e-08	3.06937e-07
ENSMUSG00000061436.15	Hipk2	3.29761	0.827009	0.150839	29.5965	5.31997e-08	3.09641e-07
ENSMUSG00000062908.12	Acadm	4.33471	0.838309	0.151941	29.595	5.32421e-08	3.0973e-07
ENSMUSG00000100595.1	Gm19087	1.98009	1.91045	0.319331	29.5849	5.35191e-08	3.11183e-07
ENSMUSG00000038422.2	Hdhd3	1.16673	1.37067	0.225574	29.5777	5.37198e-08	3.12192e-07
ENSMUSG00000074884.12	Serf2	16.3393	-0.476509	0.0882207	29.5711	5.39035e-08	3.13056e-07
ENSMUSG00000039419.17	Cntnap2	10.2076	0.516328	0.0945506	29.5704	5.39233e-08	3.13056e-07
ENSMUSG00000029386.15	Tctn2	1.12742	1.49413	0.25351	29.5637	5.41098e-08	3.13979e-07
ENSMUSG00000020101.14	Vsir	0.947922	1.53358	0.255023	29.5559	5.4326e-08	3.15074e-07
ENSMUSG00000029098.16	Acox3	1.09003	1.3715	0.232295	29.538	5.48301e-08	3.17837e-07
ENSMUSG00000070733.13	Fryl	3.11992	1.02859	0.184966	29.5121	5.55701e-08	3.21963e-07
ENSMUSG00000024030.6	Abcg1	3.46738	0.820327	0.14669	29.4755	5.66281e-08	3.27927e-07
ENSMUSG00000031176.8	Dynlt3	6.64233	-0.738197	0.138353	29.4523	5.73088e-08	3.31701e-07
ENSMUSG00000040035.14	Disp2	4.24589	0.797039	0.144841	29.45	5.7377e-08	3.31927e-07
ENSMUSG00000031954.5	Cfdp1	18.0095	-0.410787	0.0764892	29.4403	5.76657e-08	3.33429e-07
ENSMUSG00000025422.8	Agap2	14.2055	0.621234	0.114014	29.4377	5.7743e-08	3.33708e-07
ENSMUSG00000048388.3	Fam171b	17.8069	0.534301	0.0992685	29.3948	5.90358e-08	3.41007e-07
ENSMUSG00000042121.16	Ssh1	1.41023	1.16076	0.20207	29.3896	5.91935e-08	3.41745e-07
ENSMUSG00000046062.5	Ppp1r15b	3.28218	0.845509	0.153216	29.3758	5.96173e-08	3.44018e-07
ENSMUSG00000037989.15	Wnk2	4.41396	0.685912	0.124281	29.3548	6.02682e-08	3.47598e-07
ENSMUSG00000032178.13	Ilf3	6.68119	0.608122	0.109947	29.3532	6.03161e-08	3.47699e-07
ENSMUSG00000075318.12	Scn2a1	16.7602	0.46956	0.0869444	29.3504	6.04053e-08	3.48034e-07
ENSMUSG00000017307.15	Acot8	1.83981	1.0562	0.188445	29.3494	6.04351e-08	3.48034e-07
ENSMUSG00000036678.7	Aaas	1.63738	1.18148	0.204517	29.3475	6.04937e-08	3.48197e-07
ENSMUSG00000074576.4	Mocs3	1.34601	1.27733	0.218774	29.3374	6.08097e-08	3.49839e-07
ENSMUSG00000032012.7	Nectin1	2.2071	1.13945	0.205507	29.3318	6.09873e-08	3.50684e-07
ENSMUSG00000032589.14	Bsn	5.47387	0.745964	0.135881	29.3231	6.12603e-08	3.52078e-07
ENSMUSG00000025982.13	Sf3b1	18.2048	0.542579	0.0995149	29.2818	6.25792e-08	3.59477e-07
ENSMUSG00000033060.15	Lmo7	7.49033	1.37671	0.235244	29.248	6.36815e-08	3.65625e-07
ENSMUSG00000015697.14	Setdb1	2.41933	1.08951	0.201212	29.2352	6.41044e-08	3.67868e-07
ENSMUSG00000058586.11	Serhl	0.94123	1.49715	0.242259	29.1949	6.54499e-08	3.75401e-07
ENSMUSG00000025724.12	Sec11a	4.50846	0.73492	0.135417	29.1862	6.57468e-08	3.76915e-07
ENSMUSG00000037149.9	Ddx1	17.0793	0.432932	0.0790932	29.1725	6.62122e-08	3.79393e-07
ENSMUSG00000063446.4	Plppr1	4.47274	0.653784	0.120554	29.1703	6.6287e-08	3.79632e-07
ENSMUSG00000019889.9	Ptprk	0.984814	1.55266	0.258998	29.1401	6.73277e-08	3.85399e-07
ENSMUSG00000024670.16	Cd6	4.05374	4.46714	0.868472	29.1049	6.85633e-08	3.92276e-07
[truncated: 9,448 more rows]

## Sheet: Genotype
gene_id	gene_name	baseMean	log2FoldChange	lfcSE	stat	pvalue	padj
ENSMUSG00000095041.7	AC149090.1	6.6646	0.583249	0.143661	16.2846	5.45066e-05	0.623391
ENSMUSG00000042978.10	Sbk1	11.2623	0.335841	0.0904303	13.9648	0.000186268	0.88547
ENSMUSG00000050002.13	Idnk	2.53602	-0.502806	0.13772	13.5502	0.000232265	0.88547
ENSMUSG00000003824.12	Syce2	0.979793	-0.640683	0.20084	11.3984	0.000735084	1
ENSMUSG00000075014.1	Gm10800	98.7942	1.94122	0.4957	11.2023	0.000816948	1
ENSMUSG00000064225.6	Paqr9	2.65428	0.396033	0.120364	10.9327	0.000944836	1
ENSMUSG00000025781.14	Atp5c1	55.1339	-0.13452	0.0423283	10.1268	0.00146131	1
ENSMUSG00000034336.3	Ina	22.254	0.208659	0.0658101	10.0713	0.00150596	1
ENSMUSG00000038255.6	Neurod2	2.54179	0.616644	0.201118	9.71286	0.00182983	1
ENSMUSG00000030579.10	Tyrobp	2.66825	0.450051	0.153743	8.80123	0.00301028	1
ENSMUSG00000063801.7	Ap3s2	6.42875	-0.655419	0.215361	8.73912	0.00311455	1
ENSMUSG00000020621.5	Rdh14	2.5273	-0.405169	0.137581	8.73557	0.00312062	1
ENSMUSG00000043346.8	Gm6741	1.89102	-0.517087	0.17753	8.65336	0.00326459	1
ENSMUSG00000022092.10	Ppp3cc	0.893175	-0.640123	0.229386	8.56471	0.00342741	1
ENSMUSG00000000563.17	Atp5f1	58.125	-0.123024	0.042228	8.53778	0.00347849	1
ENSMUSG00000052837.6	Junb	3.4036	-0.434614	0.14986	8.32561	0.003909	1
ENSMUSG00000027404.15	Snrpb	14.6733	0.206176	0.0726241	8.05018	0.00454992	1
ENSMUSG00000075015.3	Gm10801	103.383	1.68721	0.476848	7.98731	0.00471063	1
ENSMUSG00000024691.13	Fam111a	0.529412	0.742607	0.277921	7.838	0.00511593	1
ENSMUSG00000022521.10	Crebbp	8.23615	0.233722	0.0846031	7.73011	0.00543073	1
ENSMUSG00000095280.1	Gm21738	47.4968	1.77347	0.582974	7.68335	0.00557328	1
ENSMUSG00000025372.16	Baiap2	18.4739	0.208366	0.0763597	7.50739	0.00614465	1
ENSMUSG00000036985.12	Zdhhc9	1.92615	0.428017	0.157559	7.45329	0.00633208	1
ENSMUSG00000027408.7	Cpxm1	0.64442	0.693384	0.266711	7.39966	0.00652363	1
ENSMUSG00000027291.15	Vps39	5.1376	-0.38763	0.143946	7.333	0.00676999	1
ENSMUSG00000066595.9	Mfsd7b	0.650829	0.721599	0.285306	7.2711	0.00700728	1
ENSMUSG00000026240.12	Cops7b	1.8659	0.419685	0.156312	7.20526	0.00726903	1
ENSMUSG00000037624.15	Kcnk2	8.90006	-0.251138	0.0935482	7.19837	0.007297	1
ENSMUSG00000064138.13	Fam172a	3.392	0.313455	0.117985	7.17748	0.00738242	1
ENSMUSG00000029189.10	Sel1l3	0.994663	0.541368	0.210441	7.16035	0.00745329	1
ENSMUSG00000027679.13	Dnajc19	7.25386	-0.224611	0.0842297	7.15984	0.00745538	1
ENSMUSG00000049323.8	Smcr8	1.85791	-0.477877	0.181009	7.12748	0.00759115	1
ENSMUSG00000004393.10	Ddx56	2.64593	0.547472	0.205655	7.02909	0.00801959	1
ENSMUSG00000028917.14	Plekhm2	2.82886	0.446049	0.170126	6.99741	0.00816277	1
ENSMUSG00000015759.10	Cnih1	6.88951	0.219765	0.0829684	6.97594	0.00826128	1
ENSMUSG00000020734.13	Grin2c	1.62739	0.542627	0.212559	6.96913	0.0082928	1
ENSMUSG00000035045.17	Zc3h12b	1.69728	-1.01139	0.376191	6.96315	0.00832055	1
ENSMUSG00000078566.8	Bnip3	4.66379	-0.304621	0.115355	6.93386	0.00845791	1
ENSMUSG00000095567.7	Noc2l	3.07217	0.34659	0.132755	6.90762	0.00858291	1
ENSMUSG00000055003.14	Lrtm2	1.67067	0.467765	0.179724	6.87588	0.00873666	1
ENSMUSG00000030505.17	Prmt3	1.74943	-0.479885	0.188756	6.85358	0.0088464	1
ENSMUSG00000066057.6	Gm1976	1.74323	0.386301	0.15255	6.73624	0.00944737	1
ENSMUSG00000052298.12	Cdc42se2	13.3758	-0.205771	0.0796574	6.73089	0.00947576	1
ENSMUSG00000020903.13	Stx8	2.92434	0.347664	0.134352	6.71387	0.00956661	1
ENSMUSG00000038331.15	Satb2	1.15949	0.710397	0.282801	6.69009	0.00969503	1
ENSMUSG00000031785.15	Adgrg1	4.71119	0.391163	0.151402	6.67152	0.00979654	1
ENSMUSG00000052512.17	Nav2	3.15385	0.467939	0.181757	6.65874	0.00986709	1
ENSMUSG00000030881.15	Arfip2	2.85397	0.354634	0.139878	6.63052	0.0100246	1
ENSMUSG00000000339.14	Rtca	6.97695	-0.251999	0.0981086	6.61884	0.0100905	1
ENSMUSG00000030223.14	Ptpro	2.78504	0.345937	0.134959	6.60906	0.0101461	1
ENSMUSG00000019726.10	Lyst	2.50479	0.648004	0.259894	6.59263	0.0102402	1
ENSMUSG00000060950.11	Trmt61a	1.72535	0.455871	0.179638	6.53745	0.0105627	1
ENSMUSG00000037085.7	Trmt12	1.82658	0.436664	0.172761	6.50269	0.0107712	1
ENSMUSG00000023169.14	Slc38a1	8.96944	0.408965	0.159394	6.49861	0.0107959	1
ENSMUSG00000097312.1	Gm26870	166.303	1.16058	0.404147	6.49803	0.0107994	1
ENSMUSG00000020898.18	Ctc1	5.26522	0.674873	0.260247	6.48817	0.0108595	1
ENSMUSG00000013833.15	Med16	3.50838	0.340427	0.134772	6.46949	0.0109742	1
ENSMUSG00000021069.16	Pygl	0.753019	0.686304	0.265629	6.46622	0.0109944	1
ENSMUSG00000041959.14	S100a10	5.12874	0.301928	0.118077	6.46312	0.0110136	1
ENSMUSG00000019966.17	Kitl	2.51436	0.410778	0.164511	6.40961	0.0113504	1
ENSMUSG00000046756.10	Mrps7	6.86592	0.233234	0.0921105	6.4	0.0114121	1
ENSMUSG00000062691.10	Cebpzos	4.30561	0.255769	0.101257	6.38536	0.0115065	1
ENSMUSG00000050640.16	Tmem150c	1.87102	0.415473	0.164974	6.37917	0.0115468	1
ENSMUSG00000085133.2	B930095G15Rik	2.70102	0.361873	0.143874	6.32167	0.0119271	1
ENSMUSG00000068580.11	Zfyve19	1.34812	-0.462178	0.189263	6.30885	0.0120137	1
ENSMUSG00000047777.9	Phf13	0.969336	0.542896	0.223606	6.28889	0.0121497	1
ENSMUSG00000033364.13	Usp37	1.9604	0.428602	0.17438	6.2522	0.0124039	1
ENSMUSG00000027822.16	Slc33a1	0.852387	0.475132	0.199329	6.24215	0.0124745	1
ENSMUSG00000042082.6	Arsb	2.67878	0.392351	0.159933	6.22653	0.012585	1
ENSMUSG00000064145.12	Arih2	2.01355	0.399909	0.165543	6.09425	0.0135623	1
ENSMUSG00000028563.16	Tm2d1	3.70883	-0.28134	0.114547	6.0456	0.013941	1
ENSMUSG00000033970.15	Rfc3	3.0595	-0.354531	0.147201	6.01016	0.0142238	1
ENSMUSG00000005583.16	Mef2c	26.8659	0.211905	0.0870364	5.99377	0.0143565	1
ENSMUSG00000056429.4	Tgoln1	3.51138	0.298253	0.122797	5.98541	0.0144247	1
ENSMUSG00000001911.16	Nfix	9.92039	0.251074	0.10343	5.98152	0.0144565	1
ENSMUSG00000018428.15	Akap1	2.3489	0.368322	0.152154	5.94241	0.0147808	1
ENSMUSG00000021103.12	Mnat1	2.31216	-0.399426	0.166603	5.94159	0.0147876	1
ENSMUSG00000002107.18	Celf2	32.9774	0.132613	0.0547357	5.92362	0.0149393	1
ENSMUSG00000035228.15	Ccdc106	6.34216	-0.272047	0.113284	5.89194	0.0152103	1
ENSMUSG00000043207.10	Zmpste24	1.15582	0.430553	0.184182	5.81388	0.0159002	1
ENSMUSG00000102117.1	Rpsa-ps1	0.800858	0.617593	0.258807	5.81002	0.0159351	1
ENSMUSG00000002968.8	Med25	6.00518	0.248142	0.103781	5.7634	0.0163634	1
ENSMUSG00000109536.1	9330162G02Rik	1.66284	0.503483	0.215775	5.75551	0.016437	1
ENSMUSG00000020610.16	Amz2	5.42332	0.222933	0.0929921	5.74437	0.0165416	1
ENSMUSG00000061808.3	Ttr	29.0262	1.52816	0.485711	5.73754	0.0166061	1
ENSMUSG00000030811.14	Fbxl19	2.02342	0.391581	0.164144	5.73038	0.0166739	1
ENSMUSG00000024426.17	Atat1	5.46803	0.267827	0.111687	5.70144	0.016951	1
ENSMUSG00000029446.14	Psph	3.34475	0.305659	0.129136	5.69857	0.0169787	1
ENSMUSG00000022861.16	Dgkg	2.06403	-0.410402	0.172114	5.68963	0.0170654	1
ENSMUSG00000062209.15	Erbb4	2.54862	0.354284	0.15022	5.67978	0.0171615	1
ENSMUSG00000025509.15	Pnpla2	0.946499	0.51605	0.228105	5.67842	0.0171748	1
ENSMUSG00000024948.14	Map4k2	1.24593	-0.536535	0.232685	5.67099	0.0172477	1
ENSMUSG00000028826.14	Tmem57	5.6462	0.246197	0.103561	5.66495	0.0173072	1
ENSMUSG00000049076.9	Acap2	6.13737	-0.569372	0.231375	5.64844	0.0174709	1
ENSMUSG00000060002.14	Chpt1	2.91825	0.301698	0.129378	5.64123	0.0175429	1
ENSMUSG00000035686.8	Thrsp	1.15343	0.537213	0.242344	5.62706	0.0176852	1
ENSMUSG00000026872.17	Zeb2	6.58031	0.2587	0.110271	5.55082	0.018472	1
ENSMUSG00000035226.5	Rims4	2.71541	0.358735	0.154171	5.48126	0.0192214	1
ENSMUSG00000042729.10	Wdr74	1.52424	0.502489	0.213554	5.47922	0.0192439	1
ENSMUSG00000021268.17	Meg3	29.2256	0.271529	0.114921	5.46735	0.019375	1
ENSMUSG00000027203.15	Dut	5.07636	-0.231648	0.099529	5.4619	0.0194355	1
ENSMUSG00000071753.11	C230004F18Rik	0.728819	-0.61682	0.285338	5.45543	0.0195076	1
ENSMUSG00000036422.10	Pcdh8	1.22138	0.452146	0.19436	5.43949	0.0196864	1
ENSMUSG00000095547.1	Gm10719	7.96896	1.83273	0.694226	5.36372	0.0205599	1
ENSMUSG00000021124.13	Vti1b	13.7663	-0.150254	0.065207	5.34059	0.0208344	1
ENSMUSG00000044148.6	1810030O07Rik	1.02905	0.474017	0.212758	5.33464	0.0209057	1
ENSMUSG00000063434.5	Sorcs3	2.69786	0.399345	0.175687	5.28459	0.021515	1
ENSMUSG00000032554.15	Trf	9.61708	0.347327	0.153399	5.28109	0.0215583	1
ENSMUSG00000096385.7	Gm11168	10.2128	1.75981	0.690291	5.27491	0.0216349	1
ENSMUSG00000026526.14	Fh1	13.4904	-0.197001	0.0863247	5.24084	0.0220626	1
ENSMUSG00000025503.5	Taldo1	20.7331	0.135891	0.0594884	5.22366	0.0222816	1
ENSMUSG00000062116.10	Zfp954	1.02689	-0.501629	0.230967	5.1563	0.0231622	1
ENSMUSG00000037990.18	Sh3rf3	2.00454	0.343088	0.151694	5.15374	0.0231963	1
ENSMUSG00000010307.7	Tmem86a	1.04957	0.496038	0.225863	5.14797	0.0232736	1
ENSMUSG00000022064.9	Pibf1	0.872365	-0.510672	0.240868	5.13105	0.0235016	1
ENSMUSG00000027487.11	Cdk5rap1	0.9504	-0.50013	0.233748	5.10155	0.0239045	1
ENSMUSG00000037270.17	4932438A13Rik	8.67115	0.245796	0.109972	5.09358	0.0240145	1
ENSMUSG00000000346.8	Dazap2	4.82147	-0.273089	0.120381	5.08879	0.024081	1
ENSMUSG00000062184.11	Hs6st2	5.0318	0.207027	0.0919948	5.08734	0.0241011	1
ENSMUSG00000023909.3	Paqr4	4.10854	0.313247	0.138868	5.0804	0.0241978	1
ENSMUSG00000045664.4	Cdc42ep2	1.27261	0.428385	0.198961	5.02029	0.025052	1
ENSMUSG00000025892.15	Gria4	2.73168	0.312025	0.141438	5.01302	0.0251574	1
ENSMUSG00000060098.11	Prmt7	4.46909	-0.246804	0.110598	5.01159	0.0251782	1
ENSMUSG00000027165.16	B230118H07Rik	4.87966	-0.226814	0.101455	5.00612	0.0252578	1
ENSMUSG00000035960.13	Apex1	6.89003	-0.203339	0.0908521	5.0004	0.0253414	1
ENSMUSG00000037984.9	Neurod6	2.84644	0.430482	0.19407	4.99762	0.0253822	1
ENSMUSG00000036181.2	Hist1h1c	1.82916	-0.492424	0.226005	4.9976	0.0253825	1
ENSMUSG00000078970.5	Wdr92	0.899552	-0.482213	0.227673	4.96731	0.0258308	1
ENSMUSG00000015747.5	Vps45	3.54833	0.307708	0.139283	4.96132	0.0259204	1
ENSMUSG00000045316.4	Fahd1	1.12544	-0.417591	0.190209	4.92405	0.0264853	1
ENSMUSG00000030279.15	C2cd5	1.89078	0.434568	0.202145	4.91503	0.026624	1
ENSMUSG00000034926.3	Dhcr24	7.68433	0.224397	0.101841	4.90143	0.0268344	1
ENSMUSG00000071528.3	Usmg5	48.1343	-0.0973061	0.0440153	4.87151	0.0273036	1
ENSMUSG00000039886.8	Tmem120a	1.91399	0.411323	0.18672	4.87046	0.0273202	1
ENSMUSG00000015714.11	Cers2	2.34468	0.325589	0.150782	4.8636	0.0274291	1
ENSMUSG00000041757.15	Plekha6	1.7393	0.406457	0.188887	4.86066	0.0274758	1
ENSMUSG00000019295.8	Tmem129	1.06076	-0.481051	0.223635	4.85562	0.0275562	1
ENSMUSG00000032131.15	Abcg4	1.23001	-0.413026	0.191428	4.83979	0.0278103	1
ENSMUSG00000026603.13	Smyd2	4.17896	0.291996	0.132294	4.83621	0.0278681	1
ENSMUSG00000078348.4	Sf3b5	11.0249	-0.160717	0.0730986	4.82813	0.027999	1
ENSMUSG00000048490.13	Nrip1	6.39819	0.249217	0.114316	4.82587	0.0280357	1
ENSMUSG00000024513.16	Mbd2	1.02912	-0.418803	0.194698	4.81265	0.0282516	1
ENSMUSG00000024346.5	Pfdn1	11.6231	-0.211849	0.0966266	4.8087	0.0283165	1
ENSMUSG00000020063.16	Sirt1	0.521781	0.557548	0.266581	4.80133	0.0284378	1
ENSMUSG00000048550.17	Thnsl1	1.31494	-0.426196	0.201516	4.79494	0.0285434	1
ENSMUSG00000035139.14	Secisbp2	2.03706	-0.386966	0.179357	4.78012	0.0287902	1
ENSMUSG00000040356.16	Skiv2l	6.7907	0.256942	0.117748	4.74861	0.0293219	1
ENSMUSG00000028843.8	Sh3bgrl3	22.0179	0.163358	0.0744356	4.74605	0.0293656	1
ENSMUSG00000026288.14	Inpp5d	0.600695	-0.554924	0.269164	4.74445	0.0293929	1
ENSMUSG00000086503.3	Xist	1.45084	0.900039	0.383982	4.73818	0.0295002	1
ENSMUSG00000084845.9	Tmem240	1.43033	0.401125	0.186423	4.73778	0.029507	1
ENSMUSG00000047361.15	Gm973	0.903186	-0.500053	0.249585	4.73308	0.0295879	1
ENSMUSG00000066278.6	Vps37b	3.2915	-0.294371	0.135946	4.72917	0.0296552	1
ENSMUSG00000028945.9	Rheb	13.8654	-0.144115	0.0666355	4.71701	0.0298657	1
ENSMUSG00000038042.9	Ptpdc1	1.26508	0.425617	0.202336	4.70587	0.0300598	1
ENSMUSG00000051504.18	Siglech	1.76661	0.371469	0.175428	4.69456	0.0302583	1
ENSMUSG00000018651.14	Tada2a	2.16601	0.502745	0.231508	4.69129	0.0303159	1
ENSMUSG00000014856.12	Tmem208	4.9423	0.278823	0.128526	4.69083	0.030324	1
ENSMUSG00000022433.18	Csnk1e	14.2024	0.146947	0.0680308	4.68991	0.0303402	1
ENSMUSG00000018449.12	Rpain	1.64325	-0.353126	0.167446	4.67041	0.0306867	1
ENSMUSG00000015711.8	Prune	1.84485	0.360587	0.166843	4.66587	0.0307678	1
ENSMUSG00000020121.15	Srgap1	7.98198	0.207837	0.0964961	4.66281	0.0308227	1
ENSMUSG00000087497.7	2810001G20Rik	2.0651	0.325777	0.152693	4.65455	0.0309714	1
ENSMUSG00000018347.16	Zkscan6	0.546783	-0.517743	0.261313	4.64304	0.0311797	1
ENSMUSG00000043872.14	Zmym1	1.37325	-0.39459	0.190149	4.62232	0.0315585	1
ENSMUSG00000014177.10	Tvp23b	1.8578	0.356718	0.167926	4.60679	0.0318456	1
ENSMUSG00000074582.10	Arfgef2	1.6197	0.38734	0.189655	4.59563	0.0320535	1
ENSMUSG00000022248.14	Rad1	1.35505	-0.399059	0.190368	4.57593	0.0324242	1
ENSMUSG00000039210.16	Gpatch2	0.847082	0.531644	0.270023	4.56993	0.0325379	1
ENSMUSG00000029648.13	Flt1	2.54201	0.453584	0.212748	4.54648	0.0329865	1
ENSMUSG00000024993.15	Fam45a	1.50483	-0.415534	0.199788	4.53934	0.0331243	1
ENSMUSG00000095891.7	Gm10717	21.5642	1.62878	0.599169	4.52585	0.0333865	1
ENSMUSG00000022744.12	Cldnd1	4.27813	0.226223	0.106618	4.52351	0.0334321	1
ENSMUSG00000032679.12	Cd59a	1.08843	0.496801	0.244921	4.51575	0.0335841	1
ENSMUSG00000003662.10	Ciao1	3.87999	-0.256531	0.121122	4.51278	0.0336425	1
ENSMUSG00000002546.16	Golga2	4.10917	-0.2637	0.125029	4.49259	0.034042	1
ENSMUSG00000028444.17	Cntfr	0.966992	-0.471413	0.228726	4.49077	0.0340784	1
ENSMUSG00000066724.3	Gm10175	0.686601	0.577043	0.289339	4.49022	0.0340892	1
ENSMUSG00000036699.12	Zcchc12	8.3839	-0.20562	0.097392	4.4902	0.0340896	1
ENSMUSG00000024947.16	Men1	2.8366	0.309464	0.145467	4.48798	0.0341339	1
ENSMUSG00000031628.9	Casp3	6.55899	0.201482	0.0952002	4.45662	0.0347662	1
ENSMUSG00000051515.9	Fam181b	1.73002	-0.350485	0.168948	4.45376	0.0348246	1
ENSMUSG00000047710.8	Champ1	1.90305	0.357231	0.169321	4.45215	0.0348574	1
ENSMUSG00000023055.9	Calcoco1	1.22817	-0.425623	0.20639	4.44967	0.0349079	1
ENSMUSG00000059689.14	Zfp637	5.00574	0.231435	0.110048	4.44253	0.0350542	1
ENSMUSG00000035268.14	Pkig	12.5222	-0.159172	0.075475	4.43387	0.0352325	1
ENSMUSG00000015474.16	Ppt2	1.30621	0.410938	0.200554	4.433	0.0352506	1
ENSMUSG00000020333.17	Acsl6	6.44687	0.19143	0.0911437	4.42932	0.0353267	1
ENSMUSG00000039328.10	Rnf122	1.37035	0.353243	0.17637	4.42335	0.0354503	1
ENSMUSG00000046573.6	Lyrm4	1.8899	0.320506	0.153911	4.41546	0.0356146	1
ENSMUSG00000068823.10	Csde1	18.9011	0.153803	0.0733869	4.41315	0.035663	1
ENSMUSG00000031505.11	Carkd	8.22589	-0.210271	0.0999018	4.41022	0.0357243	1
ENSMUSG00000017405.14	Nek8	0.71432	-0.681207	0.355509	4.4062	0.0358084	1
ENSMUSG00000019146.2	Cacng2	4.55343	0.211692	0.10087	4.40587	0.0358156	1
ENSMUSG00000030615.12	Tmem126a	4.6004	-0.215615	0.102966	4.39533	0.0360374	1
ENSMUSG00000032182.14	Yipf2	0.775494	-0.427254	0.209167	4.38874	0.0361769	1
ENSMUSG00000070934.6	Rraga	8.01587	-0.185684	0.0888285	4.37743	0.0364179	1
ENSMUSG00000025792.9	Slc25a10	0.971063	0.453707	0.227484	4.35751	0.0368461	1
ENSMUSG00000040035.14	Disp2	4.24589	-0.289924	0.137848	4.35233	0.0369584	1
ENSMUSG00000028964.14	Park7	41.8299	0.43333	0.20225	4.34999	0.0370091	1
ENSMUSG00000027544.16	Nfatc2	2.28734	0.460856	0.22581	4.34322	0.0371566	1
ENSMUSG00000019261.2	Map1s	3.31367	0.288582	0.1383	4.33725	0.0372872	1
ENSMUSG00000042834.14	Nrep	18.6594	0.154183	0.0747216	4.31131	0.0378598	1
ENSMUSG00000061718.12	Ppp1r1b	76.0917	-0.129854	0.0622408	4.3065	0.0379669	1
ENSMUSG00000003458.12	Ncstn	2.49971	0.32509	0.157689	4.27962	0.038572	1
ENSMUSG00000031197.11	Vbp1	6.02453	-0.247548	0.120283	4.27903	0.0385853	1
ENSMUSG00000091803.7	Cox16	1.35226	-0.491959	0.251562	4.27836	0.0386007	1
ENSMUSG00000086040.8	Wipf3	4.27263	-0.234485	0.112723	4.2631	0.0389487	1
ENSMUSG00000026839.16	Upp2	1.64454	-0.367642	0.178121	4.2579	0.0390681	1
ENSMUSG00000027188.8	Pamr1	0.810163	-0.499897	0.247588	4.25243	0.0391942	1
ENSMUSG00000066441.14	Rdh11	2.23813	0.340955	0.164768	4.24975	0.0392562	1
ENSMUSG00000101609.1	Kcnq1ot1	1.88651	0.678032	0.315131	4.239	0.0395055	1
ENSMUSG00000040811.15	Eml2	5.04604	-0.231365	0.112876	4.23242	0.0396588	1
ENSMUSG00000037525.4	Bcdin3d	0.623229	0.492766	0.247684	4.21853	0.0399849	1
ENSMUSG00000018547.8	Pip4k2b	7.05546	-0.208809	0.102053	4.21404	0.0400907	1
ENSMUSG00000020238.14	Ncln	2.71286	0.346878	0.168711	4.20596	0.0402821	1
ENSMUSG00000014554.13	Dguok	3.34743	0.266379	0.129741	4.2026	0.0403621	1
ENSMUSG00000022748.7	Cmss1	1.40569	-0.482229	0.248024	4.20141	0.0403903	1
ENSMUSG00000019961.16	Tmpo	2.76109	-0.407567	0.20705	4.20099	0.0404004	1
ENSMUSG00000027782.10	Kpna4	3.83248	0.307508	0.151261	4.19597	0.0405201	1
ENSMUSG00000045034.12	Ankrd34b	0.83767	-0.457592	0.232368	4.18216	0.0408516	1
ENSMUSG00000037622.14	Wdtc1	3.86397	0.282457	0.140388	4.18017	0.0408995	1
ENSMUSG00000001127.12	Araf	8.26414	-0.171505	0.0840514	4.17631	0.0409929	1
ENSMUSG00000021668.14	Polk	0.692374	-0.55711	0.29834	4.17202	0.0410968	1
ENSMUSG00000021819.10	Zswim8	3.80682	0.255054	0.125214	4.17172	0.0411039	1
ENSMUSG00000057388.9	Mrpl18	8.78675	-0.172666	0.0852538	4.15755	0.0414492	1
ENSMUSG00000021670.14	Hmgcr	11.5314	0.165717	0.081777	4.15192	0.0415873	1
ENSMUSG00000022865.13	Cxadr	7.59981	0.233941	0.114947	4.15141	0.0416	1
ENSMUSG00000035914.10	Cd276	0.58435	-0.514698	0.272191	4.1506	0.0416198	1
ENSMUSG00000019210.10	Atp6v1e1	29.6984	-0.0932693	0.0456929	4.14921	0.041654	1
ENSMUSG00000046139.7	Patl1	1.45447	-0.460193	0.233646	4.14684	0.0417122	1
ENSMUSG00000061080.11	Lsamp	13.751	0.147883	0.0728424	4.1433	0.0417996	1
ENSMUSG00000044469.7	Tnfaip8l1	0.83742	-0.463693	0.245473	4.13913	0.0419027	1
ENSMUSG00000045248.5	Med26	0.896604	-0.473115	0.253162	4.13432	0.042022	1
ENSMUSG00000071547.3	Nt5dc2	2.47315	0.331537	0.162276	4.1343	0.0420224	1
ENSMUSG00000042616.7	Oscp1	3.49316	-0.259648	0.128485	4.13159	0.0420899	1
ENSMUSG00000022253.14	Nadk2	2.36476	0.343762	0.17162	4.12891	0.0421566	1
ENSMUSG00000002017.9	Fam98a	1.94559	-0.30978	0.155763	4.12669	0.0422119	1
ENSMUSG00000055670.14	Zzef1	4.02258	0.256456	0.126805	4.12486	0.0422574	1
ENSMUSG00000020638.7	Cmpk2	1.31714	0.358865	0.182703	4.12214	0.0423254	1
ENSMUSG00000078671.11	Chd2	3.13233	0.285744	0.142159	4.11912	0.0424012	1
ENSMUSG00000073725.8	Lmbrd1	3.69	0.217489	0.10888	4.10196	0.0428335	1
ENSMUSG00000028124.15	Gclm	5.83312	0.20898	0.103957	4.09104	0.0431112	1
ENSMUSG00000039678.12	Tbc1d13	1.95071	0.30755	0.152662	4.06972	0.0436586	1
ENSMUSG00000024456.16	Diaph1	2.24713	0.342472	0.17156	4.06943	0.0436659	1
ENSMUSG00000020387.15	Jade2	1.39144	0.44046	0.233844	4.06154	0.0438705	1
ENSMUSG00000037111.9	Setd7	3.27447	0.311016	0.159316	4.06013	0.043907	1
ENSMUSG00000038301.15	Snx10	8.73588	-0.190048	0.0951059	4.03393	0.044594	1
ENSMUSG00000026933.17	Camsap1	10.7626	0.185808	0.0933455	4.03245	0.0446332	1
ENSMUSG00000038121.6	Fam210a	1.64044	-0.329534	0.16658	4.03033	0.0446891	1
ENSMUSG00000076617.9	Ighm	0.950426	-0.451498	0.226865	4.02753	0.0447634	1
ENSMUSG00000052516.17	Robo2	8.2918	0.171363	0.0855151	4.01638	0.0450603	1
ENSMUSG00000035849.14	Krt222	1.91706	-0.352903	0.176418	4.01286	0.0451544	1
ENSMUSG00000036026.15	Tmem63b	4.05718	0.259252	0.129413	4.00285	0.0454234	1
ENSMUSG00000026317.7	Cln8	1.35147	0.360004	0.183138	3.99991	0.0455026	1
ENSMUSG00000002346.16	Slc25a42	0.667819	-0.501571	0.257753	3.99523	0.0456293	1
ENSMUSG00000039230.14	Tbcd	2.85547	-0.292182	0.146747	3.99481	0.0456405	1
ENSMUSG00000019373.11	Cops3	4.09648	-0.227262	0.114481	3.99198	0.0457172	1
ENSMUSG00000022358.6	Fbxo32	1.62917	0.352962	0.180838	3.9803	0.0460355	1
ENSMUSG00000047037.5	Nipa1	3.59581	0.217404	0.10991	3.97285	0.0462394	1
ENSMUSG00000028552.13	Eps15	5.96462	-0.239389	0.120097	3.96668	0.0464092	1
ENSMUSG00000021552.6	Gkap1	2.02535	-0.29787	0.151738	3.96545	0.046443	1
ENSMUSG00000048696.10	Mex3d	1.67902	0.334547	0.167848	3.96496	0.0464567	1
ENSMUSG00000041037.8	Irgq	7.11717	0.184971	0.0935741	3.95694	0.0466784	1
ENSMUSG00000049536.5	Tceal1	1.99424	-0.319695	0.163229	3.95483	0.0467371	1
ENSMUSG00000032936.13	Camkv	35.9098	0.13966	0.0705201	3.9547	0.0467407	1
ENSMUSG00000027253.15	Lrp4	1.8613	0.44673	0.228886	3.95436	0.0467501	1
ENSMUSG00000025558.15	Dock9	3.96903	0.295334	0.149577	3.95065	0.0468534	1
ENSMUSG00000019846.11	Lama4	0.731383	0.522304	0.261039	3.94757	0.0469392	1
ENSMUSG00000096795.4	Zfp433	1.06925	-0.432136	0.226597	3.9406	0.047134	1
ENSMUSG00000052430.15	Bmpr1b	0.899785	0.425405	0.229018	3.94048	0.0471373	1
ENSMUSG00000040907.15	Atp1a3	30.9611	0.132424	0.0667483	3.93996	0.0471519	1
ENSMUSG00000057098.14	Ebf1	5.20674	-0.288078	0.147024	3.93893	0.0471809	1
ENSMUSG00000026095.15	Asnsd1	1.03495	0.374936	0.191288	3.93455	0.0473038	1
ENSMUSG00000027220.2	Syt13	3.839	-0.234589	0.118376	3.93114	0.0473999	1
ENSMUSG00000038481.12	Cdk19	5.18601	0.271496	0.137634	3.92832	0.0474794	1
ENSMUSG00000029071.16	Dvl1	1.64907	0.336216	0.170408	3.92284	0.0476344	1
ENSMUSG00000092558.3	Med20	0.748795	-0.429903	0.227004	3.91107	0.047969	1
ENSMUSG00000010914.10	Pdhx	4.16385	-0.242589	0.123403	3.90959	0.0480114	1
ENSMUSG00000022560.8	Slc52a2	0.686934	-0.465949	0.244365	3.90945	0.0480154	1
ENSMUSG00000008301.11	Phax	8.56679	-0.183081	0.0930668	3.90222	0.0482223	1
ENSMUSG00000031217.8	Efnb1	1.32662	0.420194	0.212854	3.90115	0.0482532	1
ENSMUSG00000096199.1	Ptrhd1	3.32539	0.227092	0.114767	3.89953	0.0482997	1
ENSMUSG00000042558.16	Adprhl2	3.62145	0.254336	0.128821	3.89678	0.0483789	1
ENSMUSG00000045284.9	Dcaf12l1	4.53305	-0.229534	0.116427	3.89428	0.0484507	1
ENSMUSG00000026553.17	Copa	8.31036	0.193296	0.0988973	3.89309	0.0484852	1
ENSMUSG00000051674.14	Dcun1d4	4.55372	-0.286113	0.146003	3.88555	0.0487034	1
ENSMUSG00000019822.12	Smpd2	1.71555	0.342216	0.173673	3.8747	0.049019	1
ENSMUSG00000006276.9	Eps15l1	1.03253	0.348119	0.182536	3.86972	0.0491648	1
ENSMUSG00000037761.16	Actr5	1.01665	0.500137	0.253766	3.86626	0.0492661	1
ENSMUSG00000045994.16	B3gat1	4.75554	0.188913	0.096439	3.84515	0.04989	1
ENSMUSG00000040658.6	Dnph1	0.696639	0.4472	0.240185	3.84097	0.0500144	1
ENSMUSG00000029283.17	Cdc7	1.34005	-0.428673	0.236969	3.83366	0.0502332	1
ENSMUSG00000022656.15	Nectin3	1.50528	0.363735	0.185292	3.82857	0.050386	1
ENSMUSG00000047428.14	Dlk2	0.872988	0.410286	0.217735	3.82431	0.0505143	1
ENSMUSG00000063142.13	Kcnma1	5.08789	0.194809	0.0999158	3.82175	0.0505914	1
ENSMUSG00000034259.7	Exosc4	6.25862	-0.192167	0.0982093	3.81717	0.0507298	1
ENSMUSG00000040797.16	Iqsec3	3.25713	-0.260772	0.134384	3.81596	0.0507664	1
ENSMUSG00000035901.14	Dennd5a	9.35037	0.199889	0.102685	3.81362	0.0508375	1
ENSMUSG00000020949.8	Fkbp3	38.7988	-0.127916	0.0652584	3.81327	0.0508482	1
ENSMUSG00000024065.7	Ehd3	4.4167	-0.218552	0.111977	3.81281	0.0508622	1
ENSMUSG00000051335.5	Gfod1	2.18099	0.34021	0.176767	3.80904	0.0509766	1
ENSMUSG00000030538.15	Cib1	2.56129	0.333644	0.171486	3.80841	0.0509959	1
ENSMUSG00000038780.14	Smurf1	2.51377	0.282388	0.145448	3.80075	0.0512296	1
ENSMUSG00000021696.8	Elovl7	1.3553	0.338126	0.18639	3.7998	0.0512587	1
ENSMUSG00000039349.5	C130074G19Rik	0.818771	-0.484989	0.258831	3.79146	0.0515147	1
ENSMUSG00000049148.8	Plcxd3	2.68064	-0.294153	0.152141	3.79117	0.0515237	1
ENSMUSG00000005054.6	Cstb	6.69434	0.189227	0.0969458	3.78787	0.0516252	1
ENSMUSG00000068134.13	Zfp120	0.981298	0.425318	0.227252	3.78629	0.051674	1
ENSMUSG00000025962.15	Fastkd2	0.784474	-0.475912	0.256025	3.78592	0.0516854	1
ENSMUSG00000069135.11	Fgfr1op	0.675394	-0.497114	0.274061	3.78532	0.0517041	1
ENSMUSG00000024059.9	Clip4	5.18964	-0.213239	0.109838	3.78405	0.0517432	1
ENSMUSG00000026442.14	Nfasc	12.9117	0.183865	0.0950328	3.77938	0.0518877	1
ENSMUSG00000032621.8	Srek1	4.34381	0.210995	0.109197	3.77904	0.0518983	1
ENSMUSG00000022892.10	App	47.8558	0.136657	0.0702751	3.77767	0.051941	1
ENSMUSG00000006390.15	Elovl1	1.60892	0.38354	0.210502	3.77644	0.0519791	1
ENSMUSG00000038028.9	Tigar	2.07889	-0.297717	0.1527	3.7721	0.0521141	1
ENSMUSG00000009030.14	Pdcl	1.13031	-0.46073	0.250181	3.76445	0.0523532	1
ENSMUSG00000028706.14	Nsun4	0.97581	-0.46811	0.253109	3.75446	0.0526669	1
ENSMUSG00000028519.16	Dab1	7.26915	0.206646	0.106711	3.75349	0.0526973	1
ENSMUSG00000030592.17	Ryr1	0.997104	0.452411	0.246667	3.74546	0.0529511	1
ENSMUSG00000043154.15	Ppp2r3a	6.08175	0.212627	0.110697	3.73395	0.0533171	1
ENSMUSG00000023050.8	Map3k12	4.032	0.259364	0.135613	3.72894	0.0534774	1
ENSMUSG00000025260.10	Hsd17b10	6.57244	0.181272	0.0939236	3.72661	0.0535518	1
ENSMUSG00000031534.15	Smim19	2.26085	-0.267779	0.139702	3.72154	0.0537148	1
ENSMUSG00000009293.17	Ube2g2	3.41256	0.273327	0.141087	3.70846	0.0541372	1
ENSMUSG00000014606.14	Slc25a11	12.9419	-0.124399	0.0646903	3.70782	0.0541582	1
ENSMUSG00000047989.11	Ino80c	1.21302	-0.425895	0.22908	3.70742	0.0541711	1
ENSMUSG00000017631.18	Abr	21.2592	-0.144641	0.0759013	3.70565	0.0542285	1
ENSMUSG00000013646.17	Sh3bp5l	2.21392	0.261694	0.137245	3.70283	0.0543201	1
ENSMUSG00000019923.13	Zwint	25.7907	-0.107176	0.0556498	3.69912	0.0544411	1
ENSMUSG00000056158.14	Car10	1.64471	-0.361896	0.187698	3.69395	0.05461	1
ENSMUSG00000073987.4	Ggh	1.27856	-0.384995	0.203373	3.69289	0.054645	1
ENSMUSG00000031358.17	Msl3	1.25338	-0.349744	0.186757	3.67673	0.0551771	1
ENSMUSG00000020027.18	Socs2	3.62256	-0.231444	0.122972	3.67207	0.0553316	1
ENSMUSG00000036264.9	Fstl4	1.76461	0.326504	0.175023	3.67021	0.0553932	1
ENSMUSG00000025981.13	Coq10b	1.85551	-0.306578	0.162272	3.67005	0.0553986	1
ENSMUSG00000008489.18	Elavl2	4.48545	0.220596	0.115573	3.66275	0.0556416	1
ENSMUSG00000021236.16	Entpd5	0.852127	0.438014	0.2449	3.65178	0.0560093	1
ENSMUSG00000030407.2	Qpctl	1.04336	0.391672	0.21027	3.64918	0.0560968	1
ENSMUSG00000055254.14	Ntrk2	21.892	0.130543	0.0686721	3.64591	0.0562072	1
ENSMUSG00000024091.8	Vapa	14.2145	-0.219478	0.113695	3.63621	0.0565356	1
ENSMUSG00000032968.4	Inha	1.02414	-0.393121	0.215231	3.63099	0.056713	1
ENSMUSG00000039607.15	Rbms3	2.50178	0.269486	0.141442	3.63067	0.056724	1
ENSMUSG00000047098.17	Rnf31	1.68021	-0.365392	0.196648	3.62319	0.0569794	1
ENSMUSG00000032040.15	Dcps	2.0959	-0.282903	0.149798	3.62292	0.0569889	1
ENSMUSG00000024007.14	Ppil1	3.68837	-0.223689	0.117881	3.61681	0.0571986	1
ENSMUSG00000058833.11	2810428I15Rik	16.1033	-0.117024	0.061759	3.61135	0.0573867	1
ENSMUSG00000052727.5	Map1b	100.944	0.118549	0.0627099	3.60907	0.0574652	1
ENSMUSG00000036054.15	Sugp2	5.42558	0.22111	0.117308	3.60553	0.0575878	1
ENSMUSG00000056055.13	Sag	2.46325	0.439134	0.227224	3.60539	0.0575925	1
ENSMUSG00000073433.10	Arhgdig	15.7926	0.159285	0.0840045	3.59646	0.0579027	1
ENSMUSG00000032261.16	Sh3bgrl2	0.863565	-0.448393	0.238719	3.59415	0.0579834	1
ENSMUSG00000032002.9	Dcun1d5	4.75386	-0.219832	0.116048	3.59271	0.0580336	1
ENSMUSG00000041112.15	Elmo1	9.64544	0.175958	0.092658	3.58995	0.0581298	1
ENSMUSG00000043421.8	Hilpda	0.824401	-0.413147	0.230121	3.58977	0.0581363	1
ENSMUSG00000020785.17	Camkk1	3.24441	-0.239378	0.125563	3.58958	0.0581429	1
ENSMUSG00000029466.11	Anapc7	3.0299	0.282464	0.149999	3.58076	0.0584525	1
ENSMUSG00000030045.10	Mrpl19	3.95253	-0.202979	0.107806	3.57828	0.0585398	1
ENSMUSG00000029513.14	Prkab1	0.83785	0.436164	0.235763	3.57395	0.0586924	1
ENSMUSG00000029714.11	Gigyf1	2.01982	0.308575	0.16399	3.56841	0.0588885	1
ENSMUSG00000035596.14	Mboat7	3.87915	0.259895	0.138124	3.56593	0.0589768	1
ENSMUSG00000028937.14	Acot7	25.4084	0.106482	0.0561522	3.5622	0.0591095	1
ENSMUSG00000025950.16	Idh1	6.40139	0.211701	0.11283	3.56096	0.0591537	1
ENSMUSG00000001988.9	Npas1	1.16233	0.428671	0.229817	3.55881	0.0592301	1
ENSMUSG00000039714.8	Cplx3	1.62087	0.386316	0.219204	3.55425	0.0593933	1
ENSMUSG00000040490.4	Lrfn2	1.3277	0.429089	0.228988	3.54912	0.0595772	1
ENSMUSG00000028664.14	Ephb2	1.74288	0.396466	0.206489	3.54901	0.059581	1
ENSMUSG00000067430.7	Zfp763	1.13579	-0.48309	0.268679	3.53975	0.0599146	1
ENSMUSG00000070565.11	Rasal2	4.89477	-0.199962	0.106991	3.53814	0.0599726	1
ENSMUSG00000056260.15	Lrif1	1.93359	-0.264581	0.142517	3.53772	0.0599879	1
ENSMUSG00000040048.14	Ndufb10	35.0769	-0.0883063	0.0469264	3.53663	0.0600275	1
ENSMUSG00000038534.17	Osbpl7	0.504684	0.486294	0.273797	3.5335	0.0601408	1
ENSMUSG00000034463.3	Scara3	0.508761	0.466065	0.269367	3.53034	0.0602555	1
ENSMUSG00000025352.6	Gdf11	1.01526	0.402568	0.217926	3.52619	0.0604063	1
ENSMUSG00000030647.8	Ndufc2	29.8793	-0.105968	0.0564531	3.52507	0.0604472	1
ENSMUSG00000020922.11	Lsm12	5.74026	-0.273584	0.145892	3.51477	0.0608242	1
ENSMUSG00000039069.19	Mtg2	1.78095	-0.362279	0.196013	3.50983	0.0610056	1
ENSMUSG00000071379.1	Hpcal1	3.01807	-0.228689	0.12287	3.50143	0.0613158	1
ENSMUSG00000020413.11	Hus1	0.669321	-0.481041	0.267207	3.5003	0.0613578	1
ENSMUSG00000001062.17	Vps9d1	3.06737	-0.241459	0.1299	3.49316	0.061623	1
ENSMUSG00000021263.10	Degs2	0.870234	0.542156	0.316277	3.48542	0.0619116	1
ENSMUSG00000039682.12	Lap3	3.5532	0.253667	0.137621	3.48513	0.0619227	1
ENSMUSG00000022391.15	Rangap1	15.581	0.137447	0.0738527	3.48001	0.0621145	1
ENSMUSG00000049354.8	Dcaf7	9.58169	0.194942	0.105184	3.47784	0.062196	1
ENSMUSG00000032356.12	Rasgrf1	8.11336	-0.180496	0.0973905	3.47679	0.0622355	1
ENSMUSG00000022450.5	Ndufa6	28.0371	-0.0838643	0.0450536	3.47503	0.0623015	1
ENSMUSG00000036570.14	Fxyd1	5.70905	0.251629	0.13482	3.47288	0.0623826	1
ENSMUSG00000066613.14	Zfp932	0.679286	0.455434	0.261686	3.4574	0.0629693	1
ENSMUSG00000028670.14	Lypla2	4.06061	0.210036	0.112607	3.4572	0.0629768	1
ENSMUSG00000033006.9	Sox10	2.63334	0.256731	0.141232	3.45611	0.0630185	1
ENSMUSG00000073643.11	Wdfy1	3.0595	-0.214964	0.116195	3.45553	0.0630405	1
ENSMUSG00000084830.2	Gm14539	8.01212	-0.230167	0.122474	3.45546	0.0630434	1
ENSMUSG00000004268.11	Emg1	5.49343	-0.175312	0.0946193	3.45191	0.0631789	1
ENSMUSG00000068373.14	D430041D05Rik	7.76396	0.182328	0.0985018	3.45165	0.0631885	1
ENSMUSG00000058979.7	Cecr5	0.501603	-0.464806	0.264276	3.45079	0.0632216	1
ENSMUSG00000038178.16	Slc43a2	2.06753	0.299813	0.162696	3.44975	0.0632612	1
ENSMUSG00000018770.9	Atp5g3	40.8556	-0.0806063	0.043424	3.44626	0.0633952	1
ENSMUSG00000008153.11	Clstn3	8.1749	0.192174	0.103757	3.44318	0.0635132	1
ENSMUSG00000002812.4	Flii	3.45026	0.284119	0.153191	3.43583	0.0637965	1
ENSMUSG00000008575.17	Nfib	7.71963	0.190129	0.102876	3.43241	0.0639287	1
ENSMUSG00000031365.13	Zfp275	0.821564	0.489199	0.290502	3.43203	0.0639434	1
ENSMUSG00000030850.16	Ate1	6.2866	-0.206035	0.111798	3.42886	0.0640663	1
ENSMUSG00000025532.13	Crcp	4.13216	-0.216872	0.117731	3.42786	0.064105	1
ENSMUSG00000039713.16	Plekhg5	1.48649	-0.350807	0.19096	3.41411	0.0646413	1
ENSMUSG00000038150.7	Ormdl3	3.74387	0.245195	0.132234	3.41164	0.0647381	1
ENSMUSG00000022436.15	Sh3bp1	15.36	-0.133287	0.0722178	3.41133	0.0647504	1
ENSMUSG00000021938.11	Pspc1	2.9339	-0.300767	0.166726	3.4084	0.0648655	1
ENSMUSG00000000078.6	Klf6	2.91021	0.260024	0.140615	3.40272	0.0650891	1
ENSMUSG00000053080.10	2700081O15Rik	2.57294	0.268245	0.144972	3.40064	0.0651712	1
ENSMUSG00000054836.12	Elp6	1.46965	0.348313	0.189192	3.39915	0.06523	1
ENSMUSG00000002372.8	Ranbp3	3.34619	0.223601	0.121588	3.39413	0.0654291	1
ENSMUSG00000029705.17	Cux1	6.57599	0.208519	0.113749	3.39181	0.0655209	1
ENSMUSG00000074807.2	Gm10762	0.599435	0.44246	0.249399	3.39161	0.0655289	1
ENSMUSG00000031996.16	Aplp2	20.6997	0.136304	0.0739439	3.39118	0.0655461	1
ENSMUSG00000038530.11	Rgs4	22.1539	-0.116754	0.0637485	3.37277	0.0662824	1
ENSMUSG00000018339.11	Gpx3	1.36277	-0.408644	0.230561	3.36017	0.0667911	1
ENSMUSG00000039717.15	Ralyl	2.88514	0.296326	0.161999	3.35916	0.0668321	1
ENSMUSG00000026885.13	Ttll11	1.31832	-0.354576	0.194588	3.35812	0.0668744	1
ENSMUSG00000025766.14	D3Ertd751e	0.715972	0.451052	0.270484	3.35767	0.0668925	1
ENSMUSG00000090258.7	Churc1	4.54749	-0.244557	0.133879	3.35612	0.0669555	1
ENSMUSG00000018451.6	6330403K07Rik	22.5675	-0.112823	0.0616231	3.35392	0.0670451	1
ENSMUSG00000010663.4	Fads1	6.30587	0.190901	0.104137	3.34891	0.0672497	1
ENSMUSG00000039533.8	Mmd2	11.2558	0.195431	0.107601	3.3487	0.067258	1
ENSMUSG00000008036.11	Ap2s1	25.2174	0.117032	0.0635924	3.34776	0.0672966	1
ENSMUSG00000097195.8	Snhg5	2.0075	-0.263375	0.148545	3.3395	0.0676351	1
ENSMUSG00000078572.3	1810043H04Rik	5.78953	-0.171495	0.0941803	3.33294	0.0679055	1
ENSMUSG00000044894.14	Uqcrq	57.0617	0.0799626	0.0437701	3.33174	0.067955	1
ENSMUSG00000046480.5	Scn4b	12.5941	0.190883	0.107024	3.32594	0.0681948	1
ENSMUSG00000037606.18	Osbpl5	0.729914	-0.433094	0.253859	3.32007	0.0684389	1
ENSMUSG00000036377.18	C530008M17Rik	2.79627	-0.390056	0.225162	3.31866	0.0684976	1
ENSMUSG00000021975.7	Ints9	1.1824	0.364192	0.200807	3.3152	0.0686419	1
ENSMUSG00000026672.11	Optn	0.799115	-0.466884	0.281058	3.31361	0.0687085	1
ENSMUSG00000029123.8	Stk32b	0.724563	0.459785	0.2491	3.31059	0.0688348	1
ENSMUSG00000079139.4	Gm4204	2.44637	-0.346978	0.19566	3.31016	0.0688529	1
ENSMUSG00000037579.6	Kcnh3	3.44718	0.262483	0.1474	3.31	0.0688593	1
ENSMUSG00000069255.12	Dusp22	0.869947	-0.382397	0.216454	3.30732	0.0689718	1
ENSMUSG00000022210.6	Dhrs4	1.07587	-0.379024	0.213385	3.30253	0.0691732	1
ENSMUSG00000041733.10	Coq5	4.36907	-0.229744	0.127361	3.30157	0.0692136	1
ENSMUSG00000031913.9	Vps4a	8.15286	-0.175192	0.0968577	3.29782	0.0693718	1
ENSMUSG00000048327.6	Ckap2l	0.557731	-0.44924	0.279508	3.29084	0.0696675	1
ENSMUSG00000026974.11	Zmynd19	2.76291	-0.268076	0.151544	3.28943	0.0697274	1
ENSMUSG00000026748.13	Plxdc2	1.52687	0.299553	0.169663	3.27221	0.0704627	1
ENSMUSG00000020598.15	Nrcam	8.34529	0.156561	0.0868837	3.26993	0.0705607	1
ENSMUSG00000032816.14	Igdcc4	0.655479	0.417617	0.243813	3.2689	0.0706049	1
ENSMUSG00000068290.11	Ddrgk1	5.15413	-0.220095	0.121268	3.26714	0.0706807	1
ENSMUSG00000020807.14	4933427D14Rik	1.0964	0.396983	0.229242	3.26657	0.0707054	1
ENSMUSG00000036764.11	Dnajc12	0.750028	-0.41747	0.234152	3.2611	0.0709415	1
ENSMUSG00000055782.8	Abcd2	2.28853	-0.273378	0.150992	3.25906	0.07103	1
ENSMUSG00000020914.17	Top2a	2.43478	-0.356529	0.208048	3.25508	0.0712023	1
ENSMUSG00000021973.8	Micu2	2.5397	0.374592	0.205866	3.24797	0.071512	1
ENSMUSG00000058587.7	Tmod3	1.40631	-0.364851	0.212002	3.247	0.0715545	1
ENSMUSG00000029600.10	Rita1	1.27712	-0.340983	0.195522	3.23781	0.0719566	1
ENSMUSG00000024841.7	Eif1ad	4.83397	0.182853	0.102019	3.23434	0.0721095	1
ENSMUSG00000026519.16	Tmem63a	0.834031	0.468797	0.281263	3.23261	0.0721857	1
ENSMUSG00000039680.9	Mrps6	5.58456	-0.168558	0.0937813	3.23082	0.0722644	1
ENSMUSG00000095186.1	Gm10718	5.1732	1.905	0.975352	3.22784	0.0723961	1
ENSMUSG00000050786.8	Ccdc126	0.571155	-0.441326	0.258253	3.22744	0.0724137	1
ENSMUSG00000024642.16	Tle4	9.21154	-0.161686	0.0902831	3.22723	0.0724229	1
ENSMUSG00000043241.14	Upf2	3.8081	-0.233105	0.129	3.22694	0.0724358	1
ENSMUSG00000062380.3	Tubb3	95.987	0.110306	0.0616873	3.21821	0.0728232	1
ENSMUSG00000030397.10	Mark4	4.5256	0.200964	0.112744	3.21382	0.0730187	1
ENSMUSG00000036537.6	Rnf113a1	0.831895	-0.382089	0.219128	3.21208	0.0730963	1
ENSMUSG00000029647.15	Pan3	1.14219	0.402286	0.231881	3.21115	0.0731383	1
ENSMUSG00000027187.10	Cat	2.6379	0.248326	0.13959	3.20797	0.0732806	1
ENSMUSG00000029819.6	Npy	19.5037	0.171049	0.0958877	3.20786	0.0732852	1
ENSMUSG00000020650.14	Bcap29	2.15921	-0.294548	0.163896	3.2031	0.0734989	1
ENSMUSG00000031438.11	Rnf128	1.01825	-0.355891	0.20301	3.20203	0.0735468	1
ENSMUSG00000056458.16	Mok	1.47389	0.321326	0.180916	3.19918	0.0736753	1
ENSMUSG00000032212.9	Sltm	9.54255	0.159866	0.0896793	3.19907	0.0736801	1
ENSMUSG00000026005.15	Rpe	1.2564	-0.388862	0.225738	3.19277	0.0739646	1
ENSMUSG00000030718.9	Ppme1	6.71264	-0.169387	0.0952313	3.19206	0.0739969	1
ENSMUSG00000033918.15	Parl	3.7065	-0.212408	0.118836	3.1885	0.0741581	1
ENSMUSG00000066456.14	Hmgn3	6.82898	0.160032	0.0898706	3.183	0.0744078	1
ENSMUSG00000054459.6	Vsnl1	18.2526	-0.141556	0.0791911	3.17697	0.0746829	1
ENSMUSG00000051502.6	Ufsp1	1.50863	-0.337399	0.192605	3.17599	0.0747278	1
ENSMUSG00000054428.12	Atpif1	79.7766	-0.0601524	0.0337787	3.17163	0.0749277	1
ENSMUSG00000078153.3	Psme2b	0.550812	0.480171	0.283759	3.17142	0.0749372	1
ENSMUSG00000041073.10	Nacad	2.20271	0.267037	0.150933	3.16592	0.07519	1
ENSMUSG00000031561.15	Tenm3	6.03938	0.212417	0.120623	3.16377	0.075289	1
ENSMUSG00000005034.15	Prkacb	30.3131	-0.22295	0.124431	3.16173	0.0753834	1
ENSMUSG00000010392.8	Gosr1	3.30152	-0.271732	0.154001	3.16126	0.0754047	1
ENSMUSG00000062444.14	Ap3b2	8.79914	0.166467	0.0940756	3.15746	0.0755806	1
ENSMUSG00000026021.15	Sumo1	11.5153	-0.126384	0.0711473	3.15527	0.0756823	1
ENSMUSG00000051483.8	Cbr1	8.96723	-0.175108	0.0987146	3.15164	0.0758508	1
ENSMUSG00000018796.13	Acsl1	1.97439	0.265849	0.152879	3.15042	0.0759074	1
ENSMUSG00000031821.11	Gins2	2.11658	-0.445637	0.262542	3.1489	0.0759782	1
ENSMUSG00000046909.9	Tefm	0.743914	-0.401848	0.240921	3.14801	0.0760198	1
ENSMUSG00000037470.14	Uggt1	3.27219	0.243522	0.137114	3.146	0.0761135	1
ENSMUSG00000073678.4	Pgap1	3.2027	-0.21346	0.120815	3.1422	0.0762906	1
ENSMUSG00000030166.14	Rad52	0.645158	-0.442036	0.263736	3.14206	0.0762973	1
ENSMUSG00000027774.16	Gfm1	3.99636	-0.209965	0.119329	3.13657	0.0765546	1
ENSMUSG00000041817.13	Fam169a	2.91461	-0.350658	0.198964	3.13288	0.0767279	1
ENSMUSG00000042064.13	Myo3b	0.745097	0.498128	0.304601	3.13152	0.0767919	1
ENSMUSG00000030499.9	Kctd15	1.04964	0.421078	0.239884	3.12609	0.0770484	1
ENSMUSG00000036686.16	Cc2d1a	2.10078	-0.279843	0.160852	3.1192	0.077375	1
ENSMUSG00000020705.6	Ddx42	7.28765	0.189617	0.107697	3.11891	0.0773884	1
ENSMUSG00000035372.1	1810055G02Rik	1.22582	0.434116	0.248501	3.11823	0.077421	1
ENSMUSG00000032556.10	Bfsp2	0.924185	0.385474	0.24261	3.11765	0.0774482	1
ENSMUSG00000020669.15	Sh3yl1	1.30448	0.4012	0.225805	3.11591	0.077531	1
ENSMUSG00000039089.14	L3mbtl3	1.88234	0.351144	0.198309	3.11474	0.0775871	1
ENSMUSG00000040204.6	2810417H13Rik	1.75188	-0.28682	0.169871	3.11368	0.0776373	1
ENSMUSG00000020986.13	Sec23a	5.21405	0.242644	0.13855	3.1116	0.0777367	1
ENSMUSG00000034333.15	Zbed4	0.666304	0.482769	0.28979	3.10801	0.0779081	1
ENSMUSG00000031925.16	Maml2	0.662557	0.46892	0.283413	3.10747	0.0779339	1
ENSMUSG00000032702.16	Kank1	1.83355	-0.350869	0.199771	3.10444	0.0780791	1
ENSMUSG00000036533.8	Cdc42ep3	4.23706	-0.227344	0.129825	3.10141	0.0782245	1
ENSMUSG00000063362.13	Alg11	1.2813	-0.328168	0.193066	3.09913	0.0783342	1
ENSMUSG00000043831.12	Lysmd4	2.40316	-0.26059	0.148105	3.09871	0.0783544	1
ENSMUSG00000020253.14	Ppm1m	0.760935	-0.431197	0.255585	3.09844	0.0783674	1
ENSMUSG00000027488.12	Snta1	1.79063	-0.268526	0.153086	3.08819	0.0788624	1
ENSMUSG00000021428.8	Riok1	1.32163	0.313182	0.181032	3.08499	0.0790175	1
ENSMUSG00000028047.11	Thbs3	1.23945	-0.324374	0.18849	3.08156	0.0791844	1
ENSMUSG00000037887.11	Dusp8	14.2676	0.135747	0.0775807	3.0813	0.0791973	1
ENSMUSG00000042529.14	Kcnj12	0.850825	0.391693	0.234152	3.08099	0.0792124	1
ENSMUSG00000030199.16	Etv6	0.687028	-0.38644	0.230857	3.07939	0.0792901	1
ENSMUSG00000021870.17	Slmap	7.29211	-0.231602	0.131151	3.07685	0.079414	1
ENSMUSG00000032437.9	Stt3b	3.86227	-0.225395	0.128663	3.07307	0.0795988	1
ENSMUSG00000079056.12	Kcnip3	3.67055	0.209339	0.120645	3.07154	0.0796738	1
ENSMUSG00000025175.12	Fn3k	3.33862	-0.257334	0.145852	3.07144	0.0796791	1
ENSMUSG00000059824.12	Dbp	10.3779	-0.149255	0.0847578	3.06988	0.0797552	1
ENSMUSG00000024191.14	Bnip1	2.1808	-0.299562	0.173648	3.06637	0.0799275	1
ENSMUSG00000066892.13	Fbxl12	0.641548	-0.417276	0.2613	3.0629	0.0800987	1
ENSMUSG00000031367.15	Ap1s2	7.654	-0.195539	0.11187	3.06211	0.0801375	1
ENSMUSG00000071369.10	Map3k5	1.35373	0.382515	0.230465	3.05594	0.0804422	1
ENSMUSG00000062421.13	Arf2	4.69126	-0.194489	0.11196	3.05496	0.0804909	1
ENSMUSG00000060636.13	Rpl35a	37.9852	-0.185455	0.10566	3.05264	0.0806059	1
ENSMUSG00000070699.5	Sars2	0.568853	-0.426114	0.260949	3.05004	0.0807349	1
ENSMUSG00000030761.15	Myo7a	1.08338	0.40813	0.237104	3.04591	0.0809408	1
ENSMUSG00000030725.4	Lipt2	0.683456	0.436515	0.256014	3.04491	0.0809906	1
ENSMUSG00000066829.6	Zfp810	0.75488	0.399142	0.242077	3.04464	0.0810041	1
ENSMUSG00000033916.5	Chmp2a	15.665	-0.10906	0.0626262	3.03295	0.0815897	1
ENSMUSG00000036850.4	Mrpl41	8.85584	-0.145537	0.0836355	3.03286	0.0815943	1
ENSMUSG00000048497.11	Mmgt2	0.633288	0.384138	0.229742	3.03229	0.0816229	1
ENSMUSG00000078784.8	1810022K09Rik	4.28863	-0.201959	0.11619	3.03167	0.0816542	1
ENSMUSG00000021519.10	Mterf3	0.895382	0.339601	0.203617	3.03055	0.0817104	1
ENSMUSG00000026131.17	Dst	19.1042	0.341143	0.195165	3.02791	0.0818435	1
ENSMUSG00000028059.14	Arhgef2	6.97195	0.247645	0.143546	3.02708	0.0818853	1
ENSMUSG00000036093.7	Arl5a	5.96375	-0.249424	0.143769	3.02667	0.0819058	1
ENSMUSG00000034729.16	Mrps10	3.506	-0.221337	0.128167	3.02201	0.0821415	1
ENSMUSG00000026452.15	Syt2	1.7679	0.300244	0.181126	3.02178	0.0821531	1
ENSMUSG00000042747.12	Krtcap2	12.3213	-0.151686	0.0872992	3.02066	0.08221	1
ENSMUSG00000047507.12	Baiap3	1.52541	-0.329462	0.190878	3.02036	0.0822253	1
ENSMUSG00000055725.11	Paqr3	0.933766	0.369672	0.217205	3.01903	0.0822925	1
ENSMUSG00000040414.7	Slc25a28	1.47743	-0.281705	0.164303	3.01853	0.0823183	1
ENSMUSG00000050071.8	Bex1	14.3933	-0.112298	0.0646827	3.0158	0.0824567	1
ENSMUSG00000038697.14	Taf5l	1.56139	0.294842	0.170435	3.01446	0.0825247	1
ENSMUSG00000029755.10	Dlx5	2.05799	-0.249276	0.14727	3.01401	0.0825479	1
ENSMUSG00000021190.14	Lgmn	5.89899	0.232866	0.134174	3.01399	0.0825491	1
ENSMUSG00000020029.5	Nudt4	9.37206	0.201881	0.116087	3.01375	0.082561	1
ENSMUSG00000043531.16	Sorcs1	1.93363	0.280474	0.164316	3.01343	0.0825776	1
ENSMUSG00000079018.10	Ly6c1	1.75414	0.401043	0.24285	3.01138	0.0826821	1
ENSMUSG00000003527.8	Dgcr14	1.5095	-0.300459	0.177303	3.01074	0.0827148	1
ENSMUSG00000046351.10	Zfp322a	3.16693	0.219996	0.127551	3.00758	0.0828762	1
ENSMUSG00000042121.16	Ssh1	1.41023	-0.322508	0.190551	3.00392	0.0830632	1
ENSMUSG00000040761.16	Spen	5.17097	0.231068	0.134373	3.00237	0.0831428	1
ENSMUSG00000054021.5	Sirt5	1.04609	-0.367888	0.22069	2.99882	0.0833253	1
ENSMUSG00000024370.16	Cdc23	2.76162	-0.265196	0.155181	2.99771	0.0833824	1
ENSMUSG00000032826.16	Ank2	24.9814	0.326394	0.187581	2.98606	0.0839843	1
ENSMUSG00000019804.12	Snx3	22.8947	-0.113225	0.0652745	2.98513	0.0840324	1
ENSMUSG00000039960.5	Rhou	4.20556	0.250285	0.146026	2.98083	0.084256	1
ENSMUSG00000060376.7	Bckdha	3.07467	0.279558	0.162358	2.97626	0.0844943	1
ENSMUSG00000035941.15	Ibtk	2.26164	0.270196	0.157843	2.97558	0.0845301	1
ENSMUSG00000040390.13	Map3k10	3.97892	0.201938	0.11738	2.9752	0.0845496	1
ENSMUSG00000038812.16	Trmt112	4.13416	0.188469	0.109002	2.96718	0.0849696	1
ENSMUSG00000031826.19	Usp10	3.47408	0.213531	0.124967	2.96651	0.085005	1
ENSMUSG00000024127.14	Prepl	6.85885	-0.372944	0.212875	2.96636	0.0850132	1
ENSMUSG00000049800.13	Sertad2	2.53274	0.237739	0.139066	2.96521	0.0850734	1
ENSMUSG00000028439.14	Fam219a	5.35025	0.184573	0.107463	2.96521	0.0850737	1
ENSMUSG00000027552.14	E2f5	0.930771	-0.411556	0.253219	2.96306	0.0851868	1
ENSMUSG00000030291.12	Med21	3.48307	-0.189269	0.110804	2.96185	0.0852505	1
ENSMUSG00000023944.14	Hsp90ab1	175.215	0.0816121	0.0474697	2.95742	0.0854841	1
ENSMUSG00000020074.6	Ccar1	5.64396	0.166188	0.0971004	2.9562	0.085549	1
ENSMUSG00000067722.3	BC003965	2.23103	0.226785	0.13217	2.95577	0.0855718	1
ENSMUSG00000015829.13	Tnr	4.4127	0.223537	0.131109	2.95338	0.0856979	1
ENSMUSG00000041438.7	Cirh1a	1.71807	-0.305108	0.179299	2.9533	0.0857022	1
ENSMUSG00000032253.13	Phip	6.75814	0.20477	0.120207	2.9515	0.085798	1
ENSMUSG00000091028.1	Gm10722	5.30686	1.76918	0.928333	2.94864	0.0859499	1
ENSMUSG00000063659.11	Zbtb18	4.58067	0.251814	0.146667	2.94469	0.0861601	1
ENSMUSG00000046962.15	Zbtb21	0.84681	-0.391838	0.246822	2.94395	0.0861999	1
ENSMUSG00000073700.3	Klhl21	0.628973	0.441326	0.276601	2.9435	0.0862237	1
ENSMUSG00000001016.12	Ilf2	7.18975	0.155405	0.0907182	2.94222	0.0862919	1
ENSMUSG00000024160.16	Spsb3	4.6186	-0.185708	0.108057	2.94114	0.0863498	1
ENSMUSG00000022372.14	Sla	1.14615	0.374016	0.219056	2.93988	0.0864173	1
ENSMUSG00000037287.14	Tbcel	2.24419	0.259413	0.154013	2.93903	0.0864624	1
ENSMUSG00000068324.4	Gm10029	0.719182	0.492286	0.299962	2.93847	0.0864927	1
ENSMUSG00000017428.16	Psmd11	11.5708	0.128611	0.0749958	2.93678	0.086583	1
ENSMUSG00000029840.8	Mtpn	17.1822	0.12215	0.0714939	2.93547	0.0866535	1
ENSMUSG00000031993.6	Snx19	1.69473	-0.285486	0.165118	2.93265	0.0868047	1
ENSMUSG00000028251.5	Tstd3	1.21883	-0.359702	0.214089	2.93211	0.0868337	1
ENSMUSG00000019891.13	Dcbld1	1.56327	-0.324021	0.193671	2.93181	0.0868503	1
ENSMUSG00000025579.14	Gaa	20.0198	-0.271162	0.155627	2.9303	0.0869316	1
ENSMUSG00000021671.8	Poc5	1.32115	-0.35941	0.217101	2.92838	0.0870348	1
ENSMUSG00000013858.14	Tmem259	3.86735	0.265111	0.155625	2.92663	0.0871291	1
ENSMUSG00000028796.17	Phc2	4.47845	0.19216	0.111835	2.92603	0.0871617	1
ENSMUSG00000026248.9	Mrpl44	2.37241	-0.257952	0.153879	2.92069	0.0874504	1
ENSMUSG00000078670.3	Fam174b	1.14244	0.371357	0.221289	2.91988	0.0874945	1
ENSMUSG00000032802.8	Srxn1	2.72484	-0.256381	0.14692	2.91743	0.0876275	1
ENSMUSG00000016918.15	Sulf1	0.837561	0.414313	0.258401	2.917	0.0876508	1
ENSMUSG00000022940.16	Pigp	3.36342	-0.204395	0.119889	2.91563	0.0877253	1
ENSMUSG00000039515.11	Ppp2r4	8.86086	0.191939	0.112259	2.91537	0.0877393	1
ENSMUSG00000031847.7	1700030J22Rik	0.528263	0.479352	0.309986	2.91464	0.0877789	1
ENSMUSG00000031156.18	Slc35a2	2.64298	0.280188	0.163921	2.91207	0.0879188	1
ENSMUSG00000063235.16	Ptpmt1	4.8243	0.181483	0.106486	2.91052	0.0880036	1
ENSMUSG00000036560.14	Lgi4	0.753361	0.373322	0.23937	2.91023	0.0880194	1
ENSMUSG00000090266.10	Mettl23	3.21706	-0.237183	0.140531	2.9088	0.0880975	1
ENSMUSG00000020620.14	Abca8b	0.526245	-0.459342	0.290843	2.90702	0.0881945	1
ENSMUSG00000047417.17	Rexo1	6.05473	0.181565	0.107072	2.89889	0.0886403	1
ENSMUSG00000040220.9	Gas8	1.81252	0.32552	0.191809	2.89334	0.0889466	1
ENSMUSG00000032606.7	Nicn1	6.47112	-0.173114	0.101411	2.89325	0.0889514	1
ENSMUSG00000027309.18	4930402H24Rik	6.37989	-0.190428	0.112678	2.88988	0.0891376	1
ENSMUSG00000042826.13	Fgf11	0.909541	-0.336709	0.206866	2.88597	0.0893544	1
ENSMUSG00000036438.12	Calm2	146.535	-0.0692574	0.0406149	2.88439	0.0894418	1
ENSMUSG00000034520.14	Gjc1	0.823027	0.401305	0.238487	2.88264	0.0895392	1
ENSMUSG00000071655.11	Ubxn1	9.53584	0.133574	0.0789552	2.87505	0.0899622	1
ENSMUSG00000042757.15	Tmem108	0.60906	0.432086	0.265706	2.8731	0.0900715	1
ENSMUSG00000029408.13	Abcb9	2.21322	-0.302373	0.178131	2.87139	0.0901669	1
ENSMUSG00000056481.6	Cd248	0.773512	0.51306	0.301583	2.86961	0.0902669	1
ENSMUSG00000102471.1	Gm5100	0.567016	0.547226	0.355337	2.8694	0.0902783	1
ENSMUSG00000020087.4	Tysnd1	1.77243	-0.312936	0.186991	2.86934	0.0902816	1
ENSMUSG00000024535.15	Snx24	1.3409	-0.298248	0.181219	2.86781	0.0903679	1
ENSMUSG00000025470.11	Zfp511	2.11682	-0.238555	0.143976	2.86752	0.0903843	1
ENSMUSG00000021318.15	Gli3	2.15184	0.312247	0.185225	2.855	0.0910901	1
ENSMUSG00000062257.12	Opcml	5.62157	0.167923	0.0999429	2.85044	0.0913487	1
ENSMUSG00000025066.9	Sfr1	9.90457	0.125332	0.0742719	2.84844	0.0914629	1
ENSMUSG00000026156.8	B3gat2	2.10726	-0.249417	0.15077	2.84813	0.0914804	1
ENSMUSG00000041920.14	Slc16a6	1.24849	0.317257	0.196594	2.84532	0.0916403	1
ENSMUSG00000050912.15	Tmem123	0.563161	0.401988	0.262864	2.84493	0.0916628	1
ENSMUSG00000020832.14	Eral1	0.983948	-0.343504	0.214758	2.83683	0.092126	1
ENSMUSG00000029111.7	Nelfa	1.27692	-0.313673	0.192047	2.83532	0.0922122	1
ENSMUSG00000037643.14	Prkci	7.04035	-0.164122	0.0977032	2.83156	0.0924285	1
ENSMUSG00000025224.14	Gbf1	6.97875	0.178567	0.106375	2.83074	0.0924758	1
ENSMUSG00000046727.12	Cystm1	7.16872	-0.160015	0.0947439	2.82924	0.092562	1
ENSMUSG00000042428.6	Mgat3	3.56459	-0.227489	0.135118	2.8287	0.0925932	1
ENSMUSG00000040028.10	Elavl1	4.03523	-0.243688	0.146157	2.82566	0.0927689	1
ENSMUSG00000035049.3	Rrp12	1.13992	0.31872	0.200103	2.82487	0.0928143	1
ENSMUSG00000042129.8	Rassf4	0.437136	-0.537797	0.34932	2.82219	0.0929695	1
ENSMUSG00000030235.17	Slco1c1	2.54261	0.245874	0.146637	2.82127	0.0930229	1
ENSMUSG00000038264.7	Sema7a	2.31236	0.242433	0.146054	2.81002	0.0936772	1
ENSMUSG00000074607.11	Tox2	2.06894	-0.288258	0.175035	2.80887	0.0937443	1
ENSMUSG00000036766.12	Dner	5.12592	0.223143	0.133557	2.80495	0.0939735	1
ENSMUSG00000027254.13	Map1a	33.8737	0.151268	0.0895386	2.80392	0.0940342	1
ENSMUSG00000037727.6	Avp	0.507269	-1.1054	0.663563	2.80304	0.0940857	1
ENSMUSG00000027130.15	Slc12a6	2.64441	0.217127	0.13046	2.79971	0.0942815	1
ENSMUSG00000028902.4	Sf3a3	3.7235	-0.242887	0.145377	2.79832	0.0943632	1
ENSMUSG00000020537.9	Drg2	3.50793	-0.198046	0.118487	2.79516	0.0945496	1
ENSMUSG00000060904.14	Arl1	8.81906	0.155204	0.0936174	2.79145	0.0947682	1
ENSMUSG00000002900.15	Lamb1	2.2823	0.267629	0.159787	2.78805	0.0949699	1
ENSMUSG00000019894.13	Slc6a15	2.65571	-0.231666	0.142477	2.78583	0.0951014	1
ENSMUSG00000002808.6	Epdr1	1.99971	-0.265611	0.157383	2.78428	0.0951937	1
ENSMUSG00000038280.12	Ostm1	1.42416	-0.319302	0.19335	2.78152	0.0953576	1
ENSMUSG00000020893.17	Per1	3.30654	0.223738	0.134974	2.78132	0.0953696	1
ENSMUSG00000030772.6	Dkk3	2.49214	0.296762	0.180408	2.78023	0.0954347	1
ENSMUSG00000031831.6	Dnaaf1	17.3974	1.13316	0.589738	2.77769	0.0955862	1
ENSMUSG00000042303.16	Sgsm3	2.72856	-0.244414	0.146866	2.77099	0.0959869	1
ENSMUSG00000105814.1	Mir703	7.31619	0.175232	0.104983	2.76889	0.096113	1
ENSMUSG00000068859.5	Sp9	4.33556	-0.492882	0.287003	2.76766	0.096187	1
ENSMUSG00000053134.13	Supt7l	1.65186	-0.304224	0.184931	2.76267	0.0964873	1
ENSMUSG00000043510.12	Hscb	0.984096	-0.33494	0.20971	2.76143	0.096562	1
ENSMUSG00000058240.13	Cryzl1	4.99128	-0.197054	0.118994	2.75819	0.0967577	1
ENSMUSG00000021957.6	Tkt	12.8449	0.140571	0.0850431	2.75516	0.0969414	1
ENSMUSG00000022351.14	Sqle	5.07401	0.185376	0.111652	2.75304	0.0970699	1
ENSMUSG00000034235.16	Usp54	1.43673	0.371061	0.22772	2.75114	0.0971851	1
ENSMUSG00000031661.12	Nkd1	1.0625	0.313633	0.196045	2.74964	0.0972762	1
ENSMUSG00000031808.6	Slc27a1	2.27156	0.300192	0.182127	2.74959	0.0972791	1
ENSMUSG00000086688.4	Gm11560	1.00574	0.451347	0.281682	2.74742	0.0974116	1
ENSMUSG00000027016.17	Zfp385b	2.66594	0.228089	0.143607	2.74679	0.0974501	1
ENSMUSG00000033256.14	Shf	1.22064	-0.357146	0.219851	2.74676	0.0974519	1
ENSMUSG00000003161.15	Sri	5.39902	0.152282	0.0916365	2.7444	0.0975955	1
ENSMUSG00000044641.7	Pard6b	0.396755	-0.479423	0.333935	2.74259	0.097706	1
ENSMUSG00000030878.11	Cdr2	0.700105	0.443043	0.278644	2.74208	0.0977373	1
ENSMUSG00000038546.8	Ranbp9	1.80207	-0.264642	0.163403	2.73992	0.0978695	1
ENSMUSG00000059554.12	Ccdc28a	1.24436	-0.359849	0.213821	2.73953	0.0978936	1
ENSMUSG00000020562.6	Efcab10	0.428625	-0.428092	0.277764	2.73913	0.0979182	1
ENSMUSG00000026309.14	Ilkap	4.46192	0.182353	0.110865	2.73359	0.0982581	1
ENSMUSG00000073412.6	Lst1	1.13628	-0.286359	0.178577	2.72966	0.0985005	1
ENSMUSG00000038248.8	Sobp	3.29071	0.198712	0.120407	2.72934	0.0985202	1
ENSMUSG00000038564.10	Ift172	2.45576	0.262432	0.160771	2.7293	0.0985225	1
ENSMUSG00000020823.16	Sec14l1	11.2147	-0.177231	0.107233	2.72676	0.0986792	1
ENSMUSG00000022103.9	Gfra2	1.2542	-0.364622	0.222293	2.72371	0.0988681	1
ENSMUSG00000053111.13	Fank1	0.345989	-0.449729	0.29755	2.71901	0.0991592	1
ENSMUSG00000041986.15	Elmod1	12.9362	0.119221	0.0723833	2.71883	0.0991704	1
ENSMUSG00000019647.16	Sema6a	4.6816	0.21193	0.129099	2.71677	0.0992987	1
ENSMUSG00000000751.13	Rpa1	2.07215	0.322726	0.199468	2.71599	0.0993473	1
ENSMUSG00000031921.17	Terf2	1.91306	0.240895	0.146066	2.71043	0.0996943	1
ENSMUSG00000020644.8	Id2	7.6329	0.177659	0.107873	2.70935	0.0997615	1
ENSMUSG00000029426.8	Scarb2	5.6324	0.163283	0.0992463	2.70744	0.0998809	1
ENSMUSG00000030347.6	D6Wsu163e	2.24161	0.345115	0.210394	2.70432	0.100077	1
ENSMUSG00000027677.17	Ttc14	2.61095	0.283354	0.174148	2.69755	0.100502	1
ENSMUSG00000074892.9	B3galt5	1.75838	-0.276984	0.167277	2.69066	0.100938	1
ENSMUSG00000014355.10	Anapc1	3.88943	0.221813	0.137304	2.68646	0.101204	1
ENSMUSG00000033773.14	Rpap2	0.960189	-0.373851	0.241322	2.68635	0.101212	1
ENSMUSG00000040270.16	Bach2	2.55234	0.26581	0.160879	2.68504	0.101294	1
ENSMUSG00000026798.10	Coq4	2.46189	0.246578	0.149605	2.68161	0.101513	1
ENSMUSG00000047181.12	Samd14	5.56232	0.190474	0.116277	2.68071	0.10157	1
ENSMUSG00000024325.8	Ring1	1.17538	-0.337188	0.214143	2.67736	0.101785	1
ENSMUSG00000030339.7	Ltbr	0.572979	0.430746	0.272216	2.67691	0.101813	1
ENSMUSG00000028358.15	Zfp618	1.5793	-0.324357	0.207854	2.6741	0.101993	1
ENSMUSG00000024208.15	Uqcc2	28.5284	-0.0837412	0.0511351	2.67334	0.102041	1
ENSMUSG00000040860.16	Crocc	0.901691	0.324622	0.20607	2.67282	0.102075	1
ENSMUSG00000024736.14	Tmem132a	9.11572	0.233129	0.14443	2.67053	0.102222	1
ENSMUSG00000034321.13	Exosc1	2.09646	0.266689	0.167039	2.66642	0.102486	1
ENSMUSG00000002102.15	Psmc3	21.4912	0.0939825	0.057501	2.66501	0.102577	1
ENSMUSG00000028693.15	Nasp	4.1189	0.245923	0.15138	2.6631	0.102701	1
ENSMUSG00000032557.11	Uba5	4.76495	-0.171891	0.106074	2.66303	0.102705	1
ENSMUSG00000029066.12	Mrpl20	13.9367	-0.109419	0.0671561	2.66024	0.102885	1
ENSMUSG00000037172.14	E330009J07Rik	2.88586	0.304358	0.191174	2.65959	0.102927	1
ENSMUSG00000024558.12	Mapk4	4.49983	-0.240774	0.147394	2.65908	0.10296	1
ENSMUSG00000047139.8	Cd24a	7.78909	0.198088	0.121007	2.65881	0.102978	1
ENSMUSG00000087143.9	A830082K12Rik	1.03906	0.332344	0.210641	2.65842	0.103003	1
ENSMUSG00000003316.14	Glg1	14.0454	0.140875	0.0869715	2.65588	0.103168	1
ENSMUSG00000026890.19	Lhx6	1.74216	-0.291574	0.1839	2.65479	0.103238	1
ENSMUSG00000022016.15	Akap11	21.7705	0.157655	0.0976577	2.65107	0.10348	1
ENSMUSG00000021619.5	Atg10	1.01697	-0.332142	0.206187	2.65069	0.103505	1
ENSMUSG00000031660.13	Brd7	5.42333	-0.180233	0.11126	2.64988	0.103558	1
ENSMUSG00000034889.7	Cactin	2.51811	0.237361	0.146731	2.64951	0.103582	1
ENSMUSG00000044252.17	Osbpl1a	13.4788	0.134127	0.082173	2.64716	0.103735	1
ENSMUSG00000031924.3	Cyb5b	4.98432	-0.19124	0.118196	2.6471	0.103739	1
ENSMUSG00000054450.1	Gm9945	0.492767	0.399407	0.267767	2.64495	0.103879	1
ENSMUSG00000002778.14	Kdelr1	3.24106	0.239298	0.146459	2.64439	0.103916	1
ENSMUSG00000022704.15	Qtrtd1	0.400676	0.500152	0.344044	2.64307	0.104002	1
ENSMUSG00000028032.13	Papss1	7.04287	0.162587	0.100576	2.63411	0.104591	1
ENSMUSG00000026918.16	Brd3	10.3958	-0.128211	0.0793092	2.63336	0.10464	1
ENSMUSG00000074884.12	Serf2	16.3393	0.125889	0.0776085	2.63254	0.104694	1
ENSMUSG00000048148.16	Nwd1	0.975605	-0.438794	0.28678	2.63131	0.104775	1
ENSMUSG00000088246.1	Gm25911	1.22932	-0.504729	0.316544	2.63116	0.104785	1
ENSMUSG00000055862.6	Izumo4	0.924999	0.322165	0.210215	2.62951	0.104894	1
ENSMUSG00000031758.9	Cdyl2	1.74823	0.28396	0.177291	2.62941	0.104901	1
ENSMUSG00000006169.19	Clint1	2.88243	-0.307404	0.192422	2.62854	0.104958	1
ENSMUSG00000098234.7	Snhg6	8.94221	-0.166427	0.103482	2.62826	0.104977	1
ENSMUSG00000002625.9	Akap8l	4.80597	0.208098	0.129638	2.62565	0.105149	1
ENSMUSG00000031787.7	Katnb1	2.44078	-0.256395	0.159398	2.62427	0.105241	1
ENSMUSG00000040125.4	Gpr26	2.41136	0.228325	0.144485	2.62019	0.105512	1
ENSMUSG00000062825.15	Actg1	159.779	0.0755557	0.0464802	2.61924	0.105575	1
ENSMUSG00000019889.9	Ptprk	0.984814	0.406598	0.255538	2.61695	0.105727	1
ENSMUSG00000036158.12	Prickle1	2.19739	0.275167	0.174698	2.61139	0.106099	1
ENSMUSG00000017692.8	Rhbdl3	1.25744	0.272931	0.179795	2.60821	0.106312	1
ENSMUSG00000058318.15	Phf21a	2.39896	0.238343	0.148557	2.60762	0.106351	1
ENSMUSG00000030086.16	Chchd6	11.5358	-0.130369	0.080507	2.60752	0.106358	1
ENSMUSG00000026999.14	Nup35	1.21846	0.278188	0.17381	2.60541	0.1065	1
ENSMUSG00000021357.13	Exoc2	2.77335	-0.299884	0.188078	2.60404	0.106592	1
ENSMUSG00000029613.15	Eif2ak1	3.80297	0.237131	0.147865	2.60175	0.106745	1
ENSMUSG00000026436.15	Elk4	2.26042	-0.229326	0.143834	2.60081	0.106809	1
ENSMUSG00000047844.3	Bex4	7.03149	0.145836	0.0902689	2.59844	0.106969	1
ENSMUSG00000029622.16	Arpc1b	3.50142	0.188841	0.118047	2.59641	0.107106	1
ENSMUSG00000075012.4	Fjx1	5.01391	0.221365	0.137389	2.59613	0.107125	1
ENSMUSG00000039976.4	Tbc1d16	8.5926	0.167812	0.105128	2.59598	0.107135	1
ENSMUSG00000014074.17	Rnf168	2.51427	0.256199	0.1601	2.59519	0.107188	1
ENSMUSG00000023911.12	Flywch2	4.55805	-0.195157	0.121076	2.59417	0.107257	1
ENSMUSG00000029276.13	Glmn	1.46065	0.305051	0.189826	2.5921	0.107398	1
ENSMUSG00000100455.1	Gm29170	0.549819	0.398079	0.25604	2.59185	0.107415	1
ENSMUSG00000000902.13	Smarcb1	9.67519	0.131249	0.0818101	2.59151	0.107438	1
ENSMUSG00000060780.2	Lrrtm1	5.13062	-0.194181	0.120864	2.58956	0.107571	1
ENSMUSG00000033419.15	Snap91	9.354	0.176435	0.10973	2.58855	0.107639	1
ENSMUSG00000027259.15	Adal	0.921419	-0.396849	0.257213	2.58703	0.107742	1
ENSMUSG00000025978.14	Rftn2	1.79038	0.259059	0.163806	2.58673	0.107763	1
ENSMUSG00000028649.17	Macf1	22.6507	0.352981	0.216164	2.58576	0.107829	1
ENSMUSG00000023912.9	Slc25a27	0.862267	-0.326463	0.209125	2.58561	0.107839	1
ENSMUSG00000105867.1	Gm42517	2.04287	-0.238918	0.147113	2.58559	0.10784	1
ENSMUSG00000093436.6	Gm20646	4.78206	-0.821209	0.443692	2.5852	0.107867	1
ENSMUSG00000034593.16	Myo5a	35.435	0.258189	0.159597	2.58505	0.107877	1
ENSMUSG00000050796.4	B3galt6	1.62327	0.284275	0.177521	2.58498	0.107882	1
ENSMUSG00000070866.4	Zfp804a	3.17732	0.242144	0.151358	2.5845	0.107915	1
ENSMUSG00000029464.10	Gpn3	2.21783	-0.339233	0.213546	2.58253	0.108049	1
ENSMUSG00000032712.16	2810474O19Rik	3.04687	0.264705	0.165863	2.57893	0.108295	1
ENSMUSG00000061650.6	Med9	2.80722	0.207062	0.129663	2.57701	0.108426	1
ENSMUSG00000039747.11	Orai2	2.65136	0.219705	0.137053	2.57693	0.108432	1
ENSMUSG00000034574.9	Daam1	5.37784	0.213747	0.133785	2.57675	0.108444	1
ENSMUSG00000056665.2	Them6	1.9832	-0.263905	0.163184	2.5761	0.108488	1
ENSMUSG00000041708.12	Mpped1	6.06667	0.182824	0.113975	2.57581	0.108509	1
ENSMUSG00000035354.9	Uvrag	1.83277	-0.254311	0.162496	2.57512	0.108556	1
ENSMUSG00000004360.8	9330159F19Rik	5.13354	0.215835	0.135523	2.57343	0.108672	1
ENSMUSG00000001998.15	Ap4e1	1.665	-0.484163	0.341267	2.57067	0.108861	1
ENSMUSG00000039686.14	Zer1	4.89666	-0.177461	0.110882	2.56622	0.109168	1
ENSMUSG00000029402.8	Snrnp35	1.27511	0.295069	0.190199	2.56379	0.109336	1
ENSMUSG00000034164.17	Emid1	3.34223	0.263704	0.165248	2.56305	0.109387	1
ENSMUSG00000032328.12	Tmem30a	13.4749	0.11275	0.0706667	2.5624	0.109432	1
ENSMUSG00000003872.9	Lin7b	7.38047	-0.132356	0.0825235	2.55836	0.109713	1
ENSMUSG00000021998.16	Lcp1	0.742831	0.444772	0.287881	2.55359	0.110044	1
ENSMUSG00000018583.5	G3bp1	7.63058	0.131066	0.0821589	2.55343	0.110055	1
ENSMUSG00000033306.14	Lpp	1.10773	-0.336707	0.214811	2.55058	0.110254	1
ENSMUSG00000027737.10	Slc7a11	2.41966	-0.284355	0.181764	2.54891	0.11037	1
ENSMUSG00000006442.10	Srm	15.5624	-0.106104	0.0665591	2.54734	0.11048	1
ENSMUSG00000035713.15	Usp35	0.8509	0.340021	0.228614	2.54645	0.110542	1
ENSMUSG00000109975.1	RP23-354L15.1	1.28787	0.24954	0.161723	2.5401	0.110988	1
ENSMUSG00000022947.7	Cbr3	2.81565	-0.215085	0.133393	2.5381	0.111128	1
ENSMUSG00000007570.15	Fance	1.04526	0.318455	0.204538	2.53529	0.111326	1
ENSMUSG00000060579.12	Fhit	1.19072	0.294616	0.189366	2.53425	0.1114	1
ENSMUSG00000029168.14	Dpysl5	11.1275	0.162098	0.102769	2.53203	0.111557	1
ENSMUSG00000002205.16	Vrk3	2.51064	-0.235768	0.148248	2.53089	0.111637	1
ENSMUSG00000063632.6	Sox11	19.6046	0.129196	0.0814122	2.53062	0.111656	1
ENSMUSG00000027222.14	Pex16	1.65703	-0.291675	0.184083	2.53048	0.111666	1
ENSMUSG00000055531.12	Cpsf6	4.85636	0.248923	0.155621	2.53036	0.111675	1
ENSMUSG00000006740.13	Kif5b	25.9985	0.0862067	0.0544918	2.52837	0.111816	1
ENSMUSG00000038910.6	Plcl2	5.56806	0.185072	0.117264	2.52618	0.111971	1
ENSMUSG00000050144.13	Slc25a44	4.96062	-0.190578	0.119905	2.52561	0.112011	1
ENSMUSG00000020325.10	Fstl3	14.7196	0.889203	0.521542	2.52353	0.112159	1
ENSMUSG00000049281.15	Scn3b	4.52048	0.162844	0.102793	2.5214	0.112311	1
ENSMUSG00000009079.16	Ewsr1	9.18934	-0.126157	0.0794991	2.51903	0.11248	1
ENSMUSG00000048997.17	Atxn7l2	1.11169	0.358862	0.235837	2.51714	0.112615	1
ENSMUSG00000055897.13	Ppp4r1l-ps	0.943739	0.37317	0.240831	2.50918	0.113185	1
ENSMUSG00000015016.7	Acsf3	1.0361	0.315475	0.202518	2.50859	0.113227	1
ENSMUSG00000064125.14	Prr36	1.33103	0.315845	0.203204	2.50792	0.113275	1
ENSMUSG00000020268.13	Lyrm7	0.771186	-0.365138	0.239476	2.50616	0.113402	1
ENSMUSG00000037126.15	Psd	21.9991	0.140682	0.0900852	2.50475	0.113504	1
ENSMUSG00000078713.8	Tomm5	7.68393	-0.120822	0.0762784	2.50416	0.113546	1
ENSMUSG00000022407.9	Adsl	2.45389	0.27193	0.17059	2.50086	0.113784	1
ENSMUSG00000035992.15	Fnip1	3.65774	-0.210595	0.134328	2.49964	0.113872	1
ENSMUSG00000010755.17	Cars	1.55005	0.253971	0.161137	2.49803	0.113989	1
ENSMUSG00000094483.2	Purb	49.8979	-0.118726	0.0760288	2.49759	0.11402	1
ENSMUSG00000041654.15	Slc39a11	0.860259	0.408173	0.263502	2.4974	0.114034	1
ENSMUSG00000026655.14	Fam107b	1.81253	0.300516	0.192536	2.49721	0.114048	1
ENSMUSG00000105265.4	Sox2ot	2.69849	0.254422	0.160742	2.49516	0.114197	1
ENSMUSG00000021557.14	Agtpbp1	10.7059	0.214151	0.135229	2.49325	0.114335	1
ENSMUSG00000033712.5	Ccar2	2.84898	-0.243333	0.15553	2.49128	0.114479	1
ENSMUSG00000005447.12	Pafah1b3	8.77224	0.163369	0.103154	2.49059	0.114529	1
ENSMUSG00000042380.8	Smim12	5.39966	-0.15423	0.0975464	2.48991	0.114578	1
ENSMUSG00000038072.14	Galnt11	2.49721	-0.262377	0.167679	2.4883	0.114695	1
ENSMUSG00000027953.13	Slc50a1	1.0472	-0.32499	0.204344	2.48647	0.114829	1
ENSMUSG00000049940.7	Pgrmc2	5.51558	-0.14863	0.0940725	2.483	0.115083	1
ENSMUSG00000029233.15	Srd5a3	0.794967	0.376617	0.253775	2.47979	0.115318	1
ENSMUSG00000006517.4	Mvd	3.82615	0.194571	0.123668	2.47945	0.115343	1
ENSMUSG00000022614.7	Lmf2	0.62358	0.407708	0.268579	2.47767	0.115473	1
ENSMUSG00000034111.5	Tmed8	1.5076	-0.276117	0.181361	2.47695	0.115526	1
ENSMUSG00000044763.8	Trmt10c	1.24783	0.344754	0.228724	2.47688	0.115531	1
ENSMUSG00000036800.7	Fam135b	1.69528	0.297624	0.192014	2.47669	0.115545	1
ENSMUSG00000024502.9	Jakmip2	5.1939	-0.201523	0.128891	2.4765	0.115559	1
ENSMUSG00000032418.15	Me1	3.57631	0.233432	0.148973	2.47601	0.115595	1
ENSMUSG00000043498.3	9330132A10Rik	1.54917	0.282247	0.187871	2.47521	0.115654	1
ENSMUSG00000022265.6	Ank	4.13993	-0.167906	0.106677	2.47422	0.115727	1
ENSMUSG00000028633.7	Ctps	4.13942	-0.209951	0.134499	2.47377	0.11576	1
ENSMUSG00000007989.6	Fzd3	3.10599	0.240348	0.153947	2.47375	0.115762	1
ENSMUSG00000074282.10	Zfp94	0.596659	-0.379502	0.259313	2.47308	0.115811	1
ENSMUSG00000054226.13	Tprkb	4.64886	-0.16486	0.105182	2.4725	0.115854	1
ENSMUSG00000036667.14	Tcaf1	20.2366	0.117468	0.0750701	2.47235	0.115865	1
ENSMUSG00000029030.14	Tprgl	13.2575	-0.109176	0.0693418	2.47158	0.115921	1
ENSMUSG00000020362.13	Cnot6	4.65583	-0.181635	0.116603	2.47139	0.115935	1
ENSMUSG00000011960.12	Ccnt1	2.84947	-0.216365	0.138923	2.47089	0.115972	1
ENSMUSG00000035067.9	Xkr6	1.26038	0.280166	0.180638	2.46812	0.116177	1
ENSMUSG00000020950.10	Foxg1	5.36645	-0.158607	0.101394	2.46674	0.116279	1
ENSMUSG00000026349.14	Ccnt2	2.11174	0.271697	0.177001	2.46666	0.116285	1
ENSMUSG00000027010.16	Slc25a12	7.33726	-0.156452	0.0999506	2.46665	0.116286	1
ENSMUSG00000037426.17	Depdc5	1.94065	-0.328558	0.212707	2.46594	0.116338	1
ENSMUSG00000028803.18	Nipal3	3.95523	0.180751	0.116241	2.46456	0.11644	1
ENSMUSG00000044349.15	Snhg11	8.99075	0.216918	0.138002	2.4629	0.116563	1
ENSMUSG00000044433.16	Camsap3	3.34481	0.275543	0.174632	2.46281	0.11657	1
ENSMUSG00000057176.4	Ccdc189	0.508229	-0.472529	0.331369	2.4624	0.116601	1
ENSMUSG00000001864.13	Aif1l	0.581179	0.406955	0.272748	2.46168	0.116654	1
ENSMUSG00000016495.12	Plgrkt	2.76228	0.220943	0.140274	2.46025	0.11676	1
ENSMUSG00000028221.3	Tmem55a	1.80811	-0.245713	0.159496	2.45951	0.116815	1
ENSMUSG00000039048.14	Foxred1	1.23578	-0.374613	0.246327	2.45815	0.116916	1
ENSMUSG00000048899.8	Rimkla	1.31189	-0.314787	0.208605	2.4567	0.117025	1
ENSMUSG00000042686.5	Jph1	1.50336	-0.383329	0.242146	2.45559	0.117107	1
ENSMUSG00000004415.15	Col26a1	0.870481	0.37637	0.235256	2.45399	0.117227	1
ENSMUSG00000040565.7	Btaf1	1.49062	0.465261	0.307387	2.4537	0.117248	1
ENSMUSG00000061474.11	Mrps36	6.0655	0.156681	0.0998501	2.45314	0.11729	1
ENSMUSG00000047656.8	Trpt1	0.855147	0.307049	0.201729	2.45267	0.117325	1
ENSMUSG00000056023.3	Gm9989	0.657226	-0.379948	0.237772	2.45222	0.117359	1
ENSMUSG00000029313.18	Aff1	0.75063	-0.376131	0.249188	2.45118	0.117437	1
ENSMUSG00000012114.16	Med15	1.76082	-0.267664	0.175108	2.44937	0.117572	1
ENSMUSG00000032513.7	Gorasp1	1.41651	-0.286266	0.184583	2.44846	0.11764	1
ENSMUSG00000029076.14	Sdf4	10.9337	-0.109468	0.0699071	2.44792	0.117681	1
ENSMUSG00000063849.5	Ppcdc	0.504719	-0.415014	0.284346	2.44695	0.117754	1
ENSMUSG00000053214.7	Gm9899	0.462561	0.415592	0.292001	2.44595	0.117829	1
ENSMUSG00000101464.1	Gm7436	0.570736	-0.434081	0.294948	2.44457	0.117932	1
ENSMUSG00000021596.16	Mctp1	5.99646	0.187362	0.122951	2.44154	0.11816	1
ENSMUSG00000080893.1	Gm15920	1.04281	-0.359791	0.237279	2.44019	0.118262	1
ENSMUSG00000023068.14	Nus1	4.70467	-0.192646	0.123661	2.43981	0.118291	1
ENSMUSG00000001520.12	Nrip2	1.55095	-0.766362	0.470712	2.43975	0.118295	1
ENSMUSG00000022829.14	Stxbp5l	2.9583	0.400116	0.269188	2.43592	0.118584	1
ENSMUSG00000032590.14	Apeh	2.29267	0.267795	0.172789	2.43495	0.118658	1
ENSMUSG00000046707.8	Csnk2a2	2.73851	0.22294	0.143034	2.43286	0.118816	1
ENSMUSG00000058594.15	Fbxo18	3.15729	-0.196034	0.12627	2.43229	0.118859	1
ENSMUSG00000064284.12	Cdpf1	1.65095	-0.271768	0.174374	2.43173	0.118902	1
ENSMUSG00000028245.15	Nsmaf	1.499	-0.292253	0.191212	2.43145	0.118923	1
ENSMUSG00000033685.13	Ucp2	0.48485	0.415133	0.286787	2.42644	0.119303	1
ENSMUSG00000100862.1	Gm10925	15.2739	-0.165077	0.105476	2.42515	0.119402	1
ENSMUSG00000045763.7	Basp1	46.4258	0.0853847	0.0548598	2.42475	0.119432	1
ENSMUSG00000027167.11	Elp4	1.06686	0.334992	0.223386	2.42466	0.119439	1
ENSMUSG00000041161.8	Otud3	0.462544	0.409472	0.280457	2.42359	0.119521	1
ENSMUSG00000057411.8	Fam173a	6.44561	-0.16815	0.107992	2.42341	0.119534	1
ENSMUSG00000042680.7	Garem	2.62317	0.262549	0.172145	2.42285	0.119577	1
ENSMUSG00000047022.18	Mipol1	0.844777	-0.625667	0.459718	2.42173	0.119663	1
ENSMUSG00000020988.8	L2hgdh	0.74322	-0.360022	0.243227	2.42034	0.119769	1
ENSMUSG00000022523.9	Fgf12	4.91259	0.202879	0.132075	2.41802	0.119947	1
ENSMUSG00000021996.16	Esd	11.9451	-0.108287	0.0695278	2.41612	0.120092	1
ENSMUSG00000021963.16	Sap18	4.48517	-0.172682	0.111304	2.41553	0.120137	1
ENSMUSG00000108601.1	Gm44645	1.09088	0.424264	0.274671	2.41371	0.120277	1
ENSMUSG00000028677.18	Rnf220	13.0321	0.111059	0.0716713	2.41278	0.120348	1
ENSMUSG00000024404.6	Riok3	3.48442	0.228939	0.147965	2.41127	0.120465	1
ENSMUSG00000002210.11	Smg9	1.52735	0.28135	0.181986	2.40992	0.120569	1
ENSMUSG00000029198.3	Grpel1	8.12121	-0.120464	0.0778124	2.40674	0.120814	1
ENSMUSG00000078515.4	Ddi2	2.18216	0.274138	0.181395	2.40573	0.120892	1
ENSMUSG00000073889.10	Il11ra1	1.26524	0.298545	0.196198	2.40526	0.120928	1
ENSMUSG00000015671.10	Psma2	26.8791	-0.105363	0.0685356	2.40488	0.120958	1
ENSMUSG00000027568.9	Ntsr1	0.744027	0.472834	0.310388	2.40389	0.121034	1
ENSMUSG00000078570.10	1110065P20Rik	9.91494	-0.12808	0.0825376	2.40347	0.121066	1
ENSMUSG00000005505.12	Kbtbd4	2.81584	-0.240499	0.156954	2.40214	0.12117	1
ENSMUSG00000021068.15	Nin	2.64291	0.342138	0.220838	2.40157	0.121213	1
ENSMUSG00000038215.15	Cep44	0.481334	0.375768	0.261504	2.40062	0.121288	1
ENSMUSG00000044783.16	Hjurp	3.09961	0.223299	0.144723	2.39908	0.121406	1
ENSMUSG00000021661.15	Ankra2	6.82511	-0.138294	0.089561	2.39638	0.121616	1
ENSMUSG00000107383.1	Gm4366	1.84021	-0.334681	0.222916	2.39573	0.121667	1
ENSMUSG00000061232.15	H2-K1	1.3948	-0.374192	0.24408	2.39563	0.121674	1
ENSMUSG00000051234.6	Rnf7	12.2229	-0.142876	0.0923528	2.39551	0.121684	1
ENSMUSG00000018921.11	Pelp1	4.02822	0.177538	0.114551	2.39533	0.121698	1
ENSMUSG00000002881.14	Nab1	1.28792	0.272743	0.183455	2.39004	0.122111	1
ENSMUSG00000030766.15	Arhgap17	0.882454	-0.330478	0.220084	2.38841	0.122238	1
ENSMUSG00000051851.5	Cxx1c	1.76228	-0.320391	0.210424	2.38534	0.122478	1
ENSMUSG00000051864.9	Tbc1d22a	0.977804	0.310702	0.211577	2.38305	0.122658	1
ENSMUSG00000075318.12	Scn2a1	16.7602	0.127337	0.0832077	2.38231	0.122716	1
ENSMUSG00000056155.6	Nanos3	0.817904	-0.352938	0.253946	2.37957	0.122931	1
ENSMUSG00000036273.15	Lrrk2	1.98575	0.325321	0.231201	2.37775	0.123075	1
ENSMUSG00000052928.8	Ctif	2.66297	-0.223511	0.147331	2.37617	0.123199	1
ENSMUSG00000042726.14	Trafd1	3.57981	0.188283	0.122522	2.37368	0.123396	1
ENSMUSG00000058355.7	Abce1	6.45036	0.22541	0.14567	2.37366	0.123397	1
ENSMUSG00000071359.13	Tbpl1	3.14899	0.194724	0.127594	2.37361	0.123401	1
ENSMUSG00000025993.10	Slc40a1	1.6188	0.416155	0.268441	2.3704	0.123655	1
ENSMUSG00000051107.4	Gm15440	3.66431	0.217836	0.144924	2.36922	0.123749	1
ENSMUSG00000023994.13	Nfya	0.911571	-0.315036	0.222612	2.36842	0.123812	1
ENSMUSG00000005804.14	Bloc1s6	2.96851	-0.223957	0.148419	2.36827	0.123824	1
ENSMUSG00000051343.11	Rab11fip5	2.41633	-0.230763	0.150168	2.36725	0.123905	1
ENSMUSG00000051950.10	B3glct	1.1104	0.279536	0.185271	2.36477	0.124102	1
ENSMUSG00000005802.12	Slc30a4	1.85344	0.273738	0.181078	2.36249	0.124284	1
ENSMUSG00000032172.7	Olfm2	0.653952	0.391588	0.266834	2.35896	0.124565	1
ENSMUSG00000053192.9	Mllt11	25.4765	-0.073498	0.0478359	2.35759	0.124674	1
ENSMUSG00000051890.13	Klhdc1	0.950342	-0.348801	0.236314	2.35636	0.124773	1
ENSMUSG00000020380.16	Rad50	2.98821	0.259494	0.170266	2.35191	0.12513	1
ENSMUSG00000018750.14	Zbtb4	2.95946	0.192784	0.126321	2.34962	0.125313	1
ENSMUSG00000073147.3	5031425E22Rik	0.932619	0.335077	0.231825	2.34803	0.125441	1
ENSMUSG00000038545.13	Cul7	3.16072	0.254118	0.166623	2.34714	0.125513	1
ENSMUSG00000043313.6	Pcdhb19	0.707802	0.404192	0.272773	2.34227	0.125906	1
ENSMUSG00000040033.15	Stat2	1.16608	0.336325	0.225607	2.33952	0.126128	1
ENSMUSG00000030432.12	Rpl28	14.0405	-0.323958	0.204974	2.33884	0.126183	1
ENSMUSG00000002233.13	Rhoc	2.18468	0.241434	0.158229	2.33823	0.126233	1
ENSMUSG00000031665.7	Sall1	0.577339	-0.366727	0.255116	2.33722	0.126315	1
ENSMUSG00000026393.10	Nek7	1.59276	-0.288372	0.185796	2.33435	0.126548	1
ENSMUSG00000028741.13	Mrto4	2.4491	0.217324	0.143234	2.3336	0.126609	1
ENSMUSG00000030751.18	Psma1	13.4374	0.10345	0.0676496	2.33306	0.126652	1
ENSMUSG00000045201.5	Lrrc3b	1.18704	0.331377	0.224701	2.3325	0.126698	1
ENSMUSG00000031916.17	Cog8	1.87995	-0.22725	0.150672	2.33215	0.126727	1
ENSMUSG00000034898.15	Filip1	3.22152	0.247043	0.165383	2.32826	0.127044	1
ENSMUSG00000040687.16	Madd	15.2313	0.156575	0.103845	2.32778	0.127083	1
ENSMUSG00000020623.11	Map2k6	0.564048	0.504876	0.351812	2.32775	0.127085	1
ENSMUSG00000027498.14	Cstf1	1.95063	0.248004	0.163437	2.3275	0.127106	1
ENSMUSG00000032258.15	Lca5	7.57632	-0.618165	0.421297	2.32704	0.127144	1
ENSMUSG00000025940.6	Tmem70	4.69819	-0.163827	0.10772	2.32522	0.127292	1
ENSMUSG00000041035.8	Gm17018	7.82619	-0.129424	0.0848248	2.32509	0.127303	1
ENSMUSG00000063698.9	Sfxn4	0.737331	0.333618	0.233889	2.32283	0.127488	1
ENSMUSG00000031691.14	Tnpo2	5.05526	0.175442	0.115667	2.32267	0.127501	1
ENSMUSG00000038984.3	Tspyl5	3.6194	-0.168	0.110951	2.32172	0.127579	1
ENSMUSG00000042901.10	Aida	2.27252	-0.235783	0.159049	2.32138	0.127607	1
ENSMUSG00000029291.11	Rufy3	18.6107	0.122242	0.0802434	2.3204	0.127688	1
ENSMUSG00000020402.11	Vdac1	32.8656	-0.0890355	0.0586472	2.31989	0.127729	1
ENSMUSG00000006575.14	Rundc3a	16.7849	0.1024	0.0672159	2.31466	0.128159	1
ENSMUSG00000028199.18	Cryz	0.930347	0.345979	0.247843	2.31439	0.128182	1
ENSMUSG00000030541.16	Idh2	5.48944	-0.174171	0.11442	2.31421	0.128197	1
ENSMUSG00000020799.16	Tekt1	0.447294	0.431115	0.283346	2.31397	0.128216	1
ENSMUSG00000048537.15	Phldb1	3.03287	0.26478	0.175461	2.31223	0.128359	1
ENSMUSG00000041528.15	Rnf123	2.09282	0.24892	0.165069	2.31181	0.128395	1
ENSMUSG00000034462.9	Pkd2	0.83851	0.345346	0.248911	2.31128	0.128438	1
ENSMUSG00000037275.14	Gemin5	1.65434	0.267157	0.176745	2.31091	0.128469	1
ENSMUSG00000074886.10	Grk6	3.11575	0.187294	0.123612	2.30596	0.128879	1
ENSMUSG00000062014.12	Gmfb	6.40572	0.163426	0.108316	2.30538	0.128926	1
ENSMUSG00000024941.8	Scyl1	4.59788	0.184639	0.122096	2.3034	0.129091	1
ENSMUSG00000033061.15	Resp18	6.18792	-0.256511	0.166787	2.29762	0.129573	1
ENSMUSG00000035890.8	Rnf126	6.28054	0.150376	0.0990524	2.29722	0.129606	1
ENSMUSG00000022807.8	Osbpl11	1.6101	0.350804	0.233766	2.29153	0.130082	1
ENSMUSG00000042712.10	Wbp5	13.0559	-0.10933	0.0720734	2.29077	0.130145	1
ENSMUSG00000033106.5	Slc7a6os	1.06869	-0.288436	0.198851	2.29065	0.130156	1
ENSMUSG00000031104.2	Rab33a	5.68839	-0.145848	0.0964071	2.2898	0.130227	1
ENSMUSG00000029034.9	Cpsf3l	3.43259	-0.196195	0.130042	2.28938	0.130262	1
ENSMUSG00000033938.5	Ndufb7	27.9343	-0.0686293	0.0453478	2.2888	0.13031	1
ENSMUSG00000057766.13	Ankrd29	1.38877	0.290179	0.202346	2.28814	0.130366	1
ENSMUSG00000055692.18	Tmem191c	7.54863	-0.122513	0.0809926	2.28462	0.130662	1
ENSMUSG00000036052.14	Dnajb5	3.32646	0.195724	0.130262	2.28358	0.13075	1
ENSMUSG00000030264.14	Thumpd3	1.78181	-0.267921	0.184922	2.28346	0.13076	1
ENSMUSG00000032187.16	Smarca4	18.0201	0.0981821	0.065095	2.28334	0.13077	1
ENSMUSG00000063179.13	Pstk	1.66036	-0.247997	0.167066	2.2818	0.1309	1
ENSMUSG00000068264.11	Ap5s1	1.44624	0.256318	0.17212	2.28093	0.130973	1
ENSMUSG00000004892.13	Bcan	13.8335	0.193732	0.129281	2.28014	0.13104	1
ENSMUSG00000026219.14	Trip12	5.63621	0.223299	0.147466	2.28002	0.13105	1
ENSMUSG00000027465.13	Tbc1d20	7.98274	0.156499	0.104357	2.28	0.131052	1
ENSMUSG00000048307.7	Ankrd46	11.7374	-0.110131	0.0731376	2.27999	0.131052	1
ENSMUSG00000021368.14	Tbc1d7	3.23841	-0.201126	0.133939	2.2792	0.131119	1
ENSMUSG00000028948.16	Nol9	1.16325	0.314917	0.21397	2.2777	0.131246	1
ENSMUSG00000042750.7	Bex2	49.9119	-0.0683945	0.0452905	2.27593	0.131396	1
ENSMUSG00000033632.15	AW554918	0.606112	-0.424366	0.301409	2.27249	0.131689	1
ENSMUSG00000021713.8	Ppwd1	0.90916	0.366505	0.259189	2.27046	0.131861	1
ENSMUSG00000051730.15	Mettl5	0.934456	0.309248	0.210813	2.27039	0.131867	1
ENSMUSG00000037570.15	Mcrs1	5.78284	0.159443	0.106202	2.26991	0.131908	1
ENSMUSG00000039239.14	Tgfb2	2.2361	0.247323	0.162873	2.26977	0.131919	1
ENSMUSG00000007589.8	Tinf2	0.563259	0.388375	0.269817	2.26822	0.132052	1
ENSMUSG00000015478.13	Rnf5	10.8498	-0.10566	0.0701543	2.2644	0.132377	1
ENSMUSG00000029754.13	Dlx6	1.95622	-0.231504	0.157464	2.26421	0.132394	1
ENSMUSG00000022235.14	Cmbl	0.615031	-0.412014	0.279869	2.26225	0.132562	1
ENSMUSG00000002329.6	Mdp1	5.40609	-0.149012	0.099354	2.26218	0.132567	1
ENSMUSG00000052373.14	Mpp3	2.16893	0.232943	0.156146	2.26125	0.132647	1
ENSMUSG00000033793.12	Atp6v1h	9.36933	0.143343	0.0958592	2.26009	0.132746	1
ENSMUSG00000048281.8	Dleu7	0.628858	-0.322584	0.234998	2.25961	0.132787	1
ENSMUSG00000056413.16	Adap1	10.1864	0.126453	0.0841507	2.25882	0.132856	1
ENSMUSG00000008958.14	Vps72	3.0881	0.210864	0.139355	2.25852	0.132881	1
ENSMUSG00000045007.9	Tubg2	3.04522	-0.203265	0.134358	2.25787	0.132937	1
ENSMUSG00000035953.13	Tmem55b	4.76311	0.178258	0.118284	2.25718	0.132996	1
ENSMUSG00000045211.4	Nudt18	4.94723	-0.157467	0.104689	2.25552	0.133138	1
ENSMUSG00000040423.10	Rc3h1	3.74187	0.272905	0.182933	2.25491	0.133192	1
ENSMUSG00000041774.14	Ydjc	5.43912	-0.16098	0.107582	2.25302	0.133354	1
ENSMUSG00000064254.6	Ethe1	1.77546	0.266994	0.178692	2.25229	0.133417	1
ENSMUSG00000017561.16	Crlf3	0.698122	0.303397	0.21777	2.24825	0.133765	1
ENSMUSG00000021730.8	Hcn1	1.87816	0.226725	0.158248	2.24724	0.133853	1
ENSMUSG00000029551.13	Psmg3	3.05246	-0.193578	0.129787	2.24624	0.13394	1
ENSMUSG00000019303.14	Psmc3ip	1.31479	-0.266936	0.18667	2.24593	0.133967	1
ENSMUSG00000004071.12	Cdip1	8.45604	0.140743	0.0939555	2.24321	0.134202	1
ENSMUSG00000078201.5	Tmem203	1.31196	0.284716	0.194137	2.23945	0.134529	1
ENSMUSG00000019849.10	Prep	1.94742	0.283781	0.190237	2.2392	0.134551	1
ENSMUSG00000027164.8	Traf6	1.0133	-0.316489	0.218992	2.23907	0.134562	1
ENSMUSG00000022292.15	Rrm2b	2.27079	-0.246939	0.165553	2.23755	0.134694	1
ENSMUSG00000063714.15	Sp3os	2.79181	-0.201243	0.137787	2.23712	0.134731	1
ENSMUSG00000054034.10	Tceal5	9.78884	-0.116709	0.0783508	2.23433	0.134975	1
ENSMUSG00000049097.9	Ankrd34a	1.44663	0.285064	0.198188	2.23066	0.135296	1
ENSMUSG00000051379.12	Flrt3	5.17004	-0.15814	0.106024	2.22991	0.135362	1
ENSMUSG00000023046.6	Igfbp6	0.864274	-0.452713	0.313561	2.22984	0.135368	1
ENSMUSG00000024597.10	Slc12a2	3.39905	0.181074	0.122776	2.22922	0.135422	1
ENSMUSG00000030868.6	Dctn5	6.01873	-0.15621	0.104253	2.2213	0.136118	1
ENSMUSG00000027457.15	Snph	5.76406	0.194323	0.131166	2.22062	0.136178	1
ENSMUSG00000028698.13	Pik3r3	2.99951	-0.290307	0.196747	2.21985	0.136246	1
ENSMUSG00000072872.3	Rybp	4.22415	0.229801	0.15396	2.21979	0.136252	1
ENSMUSG00000019997.11	Ctgf	0.417438	0.4254	0.330567	2.21976	0.136255	1
ENSMUSG00000022827.14	Rabl3	0.678507	-0.351076	0.25587	2.21952	0.136276	1
ENSMUSG00000083012.8	Fam220a	2.21944	-0.231732	0.156889	2.2185	0.136366	1
ENSMUSG00000000253.12	Gmpr	6.51028	-0.135556	0.0914447	2.2183	0.136384	1
ENSMUSG00000032526.10	Deb1	11.0632	-0.10654	0.0715207	2.21687	0.136509	1
ENSMUSG00000041560.12	Gltscr2	9.57531	-0.151986	0.1022	2.21494	0.13668	1
ENSMUSG00000026032.8	Ndufb3	19.5985	-0.0807432	0.0543634	2.21487	0.136686	1
ENSMUSG00000037239.8	Spred3	0.626574	-0.389301	0.27495	2.21478	0.136694	1
ENSMUSG00000064127.13	Med14	2.68501	-0.290839	0.195493	2.21465	0.136706	1
ENSMUSG00000003438.17	Timm50	5.08852	0.155825	0.104663	2.21462	0.136709	1
ENSMUSG00000033294.11	Noc4l	1.57542	0.298765	0.202592	2.21098	0.137032	1
ENSMUSG00000052794.13	1700030K09Rik	0.615099	0.379069	0.272392	2.20923	0.137187	1
ENSMUSG00000084883.1	Ccdc85c	0.431972	-0.623789	0.511351	2.20697	0.137389	1
ENSMUSG00000045215.16	Asxl3	1.14831	0.331048	0.220214	2.20651	0.137429	1
ENSMUSG00000032458.6	Copb2	8.53347	0.133079	0.0899705	2.20559	0.137511	1
ENSMUSG00000028341.9	Nr4a3	1.1857	0.303565	0.21447	2.2028	0.13776	1
ENSMUSG00000040859.14	Bsdc1	1.98966	0.237946	0.163137	2.20255	0.137783	1
ENSMUSG00000030876.7	Mettl9	8.61893	-0.147887	0.0997905	2.19336	0.138607	1
ENSMUSG00000020580.9	Rock2	14.7375	0.157588	0.106725	2.19184	0.138744	1
ENSMUSG00000024187.14	Fam234a	0.891017	-0.335739	0.231689	2.18842	0.139052	1
ENSMUSG00000027384.6	Ndufaf5	3.48092	-0.178011	0.12003	2.18745	0.139139	1
ENSMUSG00000022678.16	Nde1	1.32145	-0.291664	0.200536	2.18672	0.139205	1
ENSMUSG00000074872.2	Ctxn2	2.79209	-0.238328	0.160687	2.18538	0.139327	1
ENSMUSG00000057594.12	Arl16	3.04858	-0.196363	0.133465	2.18453	0.139404	1
ENSMUSG00000021782.14	Dlg5	2.41093	0.272548	0.185841	2.18446	0.13941	1
ENSMUSG00000020846.6	Fam101b	2.83157	0.233906	0.159562	2.1825	0.139588	1
ENSMUSG00000006019.15	Dhx34	0.572668	0.366569	0.267545	2.18112	0.139713	1
ENSMUSG00000022119.15	Rbm26	3.20182	-0.191357	0.131019	2.18066	0.139754	1
ENSMUSG00000024231.14	Cul2	3.21141	-0.228067	0.155289	2.17999	0.139816	1
ENSMUSG00000036966.15	Spryd3	5.68024	0.154422	0.104958	2.17574	0.140202	1
ENSMUSG00000062963.10	Ufc1	11.5771	-0.103919	0.0703819	2.1756	0.140215	1
ENSMUSG00000014980.14	Tsen15	1.83701	-0.254747	0.173827	2.17553	0.140221	1
ENSMUSG00000005501.14	Usp40	1.02532	0.297427	0.208819	2.17516	0.140255	1
ENSMUSG00000030774.13	Pak1	12.086	-0.127971	0.0871601	2.17457	0.140309	1
ENSMUSG00000020691.13	Mettl2	0.820867	-0.318993	0.229346	2.17244	0.140503	1
ENSMUSG00000060038.14	Dhps	4.11184	-0.177009	0.12082	2.17163	0.140578	1
ENSMUSG00000020180.9	Snrpd3	11.1257	-0.130016	0.0880189	2.17083	0.14065	1
ENSMUSG00000036295.4	Lrrn3	2.77763	0.20168	0.136395	2.16978	0.140746	1
ENSMUSG00000028807.2	Zbtb8a	0.813396	0.32607	0.228275	2.16771	0.140936	1
ENSMUSG00000004110.14	Cacna1e	8.29444	0.180735	0.123827	2.16712	0.14099	1
ENSMUSG00000052566.8	Hook2	0.537072	-0.327071	0.233744	2.1662	0.141075	1
ENSMUSG00000064352.1	mt-Ts1	7.09655	0.216242	0.145163	2.16495	0.141189	1
ENSMUSG00000052675.10	Zfp112	0.541749	-0.36591	0.274375	2.16017	0.141629	1
ENSMUSG00000031523.16	Dlc1	1.67702	-0.271584	0.185682	2.15983	0.141661	1
ENSMUSG00000032598.8	Nckipsd	2.00691	0.256906	0.179081	2.15973	0.14167	1
ENSMUSG00000039485.7	Tspyl4	14.5878	0.167558	0.113263	2.15849	0.141784	1
ENSMUSG00000047003.14	Zfp41	1.02886	-0.291543	0.214244	2.15536	0.142073	1
ENSMUSG00000033799.9	Fam208b	1.98195	-0.371585	0.260447	2.15467	0.142137	1
ENSMUSG00000017376.15	Nlk	4.78758	0.179627	0.122751	2.15417	0.142183	1
ENSMUSG00000030376.8	Slc8a2	5.21721	0.173205	0.118903	2.15382	0.142215	1
ENSMUSG00000022607.14	Ptk2	4.08271	-0.220752	0.152064	2.15323	0.14227	1
ENSMUSG00000072949.5	Acot1	2.86371	-0.211918	0.145601	2.15099	0.142478	1
ENSMUSG00000030967.14	Zranb1	5.75218	0.154345	0.105586	2.14975	0.142593	1
ENSMUSG00000027582.16	Zgpat	1.17684	0.280731	0.198288	2.14784	0.142771	1
ENSMUSG00000024560.6	Cxxc1	2.11408	-0.224787	0.156953	2.14697	0.142852	1
ENSMUSG00000086606.1	Gm13205	0.696684	-0.377445	0.273394	2.1454	0.142998	1
ENSMUSG00000032336.17	Nptn	18.3477	0.13406	0.0912164	2.14535	0.143003	1
ENSMUSG00000025059.16	Gk	0.959701	-0.34723	0.240611	2.14417	0.143112	1
ENSMUSG00000018378.13	Cuedc1	1.94676	0.250144	0.170047	2.14417	0.143112	1
ENSMUSG00000030051.10	Aplf	0.580765	-0.49874	0.379007	2.14406	0.143123	1
ENSMUSG00000030614.8	Tmem126b	2.9899	-0.233229	0.160236	2.14388	0.143139	1
ENSMUSG00000048503.6	Tmem136	0.658244	-0.358113	0.250681	2.14352	0.143173	1
ENSMUSG00000032024.10	Clmp	4.37728	0.214457	0.146276	2.14152	0.143359	1
ENSMUSG00000032601.13	Prkar2a	4.74857	0.1915	0.132094	2.14065	0.143441	1
ENSMUSG00000079197.10	Psme2	4.55909	0.15906	0.108421	2.1346	0.144008	1
ENSMUSG00000006998.15	Psmd2	16.3463	0.153933	0.105802	2.13433	0.144034	1
ENSMUSG00000027993.16	Trim2	16.4213	0.161281	0.110238	2.13203	0.144249	1
ENSMUSG00000046329.14	Slc25a23	10.764	0.113304	0.0777572	2.1308	0.144365	1
ENSMUSG00000055319.8	Sec23ip	2.64278	-0.230708	0.159814	2.12995	0.144445	1
ENSMUSG00000041264.16	Uspl1	2.52889	0.25737	0.178154	2.12973	0.144466	1
ENSMUSG00000040097.15	Flywch1	7.55743	0.136458	0.0938076	2.12934	0.144503	1
ENSMUSG00000093536.7	Smim17	0.422372	-0.381493	0.274391	2.12927	0.14451	1
ENSMUSG00000048170.14	Mcmbp	3.17088	-0.205541	0.142339	2.12844	0.144587	1
ENSMUSG00000025921.7	Rdh10	1.57959	0.260088	0.178539	2.12583	0.144834	1
ENSMUSG00000028926.15	Cdk14	39.339	0.484746	0.32112	2.1258	0.144837	1
ENSMUSG00000021286.7	Zfyve21	1.53094	0.252679	0.177107	2.12273	0.145128	1
ENSMUSG00000029094.11	Afap1	2.56345	-0.272221	0.195928	2.12215	0.145182	1
ENSMUSG00000055407.14	Map6	6.57668	0.13268	0.0912204	2.12202	0.145194	1
ENSMUSG00000048047.3	Zbtb33	1.28104	0.385313	0.274795	2.12076	0.145315	1
ENSMUSG00000033060.15	Lmo7	7.49033	0.342478	0.234988	2.1193	0.145453	1
ENSMUSG00000036565.7	Ttyh3	8.02331	0.189541	0.131856	2.11891	0.14549	1
ENSMUSG00000033287.15	Kctd17	3.98916	0.303813	0.21098	2.11828	0.14555	1
ENSMUSG00000006763.14	Saal1	1.00564	0.355238	0.246716	2.11803	0.145574	1
ENSMUSG00000044715.6	Gskip	2.17052	0.228248	0.157882	2.11317	0.146036	1
ENSMUSG00000046841.4	Ckap4	3.18167	0.213956	0.146838	2.11148	0.146198	1
ENSMUSG00000024253.8	Dync2li1	2.54043	-0.220333	0.152612	2.11057	0.146285	1
ENSMUSG00000026670.15	Uap1	2.70725	-0.190718	0.132442	2.10956	0.146381	1
ENSMUSG00000079426.13	Arpc4	8.75752	0.111051	0.0767715	2.10931	0.146405	1
ENSMUSG00000030060.14	Hmces	1.75851	-0.23568	0.167738	2.10862	0.146472	1
ENSMUSG00000036357.5	Gpr101	0.570919	-0.427298	0.313909	2.10805	0.146526	1
ENSMUSG00000056050.12	Mia3	5.65425	0.155832	0.107612	2.10761	0.146568	1
ENSMUSG00000020477.10	Mrps24	13.992	-0.100306	0.069016	2.10746	0.146582	1
ENSMUSG00000005981.11	Trap1	5.11097	-0.178742	0.123506	2.10487	0.146831	1
ENSMUSG00000108591.1	Particl	1.58776	-0.267073	0.187932	2.1032	0.146991	1
ENSMUSG00000021929.8	Kpna3	4.7396	-0.198907	0.137967	2.1022	0.147088	1
ENSMUSG00000024962.13	Vegfb	7.50096	-0.124737	0.0861258	2.09963	0.147334	1
ENSMUSG00000023764.18	Sfi1	1.15896	0.46089	0.319422	2.0996	0.147337	1
ENSMUSG00000031021.13	Tmem9b	5.96928	-0.157578	0.108362	2.09859	0.147435	1
ENSMUSG00000081153.1	Gm11401	1.0557	-0.331494	0.246775	2.09581	0.147704	1
ENSMUSG00000041380.13	Htr2c	2.3141	-0.217989	0.147538	2.09537	0.147746	1
ENSMUSG00000005687.14	Bcas2	9.97998	-0.120715	0.0838404	2.09455	0.147825	1
ENSMUSG00000021254.8	Gpatch2l	1.44391	-0.266126	0.189229	2.09437	0.147843	1
ENSMUSG00000025737.5	Wdr24	1.31169	0.28884	0.202727	2.09321	0.147955	1
ENSMUSG00000037266.18	Rsrp1	9.48047	0.164478	0.114136	2.09209	0.148063	1
ENSMUSG00000001962.8	Fam50a	3.06192	-0.175234	0.123015	2.09181	0.14809	1
ENSMUSG00000040653.5	Ppp1r14c	4.04059	0.169379	0.116445	2.09177	0.148095	1
ENSMUSG00000028756.12	Pink1	19.1019	0.0948805	0.0657535	2.09121	0.148148	1
ENSMUSG00000037857.16	Nufip2	3.97163	0.235236	0.163606	2.09081	0.148187	1
ENSMUSG00000025584.17	Pde8a	0.567812	-0.417158	0.319945	2.09061	0.148207	1
ENSMUSG00000031353.13	Rbbp7	15.8649	-0.119869	0.0836519	2.09061	0.148207	1
ENSMUSG00000032381.5	Fam96a	3.46009	-0.18191	0.127246	2.089	0.148363	1
ENSMUSG00000097823.2	Gm16701	0.459395	0.367955	0.273856	2.08839	0.148423	1
ENSMUSG00000035275.14	Raver2	0.723278	-0.328278	0.237334	2.08802	0.148459	1
ENSMUSG00000029095.17	Ablim2	9.2869	-0.1184	0.0816462	2.08721	0.148537	1
ENSMUSG00000003037.16	Rab8a	4.63352	-0.16019	0.110903	2.08718	0.14854	1
ENSMUSG00000033676.13	Gabrb3	11.3102	-0.113782	0.0791716	2.08526	0.148727	1
ENSMUSG00000030757.13	Zkscan2	1.04344	0.359896	0.256456	2.08495	0.148757	1
ENSMUSG00000020775.13	Mrpl38	4.04177	-0.190496	0.131411	2.08485	0.148767	1
ENSMUSG00000034211.14	Mrps17	8.44807	-0.114227	0.0791652	2.08436	0.148815	1
ENSMUSG00000029471.13	Camkk2	15.4266	0.0976521	0.0679052	2.08385	0.148864	1
ENSMUSG00000069072.9	Slc7a14	2.89517	0.217978	0.152834	2.08251	0.148995	1
ENSMUSG00000024097.10	Srsf7	5.06418	-0.160761	0.112467	2.0806	0.149182	1
ENSMUSG00000032281.11	Acsbg1	6.13685	0.143897	0.0998303	2.08044	0.149197	1
ENSMUSG00000063760.9	Rnf217	1.15272	-0.263064	0.189058	2.08	0.14924	1
ENSMUSG00000003623.4	Crot	4.96462	0.160162	0.110801	2.07928	0.14931	1
ENSMUSG00000025221.15	Kcnip2	13.1026	-0.11436	0.0796754	2.07856	0.149381	1
ENSMUSG00000035649.17	Zcchc7	1.56836	0.257691	0.185101	2.07831	0.149406	1
ENSMUSG00000033545.14	Znrf1	8.32143	0.10949	0.0761586	2.07622	0.14961	1
ENSMUSG00000035236.17	Scai	2.96362	-0.23716	0.166109	2.07403	0.149825	1
ENSMUSG00000042364.10	Snx18	1.49313	0.260152	0.182918	2.07331	0.149896	1
ENSMUSG00000039205.16	Ciz1	1.16664	0.322509	0.227667	2.07256	0.14997	1
ENSMUSG00000038622.7	Med30	3.74232	-0.158224	0.110943	2.07247	0.149979	1
ENSMUSG00000067370.3	B3galt4	0.870429	-0.32215	0.232352	2.07221	0.150004	1
ENSMUSG00000024539.17	Ptpn2	1.64057	-0.280757	0.201136	2.07013	0.150209	1
ENSMUSG00000063802.5	Hspbp1	6.81557	0.153144	0.105811	2.06882	0.150338	1
ENSMUSG00000004665.10	Cnn2	1.34891	-0.250267	0.182409	2.0684	0.150379	1
ENSMUSG00000083326.4	Rpl38-ps1	0.57375	0.354442	0.259723	2.068	0.150418	1
ENSMUSG00000030518.17	Fam189a1	1.1996	-0.316658	0.225352	2.06724	0.150493	1
ENSMUSG00000030209.14	Grin2b	32.9569	0.0829838	0.0580953	2.067	0.150517	1
ENSMUSG00000045328.11	Cenpe	1.8102	-0.320504	0.255341	2.06536	0.150679	1
ENSMUSG00000021752.12	Kctd6	1.63421	-0.239471	0.168473	2.06264	0.150948	1
ENSMUSG00000024713.15	Pcsk5	0.849279	-0.346235	0.259018	2.05455	0.151752	1
ENSMUSG00000044224.16	Dnajc21	2.02578	0.205041	0.144212	2.05416	0.151791	1
ENSMUSG00000021945.8	Zmym2	3.94892	-0.22774	0.160742	2.05157	0.152049	1
ENSMUSG00000057691.8	Zfp746	1.5539	0.28129	0.198663	2.04844	0.152362	1
ENSMUSG00000037773.14	Pced1a	0.801006	0.330926	0.241216	2.04772	0.152434	1
ENSMUSG00000034586.14	Hid1	3.86163	-0.181686	0.126855	2.04685	0.152521	1
ENSMUSG00000027649.15	Ctnnbl1	5.0518	0.293533	0.206774	2.04623	0.152584	1
ENSMUSG00000021171.7	Esyt2	1.46075	0.304122	0.221819	2.04487	0.15272	1
ENSMUSG00000002496.9	Tsc2	4.84241	0.169046	0.118927	2.04484	0.152724	1
ENSMUSG00000058258.14	Idi1	7.94542	0.183804	0.130426	2.04464	0.152743	1
ENSMUSG00000031483.8	Erlin2	1.95824	0.236895	0.16586	2.04246	0.152962	1
ENSMUSG00000026966.6	Ssna1	5.98202	-0.143972	0.100524	2.04245	0.152963	1
ENSMUSG00000096255.1	Dynlt1b	0.548339	0.521225	0.383031	2.04182	0.153027	1
ENSMUSG00000015341.17	Golga7	6.36071	-0.139299	0.0979375	2.04167	0.153041	1
ENSMUSG00000038324.13	Trpc4ap	9.28244	0.147044	0.103171	2.04093	0.153116	1
ENSMUSG00000057236.10	Rbbp4	16.5157	-0.126321	0.0893657	2.0393	0.15328	1
ENSMUSG00000021037.6	Ahsa1	10.5245	-0.102925	0.0722968	2.03779	0.153432	1
ENSMUSG00000031907.8	Zfp90	1.6094	-0.308434	0.233339	2.03702	0.15351	1
ENSMUSG00000028140.13	Mrpl9	3.99388	-0.191099	0.135328	2.03476	0.153738	1
ENSMUSG00000024732.7	Ccdc86	1.25788	0.321631	0.229133	2.03397	0.153818	1
ENSMUSG00000021785.7	Ngly1	2.15634	-0.22838	0.162447	2.0327	0.153947	1
ENSMUSG00000086363.7	A330102I10Rik	0.832757	0.341699	0.249279	2.02961	0.15426	1
ENSMUSG00000033808.16	Tmem87a	1.01038	-0.342851	0.249937	2.02879	0.154344	1
ENSMUSG00000026649.14	Cfap126	0.403682	0.395932	0.293079	2.02813	0.154411	1
ENSMUSG00000008206.16	Cers4	1.80027	0.237754	0.168473	2.02783	0.154441	1
ENSMUSG00000032492.14	Pth1r	0.650415	0.390808	0.288171	2.02776	0.154448	1
ENSMUSG00000026478.14	Lamc1	2.31738	0.262723	0.18643	2.02771	0.154453	1
ENSMUSG00000027104.18	Atf2	6.00762	0.205535	0.143852	2.02417	0.154813	1
ENSMUSG00000039716.12	Dock3	10.5081	0.211854	0.147838	2.02316	0.154917	1
ENSMUSG00000027086.16	Fastkd1	1.19036	-0.286459	0.208744	2.02184	0.155051	1
ENSMUSG00000060206.11	Zfp462	4.7134	0.157287	0.111702	2.02022	0.155217	1
ENSMUSG00000027894.14	Slc6a17	4.09149	0.170837	0.120875	2.01986	0.155253	1
ENSMUSG00000033128.8	Gga1	2.52826	0.192075	0.134804	2.01694	0.155552	1
ENSMUSG00000037049.9	Smpd1	5.62958	0.17377	0.122479	2.01616	0.155632	1
ENSMUSG00000036698.10	Ago2	9.58968	-0.110019	0.0777356	2.01469	0.155783	1
ENSMUSG00000033713.11	Foxn3	2.42906	-0.204633	0.145811	2.01457	0.155796	1
ENSMUSG00000020078.15	Vps26a	2.84807	-0.250577	0.177223	2.01425	0.155828	1
ENSMUSG00000055214.15	Pld5	0.708675	0.312846	0.244327	2.01307	0.155949	1
ENSMUSG00000026377.12	Nifk	3.42771	0.202536	0.142401	2.01231	0.156027	1
ENSMUSG00000036707.16	Cab39	9.11731	0.149926	0.105256	2.0111	0.156152	1
ENSMUSG00000018411.17	Mapt	49.7814	0.103965	0.0737328	2.01091	0.156172	1
ENSMUSG00000002781.19	Tmem143	1.10316	0.306226	0.222228	2.01043	0.156221	1
ENSMUSG00000025189.8	Cnnm1	2.25366	0.226489	0.166648	2.00893	0.156376	1
ENSMUSG00000056673.14	Kdm5d	0.547147	-0.571569	0.495381	2.00861	0.156409	1
ENSMUSG00000050663.7	Trhde	0.523086	-0.344706	0.250563	2.00808	0.156463	1
ENSMUSG00000037089.9	Slc35b2	3.66544	0.185695	0.130514	2.00736	0.156537	1
ENSMUSG00000049932.3	H2afx	5.37192	-0.140473	0.098943	2.00712	0.156562	1
ENSMUSG00000081344.5	Gm14303	4.39697	-0.213446	0.151585	2.00632	0.156645	1
ENSMUSG00000052139.18	Bre	5.49297	0.154504	0.109308	2.00535	0.156746	1
ENSMUSG00000005142.10	Man2b1	2.46165	0.246279	0.176292	2.00277	0.157012	1
ENSMUSG00000029655.17	N4bp2l2	5.04468	0.226807	0.160445	2.0022	0.157071	1
ENSMUSG00000005148.7	Klf5	1.61296	-0.249949	0.180345	2.00065	0.157232	1
ENSMUSG00000004849.14	Ap1s1	23.0315	0.0931254	0.0657507	1.99933	0.157369	1
ENSMUSG00000009291.12	Pttg1ip	2.4185	-0.205607	0.146023	1.99905	0.157398	1
ENSMUSG00000073557.11	Ppp1r12b	4.31284	0.242237	0.172257	1.99893	0.15741	1
ENSMUSG00000049489.5	Fam58b	1.77941	0.243277	0.171436	1.99847	0.157458	1
ENSMUSG00000034390.15	Cmip	27.4227	0.0929221	0.0661169	1.99524	0.157794	1
ENSMUSG00000034685.4	Fam171a2	2.97345	-0.269097	0.193848	1.99492	0.157827	1
ENSMUSG00000036980.13	Taf6	2.51194	-0.223015	0.157918	1.99443	0.157879	1
ENSMUSG00000023960.13	Enpp5	10.3114	0.12453	0.0881222	1.99378	0.157946	1
ENSMUSG00000048578.11	Mlec	3.67998	0.164039	0.116448	1.99348	0.157977	1
ENSMUSG00000032788.14	Pdxk	15.0421	0.126497	0.0899396	1.9925	0.15808	1
ENSMUSG00000026930.15	Gpsm1	3.65409	0.165976	0.116772	1.99246	0.158084	1
ENSMUSG00000031517.8	Gpm6a	32.1974	0.0864913	0.061602	1.99222	0.158109	1
ENSMUSG00000009628.14	Tex15	0.473219	0.467492	0.343645	1.99203	0.158129	1
ENSMUSG00000064061.13	Dzip3	5.70838	0.183634	0.130884	1.98858	0.158489	1
ENSMUSG00000057182.14	Scn3a	4.59167	0.14613	0.10344	1.98806	0.158544	1
ENSMUSG00000020737.12	Hn1	32.3344	0.0810565	0.0575413	1.98784	0.158567	1
ENSMUSG00000074968.11	Ano3	8.07394	0.186614	0.13557	1.98681	0.158675	1
ENSMUSG00000044768.16	D1Ertd622e	1.93869	-0.251827	0.184003	1.98554	0.158808	1
ENSMUSG00000034620.17	Tmem5	5.70564	0.301927	0.206525	1.98541	0.158821	1
ENSMUSG00000005262.12	Ufd1l	3.98766	-0.156848	0.111906	1.98423	0.158946	1
ENSMUSG00000063870.12	Chd4	13.3886	0.111461	0.0796231	1.9829	0.159085	1
ENSMUSG00000040771.13	Oard1	1.66227	0.240688	0.174179	1.98198	0.159182	1
ENSMUSG00000032366.15	Tpm1	20.6431	-0.139305	0.098032	1.98181	0.1592	1
ENSMUSG00000039662.16	Icmt	1.38236	0.240674	0.174581	1.98165	0.159217	1
ENSMUSG00000001995.8	Sipa1l2	1.79471	0.26821	0.191877	1.98163	0.159219	1
ENSMUSG00000028651.12	Ppie	1.93	0.219146	0.15506	1.97991	0.1594	1
ENSMUSG00000047260.4	Emc6	6.92821	-0.115966	0.0821475	1.97978	0.159414	1
ENSMUSG00000020048.13	Hsp90b1	21.5578	-0.163872	0.117345	1.97858	0.15954	1
ENSMUSG00000053754.13	Chd8	4.26062	0.164646	0.11796	1.97638	0.159772	1
ENSMUSG00000014361.5	Mertk	0.739267	-0.347688	0.246057	1.9758	0.159833	1
ENSMUSG00000051285.17	Pcmtd1	7.72684	0.171442	0.122296	1.97482	0.159937	1
ENSMUSG00000006219.12	Fblim1	0.909295	-0.290718	0.229495	1.97462	0.159959	1
ENSMUSG00000032017.14	Grik4	0.457609	-0.364885	0.279858	1.974	0.160024	1
ENSMUSG00000060438.5	Rps10-ps1	1.2901	-0.305227	0.222753	1.97134	0.160306	1
ENSMUSG00000079481.11	Nhsl2	4.45859	-0.160468	0.114543	1.96997	0.160451	1
ENSMUSG00000008683.16	Rps15a	34.4798	-0.0879325	0.0627052	1.96995	0.160453	1
ENSMUSG00000030411.15	Nova2	4.36541	0.156218	0.11083	1.96876	0.160579	1
ENSMUSG00000003410.7	Elavl3	21.2842	0.118618	0.0851912	1.96705	0.160762	1
ENSMUSG00000031609.3	Sap30	0.832475	-0.300946	0.227432	1.96632	0.160839	1
ENSMUSG00000054728.16	Phactr1	60.0267	0.0560897	0.0401014	1.96524	0.160954	1
ENSMUSG00000027394.13	Ttl	7.08317	0.160428	0.115122	1.9649	0.160991	1
ENSMUSG00000000934.8	Top1mt	0.886133	-0.281245	0.213839	1.96272	0.161223	1
ENSMUSG00000021234.9	Fam161b	0.870966	-0.317085	0.239037	1.96214	0.161284	1
ENSMUSG00000022031.5	Elp3	4.71366	0.161641	0.116218	1.9608	0.161428	1
ENSMUSG00000071176.10	Arhgef10	1.31026	-0.330681	0.241398	1.95815	0.161712	1
ENSMUSG00000025534.17	Gusb	1.3609	-0.325933	0.236967	1.95756	0.161775	1
ENSMUSG00000027962.14	Vcam1	2.52403	0.224922	0.161616	1.95508	0.162041	1
ENSMUSG00000047976.4	Kcna1	4.11527	0.165618	0.1212	1.95416	0.162139	1
ENSMUSG00000040446.3	Rprd1a	5.94002	0.175287	0.126395	1.95397	0.16216	1
ENSMUSG00000074781.4	Ube2n	9.78208	-0.130592	0.0935702	1.95378	0.16218	1
ENSMUSG00000100104.1	Gm5644	0.934238	0.320249	0.239878	1.95365	0.162194	1
ENSMUSG00000020451.17	Limk2	4.42856	-0.147563	0.105914	1.95305	0.162258	1
ENSMUSG00000023967.9	Mrps18a	8.24327	-0.11555	0.0825504	1.95222	0.162348	1
ENSMUSG00000002014.12	Ssr4	10.4619	-0.125787	0.0902135	1.95158	0.162417	1
ENSMUSG00000102252.5	Snrpn	40.9448	-0.0683017	0.0489725	1.95088	0.162492	1
ENSMUSG00000066151.11	Fkbp15	1.02727	0.279374	0.208224	1.95038	0.162546	1
ENSMUSG00000006057.15	Atp5g1	31.8203	-0.0635524	0.0454846	1.94902	0.162693	1
ENSMUSG00000028719.8	Cmpk1	10.0097	-0.185804	0.131917	1.94766	0.16284	1
ENSMUSG00000033972.9	Zfp944	0.946699	-0.328527	0.248511	1.94651	0.162963	1
ENSMUSG00000025193.14	Cutc	0.787915	0.318492	0.247633	1.94621	0.162995	1
ENSMUSG00000096145.2	Vkorc1	1.32616	-0.292476	0.212595	1.946	0.163019	1
ENSMUSG00000030093.7	Wnt7a	1.86647	0.236054	0.168056	1.94553	0.163069	1
ENSMUSG00000031974.8	Abcb10	1.58181	-0.248475	0.181447	1.94509	0.163117	1
ENSMUSG00000025384.15	Faap100	2.71554	0.214098	0.151117	1.9449	0.163137	1
ENSMUSG00000060992.8	Copz1	6.36215	-0.127317	0.0912107	1.94407	0.163227	1
ENSMUSG00000010592.8	Dazl	0.382509	-0.364346	0.27868	1.94401	0.163234	1
ENSMUSG00000064329.13	Scn1a	4.51737	0.183001	0.133836	1.9438	0.163257	1
ENSMUSG00000042751.14	Nmnat2	5.8305	0.149822	0.108432	1.94359	0.163279	1
ENSMUSG00000039128.13	Cdc123	7.40484	-0.132276	0.0948394	1.94284	0.16336	1
ENSMUSG00000036298.10	Slc2a13	2.63683	-0.202061	0.142496	1.94245	0.163402	1
ENSMUSG00000044528.5	Tram1l1	3.0609	-0.190192	0.137345	1.94175	0.163479	1
ENSMUSG00000038416.15	Cdc16	6.59822	0.142431	0.103166	1.9417	0.163484	1
ENSMUSG00000038784.13	Cnot4	3.67963	-0.155903	0.113008	1.94106	0.163553	1
ENSMUSG00000042447.13	Mios	2.89948	0.259823	0.186863	1.94056	0.163607	1
ENSMUSG00000054793.8	Cadm4	5.66345	0.123655	0.0888483	1.94046	0.163618	1
ENSMUSG00000021969.7	Zdhhc20	2.39674	0.200091	0.145283	1.93765	0.163924	1
ENSMUSG00000024384.3	Iws1	2.93475	-0.202215	0.149153	1.93567	0.164139	1
ENSMUSG00000002342.17	Tmem161a	1.28029	-0.322375	0.236731	1.93522	0.164189	1
ENSMUSG00000067367.9	Lyar	2.27045	-0.218926	0.159749	1.93495	0.164218	1
ENSMUSG00000034255.17	Arhgap27	0.7847	-0.324703	0.242165	1.93485	0.164229	1
ENSMUSG00000040624.17	Plekhg1	0.802654	0.316731	0.239079	1.93361	0.164364	1
ENSMUSG00000039943.16	Plcb4	4.16698	0.212087	0.15314	1.93302	0.164428	1
ENSMUSG00000028696.12	Ipp	0.699569	0.383047	0.297819	1.93245	0.164491	1
ENSMUSG00000090100.7	Ttbk2	4.59689	0.191877	0.139228	1.9323	0.164507	1
ENSMUSG00000029634.15	Rnf6	4.7195	0.174085	0.126738	1.9316	0.164584	1
ENSMUSG00000026773.19	Pfkfb3	2.6103	0.229911	0.165045	1.93159	0.164585	1
ENSMUSG00000027775.9	Mfsd1	1.02088	0.271909	0.203448	1.9302	0.164736	1
ENSMUSG00000090061.9	Nwd2	1.98548	0.273221	0.196536	1.93	0.164758	1
ENSMUSG00000053334.6	Ficd	0.559823	-0.369325	0.280425	1.92944	0.16482	1
ENSMUSG00000032855.5	Pkd1	1.58351	0.267502	0.196216	1.92906	0.164861	1
ENSMUSG00000023923.9	Tbc1d5	2.07038	-0.231743	0.167883	1.9289	0.164879	1
ENSMUSG00000032740.16	Ccdc88a	14.5797	0.117176	0.0852516	1.9278	0.164999	1
ENSMUSG00000023755.9	Rhebl1	0.736397	0.349595	0.249702	1.92737	0.165046	1
ENSMUSG00000037103.8	Dcaf15	3.50235	0.206375	0.149573	1.92736	0.165048	1
ENSMUSG00000074698.10	Csnk2a1	9.8189	0.135652	0.0978006	1.9267	0.165119	1
ENSMUSG00000075595.9	Zfp652	2.93069	-0.193887	0.142029	1.92665	0.165125	1
ENSMUSG00000022427.3	Tomm22	14.2643	-0.0943223	0.0679187	1.9266	0.165131	1
ENSMUSG00000037166.5	Ppp1r14a	0.9745	0.270146	0.226457	1.92584	0.165214	1
ENSMUSG00000026623.16	Lpgat1	11.3271	0.107797	0.0779767	1.92576	0.165223	1
ENSMUSG00000052296.7	Ppp6r1	3.55008	0.238665	0.173259	1.92401	0.165416	1
ENSMUSG00000020677.7	Ddx52	1.71394	0.248715	0.180247	1.92396	0.16542	1
ENSMUSG00000035274.13	Tpbg	1.33458	0.24181	0.175695	1.92352	0.165469	1
ENSMUSG00000035227.7	Spcs2	8.86362	-0.152352	0.110325	1.92268	0.165561	1
ENSMUSG00000056305.4	Usp39	1.94565	-0.214381	0.156619	1.92185	0.165653	1
ENSMUSG00000031068.8	Glrx3	8.92212	0.115943	0.0836814	1.92177	0.165661	1
ENSMUSG00000027428.9	Rbbp9	1.69012	-0.225511	0.165662	1.92163	0.165677	1
ENSMUSG00000020309.6	Chac2	1.58084	0.22497	0.166164	1.92119	0.165726	1
ENSMUSG00000033909.17	Usp36	1.41142	0.261663	0.191371	1.92076	0.165772	1
ENSMUSG00000048355.2	Arxes1	4.35899	0.20014	0.144278	1.9206	0.16579	1
ENSMUSG00000032705.8	Exd2	1.66925	-0.255567	0.184002	1.91904	0.165962	1
ENSMUSG00000004070.15	Hmox2	8.35436	-0.117578	0.0850133	1.91618	0.166279	1
ENSMUSG00000065911.1	Gm24447	0.691626	-0.836575	0.626721	1.91613	0.166284	1
ENSMUSG00000059326.6	Csf2ra	1.00795	0.29559	0.217446	1.91536	0.166369	1
ENSMUSG00000020866.17	Cacna1g	1.05572	0.295335	0.21804	1.91176	0.166767	1
ENSMUSG00000044573.14	Acp1	7.49874	-0.105775	0.0767122	1.90872	0.167105	1
ENSMUSG00000028532.14	Cachd1	1.42274	0.283153	0.203997	1.9083	0.167153	1
ENSMUSG00000082229.1	Nap1l2	4.22286	0.224578	0.162582	1.90743	0.167249	1
ENSMUSG00000026014.15	Raph1	4.4512	-0.181419	0.132704	1.90699	0.167298	1
ENSMUSG00000023800.14	Tiam2	4.1006	0.222012	0.161289	1.9063	0.167374	1
ENSMUSG00000029416.17	Slc15a4	1.28677	0.308414	0.223402	1.9048	0.167542	1
ENSMUSG00000078676.9	Casc3	2.78547	0.264427	0.191263	1.90453	0.167572	1
ENSMUSG00000023034.6	Nr4a1	3.41481	-0.241094	0.173402	1.90195	0.167861	1
ENSMUSG00000029861.17	Fam131b	4.05834	0.164925	0.120099	1.90035	0.168039	1
ENSMUSG00000025078.8	Nhlrc2	0.754965	0.348061	0.254053	1.89912	0.168177	1
ENSMUSG00000002222.14	Rmnd5a	5.19453	0.195905	0.142983	1.89868	0.168226	1
ENSMUSG00000039585.15	Myo9a	10.648	0.194036	0.142175	1.89748	0.168361	1
ENSMUSG00000040712.16	Camta2	12.53	-0.264825	0.194765	1.89635	0.168488	1
ENSMUSG00000029869.7	Ephb6	2.61746	0.212123	0.157118	1.89617	0.168508	1
ENSMUSG00000021235.13	Coq6	2.55767	-0.228423	0.166289	1.896	0.168526	1
ENSMUSG00000003464.13	Pex19	3.58536	0.188391	0.137126	1.89465	0.168678	1
ENSMUSG00000055707.13	Klhl26	1.53365	-0.252519	0.18371	1.89414	0.168736	1
ENSMUSG00000029161.7	Cgref1	2.98872	0.204797	0.147743	1.89411	0.168739	1
ENSMUSG00000033434.15	Gtpbp6	2.75588	-0.209807	0.152993	1.89393	0.168759	1
ENSMUSG00000040029.14	Ipo8	1.94917	0.270433	0.202386	1.89387	0.168766	1
ENSMUSG00000030688.15	Stard10	3.40144	0.178588	0.131113	1.89343	0.168815	1
ENSMUSG00000062328.7	Rpl17	9.33924	-0.354415	0.24971	1.89265	0.168903	1
ENSMUSG00000056904.3	Gm5620	3.87243	0.272726	0.192966	1.89201	0.168975	1
ENSMUSG00000073102.7	Drc1	1.34868	0.292736	0.218765	1.88954	0.169254	1
ENSMUSG00000094114.1	Gm21967	0.576485	-0.303946	0.22459	1.88942	0.169267	1
ENSMUSG00000036913.14	Trim67	2.75969	0.246891	0.172652	1.88924	0.169287	1
ENSMUSG00000040463.16	Mybbp1a	5.38967	0.165483	0.121693	1.88783	0.169447	1
ENSMUSG00000042671.12	Rgs8	6.40601	-0.168676	0.123	1.88548	0.169712	1
ENSMUSG00000047907.11	Tshz2	4.65515	-0.182215	0.133625	1.88491	0.169777	1
ENSMUSG00000033157.16	Abhd10	1.98523	-0.214167	0.156948	1.8839	0.169891	1
ENSMUSG00000042258.13	Isl1	2.1973	-0.215724	0.16235	1.88177	0.170133	1
ENSMUSG00000049516.9	Spty2d1	0.80923	-0.314186	0.235268	1.8812	0.170197	1
ENSMUSG00000002997.15	Prkar2b	11.1619	0.180604	0.13064	1.87994	0.170342	1
ENSMUSG00000104597.1	B230334C09Rik	6.55286	0.13422	0.0985972	1.87793	0.17057	1
ENSMUSG00000029780.14	Nt5c3	3.09724	-0.164268	0.121192	1.87784	0.170579	1
ENSMUSG00000026150.14	Mff	11.5233	-0.153502	0.111379	1.87389	0.17103	1
ENSMUSG00000108121.1	Gm43952	0.890108	-0.410031	0.315405	1.87291	0.171143	1
ENSMUSG00000033488.11	BC026585	0.666951	-0.327797	0.264769	1.87264	0.171173	1
ENSMUSG00000029054.8	Gabrd	5.65533	0.16935	0.125914	1.87195	0.171252	1
ENSMUSG00000029504.5	Ddx51	0.612799	-0.401109	0.320676	1.87161	0.171291	1
ENSMUSG00000021379.1	Id4	6.70817	-0.154978	0.113777	1.87092	0.17137	1
ENSMUSG00000006711.15	D130043K22Rik	1.98622	-0.227011	0.165526	1.87049	0.171419	1
ENSMUSG00000070426.12	Rnf121	1.69014	-0.239521	0.175739	1.87016	0.171456	1
ENSMUSG00000046922.6	Gpr6	3.28573	-0.198364	0.144434	1.86928	0.171558	1
ENSMUSG00000024908.14	Ppp6r3	7.11212	0.215808	0.159206	1.86791	0.171714	1
ENSMUSG00000025782.12	Taf3	2.12364	0.212215	0.155683	1.86791	0.171714	1
ENSMUSG00000045519.14	Zfp560	2.45439	-0.171657	0.127068	1.86692	0.171828	1
ENSMUSG00000029470.15	P2rx4	0.791466	-0.342898	0.257365	1.8666	0.171865	1
ENSMUSG00000110316.1	RP23-116A10.3	0.592276	-0.34651	0.27259	1.8665	0.171877	1
ENSMUSG00000032050.16	Rdx	7.50364	0.117342	0.085924	1.8636	0.17221	1
ENSMUSG00000031026.15	Trim66	0.670974	-0.352155	0.270122	1.86211	0.172381	1
ENSMUSG00000046380.3	Jrk	0.793775	-0.331592	0.266225	1.86184	0.172413	1
ENSMUSG00000055065.6	Ddx17	9.6439	0.228	0.16498	1.86035	0.172584	1
ENSMUSG00000034361.9	Cpne2	1.66324	0.229416	0.167685	1.85798	0.172858	1
ENSMUSG00000046793.8	Gpr61	0.870364	-0.272537	0.200224	1.85696	0.172976	1
ENSMUSG00000024317.14	Rnf138	1.46056	-0.279956	0.216992	1.85564	0.173129	1
ENSMUSG00000027433.5	Xrn2	8.30155	0.164365	0.121104	1.85421	0.173295	1
ENSMUSG00000000296.7	Tpd52l1	3.5305	-0.171955	0.125552	1.85396	0.173324	1
ENSMUSG00000055401.14	Fbxo6	2.07889	0.215508	0.159884	1.85338	0.17339	1
ENSMUSG00000056602.11	Fry	7.50494	-0.18054	0.13294	1.85308	0.173426	1
ENSMUSG00000021824.12	Ap3m1	1.84414	0.239189	0.177288	1.85197	0.173555	1
ENSMUSG00000000149.10	Gna12	3.40777	-0.177714	0.130236	1.85146	0.173613	1
ENSMUSG00000041020.14	Map7d2	11.964	-0.103496	0.0764489	1.85141	0.173619	1
ENSMUSG00000041415.9	Dicer1	4.36496	0.186676	0.138049	1.8513	0.173632	1
ENSMUSG00000049904.7	Tmem17	0.641878	-0.320677	0.25575	1.84985	0.173801	1
ENSMUSG00000059742.10	Kcnh7	1.98809	0.243532	0.186618	1.84976	0.173812	1
ENSMUSG00000024869.9	Nudt8	1.20946	-0.241271	0.182253	1.84942	0.173851	1
ENSMUSG00000027340.15	Slc23a2	1.64661	0.228681	0.17381	1.84917	0.17388	1
ENSMUSG00000026864.13	Hspa5	12.3074	0.128578	0.0940414	1.84888	0.173914	1
ENSMUSG00000067869.4	Tcea1-ps1	4.42981	-0.150541	0.111907	1.84807	0.174009	1
ENSMUSG00000028284.13	Map3k7	2.88184	0.216836	0.160142	1.84552	0.174305	1
ENSMUSG00000058886.9	Deaf1	7.10808	0.118799	0.0873799	1.84539	0.174321	1
ENSMUSG00000022438.6	Parvb	4.62002	0.32943	0.233214	1.84455	0.174419	1
ENSMUSG00000056854.4	Pou3f4	4.19681	0.150627	0.110893	1.84385	0.174501	1
ENSMUSG00000024799.14	Tm7sf2	1.93113	-0.235211	0.176967	1.84366	0.174522	1
ENSMUSG00000035521.13	Gnptg	6.10878	-0.141134	0.103942	1.84349	0.174542	1
ENSMUSG00000040297.12	Suco	3.61905	0.200481	0.148699	1.84325	0.17457	1
ENSMUSG00000022332.7	Khdrbs3	3.03434	0.166438	0.123588	1.84313	0.174585	1
ENSMUSG00000024359.8	Hspa9	14.278	0.12608	0.0934381	1.84217	0.174697	1
ENSMUSG00000033735.9	Spr	1.57046	-0.295169	0.220217	1.84204	0.174712	1
ENSMUSG00000040234.16	Tm7sf3	2.30347	-0.215804	0.158938	1.84029	0.174918	1
ENSMUSG00000060121.15	Gemin2	0.517518	-0.370992	0.307443	1.83993	0.174959	1
ENSMUSG00000000881.12	Dlg3	5.1306	0.16058	0.119863	1.83945	0.175016	1
ENSMUSG00000028613.14	Lrp8	3.6921	0.172804	0.127746	1.83924	0.17504	1
ENSMUSG00000030753.15	Prkrir	7.14094	-0.123831	0.0921318	1.83748	0.175247	1
ENSMUSG00000044697.5	Gm5479	0.499442	-0.440919	0.359665	1.83739	0.175257	1
ENSMUSG00000046432.12	Ngfrap1	36.3324	-0.0634979	0.0468909	1.83418	0.175635	1
ENSMUSG00000027207.15	Galk2	3.74157	-0.253541	0.183856	1.83404	0.175651	1
ENSMUSG00000068921.14	Dap3	8.35311	-0.120071	0.0888328	1.83343	0.175723	1
ENSMUSG00000060568.14	Fam78b	1.36099	0.223829	0.165423	1.83076	0.176037	1
ENSMUSG00000022771.15	Ppil2	4.31757	-0.171137	0.126322	1.8284	0.176316	1
ENSMUSG00000030314.16	Atg7	1.44089	0.244879	0.18392	1.82789	0.176376	1
ENSMUSG00000074922.1	Fam122a	1.974	-0.201266	0.153189	1.82567	0.17664	1
ENSMUSG00000040387.16	Klhl32	1.56587	-0.256761	0.194677	1.82142	0.177144	1
ENSMUSG00000095139.2	Pou3f2	2.39588	0.190451	0.140256	1.82033	0.177274	1
ENSMUSG00000024182.16	Axin1	1.543	0.253781	0.1924	1.82016	0.177295	1
ENSMUSG00000007564.14	Ppp2r1a	22.6527	0.0816648	0.0605294	1.82009	0.177303	1
ENSMUSG00000006498.16	Ptbp1	0.611521	0.337257	0.259178	1.81931	0.177396	1
ENSMUSG00000075703.15	Ept1	2.10301	0.193111	0.143291	1.81911	0.177419	1
ENSMUSG00000022548.14	Apod	7.91637	0.227824	0.167899	1.81759	0.177601	1
ENSMUSG00000063694.5	Cycs	11.5877	-0.100789	0.0747554	1.81759	0.177601	1
ENSMUSG00000072694.7	1500011B03Rik	7.65733	-0.124121	0.0920815	1.81684	0.17769	1
ENSMUSG00000071073.4	Lrrc73	6.23383	0.123977	0.0919544	1.81671	0.177706	1
ENSMUSG00000083820.1	Gm6415	1.4192	-0.274717	0.21325	1.81618	0.177768	1
ENSMUSG00000022948.14	Setd4	0.427698	-0.387989	0.322168	1.81492	0.177919	1
ENSMUSG00000032060.9	Cryab	10.0865	0.19985	0.147167	1.81465	0.177951	1
ENSMUSG00000022010.19	Tsc22d1	18.4806	-0.0794655	0.0590785	1.81424	0.178001	1
ENSMUSG00000084950.7	Gm5577	0.689186	-0.457474	0.376422	1.81203	0.178265	1
ENSMUSG00000060739.7	Nsa2	6.08279	0.121741	0.0902959	1.81174	0.178299	1
ENSMUSG00000047731.17	Wbp1l	2.14117	0.193953	0.143845	1.81139	0.178342	1
ENSMUSG00000024949.17	Sf1	5.6217	-0.152559	0.113426	1.81092	0.178398	1
ENSMUSG00000045333.15	Zfp423	0.779164	-0.313701	0.255376	1.80821	0.178723	1
ENSMUSG00000031706.7	Rfx1	0.479654	0.343045	0.26836	1.80797	0.178751	1
ENSMUSG00000015126.9	Tsr3	3.20408	-0.178574	0.133308	1.80551	0.179048	1
ENSMUSG00000031386.14	Hcfc1	6.34097	-0.166887	0.126137	1.80451	0.179168	1
ENSMUSG00000028351.5	Brinp1	26.2535	-0.208777	0.157526	1.80368	0.179268	1
ENSMUSG00000068329.12	Htra2	2.22296	0.201502	0.148536	1.80333	0.179311	1
ENSMUSG00000019362.8	D8Ertd738e	15.2672	-0.0863794	0.0642134	1.80283	0.179371	1
ENSMUSG00000002963.17	Pnkp	0.975788	-0.274194	0.210765	1.80261	0.179398	1
ENSMUSG00000049658.13	Bdp1	2.62919	-0.199421	0.151513	1.80224	0.179442	1
ENSMUSG00000028832.11	Stmn1	68.3834	0.106314	0.0792104	1.79973	0.179745	1
ENSMUSG00000048874.15	Phf3	6.09507	-0.177832	0.132994	1.797	0.180075	1
ENSMUSG00000002104.11	Rapsn	0.706107	-0.349343	0.266846	1.79629	0.180162	1
ENSMUSG00000034602.13	Mon2	3.93159	0.212316	0.15904	1.79511	0.180305	1
ENSMUSG00000059423.13	Zfp933	0.780511	-0.323578	0.265537	1.79495	0.180324	1
ENSMUSG00000022241.5	Tars	3.74348	0.191529	0.142718	1.79394	0.180447	1
ENSMUSG00000029234.13	Tmem165	1.94874	0.19447	0.14544	1.79386	0.180457	1
ENSMUSG00000051427.14	Ccdc157	0.548007	0.340141	0.278327	1.79366	0.180481	1
ENSMUSG00000025155.15	Dus1l	1.82144	0.221866	0.166271	1.79276	0.18059	1
ENSMUSG00000027673.12	Ndufb5	25.6643	-0.0678096	0.0506786	1.79236	0.180639	1
ENSMUSG00000042613.9	Pbxip1	2.46763	0.239643	0.180725	1.79107	0.180796	1
ENSMUSG00000002475.15	Abhd3	1.63859	-0.244566	0.17787	1.79078	0.180831	1
ENSMUSG00000010554.14	Mettl16	3.07752	0.178705	0.134957	1.79069	0.180842	1
ENSMUSG00000002580.7	Mien1	15.7623	-0.087266	0.0652429	1.7904	0.180878	1
ENSMUSG00000035297.14	Cops4	6.42258	-0.121896	0.091723	1.78913	0.181032	1
ENSMUSG00000039652.16	Cpeb3	3.45155	-0.189645	0.142412	1.78867	0.181089	1
ENSMUSG00000038671.15	Arfrp1	3.69985	-0.174516	0.130518	1.78792	0.18118	1
ENSMUSG00000029463.5	Fam216a	10.8052	-0.14187	0.10608	1.78549	0.181476	1
ENSMUSG00000018001.18	Cyth3	3.80413	0.180743	0.135205	1.78528	0.181502	1
ENSMUSG00000036403.15	Cep135	0.471468	0.344149	0.283325	1.78384	0.181679	1
ENSMUSG00000021270.13	Hsp90aa1	87.7968	0.0668118	0.0501477	1.78347	0.181723	1
ENSMUSG00000021666.16	Gfm2	1.31971	-0.275212	0.208259	1.78284	0.181801	1
ENSMUSG00000074797.11	Itpa	6.29374	-0.134851	0.100874	1.78277	0.18181	1
ENSMUSG00000057229.11	Atp5sl	2.00921	-0.200861	0.15048	1.78074	0.182058	1
ENSMUSG00000056608.14	Chd9	5.08913	-0.235016	0.174844	1.77937	0.182227	1
ENSMUSG00000022048.8	Dpysl2	35.8734	0.11331	0.0848512	1.77751	0.182455	1
ENSMUSG00000085492.7	Trmt61b	0.791871	-0.28502	0.216367	1.77731	0.18248	1
ENSMUSG00000037771.11	Slc32a1	7.88381	-0.211867	0.161097	1.77634	0.1826	1
ENSMUSG00000009281.6	Rarres2	3.14114	-0.45918	0.330061	1.77623	0.182613	1
ENSMUSG00000024393.14	Prrc2a	4.13186	-0.19922	0.149838	1.77509	0.182754	1
ENSMUSG00000018909.15	Arrb1	7.48152	0.147967	0.111992	1.77502	0.182762	1
ENSMUSG00000017716.15	Birc5	1.0454	0.279941	0.204635	1.77496	0.182769	1
ENSMUSG00000007656.13	Arpp19	32.0768	-0.0768052	0.0575302	1.77443	0.182835	1
ENSMUSG00000027210.20	Meis2	29.8393	-0.0841146	0.0633049	1.77399	0.182889	1
ENSMUSG00000021540.16	Smad5	2.90488	0.206477	0.156433	1.77255	0.183066	1
ENSMUSG00000040760.10	Appl1	7.14072	-0.168725	0.126393	1.77203	0.183131	1
ENSMUSG00000031585.13	Gtf2e2	2.15781	-0.189369	0.145812	1.77182	0.183157	1
ENSMUSG00000075585.3	6330403L08Rik	0.51607	0.315941	0.260064	1.77166	0.183177	1
ENSMUSG00000010067.13	Rassf1	1.77185	0.217336	0.163231	1.77105	0.183252	1
ENSMUSG00000034653.11	Ythdc2	1.91552	0.301171	0.228047	1.76981	0.183406	1
ENSMUSG00000020863.15	Luc7l3	9.32807	0.119175	0.0901828	1.76839	0.183581	1
ENSMUSG00000008822.15	Acyp1	2.63276	-0.183922	0.139237	1.7673	0.183716	1
ENSMUSG00000027506.15	Tpd52	4.33651	0.156322	0.118903	1.76542	0.183949	1
ENSMUSG00000032553.14	Srprb	2.35094	-0.26369	0.198895	1.76364	0.184171	1
ENSMUSG00000023353.13	Agap3	9.85324	0.114672	0.0864929	1.76327	0.184217	1
ENSMUSG00000039168.15	Dap	1.2671	-0.239511	0.187457	1.76237	0.184329	1
ENSMUSG00000003575.13	Crtc1	3.76121	0.164301	0.123796	1.76197	0.184379	1
ENSMUSG00000044847.13	Lsm11	3.66024	0.16372	0.123469	1.76135	0.184456	1
ENSMUSG00000055805.14	Fmnl1	1.55248	0.216408	0.167894	1.76021	0.184599	1
ENSMUSG00000029330.8	Cds1	1.29018	-0.247623	0.18539	1.75906	0.184741	1
ENSMUSG00000026121.13	Sema4c	0.814031	0.342009	0.254569	1.75843	0.18482	1
ENSMUSG00000026344.9	Lypd1	11.5836	0.090907	0.0686156	1.75797	0.184878	1
ENSMUSG00000102824.1	Gm3837	1.8925	-0.252537	0.199076	1.75714	0.184982	1
ENSMUSG00000030337.16	Vamp1	2.36979	-0.283797	0.209647	1.75663	0.185046	1
ENSMUSG00000007836.6	Hnrnpa0	9.62827	0.12467	0.09417	1.75658	0.185052	1
ENSMUSG00000028737.15	Aldh4a1	1.04372	0.315489	0.237015	1.75592	0.185135	1
ENSMUSG00000059851.15	Suv420h2	0.789412	0.30949	0.235759	1.75581	0.185148	1
ENSMUSG00000020843.15	Timm22	4.95346	0.15185	0.113946	1.75549	0.185187	1
ENSMUSG00000038570.15	Saxo2	1.3173	-0.225062	0.173164	1.75502	0.185247	1
ENSMUSG00000031644.19	Nek1	2.02802	-0.233924	0.179195	1.75459	0.185301	1
ENSMUSG00000011658.15	Fuz	0.901324	0.266627	0.215113	1.75455	0.185306	1
ENSMUSG00000051736.8	Fam229b	1.57247	-0.246715	0.187162	1.75382	0.185398	1
ENSMUSG00000024829.12	Mrpl21	8.23538	0.114444	0.0866487	1.75251	0.185562	1
ENSMUSG00000031824.14	6430548M08Rik	4.84582	0.168977	0.128021	1.75148	0.185691	1
ENSMUSG00000022114.4	Spry2	2.18041	0.252296	0.201108	1.7504	0.185827	1
ENSMUSG00000025370.6	Cdh9	1.37601	0.230626	0.177413	1.74626	0.186347	1
ENSMUSG00000034109.15	Golim4	0.77012	-0.339998	0.254849	1.74588	0.186396	1
ENSMUSG00000073139.9	BC023829	1.6814	0.223617	0.171598	1.74574	0.186413	1
ENSMUSG00000035266.16	Helq	0.85538	0.432084	0.374244	1.74476	0.186537	1
ENSMUSG00000011148.13	Adssl1	2.12929	0.241785	0.195809	1.74423	0.186604	1
ENSMUSG00000022325.14	Pop1	0.982586	-0.352804	0.280035	1.74386	0.186651	1
ENSMUSG00000020484.18	Xbp1	5.1669	-0.131687	0.0992053	1.74352	0.186693	1
ENSMUSG00000038291.16	Snx25	2.10247	0.198035	0.152987	1.74345	0.186702	1
ENSMUSG00000102692.1	Dchs2	0.923894	-0.318185	0.268663	1.74294	0.186766	1
ENSMUSG00000034098.14	Fstl5	2.59465	-0.192396	0.147213	1.74215	0.186866	1
ENSMUSG00000025085.16	Ablim1	3.89209	0.165356	0.126683	1.74195	0.186892	1
ENSMUSG00000060681.15	Slc9a6	3.63724	0.157573	0.119694	1.73982	0.187162	1
ENSMUSG00000036197.15	Gxylt1	0.815718	0.272882	0.209337	1.7386	0.187317	1
ENSMUSG00000095930.1	Nim1k	3.03097	-0.173795	0.133253	1.73859	0.187318	1
ENSMUSG00000059173.19	Pde1a	6.98924	0.146794	0.112658	1.73481	0.187798	1
ENSMUSG00000026678.10	Rgs5	5.84854	0.194257	0.149614	1.7345	0.187837	1
ENSMUSG00000008140.17	Emc10	12.007	0.195186	0.150016	1.73114	0.188266	1
ENSMUSG00000043259.14	Fam13c	3.60732	-0.172859	0.132547	1.7307	0.188322	1
ENSMUSG00000036615.5	Rfxap	3.66093	-0.178938	0.13724	1.7306	0.188334	1
ENSMUSG00000032305.14	Fam219b	1.33177	-0.232657	0.183997	1.72929	0.188502	1
ENSMUSG00000030879.10	Mrpl17	8.08605	-0.11671	0.0889518	1.7292	0.188513	1
ENSMUSG00000036334.12	Igsf10	0.859533	-0.31797	0.257413	1.72785	0.188686	1
ENSMUSG00000035242.15	Oaz1	58.744	-0.0730361	0.0557931	1.72775	0.188698	1
ENSMUSG00000054079.12	Utp18	2.66929	-0.243585	0.190034	1.72764	0.188712	1
ENSMUSG00000087590.2	Epb41l4aos	2.6215	0.18553	0.139937	1.72754	0.188726	1
ENSMUSG00000045071.13	E130308A19Rik	1.48392	-0.22942	0.177893	1.72742	0.188741	1
ENSMUSG00000021967.3	Mrpl57	8.28683	-0.106338	0.0806126	1.72713	0.188778	1
ENSMUSG00000027546.15	Atp9a	18.0981	0.147425	0.113389	1.72613	0.188906	1
ENSMUSG00000034813.16	Grip1	2.1787	0.210182	0.16049	1.72505	0.189044	1
ENSMUSG00000043463.6	Rab9b	1.35968	-0.266374	0.210387	1.72423	0.18915	1
ENSMUSG00000082978.1	Rpsa-ps11	0.771594	0.495812	0.372191	1.7241	0.189166	1
ENSMUSG00000002733.8	Plekha3	1.4201	-0.238609	0.181758	1.72401	0.189178	1
ENSMUSG00000074578.12	Zfas1	7.00064	-0.138321	0.105631	1.72373	0.189214	1
ENSMUSG00000015944.9	Gatsl2	6.01979	0.128437	0.0977386	1.72318	0.189284	1
ENSMUSG00000038437.11	Mllt6	4.99559	0.174798	0.135037	1.72305	0.189301	1
ENSMUSG00000052033.13	Pfdn4	4.99707	-0.141633	0.108531	1.72263	0.189354	1
ENSMUSG00000024369.16	Nelfe	2.25282	-0.194249	0.151035	1.72163	0.189483	1
ENSMUSG00000046215.3	Rprml	11.6122	-0.104272	0.0795325	1.72135	0.189519	1
ENSMUSG00000034480.18	Diaph2	2.43481	0.229975	0.184937	1.72053	0.189625	1
ENSMUSG00000029141.16	Slc4a1ap	2.72487	-0.19441	0.150474	1.72034	0.189649	1
ENSMUSG00000061838.7	Suclg2	1.30964	-0.258871	0.203552	1.71898	0.189824	1
ENSMUSG00000052676.16	Zmat1	1.08994	0.265899	0.21617	1.71794	0.189959	1
ENSMUSG00000097772.7	5430416N02Rik	1.79631	-0.205564	0.163258	1.71744	0.190023	1
ENSMUSG00000026889.12	Rbm18	3.83939	-0.184181	0.142909	1.7157	0.190247	1
ENSMUSG00000071281.10	Zfp65	1.61574	-0.252392	0.199792	1.71446	0.190407	1
ENSMUSG00000027763.13	Mbnl1	5.29237	-0.185735	0.141957	1.71308	0.190586	1
ENSMUSG00000030683.11	Sez6l2	10.2173	0.161541	0.124175	1.71295	0.190603	1
ENSMUSG00000025862.14	Stag2	2.97539	0.24397	0.189477	1.71084	0.190876	1
ENSMUSG00000030785.8	Cox6a2	2.03342	-0.256399	0.189927	1.70994	0.190993	1
ENSMUSG00000026575.15	Nme7	5.86761	-0.329533	0.242829	1.70963	0.191033	1
ENSMUSG00000037419.8	Endod1	3.58569	0.188674	0.143697	1.7094	0.191063	1
ENSMUSG00000027624.17	Epb41l1	11.8533	0.125587	0.0963296	1.70881	0.19114	1
ENSMUSG00000032612.14	Usp4	6.30959	0.133144	0.102582	1.70867	0.191158	1
ENSMUSG00000037894.13	H2afz	30.792	-0.0797712	0.0611304	1.70615	0.191485	1
ENSMUSG00000081824.5	BC002163	1.66851	-0.265218	0.204722	1.70603	0.191502	1
ENSMUSG00000018995.12	Nars2	1.11761	-0.273864	0.213359	1.69945	0.19236	1
ENSMUSG00000032036.15	Kirrel3	2.4834	0.190263	0.145664	1.69857	0.192476	1
ENSMUSG00000015961.8	Adss	6.46403	-0.19771	0.150525	1.69553	0.192874	1
ENSMUSG00000026749.11	Nek6	2.02663	-0.199091	0.157539	1.69542	0.192889	1
ENSMUSG00000059401.13	Mamld1	0.500167	0.294475	0.254633	1.69423	0.193044	1
ENSMUSG00000072568.4	Fam84b	1.36723	0.289642	0.226332	1.69338	0.193156	1
ENSMUSG00000021786.12	Oxsm	0.906064	-0.300924	0.233291	1.69322	0.193177	1
ENSMUSG00000030551.14	Nr2f2	1.45359	-0.290856	0.230888	1.69322	0.193178	1
ENSMUSG00000032368.14	Zic1	1.343	-0.269081	0.214484	1.69259	0.19326	1
ENSMUSG00000049401.10	Ogfr	8.26117	-0.114719	0.0886241	1.69097	0.193473	1
ENSMUSG00000002486.15	Tchp	1.3648	0.269282	0.20602	1.69081	0.193494	1
ENSMUSG00000028016.9	Ints12	0.916882	0.305552	0.244347	1.69015	0.193581	1
ENSMUSG00000018572.10	Phf23	2.86073	0.186467	0.14288	1.68873	0.193768	1
ENSMUSG00000068739.13	Sars	14.6355	0.0984828	0.0760216	1.68858	0.193788	1
ENSMUSG00000090053.9	Palm2	0.89394	-0.332899	0.276238	1.68788	0.19388	1
ENSMUSG00000024457.16	Trim26	1.38697	-0.250017	0.199876	1.68766	0.193909	1
ENSMUSG00000014313.14	Cox6c	81.3702	-0.0742318	0.0573303	1.68642	0.194074	1
ENSMUSG00000021981.9	Cab39l	1.24027	0.23758	0.191099	1.6863	0.19409	1
ENSMUSG00000028568.16	Btf3l4	4.71987	-0.1341	0.104543	1.68371	0.194433	1
ENSMUSG00000046798.14	Cldn12	1.31607	0.23189	0.190338	1.68093	0.194801	1
ENSMUSG00000030805.14	Stx4a	3.05526	0.156535	0.121771	1.68055	0.194852	1
ENSMUSG00000075701.9	Vimp	3.98697	0.171834	0.131875	1.68026	0.19489	1
ENSMUSG00000032086.12	Bace1	5.80894	0.119723	0.0922413	1.67989	0.194939	1
ENSMUSG00000031970.16	Dbndd1	2.19043	-0.192534	0.154863	1.67916	0.195036	1
ENSMUSG00000000631.20	Myo18a	10.0734	0.211264	0.164483	1.67881	0.195082	1
ENSMUSG00000036432.8	Siah2	1.77851	0.215194	0.167257	1.67852	0.195121	1
ENSMUSG00000055296.14	Tmem245	2.61954	0.189036	0.148108	1.67761	0.195243	1
ENSMUSG00000020605.8	Hs1bp3	0.530403	-0.383253	0.309095	1.67758	0.195247	1
ENSMUSG00000046947.12	Adck2	0.87206	-0.27486	0.22785	1.67752	0.195254	1
ENSMUSG00000001891.16	Ugp2	4.67814	0.15047	0.117743	1.67736	0.195275	1
ENSMUSG00000049755.14	Zfp672	1.67482	0.191588	0.149428	1.67699	0.195325	1
ENSMUSG00000033460.14	Armcx1	2.93928	-0.20615	0.160102	1.67601	0.195455	1
ENSMUSG00000021143.9	Pacs2	5.34738	0.136411	0.105585	1.67272	0.195895	1
ENSMUSG00000030884.12	Uqcrc2	22.4122	-0.072852	0.0563849	1.67122	0.196095	1
ENSMUSG00000055717.13	Slain1	2.8682	-0.244754	0.191572	1.67058	0.19618	1
ENSMUSG00000027884.16	Clcc1	1.29448	-0.244708	0.190519	1.66991	0.196271	1
ENSMUSG00000031939.15	Taf1d	2.24919	-0.18073	0.142318	1.66808	0.196516	1
ENSMUSG00000057329.7	Bcl2	1.73044	0.213102	0.166418	1.66778	0.196556	1
ENSMUSG00000045532.5	C1ql1	1.96263	-0.243643	0.187894	1.66759	0.196582	1
ENSMUSG00000022469.16	Rapgef3	0.877864	0.301785	0.242275	1.6674	0.196607	1
ENSMUSG00000029432.12	Gbas	6.75553	-0.163974	0.127331	1.66732	0.196617	1
ENSMUSG00000026858.18	Fam73b	1.60381	0.237882	0.18745	1.66724	0.196628	1
ENSMUSG00000028648.13	Ndufs5	33.8684	-0.0759146	0.0590164	1.66449	0.196998	1
ENSMUSG00000020315.18	Sptbn1	65.9126	0.244248	0.188109	1.66324	0.197166	1
ENSMUSG00000003528.14	Slc25a1	5.7386	0.13989	0.108272	1.66071	0.197508	1
ENSMUSG00000008429.7	Herpud2	1.43575	0.213016	0.17171	1.66025	0.19757	1
ENSMUSG00000028455.15	Stoml2	6.59275	-0.122481	0.0949276	1.65958	0.197661	1
ENSMUSG00000004040.16	Stat3	2.60777	-0.217594	0.168573	1.65839	0.197821	1
ENSMUSG00000027087.11	Itgav	2.58874	0.18898	0.149843	1.65837	0.197823	1
ENSMUSG00000054863.8	Fam19a5	7.12481	-0.12702	0.0985759	1.6579	0.197887	1
ENSMUSG00000029919.5	Hpgds	0.576895	0.330178	0.269402	1.65718	0.197985	1
ENSMUSG00000020661.15	Dnmt3a	17.9229	0.10556	0.0829159	1.65573	0.198181	1
ENSMUSG00000024072.8	Yipf4	2.46291	-0.171896	0.134236	1.65514	0.198261	1
ENSMUSG00000038156.16	Spon1	3.49129	0.19233	0.150012	1.6539	0.198429	1
ENSMUSG00000083899.2	Gm12346	4.99791	-0.273255	0.207881	1.65367	0.198461	1
ENSMUSG00000097924.2	A730020E08Rik	1.62511	0.244637	0.189766	1.6511	0.198809	1
ENSMUSG00000042328.13	Hps4	1.9871	0.215318	0.167962	1.65093	0.198833	1
ENSMUSG00000107476.2	Zfp862-ps	1.493	-0.304305	0.248166	1.65092	0.198833	1
ENSMUSG00000044816.10	D630023F18Rik	0.500135	-0.335809	0.277858	1.64962	0.19901	1
ENSMUSG00000022044.14	Stmn4	47.8806	0.115926	0.0912493	1.64837	0.19918	1
ENSMUSG00000035439.13	Haus8	1.52827	0.26035	0.204129	1.64799	0.199233	1
ENSMUSG00000053519.15	Kcnip1	2.11725	0.199609	0.154474	1.64776	0.199264	1
ENSMUSG00000001229.7	Dpp9	2.63189	0.191647	0.150959	1.6472	0.19934	1
ENSMUSG00000029538.14	Srsf9	5.17669	-0.125377	0.0977519	1.64685	0.199388	1
ENSMUSG00000020630.8	Rnaseh1	0.708689	-0.303555	0.247975	1.64677	0.199399	1
ENSMUSG00000049092.10	Gpr137c	0.602215	-0.364742	0.313618	1.64602	0.199501	1
ENSMUSG00000026965.12	Anapc2	4.77909	0.141004	0.109799	1.64526	0.199605	1
ENSMUSG00000069682.5	Gm10275	1.43304	-0.247845	0.202474	1.64444	0.199718	1
ENSMUSG00000047669.7	Msl3l2	1.37185	-0.241455	0.192728	1.64176	0.200084	1
ENSMUSG00000052151.11	Plpp2	0.615785	-0.360106	0.294963	1.64163	0.200102	1
ENSMUSG00000031327.10	Chic1	1.83615	0.216558	0.180289	1.64127	0.200152	1
ENSMUSG00000021366.7	Hivep1	1.96753	0.243065	0.187872	1.64088	0.200205	1
ENSMUSG00000060771.14	Tsga10	0.833888	-0.273279	0.225403	1.64081	0.200214	1
ENSMUSG00000030423.7	Pop4	3.47431	0.163016	0.126458	1.64059	0.200244	1
ENSMUSG00000009733.8	Tfcp2	1.51853	0.228286	0.179875	1.63981	0.200351	1
ENSMUSG00000041378.1	Cldn5	2.47488	0.272822	0.213059	1.63811	0.200586	1
ENSMUSG00000022474.14	Pmm1	19.5203	-0.0756369	0.0589272	1.63775	0.200635	1
ENSMUSG00000045251.13	Zfp688	1.43213	-0.252789	0.203246	1.6366	0.200793	1
ENSMUSG00000070287.3	Slc35g2	0.684788	-0.32639	0.259355	1.63496	0.201018	1
ENSMUSG00000026447.16	Pik3c2b	1.45071	-0.256069	0.20796	1.63476	0.201046	1
ENSMUSG00000081613.1	Gm12109	0.72648	0.345523	0.27879	1.63445	0.201088	1
ENSMUSG00000038542.14	Pcid2	1.16912	-0.263704	0.213994	1.63343	0.20123	1
ENSMUSG00000015090.13	Ptgds	23.6814	-0.264568	0.201742	1.63192	0.201437	1
ENSMUSG00000020130.8	Tbc1d15	2.5133	0.267424	0.212069	1.63051	0.201633	1
ENSMUSG00000044080.9	S100a1	10.5083	0.114013	0.0891364	1.63035	0.201655	1
ENSMUSG00000033444.13	Specc1l	2.48252	-0.227002	0.182535	1.63027	0.201665	1
ENSMUSG00000028098.13	Rnf115	2.64462	0.187343	0.146605	1.62871	0.201882	1
ENSMUSG00000025277.13	Abhd6	3.30244	0.187688	0.146936	1.6281	0.201966	1
ENSMUSG00000071649.5	B3gat3	3.84706	-0.192123	0.150891	1.628	0.20198	1
ENSMUSG00000075334.2	Rprm	8.67543	0.187741	0.148786	1.62685	0.202139	1
ENSMUSG00000007850.16	Hnrnph1	14.0297	-0.088239	0.069451	1.6263	0.202215	1
ENSMUSG00000021115.14	Vrk1	2.74015	-0.188783	0.150815	1.62616	0.202235	1
ENSMUSG00000064373.11	Sepp1	9.66036	-0.144515	0.113885	1.62448	0.202468	1
ENSMUSG00000066232.4	Ipo7	5.05913	-0.186238	0.14636	1.62141	0.202896	1
ENSMUSG00000039252.11	Lgi2	5.96413	-0.127671	0.100311	1.62074	0.202989	1
ENSMUSG00000045482.15	Trrap	5.90418	0.189815	0.150249	1.6207	0.202994	1
ENSMUSG00000035443.9	Thyn1	4.7192	0.145771	0.113548	1.62043	0.203031	1
ENSMUSG00000036186.5	Fam69b	7.19329	-0.173954	0.137599	1.62032	0.203047	1
ENSMUSG00000027652.15	Ralgapb	4.90173	0.188868	0.149174	1.61901	0.203229	1
ENSMUSG00000031749.12	St3gal2	3.66334	-0.145559	0.114461	1.6175	0.203441	1
ENSMUSG00000020277.9	Pfkl	5.55459	-0.159483	0.126021	1.61565	0.203699	1
ENSMUSG00000061130.12	Ppm1b	6.01322	0.131174	0.10367	1.61459	0.203848	1
ENSMUSG00000021371.4	Mcur1	1.43714	-0.260844	0.206839	1.6142	0.203902	1
ENSMUSG00000026849.18	Tor1a	3.08306	0.166533	0.131133	1.61277	0.204102	1
ENSMUSG00000024511.15	Rab27b	3.12049	-0.205025	0.16212	1.61275	0.204106	1
ENSMUSG00000064289.15	Tank	1.33108	-0.284002	0.227487	1.61198	0.204214	1
ENSMUSG00000073411.11	H2-D1	3.55235	-0.230536	0.182998	1.61182	0.204236	1
ENSMUSG00000035151.12	Elmod2	0.843449	-0.308033	0.259896	1.6104	0.204436	1
ENSMUSG00000051223.14	Bzw1	12.4243	0.143268	0.112665	1.61029	0.204451	1
ENSMUSG00000024792.8	Zfpl1	2.33512	-0.198582	0.158197	1.60942	0.204574	1
ENSMUSG00000003345.15	Csnk1g2	6.47487	0.129103	0.102552	1.60939	0.204577	1
ENSMUSG00000078619.10	Smarcd2	0.654669	0.327569	0.268435	1.60809	0.204761	1
ENSMUSG00000053768.13	Chchd3	4.9763	-0.12085	0.0961406	1.60707	0.204905	1
ENSMUSG00000046711.15	Hmga1	0.719019	-0.338394	0.280382	1.60611	0.20504	1
ENSMUSG00000079658.9	Tceb1	12.3028	-0.0960036	0.0757968	1.60498	0.205199	1
ENSMUSG00000051627.2	Hist1h1e	4.23096	-0.381762	0.311258	1.60438	0.205284	1
ENSMUSG00000081051.4	Gm15427	21.1477	-0.101942	0.0806924	1.6024	0.205564	1
ENSMUSG00000031668.14	Eif2ak3	0.71138	0.303229	0.252406	1.60239	0.205565	1
ENSMUSG00000075232.4	Amd1	1.2059	-0.344349	0.267133	1.60045	0.20584	1
ENSMUSG00000025255.18	Zfhx4	1.93175	-0.277242	0.223002	1.5987	0.206088	1
ENSMUSG00000018377.10	Vezf1	3.29829	0.183021	0.14512	1.59626	0.206433	1
ENSMUSG00000058569.7	Tmed9	5.17688	-0.180379	0.142234	1.59602	0.206468	1
ENSMUSG00000020198.7	Ap3d1	12.4271	0.113685	0.0905329	1.59513	0.206595	1
ENSMUSG00000010086.17	Rnf112	4.71367	-0.148599	0.117604	1.59502	0.206611	1
ENSMUSG00000078591.1	Hs3st4	5.91832	0.15305	0.122055	1.59488	0.20663	1
ENSMUSG00000037300.17	Ttc13	1.47401	0.223721	0.179907	1.59437	0.206704	1
ENSMUSG00000022749.6	Tbc1d23	1.40225	-0.229818	0.189122	1.59277	0.20693	1
ENSMUSG00000027333.18	Smox	2.87573	0.17122	0.135274	1.59237	0.206987	1
ENSMUSG00000051232.13	Tmem199	2.85513	-0.186414	0.149494	1.59207	0.207031	1
ENSMUSG00000030465.18	Psd3	13.8795	-0.173502	0.136346	1.59204	0.207035	1
ENSMUSG00000034472.13	Rasd2	15.5251	-0.11229	0.0890459	1.59188	0.207057	1
ENSMUSG00000026434.12	Nucks1	25.216	-0.0843277	0.0674136	1.59128	0.207144	1
ENSMUSG00000029319.8	Coq2	4.24795	-0.14103	0.11205	1.59091	0.207196	1
ENSMUSG00000003809.14	Gcdh	1.87184	0.217572	0.176147	1.5906	0.20724	1
ENSMUSG00000016554.8	Eif3d	15.1992	-0.0935511	0.0748759	1.58942	0.20741	1
ENSMUSG00000006471.17	Ndor1	0.48516	0.331138	0.280978	1.58911	0.207453	1
ENSMUSG00000041079.11	Rwdd2b	0.997224	-0.268889	0.218914	1.58882	0.207495	1
ENSMUSG00000026163.17	Sphkap	4.62016	0.212117	0.168341	1.58876	0.207503	1
ENSMUSG00000024268.15	Celf4	36.2307	0.0579631	0.0462039	1.58717	0.207731	1
ENSMUSG00000029145.12	Eif2b4	4.50299	0.137991	0.109616	1.58663	0.207808	1
ENSMUSG00000020921.6	Tmem101	2.65413	0.206423	0.162907	1.58448	0.208117	1
ENSMUSG00000004032.10	Gstm5	22.0798	0.0965981	0.0772266	1.58324	0.208295	1
ENSMUSG00000020701.12	Tmem132e	1.22094	-0.263032	0.217686	1.58257	0.208391	1
ENSMUSG00000110185.1	Igip	13.8182	-0.140043	0.11298	1.58229	0.208431	1
ENSMUSG00000027932.14	Slc27a3	0.897542	0.401678	0.302012	1.58153	0.208541	1
ENSMUSG00000057841.5	Rpl32	62.1586	-0.0703006	0.055751	1.58119	0.208589	1
ENSMUSG00000054792.15	Klhl18	2.26474	0.205221	0.163724	1.58114	0.208597	1
ENSMUSG00000026888.14	Grb14	4.65289	0.172294	0.139289	1.58082	0.208642	1
ENSMUSG00000034949.18	Zfr2	4.42367	-0.202149	0.163598	1.58022	0.208728	1
ENSMUSG00000001017.15	Chtop	9.53087	-0.125068	0.0998436	1.58014	0.20874	1
ENSMUSG00000085741.8	5430405H02Rik	1.0097	-0.251868	0.208978	1.57999	0.208762	1
ENSMUSG00000022141.6	Nipbl	8.70527	0.140572	0.112074	1.57867	0.208953	1
ENSMUSG00000040782.12	Rfwd2	2.3985	0.199589	0.158981	1.57841	0.20899	1
ENSMUSG00000032952.11	Ap4b1	0.783633	-0.318848	0.266225	1.57823	0.209015	1
ENSMUSG00000031516.11	Dctn6	6.67663	-0.110918	0.0880676	1.57806	0.20904	1
ENSMUSG00000045083.14	Lingo2	1.47691	0.21488	0.173532	1.57756	0.209112	1
ENSMUSG00000026254.17	Eif4e2	5.09395	-0.13377	0.106977	1.57698	0.209196	1
ENSMUSG00000015605.5	Srf	2.84097	0.182796	0.145691	1.57669	0.209238	1
ENSMUSG00000026123.11	Plekhb2	7.1459	-0.145703	0.115557	1.57564	0.20939	1
ENSMUSG00000057738.13	Sptan1	39.1665	0.258856	0.204701	1.57555	0.209403	1
ENSMUSG00000021273.9	Fdft1	7.91876	0.0994907	0.0792561	1.575	0.209482	1
ENSMUSG00000038400.15	Pmepa1	5.58899	0.177326	0.141892	1.57449	0.209556	1
ENSMUSG00000023791.14	Pigx	2.54969	-0.180299	0.144913	1.57323	0.209738	1
ENSMUSG00000029993.16	Nfu1	8.40225	-0.0995729	0.0794116	1.5731	0.209757	1
ENSMUSG00000029657.15	Hsph1	15.4693	0.14851	0.117339	1.572	0.209917	1
ENSMUSG00000028180.18	Zranb2	9.0254	0.139378	0.111064	1.57066	0.210111	1
ENSMUSG00000037531.8	Mrpl47	3.22275	-0.154099	0.123789	1.57064	0.210114	1
ENSMUSG00000026605.14	Cenpf	4.59974	0.160319	0.12726	1.56998	0.21021	1
ENSMUSG00000039307.16	Hexdc	1.44837	0.264274	0.210521	1.56929	0.21031	1
ENSMUSG00000038894.7	Irs2	3.18962	0.156526	0.125126	1.5686	0.21041	1
ENSMUSG00000037348.15	Paqr7	1.9093	0.262615	0.21454	1.56788	0.210515	1
ENSMUSG00000034227.7	Foxj1	0.514366	-0.352373	0.303769	1.5674	0.210584	1
ENSMUSG00000034853.16	Acot11	0.698041	-0.328409	0.264033	1.56679	0.210674	1
ENSMUSG00000057375.13	Yipf1	3.6513	-0.178529	0.14279	1.56634	0.210739	1
ENSMUSG00000033361.13	Prrg3	1.11642	-0.272131	0.226762	1.56592	0.2108	1
ENSMUSG00000056851.13	Pcbp2	17.6224	-0.0716835	0.0574809	1.56581	0.210817	1
ENSMUSG00000025742.5	Prps2	1.42803	-0.237513	0.192562	1.5657	0.210832	1
ENSMUSG00000038025.7	Phf2	1.96321	-0.218837	0.178395	1.56566	0.210838	1
ENSMUSG00000026388.15	3110009E18Rik	0.987904	-0.280135	0.239341	1.56551	0.210861	1
ENSMUSG00000036305.6	Rpl39-ps	0.803068	-0.290311	0.242248	1.56454	0.211001	1
ENSMUSG00000051652.4	Lrrc3	0.756781	0.258863	0.215454	1.564	0.211081	1
ENSMUSG00000020440.13	Arf5	34.8185	0.0675034	0.0541836	1.56389	0.211097	1
ENSMUSG00000032171.6	Pin1	15.8903	-0.0996774	0.0798025	1.56176	0.211408	1
ENSMUSG00000044550.11	Tceal3	7.75702	-0.122893	0.0984716	1.56128	0.211478	1
ENSMUSG00000039789.7	Zfp597	1.31587	-0.304735	0.253108	1.56093	0.211529	1
ENSMUSG00000020801.8	Med31	2.78943	-0.161079	0.1301	1.55883	0.211837	1
ENSMUSG00000024220.13	Zfp523	4.62253	-0.154736	0.124656	1.5584	0.2119	1
ENSMUSG00000056492.5	Adgrf5	0.810988	0.326309	0.261081	1.55559	0.212312	1
ENSMUSG00000025968.16	Ndufs1	12.9183	0.0938774	0.0756975	1.55451	0.212471	1
ENSMUSG00000030822.15	Prr14	0.96967	0.258146	0.21064	1.5545	0.212472	1
ENSMUSG00000023007.15	Prpf40b	2.67738	0.187844	0.149525	1.55371	0.212588	1
ENSMUSG00000050379.15	Sept6	5.30264	-0.149816	0.120419	1.55294	0.212702	1
ENSMUSG00000021916.15	Glt8d1	0.775517	-0.301471	0.249361	1.55281	0.21272	1
ENSMUSG00000028194.15	Ddah1	14.1909	0.107085	0.0862753	1.55257	0.212756	1
ENSMUSG00000023828.2	Slc22a3	0.449302	-0.313558	0.282775	1.55092	0.212999	1
ENSMUSG00000038619.12	Ensa	19.088	-0.0729143	0.0587574	1.54975	0.213172	1
ENSMUSG00000049106.6	Dcaf5	3.71293	-0.168022	0.136217	1.54876	0.213319	1
ENSMUSG00000019428.16	Fkbp8	21.6923	-0.0704179	0.056476	1.54864	0.213336	1
ENSMUSG00000022723.15	Crybg3	0.511797	0.335348	0.299192	1.5482	0.213401	1
ENSMUSG00000026824.11	Kcnj3	1.79701	-0.207833	0.162524	1.54796	0.213436	1
ENSMUSG00000034429.14	Zfp707	0.637835	-0.282612	0.240784	1.54641	0.213667	1
ENSMUSG00000032405.9	Pias1	2.47027	0.190312	0.154946	1.54607	0.213717	1
ENSMUSG00000020396.8	Nefh	8.6382	-0.170132	0.135404	1.5458	0.213757	1
ENSMUSG00000079317.10	Trappc2	2.41314	-0.183041	0.146084	1.54552	0.213799	1
ENSMUSG00000024042.6	Sik1	1.03198	0.278753	0.230568	1.54534	0.213824	1
ENSMUSG00000078350.11	Smim1	1.51418	-0.235383	0.18644	1.54456	0.213941	1
ENSMUSG00000031060.16	Rbm10	2.65407	0.17458	0.141215	1.54195	0.214327	1
ENSMUSG00000063954.7	Hist2h2aa2	3.27601	-0.209843	0.169477	1.54131	0.214424	1
ENSMUSG00000041491.7	Cep78	1.27198	0.277321	0.22115	1.54121	0.214437	1
ENSMUSG00000024487.4	Yipf5	3.63204	0.153482	0.123516	1.54093	0.21448	1
ENSMUSG00000042579.2	4632404H12Rik	0.527923	-0.318537	0.265026	1.54034	0.214567	1
ENSMUSG00000020894.16	Vamp2	21.1021	0.0762618	0.0614507	1.53994	0.214627	1
ENSMUSG00000033530.7	Ttc7b	3.05872	-0.162332	0.129707	1.53853	0.214836	1
ENSMUSG00000031903.6	Pla2g15	1.78052	0.212355	0.171011	1.53794	0.214925	1
ENSMUSG00000020723.3	Cacng4	16.2825	0.116882	0.0952277	1.53781	0.214943	1
ENSMUSG00000036114.3	Rpp25l	3.52756	-0.146563	0.119524	1.53647	0.215144	1
ENSMUSG00000000439.9	Mkrn2	2.55607	-0.172841	0.142264	1.53549	0.21529	1
ENSMUSG00000020876.14	Snx11	1.30571	0.22363	0.182065	1.5349	0.215378	1
ENSMUSG00000035575.11	Utp6	1.91804	0.292161	0.238172	1.53486	0.215384	1
ENSMUSG00000040972.8	Igsf21	4.17428	0.206998	0.168177	1.53418	0.215486	1
ENSMUSG00000030638.13	Sh3gl3	4.51533	-0.150076	0.121139	1.53413	0.215494	1
ENSMUSG00000017778.14	Cox7c	79.8452	-0.0446223	0.0360399	1.53405	0.215505	1
ENSMUSG00000028847.8	Trappc3	5.72049	0.169088	0.137357	1.53401	0.215511	1
ENSMUSG00000048109.10	Rbm15	0.923949	-0.30803	0.263773	1.53399	0.215515	1
ENSMUSG00000071035.5	Gm5499	0.663886	-0.389106	0.311801	1.53359	0.215574	1
ENSMUSG00000001576.14	Ergic1	4.68683	-0.201019	0.164034	1.53295	0.21567	1
ENSMUSG00000063229.15	Ldha	38.09	0.0541439	0.0436193	1.53276	0.215699	1
ENSMUSG00000048581.12	E130311K13Rik	0.803436	-0.302389	0.253478	1.53127	0.215922	1
ENSMUSG00000072582.9	Ptrh2	3.01828	0.162171	0.130616	1.5301	0.216098	1
ENSMUSG00000038370.6	Pcp4l1	28.6893	-0.0973576	0.0784501	1.53006	0.216103	1
ENSMUSG00000026816.14	Gtf3c5	1.66882	0.241245	0.19485	1.52886	0.216283	1
ENSMUSG00000040618.6	Pck2	1.02309	0.304935	0.25114	1.52763	0.216468	1
ENSMUSG00000036502.14	Tmem255a	0.604968	-0.323723	0.275945	1.52697	0.216567	1
ENSMUSG00000006403.12	Adamts4	3.37971	0.183382	0.151441	1.52663	0.216619	1
ENSMUSG00000047539.9	Fbxo28	1.98982	-0.200891	0.167456	1.52605	0.216706	1
ENSMUSG00000024269.11	Tpgs2	7.90773	0.0997213	0.0807375	1.52447	0.216944	1
ENSMUSG00000022674.14	Ube2v2	6.01602	0.104417	0.0845037	1.52311	0.217149	1
ENSMUSG00000022760.15	Thap7	2.36202	-0.16692	0.136797	1.52302	0.217163	1
ENSMUSG00000037674.15	Rfx7	1.80086	0.204222	0.165522	1.52277	0.217201	1
ENSMUSG00000010453.12	Kansl3	2.00091	-0.213148	0.175213	1.52104	0.217462	1
ENSMUSG00000025235.7	Bbs4	3.68023	-0.150171	0.12197	1.52046	0.21755	1
ENSMUSG00000057897.14	Camk2b	63.9327	0.0857181	0.0698338	1.5199	0.217635	1
ENSMUSG00000007682.5	Dio2	2.25143	0.168382	0.142925	1.51976	0.217656	1
ENSMUSG00000020522.13	Mfap3	2.45729	-0.195828	0.160405	1.5195	0.217695	1
ENSMUSG00000036887.5	C1qa	4.35385	0.211889	0.174445	1.51922	0.217737	1
ENSMUSG00000028629.9	Exo5	0.839971	-0.248269	0.219346	1.51878	0.217804	1
ENSMUSG00000028252.20	Ccnc	2.43184	-0.199808	0.16585	1.51812	0.217904	1
ENSMUSG00000026088.15	Mitd1	1.11663	-0.23798	0.19739	1.51768	0.217971	1
ENSMUSG00000028029.10	Aimp1	8.58193	0.10336	0.083955	1.5163	0.218181	1
ENSMUSG00000001785.11	Pwp1	1.75493	-0.210348	0.177975	1.51462	0.218436	1
ENSMUSG00000036112.14	Metap2	17.8224	0.0688751	0.0560042	1.5141	0.218515	1
ENSMUSG00000058135.12	Gstm1	14.8625	0.110462	0.0894629	1.51334	0.21863	1
ENSMUSG00000036817.14	Sun1	3.85347	-0.150075	0.122197	1.51294	0.218692	1
ENSMUSG00000024350.5	Dnajc18	4.31174	-0.155065	0.127037	1.51205	0.218827	1
ENSMUSG00000050192.8	Eif5a2	1.32638	-0.303132	0.250495	1.51193	0.218844	1
ENSMUSG00000097767.8	Miat	0.787955	0.339225	0.304563	1.51078	0.21902	1
ENSMUSG00000049038.2	Mterf2	1.26075	-0.231148	0.19179	1.50997	0.219144	1
ENSMUSG00000096210.1	H1f0	4.96666	-0.155126	0.126659	1.50936	0.219237	1
ENSMUSG00000028139.5	Riiad1	1.67407	-0.194241	0.163726	1.50919	0.219263	1
ENSMUSG00000084890.1	A830036E02Rik	0.499526	-0.370482	0.324093	1.50873	0.219333	1
ENSMUSG00000022021.13	Diaph3	0.356535	0.317883	0.275222	1.50833	0.219395	1
ENSMUSG00000078768.2	Zfp566	0.625165	0.356711	0.284708	1.50817	0.219418	1
ENSMUSG00000096780.7	Tmem181b-ps	1.13001	0.304236	0.274574	1.5073	0.219552	1
ENSMUSG00000028538.12	St3gal3	1.73744	-0.231202	0.190453	1.50689	0.219614	1
ENSMUSG00000039994.15	Timeless	0.875181	0.320857	0.253754	1.50623	0.219715	1
ENSMUSG00000026614.6	Slc30a10	1.51889	-0.202936	0.167818	1.50564	0.219806	1
ENSMUSG00000062822.7	4833420G17Rik	1.84225	0.216018	0.177257	1.50507	0.219892	1
ENSMUSG00000024054.13	Smchd1	6.20827	-0.152753	0.124471	1.50465	0.219958	1
ENSMUSG00000059974.10	Ntm	22.0317	0.172391	0.142131	1.50411	0.22004	1
ENSMUSG00000028128.13	F3	1.33996	0.250298	0.218523	1.5039	0.220072	1
ENSMUSG00000053173.12	Rpl18-ps2	0.831028	0.33126	0.275531	1.50369	0.220105	1
ENSMUSG00000031428.11	Zcchc18	17.7328	-0.0830703	0.0680917	1.50152	0.220438	1
ENSMUSG00000025280.7	Polr3a	1.48103	-0.282589	0.234818	1.50003	0.220667	1
ENSMUSG00000024137.8	E4f1	0.621009	-0.295258	0.256493	1.49991	0.220686	1
ENSMUSG00000015971.4	Actr8	3.96668	-0.169738	0.139463	1.49932	0.220776	1
ENSMUSG00000029407.10	Uso1	4.48087	0.252079	0.203511	1.49923	0.220789	1
ENSMUSG00000104687.1	Gm42899	1.28684	-0.602091	0.415561	1.49902	0.220823	1
ENSMUSG00000022722.18	Arl6	2.66317	-0.145384	0.119718	1.49733	0.221083	1
ENSMUSG00000010608.15	Rbm25	27.6313	0.0766329	0.0627004	1.49705	0.221125	1
ENSMUSG00000030763.7	Lcmt1	15.4677	-0.0773134	0.0634013	1.49611	0.22127	1
ENSMUSG00000106105.1	Gm4525	0.614067	0.353051	0.297266	1.49586	0.221309	1
ENSMUSG00000037999.13	Arap2	4.82391	-0.159391	0.129669	1.49567	0.221339	1
ENSMUSG00000091896.7	Ube2d2a	7.63715	-0.101931	0.0833102	1.49488	0.22146	1
ENSMUSG00000025730.14	Rab40c	2.57478	0.174713	0.142973	1.49448	0.221523	1
ENSMUSG00000036894.3	Rap2b	7.47764	-0.131959	0.10845	1.49433	0.221546	1
ENSMUSG00000078161.8	Erich3	1.65182	0.232514	0.2016	1.4934	0.22169	1
ENSMUSG00000020022.16	Ndufa12	34.7296	-0.0741383	0.0608186	1.49322	0.221717	1
ENSMUSG00000040536.15	Necab1	4.92764	0.208701	0.172171	1.4914	0.221999	1
ENSMUSG00000041840.7	Haus1	0.728407	0.31348	0.278459	1.4904	0.222154	1
ENSMUSG00000064338.1	mt-Tv	2.51064	-0.445807	0.351856	1.48879	0.222404	1
ENSMUSG00000024824.6	Rad9a	0.737012	-0.287708	0.247917	1.48726	0.222643	1
ENSMUSG00000055866.9	Per2	0.964095	0.311465	0.27448	1.48715	0.22266	1
ENSMUSG00000059820.14	AU019823	1.6911	0.202525	0.16623	1.48568	0.222888	1
ENSMUSG00000030061.16	Uba3	2.70522	-0.17599	0.147191	1.48544	0.222925	1
ENSMUSG00000022272.17	Myo10	5.25132	0.212713	0.17688	1.48493	0.223005	1
ENSMUSG00000031980.9	Agt	3.90816	-0.267667	0.214262	1.48467	0.223045	1
ENSMUSG00000079508.8	Apoo	1.31428	-0.303381	0.250308	1.48453	0.223068	1
ENSMUSG00000049184.6	Purg	1.60371	0.210619	0.171289	1.48283	0.223332	1
ENSMUSG00000029148.15	Nrbp1	3.99006	-0.147676	0.121725	1.48241	0.223398	1
ENSMUSG00000040612.13	Ildr2	3.50896	0.168083	0.139266	1.48178	0.223496	1
ENSMUSG00000029722.15	Agfg2	2.95479	-0.181739	0.14873	1.48168	0.223512	1
ENSMUSG00000060860.8	Ube2s	2.9211	-0.209331	0.175772	1.48116	0.223593	1
ENSMUSG00000035936.6	Aldh5a1	4.23551	-0.198897	0.164225	1.48115	0.223595	1
ENSMUSG00000065954.11	Tacc1	9.0537	0.121629	0.100389	1.48113	0.223599	1
ENSMUSG00000036371.6	Serbp1	34.7227	0.064441	0.0529428	1.47967	0.223825	1
ENSMUSG00000028412.17	Slc44a1	3.96849	0.146115	0.122659	1.47936	0.223875	1
ENSMUSG00000025555.14	Farp1	2.16817	0.197463	0.161743	1.47922	0.223896	1
ENSMUSG00000070695.4	Cntnap5a	1.66644	0.194116	0.161402	1.4792	0.223899	1
ENSMUSG00000021483.7	Cdk20	1.13126	0.265142	0.214531	1.47793	0.224099	1
ENSMUSG00000017802.14	Fam134c	1.18403	0.294176	0.254379	1.47788	0.224107	1
ENSMUSG00000019808.8	Adat2	0.447849	-0.346832	0.320071	1.47692	0.224257	1
ENSMUSG00000069917.7	Hba-a2	25.4728	0.129015	0.105228	1.47689	0.224262	1
ENSMUSG00000022718.11	Dgcr8	1.2154	0.265073	0.22058	1.47683	0.224272	1
ENSMUSG00000030530.15	Furin	1.00811	0.304745	0.254961	1.47642	0.224335	1
ENSMUSG00000046562.5	Unc119b	1.71641	-0.212854	0.176904	1.47519	0.224529	1
ENSMUSG00000037958.13	Nsrp1	3.74678	-0.157337	0.129882	1.47496	0.224565	1
ENSMUSG00000031955.9	Bcar1	46.695	0.173889	0.140421	1.47482	0.224587	1
ENSMUSG00000058897.17	Col25a1	2.38348	-0.228771	0.18882	1.4717	0.225078	1
ENSMUSG00000030451.15	Herc2	17.5697	0.136299	0.11342	1.46868	0.225554	1
ENSMUSG00000042508.16	Dmtf1	2.74737	0.258422	0.211546	1.46756	0.225732	1
ENSMUSG00000067071.8	Hes6	2.5671	0.188462	0.154173	1.46638	0.225918	1
ENSMUSG00000020423.6	Btg2	1.02349	0.234668	0.196224	1.46609	0.225963	1
ENSMUSG00000043183.18	Simc1	1.54745	-0.28024	0.254164	1.46594	0.225987	1
ENSMUSG00000021258.9	Ccnk	1.92504	0.188818	0.154854	1.46586	0.226	1
ENSMUSG00000091498.4	Mpc1-ps	0.692301	-0.517355	0.438946	1.4642	0.226263	1
ENSMUSG00000038462.3	Uqcrfs1	19.9466	-0.071669	0.0592802	1.46417	0.226268	1
ENSMUSG00000040640.10	Erc2	12.298	0.164191	0.135507	1.464	0.226294	1
ENSMUSG00000041483.14	Zfp281	2.56068	0.177395	0.148704	1.46393	0.226306	1
ENSMUSG00000029623.14	Pdap1	26.7363	-0.0686386	0.0568393	1.46308	0.22644	1
ENSMUSG00000068220.5	Lgals1	2.14749	0.181223	0.151469	1.46171	0.226658	1
ENSMUSG00000033373.16	Fntb	1.52049	-0.220358	0.185335	1.45994	0.226939	1
ENSMUSG00000030094.8	Xpc	0.961507	-0.273759	0.232887	1.45984	0.226956	1
ENSMUSG00000045991.18	Onecut2	0.768053	0.256585	0.232625	1.4593	0.227041	1
ENSMUSG00000029345.13	Tfip11	2.53414	0.222971	0.185607	1.45905	0.227082	1
ENSMUSG00000014763.7	Fam120b	3.57806	-0.15455	0.12876	1.45818	0.22722	1
ENSMUSG00000052763.7	Zfp212	0.991138	-0.276693	0.243442	1.45642	0.227501	1
ENSMUSG00000057278.8	Snrpg	9.16485	0.0989267	0.0820729	1.45632	0.227516	1
ENSMUSG00000009863.14	Sdhb	22.7895	-0.0584674	0.0484321	1.45527	0.227684	1
ENSMUSG00000024981.5	Acsl5	1.1518	-0.229229	0.194316	1.45518	0.227698	1
ENSMUSG00000053819.16	Camk2d	4.61144	0.145809	0.121651	1.45506	0.227718	1
ENSMUSG00000042814.7	Mcts2	0.954538	-0.233025	0.194633	1.45452	0.227804	1
ENSMUSG00000039208.15	Metrnl	0.491668	0.314802	0.280343	1.45426	0.227845	1
ENSMUSG00000002797.9	Ggct	3.55018	-0.168236	0.140114	1.45424	0.227849	1
ENSMUSG00000020079.15	Supv3l1	1.6927	-0.19884	0.167378	1.45323	0.228011	1
ENSMUSG00000041346.11	Wrap53	0.744999	-0.310688	0.264727	1.45305	0.22804	1
ENSMUSG00000049521.1	Cdc42ep1	1.49584	-0.249455	0.211655	1.45252	0.228124	1
ENSMUSG00000022867.9	Usp25	1.6894	0.250569	0.216308	1.45213	0.228187	1
ENSMUSG00000028668.5	Tceb3	2.01582	-0.200866	0.171238	1.45011	0.228511	1
ENSMUSG00000043991.4	Pura	13.7056	0.0958142	0.0800895	1.44961	0.228591	1
ENSMUSG00000019810.15	Fuca2	1.91335	0.202765	0.170745	1.44919	0.228657	1
ENSMUSG00000038502.16	Ptov1	20.6539	0.07363	0.0611658	1.44909	0.228675	1
ENSMUSG00000026917.15	Wdr5	2.98595	-0.15518	0.129713	1.44901	0.228687	1
ENSMUSG00000025793.15	Hgs	3.9401	0.151854	0.126867	1.44897	0.228693	1
ENSMUSG00000017670.16	Elmo2	4.18046	-0.133997	0.111508	1.44813	0.228829	1
ENSMUSG00000070283.4	Ndufaf3	6.0579	-0.115159	0.0955163	1.44784	0.228875	1
ENSMUSG00000024397.14	Aif1	1.12028	0.203488	0.179741	1.44737	0.22895	1
ENSMUSG00000024807.17	Syvn1	0.947909	-0.277555	0.240194	1.44718	0.228981	1
ENSMUSG00000035476.9	Tab3	1.47226	-0.264919	0.23561	1.44709	0.228995	1
ENSMUSG00000061979.8	Wbscr16	0.911995	0.25012	0.210173	1.44534	0.229277	1
ENSMUSG00000073062.3	Zxdb	0.626316	-0.288477	0.251997	1.44387	0.229514	1
ENSMUSG00000056131.13	Pgm3	1.18988	0.262195	0.219058	1.44327	0.229612	1
ENSMUSG00000041263.14	Rusc1	6.70459	0.115726	0.0962279	1.4426	0.22972	1
ENSMUSG00000021607.8	Mrpl36	4.9499	-0.13184	0.109779	1.44206	0.229806	1
ENSMUSG00000005698.15	Ctcf	6.37113	-0.124464	0.104194	1.44142	0.22991	1
ENSMUSG00000035310.15	Lin54	0.680876	0.309755	0.287777	1.44039	0.230076	1
ENSMUSG00000038398.8	Upf3a	3.83749	0.138765	0.116049	1.4401	0.230123	1
ENSMUSG00000029863.13	Casp2	0.443663	-0.319777	0.305183	1.43938	0.23024	1
ENSMUSG00000048921.11	Zfp689	0.807552	-0.255786	0.231359	1.43881	0.230332	1
ENSMUSG00000015092.9	Edf1	27.8261	-0.0600918	0.0501646	1.43795	0.230472	1
ENSMUSG00000042532.14	Golga7b	5.36439	0.123486	0.103088	1.43682	0.230654	1
ENSMUSG00000057193.7	Slc44a2	0.420071	0.314104	0.286864	1.43639	0.230725	1
ENSMUSG00000060923.5	Acyp2	3.20944	0.13969	0.120224	1.43608	0.230775	1
ENSMUSG00000032604.16	Qars	2.45935	0.168884	0.140852	1.43333	0.231221	1
ENSMUSG00000048154.16	Kmt2d	2.25182	-0.279331	0.230274	1.43028	0.23172	1
ENSMUSG00000024158.17	Hagh	8.56406	-0.113101	0.0944458	1.43027	0.231721	1
ENSMUSG00000027965.15	Olfm3	1.46819	-0.211467	0.175494	1.42981	0.231795	1
ENSMUSG00000022762.17	Ncam2	3.6242	0.220971	0.188034	1.42919	0.231896	1
ENSMUSG00000026657.16	Frmd4a	3.95118	0.175616	0.147037	1.42742	0.232187	1
ENSMUSG00000004054.8	Map3k11	0.861831	-0.265422	0.230858	1.42666	0.232311	1
ENSMUSG00000040455.17	Usp45	1.6368	-0.279371	0.234574	1.42663	0.232315	1
ENSMUSG00000055963.12	Triqk	1.76566	-0.248244	0.218001	1.42654	0.23233	1
ENSMUSG00000049232.3	Tigd2	1.65311	0.184393	0.155609	1.42561	0.232482	1
ENSMUSG00000024590.8	Lmnb1	1.94372	-0.269222	0.235311	1.42541	0.232516	1
ENSMUSG00000051550.10	Zfp579	1.06273	-0.263706	0.234413	1.42443	0.232675	1
ENSMUSG00000025266.11	Gnl3l	14.9373	0.148708	0.123633	1.42443	0.232675	1
ENSMUSG00000071180.4	Smim15	3.26244	0.131629	0.111158	1.42365	0.232804	1
ENSMUSG00000027429.16	Sec23b	2.70755	0.170349	0.142805	1.42322	0.232873	1
ENSMUSG00000038005.15	2700029M09Rik	7.42775	-0.115829	0.0971088	1.42274	0.232954	1
ENSMUSG00000041571.9	Sepw1	46.2563	0.0677391	0.0570131	1.42265	0.232968	1
ENSMUSG00000040502.5	March9	2.68592	0.195546	0.16396	1.42219	0.233043	1
ENSMUSG00000046312.4	AI464131	1.44982	0.224346	0.19508	1.42185	0.233099	1
ENSMUSG00000036282.14	Naa30	1.85283	-0.203285	0.174378	1.42074	0.233282	1
ENSMUSG00000078517.11	Emc1	3.7957	0.176493	0.14887	1.41921	0.233533	1
ENSMUSG00000033159.14	Cnppd1	2.32228	0.199841	0.167674	1.41887	0.23359	1
ENSMUSG00000029361.18	Nos1	3.34645	0.155867	0.132337	1.41842	0.233664	1
ENSMUSG00000020728.17	Cep112	1.21972	-0.334491	0.296379	1.41721	0.233863	1
ENSMUSG00000013419.6	Zfp651	2.8529	0.14614	0.122542	1.41649	0.233982	1
ENSMUSG00000038650.15	Rnh1	4.93769	-0.182336	0.152111	1.41603	0.234058	1
ENSMUSG00000089857.9	Zfp882	0.773613	0.357091	0.325214	1.41499	0.23423	1
ENSMUSG00000033295.13	Ptprf	5.7984	-0.157046	0.132492	1.41457	0.234299	1
ENSMUSG00000027163.13	Commd9	3.30374	0.157457	0.131509	1.4113	0.23484	1
ENSMUSG00000032376.12	Usp3	2.45361	-0.183881	0.158299	1.40987	0.235078	1
ENSMUSG00000056771.7	Gm10010	0.562809	-0.361212	0.31122	1.40944	0.235149	1
ENSMUSG00000035293.13	G2e3	1.27002	0.247186	0.214492	1.40927	0.235177	1
ENSMUSG00000022519.13	Srl	0.541254	0.334347	0.281894	1.40804	0.235382	1
ENSMUSG00000021018.7	Polr2h	4.4149	-0.157746	0.133293	1.40802	0.235386	1
ENSMUSG00000019947.9	Arid5b	1.69255	-0.218483	0.187679	1.40572	0.235769	1
ENSMUSG00000051375.15	Pcdh1	2.40986	-0.324064	0.267966	1.40553	0.235801	1
ENSMUSG00000027326.13	Casc5	0.623325	0.473928	0.386256	1.40552	0.235802	1
ENSMUSG00000031157.10	Pqbp1	6.9884	0.103066	0.086856	1.40403	0.23605	1
ENSMUSG00000030357.10	Fkbp4	10.223	0.117385	0.098924	1.40382	0.236085	1
ENSMUSG00000066407.3	Gm10263	1.21758	-0.256663	0.226493	1.40357	0.236127	1
ENSMUSG00000029279.15	Brdt	0.796894	-0.280861	0.236958	1.40309	0.236207	1
ENSMUSG00000022790.14	Igsf11	2.40098	-0.19085	0.159852	1.40297	0.236228	1
ENSMUSG00000047905.10	Gm8566	1.05296	0.295332	0.262258	1.40266	0.236279	1
ENSMUSG00000000753.15	Serpinf1	0.622643	0.299814	0.274584	1.40261	0.236286	1
ENSMUSG00000085560.2	C230038L03Rik	1.28917	-0.242091	0.210943	1.40221	0.236353	1
ENSMUSG00000026176.13	Ctdsp1	1.14544	-0.26321	0.2255	1.40201	0.236387	1
ENSMUSG00000069601.13	Ank3	25.0327	0.206486	0.175466	1.4015	0.236472	1
ENSMUSG00000049086.8	Bmyc	9.675	0.0831663	0.0702909	1.4011	0.236539	1
ENSMUSG00000020415.16	Pttg1	4.39656	-0.142793	0.119671	1.39941	0.236822	1
ENSMUSG00000058392.12	Rrp1b	1.13094	-0.214997	0.190292	1.39652	0.237307	1
ENSMUSG00000004267.16	Eno2	21.8838	0.103831	0.0876867	1.39638	0.237331	1
ENSMUSG00000080904.1	Gm11966	1.63037	-0.263573	0.221805	1.3956	0.237461	1
ENSMUSG00000028469.15	Npr2	0.827171	0.289126	0.250164	1.39487	0.237584	1
[truncated: 9,448 more rows]

## Sheet: Age
gene_id	gene_name	baseMean	log2FoldChange	lfcSE	stat	pvalue	padj
ENSMUSG00000063632.6	Sox11	19.6046	-4.23688	0.20793	1839.63	0	0
ENSMUSG00000020737.12	Hn1	32.3344	-3.38444	0.143442	1761.93	0	0
ENSMUSG00000076431.4	Sox4	26.0962	-4.63771	0.233596	1464.13	1.74278294009121e-314	6.64406949527438e-311
ENSMUSG00000079523.8	Tmsb10	86.8679	-2.8112	0.123767	1401.09	7.98126e-301	2.28204e-297
ENSMUSG00000024501.19	Dpysl3	76.8938	-4.9824	0.249108	1217.8	4.09126e-261	9.35835e-258
ENSMUSG00000006782.16	Cnp	39.68	2.27851	0.194755	1149.83	2.16309e-246	4.1232e-243
ENSMUSG00000042834.14	Nrep	18.6594	-2.75412	0.174485	1121.93	2.38685e-240	3.89976e-237
ENSMUSG00000025362.5	Rps26	82.2723	-1.64363	0.0900132	1076.08	2.02102e-230	2.8893e-227
ENSMUSG00000054728.16	Phactr1	60.0267	1.7466	0.0911679	1069.44	5.55133e-229	7.05451e-226
ENSMUSG00000067786.16	Nnat	70.1446	-3.95296	0.192898	1013.66	6.63921e-217	7.59327e-214
ENSMUSG00000005447.12	Pafah1b3	8.77224	-4.78249	0.352577	1003.11	1.27376e-214	1.32436e-211
ENSMUSG00000090223.1	Pcp4	167.323	2.12098	0.108052	958.696	5.25433e-205	5.00781e-202
ENSMUSG00000047945.6	Marcksl1	53.1925	-4.47567	0.202137	958.352	6.2373e-205	5.48739e-202
ENSMUSG00000047139.8	Cd24a	7.78909	-5.34621	0.398329	888.774	7.15502e-190	5.84514e-187
ENSMUSG00000074480.4	Mex3a	5.20813	-5.32848	0.456747	879.168	8.57972e-188	6.54175e-185
ENSMUSG00000016559.14	H3f3b	68.6884	-2.37919	0.112943	842.592	7.0524e-180	5.04115e-177
ENSMUSG00000021719.8	Rgs7bp	27.8878	3.62063	0.198664	815.711	4.61722e-174	3.1063e-171
ENSMUSG00000027500.10	Stmn2	74.814	-2.42677	0.136644	814.383	8.94404e-174	5.68295e-171
ENSMUSG00000028832.11	Stmn1	68.3834	-3.42355	0.181051	783.769	3.75435e-167	2.25992e-164
ENSMUSG00000031628.9	Casp3	6.55899	-4.30777	0.3394	770.149	3.31671e-164	1.89666e-161
ENSMUSG00000046480.5	Scn4b	12.5941	4.8145	0.371031	762.227	1.71442e-162	9.33707e-160
ENSMUSG00000034472.13	Rasd2	15.5251	4.34398	0.30423	753.505	1.32046e-160	6.8646e-158
ENSMUSG00000067274.10	Rplp0	65.7746	-2.34096	0.138283	725.301	1.66093e-154	8.25915e-152
ENSMUSG00000032854.12	Ugt8a	6.30596	2.05437	0.473465	703.267	9.65815e-150	4.60251e-147
ENSMUSG00000036564.16	Ndrg4	50.3833	2.89774	0.138226	698.004	1.32659e-148	6.06891e-146
ENSMUSG00000046447.3	Camk2n1	63.669	2.88383	0.160376	697.058	2.12477e-148	9.34653e-146
ENSMUSG00000060743.12	H3f3a	37.3311	-1.81186	0.115953	689.82	7.80486e-147	3.30608e-144
ENSMUSG00000059456.13	Ptk2b	19.3725	3.72799	0.233906	676.893	4.86526e-144	1.98729e-141
ENSMUSG00000045573.9	Penk	77.8312	3.17987	0.161468	676.236	6.74566e-144	2.66035e-141
ENSMUSG00000007656.13	Arpp19	32.0768	2.22805	0.130664	668.942	2.54642e-142	9.70779e-140
ENSMUSG00000026830.9	Ermn	6.87908	3.8188	0.352371	663.142	4.56867e-141	1.68554e-138
ENSMUSG00000020547.4	Bzw2	12.6542	-2.55536	0.184027	651.375	1.59709e-138	5.70811e-136
ENSMUSG00000037625.7	Cldn11	18.2593	1.91039	0.352954	648.651	6.19628e-138	2.14748e-135
ENSMUSG00000005089.15	Slc1a2	75.4407	2.65744	0.196506	648.271	7.48546e-138	2.51798e-135
ENSMUSG00000029121.15	Crmp1	60.2989	-3.20208	0.202105	640.871	2.97624e-136	9.72551e-134
ENSMUSG00000028639.14	Ybx1	48.6534	-2.16551	0.15352	626.198	4.41383e-133	1.40225e-130
ENSMUSG00000029168.14	Dpysl5	11.1275	-3.6816	0.302038	610.385	1.15311e-129	3.56436e-127
ENSMUSG00000045136.5	Tubb2b	74.3248	-4.37159	0.286075	608.821	2.51128e-129	7.5583e-127
ENSMUSG00000029359.13	Tesc	8.8942	4.09789	0.321387	601.842	8.08871e-128	2.37207e-125
ENSMUSG00000070304.11	Scn2b	9.54977	4.32463	0.361192	601.555	9.33005e-128	2.66769e-125
ENSMUSG00000019874.11	Fabp7	47.3612	-4.96326	0.309796	599.722	2.32192e-127	6.47703e-125
ENSMUSG00000028785.12	Hpca	72.3365	3.13884	0.165289	597.312	7.70198e-127	2.09732e-124
ENSMUSG00000027562.12	Car2	10.0854	4.0472	0.305153	596.225	1.32272e-126	3.51812e-124
ENSMUSG00000056486.17	Chn1	29.7923	2.63477	0.177548	594.87	2.59611e-126	6.74812e-124
ENSMUSG00000053310.11	Nrgn	70.235	2.84996	0.194055	593.327	5.5928e-126	1.42144e-123
ENSMUSG00000061718.12	Ppp1r1b	76.0917	2.38896	0.140756	589.893	3.0874e-125	7.67623e-123
ENSMUSG00000018411.17	Mapt	49.7814	-2.3993	0.161893	589.291	4.16449e-125	1.01339e-122
ENSMUSG00000027375.14	Mal	11.7481	3.19808	0.448512	583.562	7.20105e-124	1.7158e-121
ENSMUSG00000062380.3	Tubb3	95.987	-2.07898	0.132556	572.286	1.96441e-121	4.58508e-119
ENSMUSG00000025372.16	Baiap2	18.4739	3.23942	0.221394	569.129	9.44124e-121	2.15959e-118
ENSMUSG00000031285.14	Dcx	10.4778	-3.70201	0.315768	538.408	4.07493e-114	9.13823e-112
ENSMUSG00000020358.17	Hnrnpab	24.3644	-1.69853	0.132025	534.06	3.54004e-113	7.78604e-111
ENSMUSG00000025738.7	Fbxl16	27.6661	2.88689	0.202756	530.735	1.8494e-112	3.99087e-110
ENSMUSG00000037996.17	Slc24a2	12.2098	4.03664	0.307084	526.762	1.33315e-111	2.82356e-109
ENSMUSG00000006333.14	Rps9	49.273	-1.24148	0.0952701	526.283	1.69094e-111	3.51623e-109
ENSMUSG00000042978.10	Sbk1	11.2623	-2.73819	0.218661	520.146	3.57388e-110	7.29901e-108
ENSMUSG00000029095.17	Ablim2	9.2869	3.47666	0.303116	519.591	4.71024e-110	9.45105e-108
ENSMUSG00000076439.12	Mog	8.19852	3.00105	0.476825	518.636	7.57302e-110	1.49332e-107
ENSMUSG00000031425.15	Plp1	160.085	2.99562	0.294227	515.074	4.44976e-109	8.62575e-107
ENSMUSG00000005161.15	Prdx2	49.4121	-1.53318	0.098065	513.646	9.04754e-109	1.72461e-106
ENSMUSG00000032554.15	Trf	9.61708	3.02764	0.390088	512.449	1.64043e-108	3.07567e-106
ENSMUSG00000031320.9	Rps4x	72.7247	-1.61526	0.122147	509.122	8.57332e-108	1.5815e-105
ENSMUSG00000038530.11	Rgs4	22.1539	2.28001	0.160157	507.91	1.56628e-107	2.84341e-105
ENSMUSG00000052889.11	Prkcb	33.8648	2.42606	0.157974	496.173	5.35001e-105	9.56063e-103
ENSMUSG00000045763.7	Basp1	46.4258	-2.08322	0.126539	494.759	1.08018e-104	1.90062e-102
ENSMUSG00000024608.10	Rps14	113.032	-0.930621	0.0797937	491.174	6.41493e-104	1.11163e-101
ENSMUSG00000036634.15	Mag	22.8959	3.38075	0.443894	488.86	2.02591e-103	3.45826e-101
ENSMUSG00000035864.14	Syt1	42.546	1.52264	0.117657	488.517	2.40233e-103	4.04051e-101
ENSMUSG00000033863.1	Klf9	18.4597	2.82667	0.215086	487.841	3.36133e-103	5.57152e-101
ENSMUSG00000030302.16	Atp2b2	28.9784	2.14412	0.160979	482.412	4.99078e-102	8.15422e-100
ENSMUSG00000033208.7	S100b	12.3102	3.37158	0.327784	477.732	5.10698e-101	8.22655e-99
ENSMUSG00000036913.14	Trim67	2.75969	-5.31632	0.606967	475.673	1.4205e-100	2.25643e-98
ENSMUSG00000020599.13	Rgs9	21.3802	3.77712	0.257497	468.723	4.4876e-99	7.03078e-97
ENSMUSG00000022865.13	Cxadr	7.59981	-3.28734	0.318916	464.626	3.43535e-98	5.30948e-96
ENSMUSG00000003469.9	Phyhip	10.8828	4.41054	0.357268	464.555	3.5587e-98	5.42678e-96
ENSMUSG00000003970.8	Rpl8	65.3581	-0.973571	0.0922184	461.361	1.73932e-97	2.61745e-95
ENSMUSG00000003429.11	Rps11	52.9323	-0.948564	0.0829785	461.052	2.02765e-97	3.01171e-95
ENSMUSG00000066705.6	Fxyd6	15.2807	-3.20717	0.236175	458.685	6.57203e-97	9.63645e-95
ENSMUSG00000045193.13	Cirbp	16.2519	-2.61003	0.199875	456.539	1.90865e-96	2.7632e-94
ENSMUSG00000015149.14	Sirt2	18.9097	0.466649	0.203241	455.184	3.74118e-96	5.34848e-94
ENSMUSG00000057841.5	Rpl32	62.1586	-1.26401	0.118176	455.1	3.90089e-96	5.50796e-94
ENSMUSG00000028161.17	Ppp3ca	143.833	2.95158	0.16079	449.412	6.57759e-95	9.17413e-93
ENSMUSG00000030246.11	Ldhb	68.5202	1.37846	0.0979735	444.264	8.48187e-94	1.16876e-91
ENSMUSG00000046434.15	Hnrnpa1	23.1168	-1.61272	0.17671	442.815	1.742e-93	2.37182e-91
ENSMUSG00000021750.15	Fam107a	7.1058	3.72684	0.361471	437.603	2.31849e-92	3.11959e-90
ENSMUSG00000023456.14	Tpi1	44.7522	1.69428	0.119899	435.793	5.69469e-92	7.57327e-90
ENSMUSG00000026202.13	Tuba4a	44.743	3.15342	0.221001	434.139	1.29443e-91	1.70165e-89
ENSMUSG00000032291.8	Crabp1	10.3775	-3.08692	0.276335	433.842	1.50052e-91	1.95016e-89
ENSMUSG00000035011.15	Zbtb7a	7.59852	2.60069	0.245108	433.074	2.19728e-91	2.82363e-89
ENSMUSG00000012848.15	Rps5	107.852	-1.87519	0.144034	426.303	6.33909e-90	8.05557e-88
ENSMUSG00000017390.15	Aldoc	63.5441	1.91344	0.161026	425.448	9.68696e-90	1.21747e-87
ENSMUSG00000090291.2	Lrrc10b	6.66416	4.36822	0.440489	424.22	1.78305e-89	2.21661e-87
ENSMUSG00000025967.16	Eef1b2	35.9569	-1.32943	0.118018	421.633	6.43884e-89	7.91839e-87
ENSMUSG00000072235.5	Tuba1a	388.639	-2.78987	0.19966	421.106	8.36545e-89	1.01783e-86
ENSMUSG00000026238.14	Ptma	28.0602	-1.60801	0.138344	419.107	2.25726e-88	2.7175e-86
ENSMUSG00000030134.11	Rasgef1a	10.3767	3.09306	0.263428	418.63	2.85983e-88	3.40707e-86
ENSMUSG00000022594.14	Lynx1	9.04244	3.12312	0.353538	413.384	3.86556e-87	4.55777e-85
ENSMUSG00000058589.14	Anks1b	16.6812	2.53799	0.187445	412.692	5.45142e-87	6.36202e-85
ENSMUSG00000045967.11	Gpr158	4.51039	4.28487	0.41215	410.431	1.6743e-86	1.93424e-84
ENSMUSG00000001525.10	Tubb5	132.879	-2.44737	0.185539	403.874	4.33757e-85	4.96088e-83
ENSMUSG00000037855.15	Zfp365	15.3204	3.27394	0.271873	400.585	2.2188e-84	2.51252e-82
ENSMUSG00000008683.16	Rps15a	34.4798	-0.943602	0.127746	400.532	2.2782e-84	2.55448e-82
ENSMUSG00000038418.7	Egr1	11.9127	3.00067	0.25302	396.403	1.76815e-83	1.96334e-81
ENSMUSG00000054162.15	Spock3	13.3328	3.59882	0.252031	393.874	6.20257e-83	6.82103e-81
ENSMUSG00000051107.4	Gm15440	3.66431	0.957129	0.542516	392.311	1.34706e-82	1.46726e-80
ENSMUSG00000038370.6	Pcp4l1	28.6893	3.1917	0.202618	391.423	2.09226e-82	2.25747e-80
ENSMUSG00000047261.9	Gap43	59.9599	-1.65826	0.126136	387.213	1.68968e-81	1.80607e-79
ENSMUSG00000022139.16	Mbnl2	10.3001	3.93684	0.300086	384.269	7.2827e-81	7.71224e-79
ENSMUSG00000025290.16	Rps24	59.3014	-0.682615	0.0966165	383.502	1.0655e-80	1.11799e-78
ENSMUSG00000030161.8	Gabarapl1	49.3085	1.37868	0.114688	378.397	1.34044e-79	1.39369e-77
ENSMUSG00000017167.6	Cntnap1	3.78704	3.58824	0.485747	375.228	6.45589e-79	6.65189e-77
ENSMUSG00000046093.9	Hpcal4	14.9261	3.37833	0.244431	372.432	2.58421e-78	2.63889e-76
ENSMUSG00000004267.16	Eno2	21.8838	2.67862	0.200053	370.612	6.37358e-78	6.45086e-76
ENSMUSG00000032503.17	Arpp21	78.4643	2.76765	0.162607	370.374	7.17085e-78	7.19412e-76
ENSMUSG00000022840.8	Adcy5	22.4436	2.68281	0.249102	369.955	8.82701e-78	8.77866e-76
ENSMUSG00000041028.15	Ghitm	24.7807	1.86843	0.14803	367.532	2.93658e-77	2.89532e-75
ENSMUSG00000059824.12	Dbp	10.3779	2.72745	0.240791	367.311	3.27603e-77	3.20239e-75
ENSMUSG00000026473.15	Glul	35.6913	2.19597	0.176125	366.474	4.96119e-77	4.80857e-75
ENSMUSG00000035885.4	Cox8a	117.806	0.853081	0.100786	366.194	5.70112e-77	5.41138e-75
ENSMUSG00000021643.14	Serf1	7.2597	-3.79015	0.32034	366.193	5.70393e-77	5.41138e-75
ENSMUSG00000031765.7	Mt1	57.8676	1.9828	0.180167	366.185	5.72507e-77	5.41138e-75
ENSMUSG00000030102.10	Itpr1	13.746	4.56598	0.367835	363.293	2.40258e-76	2.25232e-74
ENSMUSG00000048978.13	Nrsn1	25.05	2.53237	0.194922	356.64	6.50712e-75	6.05057e-73
ENSMUSG00000030905.5	Crym	23.7528	1.77581	0.197055	356.387	7.37908e-75	6.80601e-73
ENSMUSG00000043004.13	Gng2	12.3281	-2.42626	0.216048	355.349	1.23432e-74	1.12935e-72
ENSMUSG00000003949.16	Hlf	7.04873	4.08275	0.356039	354.099	2.29396e-74	2.08223e-72
ENSMUSG00000026442.14	Nfasc	12.9117	0.568279	0.239011	351.512	8.27279e-74	7.45007e-72
ENSMUSG00000008475.13	Arpc5	20.5904	-1.63115	0.145833	350.245	1.54996e-73	1.38491e-71
ENSMUSG00000074968.11	Ano3	8.07394	4.32557	0.367032	349.382	2.37729e-73	2.10768e-71
ENSMUSG00000031167.16	Rbm3	14.9414	-2.50735	0.21605	348.815	3.14884e-73	2.77025e-71
ENSMUSG00000015217.11	Hmgb3	9.21219	-2.50161	0.219588	348.716	3.30811e-73	2.88816e-71
ENSMUSG00000086040.8	Wipf3	4.27263	2.93357	0.298967	348.619	3.4713e-73	3.00768e-71
ENSMUSG00000025867.8	Cplx2	57.4624	2.05164	0.14607	348.486	3.70799e-73	3.18859e-71
ENSMUSG00000043448.13	Gjc2	2.36715	0.962782	0.607079	347.007	7.71673e-73	6.58629e-71
ENSMUSG00000019194.14	Scn1b	6.62399	2.81664	0.305785	346.455	1.01477e-72	8.59697e-71
ENSMUSG00000021892.14	Sh3bp5	7.95601	-2.96098	0.261454	344.836	2.26379e-72	1.90375e-70
ENSMUSG00000030701.17	Plekhb1	6.16118	2.89365	0.341318	341.813	1.01274e-71	8.45449e-70
ENSMUSG00000054428.12	Atpif1	79.7766	-0.914408	0.0737759	341.032	1.49166e-71	1.23624e-69
ENSMUSG00000036745.15	Ttll7	16.7086	3.12874	0.241909	340.379	2.06165e-71	1.69634e-69
ENSMUSG00000022489.5	Pde1b	38.022	3.01862	0.215952	338.971	4.14182e-71	3.38357e-69
ENSMUSG00000030695.14	Aldoa	105.773	1.60616	0.122569	331.147	2.00013e-69	1.62238e-67
ENSMUSG00000030744.13	Rps3	73.428	-1.05304	0.0928192	329.669	4.16156e-69	3.35182e-67
ENSMUSG00000041362.16	Shtn1	4.45527	-2.30517	0.28284	328.625	6.97918e-69	5.58188e-67
ENSMUSG00000047844.3	Bex4	7.03149	-2.75637	0.255351	328.255	8.38377e-69	6.65869e-67
ENSMUSG00000013523.13	Bcas1	6.40522	2.03617	0.391475	326.549	1.95202e-68	1.53967e-66
ENSMUSG00000073680.2	Tmem88b	3.96907	2.9232	0.464558	326.373	2.12993e-68	1.6685e-66
ENSMUSG00000057098.14	Ebf1	5.20674	-2.97298	0.334509	325.533	3.22893e-68	2.5122e-66
ENSMUSG00000049422.6	Chchd10	62.8917	2.12528	0.158443	324.135	6.45572e-68	4.98879e-66
ENSMUSG00000024617.16	Camk2a	31.7771	2.68877	0.216139	321.788	2.06489e-67	1.58497e-65
ENSMUSG00000051853.9	Arf3	40.6119	1.89306	0.15859	320.968	3.09876e-67	2.3627e-65
ENSMUSG00000062591.5	Tubb4a	19.7349	1.8408	0.198944	320.35	4.20845e-67	3.18755e-65
ENSMUSG00000022090.10	Pdlim2	2.58125	1.33756	0.467303	319.268	7.19243e-67	5.35318e-65
ENSMUSG00000033595.6	Lgi3	5.02094	2.00703	0.45158	319.264	7.20792e-67	5.35318e-65
ENSMUSG00000070858.11	Gm1673	30.1449	-1.70722	0.152476	319.264	7.20809e-67	5.35318e-65
ENSMUSG00000062825.15	Actg1	159.779	-0.843479	0.0961893	317.807	1.48329e-66	1.09448e-64
ENSMUSG00000022425.15	Enpp2	12.1005	3.16141	0.369912	317.017	2.19321e-66	1.60793e-64
ENSMUSG00000080848.3	Gm9385	33.1272	-0.875872	0.104592	313.603	1.18965e-65	8.66629e-64
ENSMUSG00000017412.15	Cacnb4	15.3005	2.98761	0.240895	312.804	1.76766e-65	1.27954e-63
ENSMUSG00000021596.16	Mctp1	5.99646	4.05139	0.363547	309.014	1.15467e-64	8.30565e-63
ENSMUSG00000040724.5	Kcna2	5.49075	2.6224	0.322491	308.453	1.52464e-64	1.08983e-62
ENSMUSG00000051243.13	Islr2	9.62897	-4.83479	0.495127	307.932	1.97347e-64	1.4019e-62
ENSMUSG00000079435.9	Rpl36a	32.8966	-0.803696	0.121715	307.572	2.35829e-64	1.66492e-62
ENSMUSG00000050121.8	Opalin	2.98433	2.38744	0.546083	305.499	6.58091e-64	4.61753e-62
ENSMUSG00000069662.5	Marcks	33.8621	-1.5521	0.124595	303.5	1.77098e-63	1.23505e-61
ENSMUSG00000026918.16	Brd3	10.3958	-1.83573	0.1778	303.033	2.23154e-63	1.5468e-61
ENSMUSG00000036095.10	Dgkb	18.1849	4.69888	0.343862	302.645	2.70352e-63	1.86266e-61
ENSMUSG00000035551.6	Igfbpl1	3.66492	-6.11704	0.699649	302.624	2.73193e-63	1.87096e-61
ENSMUSG00000006403.12	Adamts4	3.37971	1.05771	0.498548	302.519	2.87733e-63	1.95881e-61
ENSMUSG00000020372.15	Rack1	47.3562	-1.6373	0.142203	302.33	3.15947e-63	2.13816e-61
ENSMUSG00000029723.16	Tsc22d4	15.1121	1.03705	0.202413	301.731	4.25208e-63	2.86065e-61
ENSMUSG00000032060.9	Cryab	10.0865	3.01391	0.360998	296.541	5.54898e-62	3.71133e-60
ENSMUSG00000007039.12	Ddah2	6.38154	-3.68526	0.349321	296.054	7.06275e-62	4.69632e-60
ENSMUSG00000056612.6	Ppp1r14b	8.05127	-3.07114	0.292229	295.478	9.39262e-62	6.20944e-60
ENSMUSG00000037679.8	Inf2	9.1922	3.16704	0.299332	295.412	9.70565e-62	6.37951e-60
ENSMUSG00000029211.11	Gabra4	7.00827	3.29188	0.304158	293.777	2.17964e-61	1.42449e-59
ENSMUSG00000021660.14	Btf3	22.1836	-1.30969	0.125118	293.753	2.20598e-61	1.43351e-59
ENSMUSG00000090553.8	Snrpe	16.8386	-1.82493	0.150977	293.637	2.33578e-61	1.50929e-59
ENSMUSG00000092074.1	Dynlt1a	4.02295	-3.01707	0.337393	293.195	2.9079e-61	1.86841e-59
ENSMUSG00000086841.1	2410006H16Rik	9.36542	-1.53856	0.167838	292.286	4.55927e-61	2.91309e-59
ENSMUSG00000040952.16	Rps19	50.8938	-0.766296	0.137831	286.697	7.24501e-60	4.6034e-58
ENSMUSG00000026158.11	Ogfrl1	14.6782	1.5471	0.169351	282.844	4.8737e-59	3.07959e-57
ENSMUSG00000029467.15	Atp2a2	29.2947	1.59891	0.167673	281.129	1.13862e-58	7.15516e-57
ENSMUSG00000028931.11	Kcnab2	7.21732	2.74305	0.304111	280.734	1.38451e-58	8.65279e-57
ENSMUSG00000020827.18	Mink1	13.8771	3.77963	0.318567	280.165	1.83427e-58	1.14014e-56
ENSMUSG00000020486.18	Sept4	14.746	2.75044	0.305081	279.974	2.01659e-58	1.24669e-56
ENSMUSG00000032936.13	Camkv	35.9098	2.38231	0.163695	279.826	2.169e-58	1.3337e-56
ENSMUSG00000026259.14	Ngef	20.6027	2.25957	0.16396	279.8	2.19761e-58	1.34407e-56
ENSMUSG00000068696.6	Gpr88	30.5737	2.32186	0.203562	279.654	2.36204e-58	1.43695e-56
ENSMUSG00000005125.12	Ndrg1	3.44648	2.63349	0.359774	279.39	2.69232e-58	1.62921e-56
ENSMUSG00000022054.11	Nefm	28.2088	2.50501	0.20207	278.538	4.10278e-58	2.46966e-56
ENSMUSG00000021373.15	Cap2	5.612	3.1694	0.319012	274.974	2.3908e-57	1.4316e-55
ENSMUSG00000027858.13	Tspan2	8.04833	1.72706	0.327545	273.493	4.97323e-57	2.96244e-55
ENSMUSG00000007850.16	Hnrnph1	14.0297	-1.26089	0.148005	271.266	1.49671e-56	8.86937e-55
ENSMUSG00000018102.4	Hist1h2bc	8.42763	2.14074	0.260709	271.075	1.64437e-56	9.69418e-55
ENSMUSG00000049313.8	Sorl1	8.61033	1.69183	0.245677	270.578	2.10324e-56	1.23358e-54
ENSMUSG00000040276.14	Pacsin1	10.3678	2.27148	0.225898	270.491	2.19488e-56	1.28076e-54
ENSMUSG00000026223.15	Itm2c	39.1051	1.9847	0.235438	270.337	2.36886e-56	1.37218e-54
ENSMUSG00000025190.13	Got1	19.0027	2.24767	0.185173	270.331	2.37555e-56	1.37218e-54
ENSMUSG00000033615.9	Cplx1	21.1916	1.96035	0.197039	269.515	3.55661e-56	2.04407e-54
ENSMUSG00000053332.13	Gas5	24.8235	-0.489908	0.134415	269.381	3.80004e-56	2.17305e-54
ENSMUSG00000056201.7	Cfl1	75.042	-1.13584	0.084558	269.104	4.35843e-56	2.47997e-54
ENSMUSG00000028790.13	Khdrbs1	18.9844	-1.3912	0.144805	268.62	5.53787e-56	3.13548e-54
ENSMUSG00000074657.4	Kif5a	42.9427	2.10253	0.197711	268.041	7.37235e-56	4.15358e-54
ENSMUSG00000026204.15	Ptprn	13.0403	2.59813	0.280027	267.984	7.58239e-56	4.25097e-54
ENSMUSG00000010803.13	Gabra1	7.41814	1.78665	0.271311	266.524	1.56089e-55	8.70824e-54
ENSMUSG00000038128.6	Camk4	29.0613	2.89886	0.222831	266.201	1.83077e-55	1.01643e-53
ENSMUSG00000040097.15	Flywch1	7.55743	1.71718	0.223807	264.392	4.47728e-55	2.47375e-53
ENSMUSG00000039059.11	Hrh3	3.93064	3.05098	0.447444	264.125	5.11104e-55	2.81034e-53
ENSMUSG00000022389.14	Tef	10.2937	3.51293	0.302497	264.011	5.40628e-55	2.95845e-53
ENSMUSG00000018012.11	Rac3	5.56204	-3.21064	0.406524	263.324	7.59161e-55	4.13453e-53
ENSMUSG00000025739.13	Gng13	9.5463	3.23991	0.332548	262.82	9.73993e-55	5.27941e-53
ENSMUSG00000020086.6	H2afy2	5.13955	-2.88265	0.308685	261.735	1.66513e-54	8.98306e-53
ENSMUSG00000045349.15	Sh2d5	4.52974	3.06813	0.355995	261.688	1.70427e-54	9.15105e-53
ENSMUSG00000027254.13	Map1a	33.8737	2.51135	0.200869	260.026	3.8768e-54	2.07191e-52
ENSMUSG00000059213.6	Ddn	15.2589	2.79411	0.285173	259.428	5.20959e-54	2.76344e-52
ENSMUSG00000046215.3	Rprml	11.6122	1.79391	0.25138	259.424	5.21905e-54	2.76344e-52
ENSMUSG00000059003.12	Grin2a	8.93623	2.96732	0.343433	258.77	7.20989e-54	3.79998e-52
ENSMUSG00000057897.14	Camk2b	63.9327	2.14601	0.148036	258.181	9.64858e-54	5.06196e-52
ENSMUSG00000028643.11	Svbp	7.97386	-2.14971	0.211638	256.24	2.51844e-53	1.31523e-51
ENSMUSG00000031778.12	Cx3cl1	28.8911	2.51214	0.25358	255.426	3.7649e-53	1.95724e-51
ENSMUSG00000033579.16	Fa2h	2.00326	1.76312	0.560708	255.404	3.80659e-53	1.96995e-51
ENSMUSG00000032966.14	Fkbp1a	43.1553	0.852712	0.104627	254.651	5.52107e-53	2.84434e-51
ENSMUSG00000094483.2	Purb	49.8979	1.35973	0.17198	254.386	6.29344e-53	3.22771e-51
ENSMUSG00000019210.10	Atp6v1e1	29.6984	1.03858	0.108854	253.91	7.96171e-53	4.06509e-51
ENSMUSG00000028367.5	Txn1	18.1764	-1.56983	0.148823	253.611	9.22958e-53	4.6915e-51
ENSMUSG00000028936.15	Rpl22	28.4206	-1.22327	0.134725	253.167	1.14956e-52	5.81749e-51
ENSMUSG00000000861.15	Bcl11a	10.5273	-1.85752	0.175822	252.836	1.35411e-52	6.82244e-51
ENSMUSG00000029471.13	Camkk2	15.4266	0.901769	0.170674	252.569	1.54489e-52	7.74952e-51
ENSMUSG00000051177.16	Plcb1	35.3679	2.59316	0.195156	251.965	2.08229e-52	1.03996e-50
ENSMUSG00000009394.13	Syn2	23.6427	1.4051	0.159698	251.384	2.77468e-52	1.37974e-50
ENSMUSG00000020591.10	Ntsr2	8.63596	2.21873	0.435716	250.318	4.69767e-52	2.32585e-50
ENSMUSG00000027347.18	Rasgrp1	16.8029	3.5103	0.301954	249.735	6.26597e-52	3.08896e-50
ENSMUSG00000040653.5	Ppp1r14c	4.04059	-2.21305	0.333734	249.408	7.36611e-52	3.61572e-50
ENSMUSG00000047181.12	Samd14	5.56232	-2.957	0.310814	245.284	5.64778e-51	2.76041e-49
ENSMUSG00000060961.14	Slc4a4	11.1249	2.86664	0.273455	244.622	7.83063e-51	3.81102e-49
ENSMUSG00000029054.8	Gabrd	5.65533	3.07231	0.428194	244.551	8.11224e-51	3.93134e-49
ENSMUSG00000042035.11	Igsf3	5.4021	-3.91278	0.453169	243.475	1.3801e-50	6.66001e-49
ENSMUSG00000016349.10	Eef1a2	28.6942	1.67552	0.146452	242.584	2.14279e-50	1.02971e-48
ENSMUSG00000098087.1	Gm17750	3.51649	-3.995	0.434721	241.9	3.00429e-50	1.43766e-48
ENSMUSG00000056812.13	St8sia3	22.5603	1.5921	0.173823	241.885	3.02608e-50	1.44206e-48
ENSMUSG00000053080.10	2700081O15Rik	2.57294	-3.26116	0.389979	241.622	3.44546e-50	1.63509e-48
ENSMUSG00000006728.12	Cdk4	13.2679	-2.17911	0.203385	241.005	4.6747e-50	2.20928e-48
ENSMUSG00000079641.3	Rpl39	23.9555	-1.3853	0.15631	239.616	9.28021e-50	4.36781e-48
ENSMUSG00000071415.6	Rpl23	35.1374	-0.894582	0.147536	239.033	1.23759e-49	5.80093e-48
ENSMUSG00000020661.15	Dnmt3a	17.9229	-1.23521	0.211922	238.82	1.3746e-49	6.41687e-48
ENSMUSG00000032517.15	Mobp	37.0241	2.55562	0.390407	236.028	5.4566e-49	2.53687e-47
ENSMUSG00000050071.8	Bex1	14.3933	-1.26463	0.144462	235.769	6.20075e-49	2.87117e-47
ENSMUSG00000047976.4	Kcna1	4.11527	3.17865	0.38874	235.618	6.68185e-49	3.08146e-47
ENSMUSG00000041607.16	Mbp	92.7283	1.81699	0.303504	235.317	7.75195e-49	3.56061e-47
ENSMUSG00000089715.11	Cbx6	17.6416	1.09689	0.225432	234.345	1.25276e-48	5.73112e-47
ENSMUSG00000008859.7	Rala	20.7837	-1.6597	0.147318	234.149	1.37981e-48	6.28719e-47
ENSMUSG00000004936.8	Map2k1	12.6328	2.98739	0.262259	234.013	1.47579e-48	6.69784e-47
ENSMUSG00000024426.17	Atat1	5.46803	-2.83648	0.283964	232.866	2.59955e-48	1.17514e-46
ENSMUSG00000053192.9	Mllt11	25.4765	-1.38696	0.115919	232.78	2.71183e-48	1.22107e-46
ENSMUSG00000033209.17	Ttc28	4.08135	-3.74908	0.478468	232.475	3.15314e-48	1.41421e-46
ENSMUSG00000026888.14	Grb14	4.65289	1.18294	0.360679	232.422	3.23657e-48	1.44596e-46
ENSMUSG00000044667.12	Plppr4	19.2149	1.8549	0.201677	232.048	3.89223e-48	1.73212e-46
ENSMUSG00000059796.16	Eif4a1	23.8348	-1.81078	0.171639	231.223	5.84841e-48	2.59257e-46
ENSMUSG00000039601.15	Rcan2	8.06869	2.57632	0.252616	230.828	7.10717e-48	3.13841e-46
ENSMUSG00000071234.2	Syndig1l	10.3049	2.30855	0.271906	230.811	7.16655e-48	3.15246e-46
ENSMUSG00000044252.17	Osbpl1a	13.4788	1.7517	0.206905	230.545	8.17351e-48	3.58163e-46
ENSMUSG00000024844.14	Banf1	17.3928	-2.12882	0.183068	230.527	8.24417e-48	3.5988e-46
ENSMUSG00000023033.14	Scn8a	8.01898	1.85702	0.24445	229.96	1.09104e-47	4.74459e-46
ENSMUSG00000026424.8	Gpr37l1	8.28091	2.77178	0.420811	228.867	1.87123e-47	8.10653e-46
ENSMUSG00000109324.1	Prmt1	10.7888	-1.66131	0.186306	228.858	1.87928e-47	8.1107e-46
ENSMUSG00000021573.14	Tppp	12.1623	3.37688	0.362698	228.494	2.24876e-47	9.66881e-46
ENSMUSG00000044352.6	Sowaha	9.77532	3.30702	0.296162	228.206	2.59194e-47	1.11026e-45
ENSMUSG00000042043.5	Tbca	15.2108	-1.81124	0.169926	227.317	4.02005e-47	1.71557e-45
ENSMUSG00000020340.16	Cyfip2	28.248	1.60176	0.169059	226.911	4.91258e-47	2.08867e-45
ENSMUSG00000032174.4	Icam5	11.4191	3.22507	0.418944	226.613	5.69087e-47	2.41061e-45
ENSMUSG00000031762.6	Mt2	18.4386	1.37905	0.18958	226.533	5.91907e-47	2.49802e-45
ENSMUSG00000056966.7	Gjc3	2.06812	3.1626	0.478415	225.882	8.16073e-47	3.43141e-45
ENSMUSG00000018427.7	Ypel2	4.5986	3.6705	0.385774	225.47	1.00019e-46	4.19019e-45
ENSMUSG00000022433.18	Csnk1e	14.2024	-1.83901	0.168736	224.949	1.2929e-46	5.39668e-45
ENSMUSG00000006205.13	Htra1	9.57904	2.0701	0.301756	224.459	1.64662e-46	6.84813e-45
ENSMUSG00000052146.15	Rps10	21.0787	-0.803989	0.138435	224.309	1.77312e-46	7.34753e-45
ENSMUSG00000027270.14	Lamp5	6.95949	2.70698	0.3677	223.604	2.51129e-46	1.03688e-44
ENSMUSG00000031837.13	Necab2	10.9697	2.31504	0.222921	223.048	3.30388e-46	1.35923e-44
ENSMUSG00000028044.6	Cks1b	1.82287	-3.77974	0.528025	222.748	3.83081e-46	1.57036e-44
ENSMUSG00000001986.16	Gria3	8.74536	1.31094	0.261163	222.693	3.93626e-46	1.60782e-44
ENSMUSG00000040270.16	Bach2	2.55234	-3.53369	0.456917	222.491	4.34745e-46	1.76946e-44
ENSMUSG00000014837.14	4931428F04Rik	3.1841	-3.00655	0.381708	222.468	4.39745e-46	1.78346e-44
ENSMUSG00000026344.9	Lypd1	11.5836	-0.434689	0.178111	221.891	5.84538e-46	2.36232e-44
ENSMUSG00000049721.14	Gal3st1	2.13123	0.533925	0.549966	221.452	7.261e-46	2.92409e-44
ENSMUSG00000031775.4	Pllp	3.56903	1.01383	0.545663	220.504	1.15893e-45	4.65077e-44
ENSMUSG00000060938.14	Rpl26	45.1934	-0.357096	0.100325	219.423	1.97501e-45	7.89795e-44
ENSMUSG00000040606.13	Kazn	4.30009	2.03889	0.256721	218.33	3.38545e-45	1.34911e-43
ENSMUSG00000032328.12	Tmem30a	13.4749	1.48685	0.172013	217.383	5.40213e-45	2.14528e-43
ENSMUSG00000025789.9	St8sia2	2.63165	-3.60553	0.447692	216.947	6.69838e-45	2.65084e-43
ENSMUSG00000048142.9	Nat8l	6.0293	1.1323	0.318427	215.681	1.25043e-44	4.93144e-43
ENSMUSG00000030067.17	Foxp1	50.9128	-0.417636	0.103236	215.56	1.32754e-44	5.21754e-43
ENSMUSG00000052305.6	Hbb-bs	89.8228	-1.6877	0.221697	214.839	1.89393e-44	7.41809e-43
ENSMUSG00000027221.5	Chst1	11.5715	1.58588	0.218918	214.436	2.31045e-44	9.01865e-43
ENSMUSG00000034187.18	Nsf	22.4083	2.51114	0.218508	214.39	2.3633e-44	9.19354e-43
ENSMUSG00000022742.5	Cpox	4.0884	1.48896	0.314527	213.006	4.67519e-44	1.81255e-42
ENSMUSG00000027273.13	Snap25	48.6774	2.34752	0.233903	212.71	5.41087e-44	2.09068e-42
ENSMUSG00000038695.13	Josd2	4.03888	1.25919	0.351489	211.465	9.99548e-44	3.8491e-42
ENSMUSG00000025221.15	Kcnip2	13.1026	2.34767	0.222858	210.967	1.27769e-43	4.90368e-42
ENSMUSG00000032010.14	Usp2	4.66195	1.84666	0.299796	210.683	1.46947e-43	5.62083e-42
ENSMUSG00000032788.14	Pdxk	15.0421	2.37025	0.215739	210.554	1.56591e-43	5.96976e-42
ENSMUSG00000003518.13	Dusp3	7.66583	2.27889	0.258106	210.059	1.99893e-43	7.59526e-42
ENSMUSG00000029126.7	Nsg1	30.1297	-1.11728	0.122285	208.405	4.51725e-43	1.71072e-41
ENSMUSG00000036712.15	Cyld	9.93684	4.04038	0.369216	207.501	7.05334e-43	2.66235e-41
ENSMUSG00000004933.17	Matk	11.7498	1.50121	0.214865	206.357	1.23919e-42	4.66203e-41
ENSMUSG00000021262.14	Evl	13.9866	-1.325	0.156408	205.934	1.52649e-42	5.72408e-41
ENSMUSG00000031932.14	Gpr83	4.03529	2.13033	0.43352	205.551	1.84355e-42	6.8904e-41
ENSMUSG00000037894.13	H2afz	30.792	-1.1333	0.129823	204.795	2.67565e-42	9.96789e-41
ENSMUSG00000091337.3	Eid1	30.2415	-1.00982	0.14566	204.428	3.20628e-42	1.19059e-40
ENSMUSG00000027827.16	Kcnab1	10.0547	3.88571	0.353393	204.214	3.56371e-42	1.31903e-40
ENSMUSG00000085042.7	Abhd11os	1.97033	3.36103	0.443058	203.303	5.58024e-42	2.05875e-40
ENSMUSG00000026959.13	Grin1	12.8224	1.51659	0.252111	201.967	1.07797e-41	3.96422e-40
ENSMUSG00000024423.5	Impact	8.31492	3.26775	0.328506	201.842	1.1464e-41	4.20238e-40
ENSMUSG00000027447.6	Cst3	166.886	0.791432	0.18241	200.925	1.80109e-41	6.58117e-40
ENSMUSG00000026576.12	Atp1b1	67.4167	1.06064	0.144798	200.705	2.00758e-41	7.31234e-40
ENSMUSG00000020150.13	Gamt	5.21022	1.32385	0.341717	199.3	4.01108e-41	1.45634e-39
ENSMUSG00000040824.3	Snrpd2	20.7471	-1.33755	0.124977	198.231	6.78955e-41	2.45735e-39
ENSMUSG00000097461.1	Gm26735	4.01824	-3.63741	0.490523	197.249	1.10126e-40	3.96586e-39
ENSMUSG00000043079.17	Synpo	2.67217	3.35358	0.424358	197.246	1.10269e-40	3.96586e-39
ENSMUSG00000040907.15	Atp1a3	30.9611	1.09513	0.153583	196.961	1.26925e-40	4.55062e-39
ENSMUSG00000006273.14	Atp6v1b2	29.8699	1.61406	0.15794	196.577	1.53299e-40	5.47901e-39
ENSMUSG00000057113.13	Npm1	19.8374	-0.836183	0.129284	196.44	1.64027e-40	5.84416e-39
ENSMUSG00000060572.17	Mfap2	2.87967	-5.03896	0.618612	196.345	1.71828e-40	6.10309e-39
ENSMUSG00000023868.15	Pde10a	43.6923	2.76956	0.230669	196.167	1.87575e-40	6.64177e-39
ENSMUSG00000020027.18	Socs2	3.62256	-2.66162	0.339512	195.937	2.10104e-40	7.41653e-39
ENSMUSG00000019943.9	Atp2b1	88.3971	1.57786	0.187619	194.92	3.46737e-40	1.22019e-38
ENSMUSG00000060126.14	Tpt1	62.3805	-0.881445	0.127998	194.733	3.80174e-40	1.33376e-38
ENSMUSG00000018398.18	Sept8	7.45923	2.89753	0.377491	194.439	4.39312e-40	1.53652e-38
ENSMUSG00000058886.9	Deaf1	7.10808	-2.62054	0.288119	193.733	6.21806e-40	2.16817e-38
ENSMUSG00000029687.16	Ezh2	3.09879	-2.24668	0.316963	193.462	7.10683e-40	2.47054e-38
ENSMUSG00000053025.13	Sv2b	6.22322	2.35388	0.355736	193.102	8.48578e-40	2.94097e-38
ENSMUSG00000092203.7	1110038B12Rik	2.52875	-2.86422	0.362165	192.628	1.07153e-39	3.70243e-38
ENSMUSG00000041020.14	Map7d2	11.964	1.99413	0.195639	191.85	1.57125e-39	5.41277e-38
ENSMUSG00000044847.13	Lsm11	3.66024	-2.92156	0.447386	191.445	1.91856e-39	6.58935e-38
ENSMUSG00000037742.14	Eef1a1	86.734	-0.375647	0.143442	191.298	2.06266e-39	7.06306e-38
ENSMUSG00000001270.8	Ckb	176.428	1.50518	0.14348	191.165	2.20164e-39	7.51647e-38
ENSMUSG00000041351.16	Rap1gap	19.7083	1.92968	0.186672	190.763	2.68383e-39	9.13539e-38
ENSMUSG00000026701.15	Prdx6	21.2319	1.71948	0.174832	190.658	2.82626e-39	9.59167e-38
ENSMUSG00000022037.14	Clu	36.1702	1.75612	0.235528	190.54	2.99474e-39	1.01334e-37
ENSMUSG00000041642.18	Kif21b	5.10986	-2.73043	0.346538	190.528	3.01275e-39	1.01642e-37
ENSMUSG00000032336.17	Nptn	18.3477	2.26398	0.214338	190.179	3.5765e-39	1.20307e-37
ENSMUSG00000004891.16	Nes	4.01206	-4.66056	0.664022	189.955	3.99382e-39	1.33951e-37
ENSMUSG00000038502.16	Ptov1	20.6539	-1.38526	0.135919	188.881	6.7778e-39	2.2666e-37
ENSMUSG00000029309.7	Sparcl1	35.1799	1.36935	0.212815	188.513	8.1207e-39	2.70777e-37
ENSMUSG00000022548.14	Apod	7.91637	2.371	0.35727	188.003	1.04411e-38	3.47135e-37
ENSMUSG00000023011.7	Faim2	3.49721	2.1078	0.347384	187.722	1.19846e-38	3.97298e-37
ENSMUSG00000076437.10	2700094K13Rik	6.82007	-2.15245	0.250396	187.647	1.24365e-38	4.11089e-37
ENSMUSG00000026825.17	Dnm1	20.6515	2.14098	0.231009	187.328	1.45488e-38	4.79522e-37
ENSMUSG00000027523.19	Gnas	95.1261	-1.154	0.0906254	187.281	1.48934e-38	4.89472e-37
ENSMUSG00000022108.7	Itm2b	32.0395	0.994928	0.16058	187.148	1.5899e-38	5.21021e-37
ENSMUSG00000033565.16	Rbfox2	16.8656	-1.02629	0.147257	186.263	2.45772e-38	8.03111e-37
ENSMUSG00000092341.2	Malat1	274.046	1.63434	0.246541	186.248	2.47592e-38	8.06756e-37
ENSMUSG00000025656.17	Arhgef9	12.3757	3.12344	0.292029	185.93	2.89565e-38	9.4084e-37
ENSMUSG00000032549.7	Rab6b	42.2582	0.986623	0.108932	185.584	3.43162e-38	1.11182e-36
ENSMUSG00000058672.6	Tubb2a	163.188	-1.58309	0.149487	185.478	3.61585e-38	1.1682e-36
ENSMUSG00000032356.12	Rasgrf1	8.11336	2.58869	0.278793	185.336	3.87721e-38	1.24912e-36
ENSMUSG00000025576.17	Rbfox3	20.2631	0.81866	0.169511	185.309	3.92887e-38	1.2622e-36
ENSMUSG00000055078.7	Gabra5	5.62387	-1.43524	0.256045	185.219	4.10828e-38	1.31615e-36
ENSMUSG00000032294.16	Pkm	74.9001	1.63318	0.142253	184.488	5.88592e-38	1.88037e-36
ENSMUSG00000007892.7	Rplp1	120.382	-0.219265	0.115004	184.438	6.03238e-38	1.92179e-36
ENSMUSG00000028234.6	Rps20	46.4479	-0.603088	0.153033	184.351	6.2948e-38	1.99982e-36
ENSMUSG00000064264.14	Zfp428	9.96157	-1.51565	0.174005	183.922	7.77583e-38	2.46349e-36
ENSMUSG00000028833.13	Ncdn	32.7356	1.88205	0.185524	183.906	7.83479e-38	2.47532e-36
ENSMUSG00000022892.10	App	47.8558	1.61348	0.147985	183.795	8.27781e-38	2.60808e-36
ENSMUSG00000044080.9	S100a1	10.5083	1.35004	0.243338	183.488	9.62432e-38	3.02399e-36
ENSMUSG00000034994.9	Eef2	62.4164	-1.19131	0.120236	183.397	1.0067e-37	3.15441e-36
ENSMUSG00000070570.5	Slc17a7	6.36058	0.877574	0.538474	183.039	1.20014e-37	3.75027e-36
ENSMUSG00000007097.14	Atp1a2	23.4261	1.72152	0.255538	182.985	1.23295e-37	3.8423e-36
ENSMUSG00000024597.10	Slc12a2	3.39905	1.66743	0.371035	182.914	1.27676e-37	3.96801e-36
ENSMUSG00000033953.10	Ppp3r1	23.3748	2.7797	0.258138	182.333	1.69837e-37	5.26401e-36
ENSMUSG00000046330.9	Rpl37a	78.2511	-0.957329	0.128173	181.942	2.05886e-37	6.3641e-36
ENSMUSG00000068747.14	Sort1	6.60063	2.02213	0.24002	181.854	2.15054e-37	6.62958e-36
ENSMUSG00000021696.8	Elovl7	1.3553	-0.0415701	0.614289	181.441	2.6344e-37	8.09935e-36
ENSMUSG00000031511.15	Arhgef7	15.5387	-2.09956	0.210563	181.195	2.97385e-37	9.11846e-36
ENSMUSG00000028412.17	Slc44a1	3.96849	1.86476	0.336827	181.15	3.03917e-37	9.29384e-36
ENSMUSG00000022472.16	Desi1	9.73795	0.985315	0.206207	180.922	3.39964e-37	1.03685e-35
ENSMUSG00000081051.4	Gm15427	21.1477	-0.96904	0.168716	180.766	3.67187e-37	1.11689e-35
ENSMUSG00000019877.10	Serinc1	22.0324	1.08762	0.12896	180.723	3.74976e-37	1.13756e-35
ENSMUSG00000028081.6	Rps3a1	37.2503	-0.503183	0.15237	180.577	4.02892e-37	1.21901e-35
ENSMUSG00000020267.6	Hint1	39.0179	-0.843537	0.103917	180.561	4.06149e-37	1.22563e-35
ENSMUSG00000004032.10	Gstm5	22.0798	1.06009	0.180403	180.279	4.66465e-37	1.40394e-35
ENSMUSG00000020321.15	Mdh1	60.3593	1.5212	0.14193	180.082	5.13984e-37	1.5429e-35
ENSMUSG00000038173.15	Enpp6	2.14596	0.587558	0.623094	179.014	8.68948e-37	2.60161e-35
ENSMUSG00000009418.15	Nav1	20.6294	-1.86425	0.232783	178.861	9.37098e-37	2.79833e-35
ENSMUSG00000029328.15	Hnrnpdl	14.4027	-1.25267	0.165409	178.661	1.03389e-36	3.07933e-35
ENSMUSG00000033307.6	Mif	47.8978	-1.10508	0.115251	178.47	1.13573e-36	3.37386e-35
ENSMUSG00000029657.15	Hsph1	15.4693	2.74387	0.252421	178.275	1.24959e-36	3.70249e-35
ENSMUSG00000025794.8	Rpl14	41.4855	-0.40344	0.127366	178.235	1.27469e-36	3.7671e-35
ENSMUSG00000021259.4	Cyp46a1	9.14328	2.11111	0.347292	178.206	1.29269e-36	3.81042e-35
ENSMUSG00000022858.15	Tra2b	7.65322	-1.35745	0.193141	178.115	1.35211e-36	3.97533e-35
ENSMUSG00000057278.8	Snrpg	9.16485	-1.46403	0.177377	178.016	1.4198e-36	4.16366e-35
ENSMUSG00000033174.17	Mgll	15.6725	1.1573	0.227939	176.995	2.34464e-36	6.85821e-35
ENSMUSG00000067879.3	3110035E14Rik	5.58292	1.69502	0.404684	176.932	2.41922e-36	7.05832e-35
ENSMUSG00000032366.15	Tpm1	20.6431	2.35771	0.220434	176.847	2.52186e-36	7.33905e-35
ENSMUSG00000020431.5	Adcy1	19.2509	-1.12335	0.211876	176.826	2.54838e-36	7.39741e-35
ENSMUSG00000043991.4	Pura	13.7056	1.23338	0.211217	176.509	2.97843e-36	8.62389e-35
ENSMUSG00000065954.11	Tacc1	9.0537	2.46774	0.255735	176.201	3.46487e-36	1.0007e-34
ENSMUSG00000034245.10	Hdac11	9.56441	1.66541	0.225735	176.114	3.6151e-36	1.04146e-34
ENSMUSG00000034930.15	Rtkn	3.35541	1.99533	0.41567	175.564	4.73762e-36	1.36141e-34
ENSMUSG00000025582.4	Nptx1	1.72141	2.23992	0.541161	175.072	6.03579e-36	1.73011e-34
ENSMUSG00000023274.14	Cd4	2.60707	3.54228	0.442774	174.972	6.33755e-36	1.81207e-34
ENSMUSG00000025384.15	Faap100	2.71554	-3.98321	0.599652	174.918	6.50836e-36	1.85626e-34
ENSMUSG00000039735.15	Fnbp1l	15.0994	-1.18221	0.244961	174.891	6.59593e-36	1.87656e-34
ENSMUSG00000026605.14	Cenpf	4.59974	-3.14049	0.468022	174.746	7.08447e-36	2.01055e-34
ENSMUSG00000070880.10	Gad1	13.6445	2.04847	0.207295	174.67	7.35347e-36	2.08172e-34
ENSMUSG00000020894.16	Vamp2	21.1021	1.36955	0.146029	174.414	8.33926e-36	2.35496e-34
ENSMUSG00000064351.1	mt-Co1	90.6823	0.879162	0.137177	174.383	8.46587e-36	2.38483e-34
ENSMUSG00000044308.17	Ubr3	24.3088	3.08261	0.376902	173.627	1.22789e-35	3.45046e-34
ENSMUSG00000039953.13	Clstn1	25.7005	0.976814	0.165815	173.573	1.26067e-35	3.5339e-34
ENSMUSG00000074578.12	Zfas1	7.00064	-1.69299	0.226451	173.424	1.35642e-35	3.79299e-34
ENSMUSG00000051817.8	Sox12	3.04779	-2.62482	0.350614	172.93	1.72953e-35	4.82454e-34
ENSMUSG00000054717.7	Hmgb2	6.78178	-2.28063	0.291198	172.893	1.76143e-35	4.90158e-34
ENSMUSG00000008658.15	Rbfox1	19.7522	1.16586	0.159014	172.675	1.95967e-35	5.43998e-34
ENSMUSG00000025268.15	Maged2	4.44113	-1.84295	0.266007	172.182	2.49687e-35	6.91445e-34
ENSMUSG00000028334.10	Nans	4.91172	-2.0974	0.298193	172.047	2.66824e-35	7.37117e-34
ENSMUSG00000033970.15	Rfc3	3.0595	-2.51583	0.370594	171.897	2.87294e-35	7.91755e-34
ENSMUSG00000048251.15	Bcl11b	47.2197	-1.09008	0.132747	171.832	2.96581e-35	8.15384e-34
ENSMUSG00000040759.8	Cmtm5	5.7516	1.84105	0.423935	171.397	3.67217e-35	1.00716e-33
ENSMUSG00000055692.18	Tmem191c	7.54863	2.26389	0.260525	171.101	4.24774e-35	1.16223e-33
ENSMUSG00000039542.15	Ncam1	32.436	-1.95922	0.21102	171.03	4.39895e-35	1.20074e-33
ENSMUSG00000033981.14	Gria2	43.6237	1.41875	0.141013	171.005	4.45289e-35	1.21257e-33
ENSMUSG00000032011.4	Thy1	26.2278	1.4512	0.298032	170.925	4.6319e-35	1.25832e-33
ENSMUSG00000009927.8	Rps25	28.5328	-0.561124	0.119419	170.904	4.68004e-35	1.26838e-33
ENSMUSG00000031807.10	Pgls	10.4781	-2.33223	0.232653	170.351	6.14076e-35	1.66033e-33
ENSMUSG00000026421.14	Csrp1	3.68879	2.74645	0.394896	169.774	8.15333e-35	2.19928e-33
ENSMUSG00000018865.8	Sult4a1	20.5557	1.17453	0.160265	168.943	1.22662e-34	3.30089e-33
ENSMUSG00000025950.16	Idh1	6.40139	-2.40568	0.287248	167.965	1.98285e-34	5.32343e-33
ENSMUSG00000047714.14	Ppp1r2	9.63898	2.35856	0.254923	167.608	2.36245e-34	6.32771e-33
ENSMUSG00000022055.7	Nefl	38.3621	1.3116	0.142552	167.506	2.48373e-34	6.63702e-33
ENSMUSG00000021062.15	Rab15	9.9542	2.34381	0.248365	167.391	2.62787e-34	7.00581e-33
ENSMUSG00000040659.3	Efhd2	5.8452	0.29763	0.230809	167.171	2.92757e-34	7.78664e-33
ENSMUSG00000035835.14	Plppr3	8.08739	-2.70134	0.324841	167.162	2.94104e-34	7.80433e-33
ENSMUSG00000044288.6	Cnr1	7.74559	1.50708	0.211466	166.66	3.7644e-34	9.96607e-33
ENSMUSG00000038619.12	Ensa	19.088	1.07463	0.145352	166.386	4.30533e-34	1.13718e-32
ENSMUSG00000052040.10	Klf13	16.0701	0.770584	0.167636	165.836	5.64179e-34	1.48675e-32
ENSMUSG00000078816.9	Prkcg	3.49551	3.43091	0.454286	165.63	6.24232e-34	1.64123e-32
ENSMUSG00000038668.14	Lpar1	1.90129	1.10007	0.575533	164.988	8.55608e-34	2.2444e-32
ENSMUSG00000006699.17	Cdc42	59.3687	-1.1171	0.102874	164.337	1.17774e-33	3.08234e-32
ENSMUSG00000030077.11	Chl1	13.6876	-1.8037	0.231646	163.961	1.41651e-33	3.69876e-32
ENSMUSG00000017740.17	Slc12a5	9.53124	1.81873	0.231424	163.766	1.55849e-33	4.06024e-32
ENSMUSG00000058260.2	Serpina9	1.91283	3.64116	0.50758	163.272	1.98674e-33	5.16418e-32
ENSMUSG00000021278.6	Amn	2.90003	-3.01266	0.50358	163.249	2.00898e-33	5.21014e-32
ENSMUSG00000030854.17	Ptpn5	13.2166	1.6358	0.191763	162.819	2.48177e-33	6.42171e-32
ENSMUSG00000020738.16	Sumo2	21.1553	-0.899624	0.135331	162.248	3.28439e-33	8.47935e-32
ENSMUSG00000034336.3	Ina	22.254	-1.29242	0.145238	161.809	4.07268e-33	1.04908e-31
ENSMUSG00000055567.16	Unc80	7.53899	3.19872	0.377875	161.777	4.13724e-33	1.06332e-31
ENSMUSG00000003410.7	Elavl3	21.2842	-1.93448	0.192862	161.73	4.2347e-33	1.08592e-31
ENSMUSG00000048240.14	Gng7	54.5738	1.73505	0.205627	161.42	4.93134e-33	1.26174e-31
ENSMUSG00000085342.1	Gm12254	16.8728	-1.25469	0.165788	161.356	5.08722e-33	1.29872e-31
ENSMUSG00000025175.12	Fn3k	3.33862	2.95802	0.445056	160.99	6.08761e-33	1.55065e-31
ENSMUSG00000048458.8	Fam212b	4.03646	2.49808	0.354137	160.737	6.895e-33	1.7524e-31
ENSMUSG00000000308.14	Ckmt1	15.613	1.68131	0.225541	160.709	6.98855e-33	1.77224e-31
ENSMUSG00000071172.12	Srsf3	15.0015	-0.893075	0.172125	160.496	7.76147e-33	1.96389e-31
ENSMUSG00000020580.9	Rock2	14.7375	2.3703	0.245418	160.325	8.43822e-33	2.13042e-31
ENSMUSG00000021478.5	Drd1	6.02085	2.75619	0.313218	159.697	1.14858e-32	2.89346e-31
ENSMUSG00000056596.8	Trnp1	9.32162	1.92333	0.29726	159.657	1.17125e-32	2.94408e-31
ENSMUSG00000020186.6	Csrp2	2.45805	-2.86601	0.411654	158.796	1.78724e-32	4.48261e-31
ENSMUSG00000015087.14	Rabl6	22.6672	0.87946	0.203278	158.486	2.08062e-32	5.20702e-31
ENSMUSG00000037217.15	Syn1	9.49157	1.1776	0.236754	158.217	2.37394e-32	5.92811e-31
ENSMUSG00000036306.12	Lzts1	8.89024	2.34355	0.247748	157.819	2.88682e-32	7.19315e-31
ENSMUSG00000025658.16	Cnksr2	11.2751	3.17894	0.320264	157.569	3.26362e-32	8.11434e-31
ENSMUSG00000075318.12	Scn2a1	16.7602	1.41631	0.203118	157.332	3.66552e-32	9.09384e-31
ENSMUSG00000038174.14	Fam126b	5.50452	2.28419	0.272933	156.991	4.33164e-32	1.07231e-30
ENSMUSG00000036578.7	Fxyd7	17.2809	-1.43589	0.229634	156.951	4.41866e-32	1.09149e-30
ENSMUSG00000000184.12	Ccnd2	22.9277	-1.7301	0.21481	156.063	6.83083e-32	1.68371e-30
ENSMUSG00000032532.6	Cck	16.5099	0.417193	0.387028	155.526	8.89013e-32	2.18659e-30
ENSMUSG00000027438.14	Napb	19.3151	1.56217	0.172945	155.461	9.17445e-32	2.25168e-30
ENSMUSG00000042156.15	Dzip1	4.12481	-1.66508	0.340893	155.447	9.23839e-32	2.26251e-30
ENSMUSG00000057666.18	Gapdh	64.5323	1.77844	0.169519	155.335	9.7636e-32	2.3815e-30
ENSMUSG00000048163.13	Selplg	1.0242	1.49557	0.599398	155.334	9.76587e-32	2.3815e-30
ENSMUSG00000011884.13	Gltp	4.30627	1.69515	0.360443	155.28	1.0029e-31	2.44045e-30
ENSMUSG00000021870.17	Slmap	7.29211	2.9484	0.30786	154.955	1.17617e-31	2.85603e-30
ENSMUSG00000052727.5	Map1b	100.944	-0.92138	0.129869	154.516	1.45901e-31	3.53532e-30
ENSMUSG00000002477.4	Snrpd1	14.8473	-1.26864	0.153703	154.279	1.63815e-31	3.961e-30
ENSMUSG00000031029.6	Eif3f	23.714	-2.03279	0.200665	153.886	1.98648e-31	4.79313e-30
ENSMUSG00000025757.12	Hspa4l	11.318	2.48425	0.264354	153.844	2.02789e-31	4.88274e-30
ENSMUSG00000067071.8	Hes6	2.5671	-3.13614	0.441168	153.306	2.64044e-31	6.34427e-30
ENSMUSG00000031996.16	Aplp2	20.6997	1.71092	0.167551	153.267	2.69138e-31	6.45311e-30
ENSMUSG00000006095.12	Tbcb	28.2753	-1.51509	0.149955	153.193	2.7906e-31	6.67701e-30
ENSMUSG00000024403.16	Atp6v1g2	18.8471	1.53232	0.18999	153.024	3.03115e-31	7.23067e-30
ENSMUSG00000024008.15	Cpne5	17.6906	1.56099	0.175139	153.022	3.03464e-31	7.23067e-30
ENSMUSG00000049225.14	Pdp1	5.32542	1.88179	0.260203	152.692	3.56789e-31	8.48356e-30
ENSMUSG00000024217.9	Snrpc	9.21378	-2.18283	0.22189	152.503	3.91342e-31	9.27462e-30
ENSMUSG00000018476.7	Kdm6b	6.96087	-2.74538	0.356265	152.502	3.9168e-31	9.27462e-30
ENSMUSG00000049775.16	Tmsb4x	125.434	-1.82061	0.167629	152.452	4.01259e-31	9.48181e-30
ENSMUSG00000020333.17	Acsl6	6.44687	1.52673	0.255911	151.165	7.54226e-31	1.77857e-29
ENSMUSG00000024059.9	Clip4	5.18964	2.59054	0.302599	150.741	9.28709e-31	2.18552e-29
ENSMUSG00000021577.13	Sdha	21.0334	1.25107	0.147104	150.7	9.4756e-31	2.22531e-29
ENSMUSG00000018451.6	6330403K07Rik	22.5675	-0.590996	0.126225	150.449	1.07147e-30	2.51115e-29
ENSMUSG00000020734.13	Grin2c	1.62739	1.66258	0.582192	150.275	1.16668e-30	2.72869e-29
ENSMUSG00000047842.6	Diras2	8.55209	2.31243	0.281768	149.613	1.61407e-30	3.76736e-29
ENSMUSG00000015714.11	Cers2	2.34468	0.54958	0.40693	149.462	1.73788e-30	4.0481e-29
ENSMUSG00000061451.13	Tmem151a	7.22269	0.547835	0.310593	149.389	1.80111e-30	4.18684e-29
ENSMUSG00000041556.8	Fbxo2	3.40135	2.67356	0.435319	148.984	2.19628e-30	5.0951e-29
ENSMUSG00000062006.12	Rpl34	36.8417	-0.624229	0.144368	148.956	2.2267e-30	5.15521e-29
ENSMUSG00000069919.7	Hba-a1	32.8164	-1.28071	0.250907	148.301	3.06981e-30	7.0928e-29
ENSMUSG00000031517.8	Gpm6a	32.1974	0.677131	0.142952	148.115	3.36362e-30	7.756e-29
ENSMUSG00000064329.13	Scn1a	4.51737	2.41517	0.361024	148.022	3.51918e-30	8.09836e-29
ENSMUSG00000055421.8	Pcdh9	8.70241	0.946547	0.271052	147.792	3.94008e-30	9.04874e-29
ENSMUSG00000040479.11	Dgkz	7.54461	0.588837	0.250007	147.665	4.19223e-30	9.60852e-29
ENSMUSG00000031342.17	Gpm6b	39.4113	0.835085	0.141451	147.492	4.56242e-30	1.04361e-28
ENSMUSG00000032735.14	Ablim3	2.2671	-1.69479	0.364936	146.85	6.25053e-30	1.42689e-28
ENSMUSG00000021508.10	Cxcl14	10.5386	-0.505043	0.241863	146.701	6.72263e-30	1.53161e-28
ENSMUSG00000042032.13	Mat2b	5.39701	1.95264	0.254985	146.167	8.73266e-30	1.98267e-28
ENSMUSG00000037259.15	Dzank1	7.53884	3.43742	0.348318	146.166	8.73715e-30	1.98267e-28
ENSMUSG00000052229.5	Gpr17	3.45459	0.341907	0.529338	146.049	9.25211e-30	2.09537e-28
ENSMUSG00000029623.14	Pdap1	26.7363	-0.862592	0.121382	145.885	1.0029e-29	2.26684e-28
ENSMUSG00000042388.14	Dlgap3	12.6963	0.922247	0.294984	145.445	1.24395e-29	2.80612e-28
ENSMUSG00000042743.13	Sgtb	6.5331	2.31451	0.273176	145.303	1.33382e-29	3.00293e-28
ENSMUSG00000008668.14	Rps18	21.0243	-0.825576	0.173255	145.171	1.42241e-29	3.19608e-28
ENSMUSG00000044708.5	Kcnj10	7.01003	1.00757	0.353063	145.161	1.42991e-29	3.20664e-28
ENSMUSG00000037166.5	Ppp1r14a	0.9745	1.9755	0.505906	145.156	1.43326e-29	3.20786e-28
ENSMUSG00000024654.8	Asrgl1	16.028	1.40708	0.190956	144.929	1.60201e-29	3.57854e-28
ENSMUSG00000053024.14	Cntn2	5.60608	0.221489	0.252703	144.66	1.8268e-29	4.07273e-28
ENSMUSG00000036199.8	Ndufa13	48.5372	0.613809	0.0959603	144.522	1.95535e-29	4.35084e-28
ENSMUSG00000015806.12	Qdpr	12.1143	1.2858	0.192205	144.45	2.02565e-29	4.49852e-28
ENSMUSG00000022353.9	Mtss1	4.0302	-2.15716	0.345132	144.31	2.16942e-29	4.80847e-28
ENSMUSG00000031622.15	Sin3b	13.9637	-2.04776	0.222152	144.011	2.51078e-29	5.55431e-28
ENSMUSG00000041986.15	Elmod1	12.9362	1.43776	0.171692	143.81	2.77023e-29	6.11643e-28
ENSMUSG00000020121.15	Srgap1	7.98198	-1.29308	0.20857	143.752	2.85072e-29	6.28202e-28
ENSMUSG00000026932.14	Nacc2	5.64036	1.18204	0.273279	143.741	2.8658e-29	6.30311e-28
ENSMUSG00000031848.15	Lsm4	16.6252	-1.30463	0.155715	143.24	3.66334e-29	8.04177e-28
ENSMUSG00000027012.15	Dync1i2	18.8136	-1.35417	0.144006	143.134	3.85859e-29	8.45416e-28
ENSMUSG00000050556.9	Kcnb1	9.46405	1.25739	0.200869	143.12	3.8849e-29	8.49552e-28
ENSMUSG00000033998.8	Kcnk1	4.04188	1.33343	0.303959	142.733	4.6941e-29	1.02455e-27
ENSMUSG00000028249.15	Sdcbp	4.81324	2.4551	0.28386	142.675	4.829e-29	1.05199e-27
ENSMUSG00000078566.8	Bnip3	4.66379	2.56297	0.322158	142.6	5.00994e-29	1.08933e-27
ENSMUSG00000060716.6	Plekhh1	1.92351	2.87668	0.5347	142.347	5.67175e-29	1.23089e-27
ENSMUSG00000026275.13	Ppp1r7	13.4831	2.34818	0.220548	142.109	6.37145e-29	1.38004e-27
ENSMUSG00000071644.10	Eef1g	17.53	-0.688018	0.145073	142.106	6.38314e-29	1.38004e-27
ENSMUSG00000002985.16	Apoe	149.632	1.10439	0.167315	142.026	6.63694e-29	1.4322e-27
ENSMUSG00000022312.10	Eif3h	18.9278	-1.16495	0.166857	141.632	8.05053e-29	1.73397e-27
ENSMUSG00000026728.9	Vim	3.56679	-2.6535	0.386941	141.484	8.65401e-29	1.86045e-27
ENSMUSG00000003363.15	Pld3	17.8426	1.19896	0.279038	141.454	8.78347e-29	1.88474e-27
ENSMUSG00000022602.14	Arc	2.49129	2.30333	0.444993	141.228	9.81051e-29	2.10118e-27
ENSMUSG00000073940.3	Hbb-bt	18.3541	-2.0492	0.301369	141.059	1.06566e-28	2.27812e-27
ENSMUSG00000023019.12	Gpd1	1.33837	2.38273	0.467335	140.938	1.13039e-28	2.412e-27
ENSMUSG00000023960.13	Enpp5	10.3114	1.58785	0.200572	140.895	1.15461e-28	2.45807e-27
ENSMUSG00000042506.15	Usp22	17.8521	-0.84729	0.175336	140.892	1.15628e-28	2.45807e-27
ENSMUSG00000036503.13	Rnf13	3.95829	1.69987	0.301246	140.409	1.46444e-28	3.10738e-27
ENSMUSG00000110185.1	Igip	13.8182	1.02101	0.275846	140.281	1.55936e-28	3.30267e-27
ENSMUSG00000025499.18	Hras	31.3492	0.984186	0.110103	140.276	1.5632e-28	3.30467e-27
ENSMUSG00000062078.14	Qk	18.2321	1.17809	0.18637	140.235	1.59456e-28	3.36475e-27
ENSMUSG00000030747.5	Dgat2	6.17721	1.75716	0.291226	140.027	1.76547e-28	3.71854e-27
ENSMUSG00000098234.7	Snhg6	8.94221	-1.55462	0.239205	140.016	1.77552e-28	3.73283e-27
ENSMUSG00000005732.14	Ranbp1	14.0584	-1.19401	0.166774	139.79	1.98248e-28	4.16031e-27
ENSMUSG00000028399.17	Ptprd	9.06082	0.125472	0.214486	139.483	2.30393e-28	4.82601e-27
ENSMUSG00000032399.7	Rpl4	57.3074	-0.385296	0.13234	139.478	2.31051e-28	4.83095e-27
ENSMUSG00000071341.4	Egr4	6.16656	3.79104	0.418733	139.33	2.48344e-28	5.18305e-27
ENSMUSG00000030218.2	Mgp	1.34419	0.222979	0.658566	139.158	2.70137e-28	5.6276e-27
ENSMUSG00000049612.10	Omg	2.96196	2.74508	0.484434	139.113	2.76214e-28	5.74374e-27
ENSMUSG00000057719.10	Sh3rf2	1.06788	3.38937	0.492446	138.989	2.93442e-28	6.09092e-27
ENSMUSG00000069917.7	Hba-a2	25.4728	-1.27801	0.252043	138.949	2.99285e-28	6.20095e-27
ENSMUSG00000010406.11	Mrpl52	19.1237	-0.742011	0.142168	138.663	3.44296e-28	7.12064e-27
ENSMUSG00000040209.12	Zfp704	8.56362	-1.54901	0.230036	138.612	3.5287e-28	7.2848e-27
ENSMUSG00000049866.12	Arl4c	5.20531	-1.97733	0.283814	138.184	4.35114e-28	8.96649e-27
ENSMUSG00000028692.14	Akr1a1	36.2568	-0.957765	0.106221	138.176	4.3689e-28	8.98688e-27
ENSMUSG00000039474.13	Wfs1	4.20367	2.00646	0.354887	137.701	5.51067e-28	1.13152e-26
ENSMUSG00000031144.15	Syp	10.1967	1.21471	0.233665	137.613	5.7541e-28	1.17938e-26
ENSMUSG00000001313.12	Rnd2	12.143	0.93343	0.18752	137.561	5.90216e-28	1.20757e-26
ENSMUSG00000031791.7	Tmem38a	5.83598	1.05349	0.363459	137.552	5.92908e-28	1.21091e-26
ENSMUSG00000028756.12	Pink1	19.1019	0.460104	0.149392	137.363	6.50347e-28	1.32585e-26
ENSMUSG00000028266.17	Lmo4	21.032	-1.391	0.174714	137.323	6.63234e-28	1.34972e-26
ENSMUSG00000054766.13	Set	17.2274	-0.766722	0.136737	137.3	6.70494e-28	1.36207e-26
ENSMUSG00000003033.14	Ap1m1	10.2727	-1.50239	0.205513	137.27	6.80585e-28	1.38012e-26
ENSMUSG00000034120.18	Srsf2	10.7829	-1.24517	0.191482	136.795	8.58566e-28	1.73795e-26
ENSMUSG00000046160.6	Olig1	9.72675	0.316548	0.237242	136.789	8.60876e-28	1.73955e-26
ENSMUSG00000031292.14	Cdkl5	11.3051	2.47814	0.241409	136.628	9.31543e-28	1.87902e-26
ENSMUSG00000037754.13	Ppp1r16b	9.06103	2.04677	0.264018	136.6	9.44602e-28	1.90201e-26
ENSMUSG00000011148.13	Adssl1	2.12929	2.42071	0.502522	135.61	1.53251e-27	3.08037e-26
ENSMUSG00000024158.17	Hagh	8.56406	1.81083	0.242098	135.594	1.54501e-27	3.10005e-26
ENSMUSG00000027406.12	Idh3b	17.7957	1.29304	0.157108	135.54	1.58586e-27	3.17644e-26
ENSMUSG00000025931.15	Paqr8	2.54248	1.78227	0.43713	135.173	1.89762e-27	3.79425e-26
ENSMUSG00000028328.13	Tmod1	2.0252	3.85403	0.499428	134.982	2.08342e-27	4.15847e-26
ENSMUSG00000050854.9	Tmem125	0.938941	0.00286708	0.695244	134.901	2.16801e-27	4.31977e-26
ENSMUSG00000003872.9	Lin7b	7.38047	2.15707	0.278211	134.896	2.17388e-27	4.32395e-26
ENSMUSG00000078307.2	AI593442	11.9075	1.60792	0.182054	134.762	2.32048e-27	4.60752e-26
ENSMUSG00000011179.7	Odc1	8.77085	-1.49128	0.214008	134.623	2.48377e-27	4.9232e-26
ENSMUSG00000033065.13	Pfkm	13.0058	1.25826	0.184074	134.588	2.52732e-27	5.00085e-26
ENSMUSG00000032883.15	Acsl3	7.20943	0.99962	0.215345	134.488	2.65363e-27	5.24172e-26
ENSMUSG00000033960.5	9430020K01Rik	6.28276	3.56451	0.415396	134.219	3.02675e-27	5.96844e-26
ENSMUSG00000041889.7	Shisa4	7.27041	-0.259433	0.315198	133.976	3.40785e-27	6.70837e-26
ENSMUSG00000099696.6	2900052N01Rik	1.55568	2.17177	0.459844	133.668	3.96196e-27	7.78573e-26
ENSMUSG00000029076.14	Sdf4	10.9337	0.895666	0.166109	133.499	4.30299e-27	8.44139e-26
ENSMUSG00000028693.15	Nasp	4.1189	-2.4704	0.374571	133.453	4.40212e-27	8.62107e-26
ENSMUSG00000020135.13	Apc2	16.0131	-2.70168	0.388455	133.409	4.49626e-27	8.79039e-26
ENSMUSG00000063457.14	Rps15	63.47	-0.310224	0.103737	132.954	5.61807e-27	1.09648e-25
ENSMUSG00000000253.12	Gmpr	6.51028	1.88222	0.243104	132.341	7.58093e-27	1.47705e-25
ENSMUSG00000024883.6	Rin1	1.8108	3.26951	0.46963	132.301	7.72961e-27	1.50346e-25
ENSMUSG00000029580.14	Actb	373.144	-0.139178	0.132696	131.949	9.18244e-27	1.78301e-25
ENSMUSG00000037664.13	Cdkn1c	2.56167	-3.53593	0.530098	131.641	1.06723e-26	2.06879e-25
ENSMUSG00000027893.14	Ahcyl1	12.5958	1.36294	0.185715	131.63	1.07295e-26	2.07638e-25
ENSMUSG00000030376.8	Slc8a2	5.21721	1.9251	0.344298	131.605	1.08641e-26	2.09887e-25
ENSMUSG00000049044.16	Rapgef4	7.34546	2.77342	0.341759	131.536	1.12354e-26	2.16694e-25
ENSMUSG00000040649.15	Rimklb	3.35405	-2.12213	0.332892	131.525	1.12971e-26	2.17514e-25
ENSMUSG00000107176.1	Gm9794	9.3097	-1.48965	0.226662	131.521	1.1316e-26	2.17514e-25
ENSMUSG00000043716.13	Rpl7	21.5467	-1.00749	0.234393	131.328	1.24367e-26	2.38655e-25
ENSMUSG00000021684.16	Pde8b	4.42951	3.20651	0.39554	131.292	1.26587e-26	2.42508e-25
ENSMUSG00000046402.10	Rbp1	6.61144	-1.8317	0.236253	131.041	1.43083e-26	2.73651e-25
ENSMUSG00000048696.10	Mex3d	1.67902	-3.01874	0.440597	130.753	1.64725e-26	3.14517e-25
ENSMUSG00000026944.18	Abca2	5.11746	1.09745	0.348879	130.641	1.74023e-26	3.31718e-25
ENSMUSG00000036427.5	Gpi1	30.5163	1.41716	0.175831	130.542	1.82593e-26	3.47474e-25
ENSMUSG00000036298.10	Slc2a13	2.63683	2.88431	0.404112	130.519	1.84708e-26	3.50915e-25
ENSMUSG00000039221.10	Rpl22l1	37.7482	-0.336265	0.114023	129.752	2.68666e-26	5.09575e-25
ENSMUSG00000031311.17	Nono	8.338	-1.14066	0.178195	129.591	2.90651e-26	5.50361e-25
ENSMUSG00000025375.15	Aatk	9.79755	0.812662	0.26174	129.517	3.01376e-26	5.69724e-25
ENSMUSG00000004071.12	Cdip1	8.45604	1.05128	0.219088	129.49	3.0542e-26	5.76417e-25
ENSMUSG00000027002.13	Nckap1	18.9876	1.79729	0.201884	129.461	3.09722e-26	5.83574e-25
ENSMUSG00000046516.10	Cox17	7.21124	1.55045	0.271944	129.041	3.80204e-26	7.15195e-25
ENSMUSG00000028988.13	Ctnnbip1	6.23169	-2.08562	0.240651	128.957	3.96157e-26	7.43982e-25
ENSMUSG00000052087.13	Rgs14	1.41487	2.67392	0.503038	128.682	4.53115e-26	8.49553e-25
ENSMUSG00000041762.16	Gpr155	3.09217	2.72092	0.359857	128.605	4.70487e-26	8.80682e-25
ENSMUSG00000076137.1	Gm26384	27.9762	-2.02455	0.255597	128.469	5.02906e-26	9.39827e-25
ENSMUSG00000039904.9	Gpr37	1.58953	1.13022	0.510837	128.396	5.211e-26	9.72239e-25
ENSMUSG00000021772.14	Nkiras1	8.88191	1.86679	0.229982	128.244	5.61246e-26	1.04544e-24
ENSMUSG00000021114.8	Atp6v1d	19.6274	1.08987	0.135523	128.184	5.77811e-26	1.07454e-24
ENSMUSG00000026109.14	Tmeff2	4.24702	0.693326	0.330449	128.061	6.13739e-26	1.1395e-24
ENSMUSG00000056394.17	Lig1	2.59876	-2.232	0.397566	128.035	6.2151e-26	1.15206e-24
ENSMUSG00000019970.15	Sgk1	4.05189	3.32131	0.41211	127.94	6.51119e-26	1.20499e-24
ENSMUSG00000067377.12	Tspan6	2.74136	-3.12545	0.418697	127.769	7.07785e-26	1.30774e-24
ENSMUSG00000033161.10	Atp1a1	8.4672	1.60331	0.240882	127.586	7.73955e-26	1.4277e-24
ENSMUSG00000036438.12	Calm2	146.535	0.762657	0.0865388	127.542	7.90978e-26	1.45675e-24
ENSMUSG00000097195.8	Snhg5	2.0075	-2.31501	0.35889	126.803	1.13451e-25	2.08607e-24
ENSMUSG00000046182.8	Gsg1l	3.06735	2.21823	0.404818	126.412	1.37295e-25	2.52045e-24
ENSMUSG00000031833.9	Mast3	7.19093	1.74122	0.248093	126.382	1.39366e-25	2.55438e-24
ENSMUSG00000048895.13	Cdk5r1	27.3526	-0.860144	0.131501	126.327	1.43141e-25	2.61936e-24
ENSMUSG00000073433.10	Arhgdig	15.7926	-1.02535	0.21287	126.205	1.51967e-25	2.77642e-24
ENSMUSG00000027298.17	Tyro3	4.24485	2.09855	0.34846	126.083	1.61255e-25	2.94142e-24
ENSMUSG00000004558.14	Ndrg2	43.4024	1.00003	0.232386	125.963	1.70996e-25	3.11414e-24
ENSMUSG00000049823.9	Zbtb12	1.07682	-3.90631	0.631688	125.936	1.73233e-25	3.14986e-24
ENSMUSG00000022661.14	Cd200	6.56102	-2.02584	0.263295	125.876	1.78383e-25	3.23836e-24
ENSMUSG00000105814.1	Mir703	7.31619	-1.81325	0.239369	125.708	1.93664e-25	3.51021e-24
ENSMUSG00000027533.10	Fabp5	19.7696	-1.07164	0.180835	125.699	1.94498e-25	3.51974e-24
ENSMUSG00000026374.14	Tsn	15.5871	-1.47223	0.187242	125.557	2.08476e-25	3.76674e-24
ENSMUSG00000038582.15	Pptc7	4.63473	1.87928	0.288382	125.426	2.22214e-25	4.00862e-24
ENSMUSG00000033543.17	Gtf2a2	7.37811	-1.55851	0.196019	125.41	2.2397e-25	4.03392e-24
ENSMUSG00000093674.7	Rpl41	125.056	-0.751725	0.128461	125.396	2.25535e-25	4.05574e-24
ENSMUSG00000041444.14	Arhgap32	12.4019	1.96146	0.251624	125.375	2.27803e-25	4.09008e-24
ENSMUSG00000022947.7	Cbr3	2.81565	2.68309	0.406303	125.277	2.3904e-25	4.28512e-24
ENSMUSG00000036273.15	Lrrk2	1.98575	3.83999	0.535495	125.236	2.4382e-25	4.36396e-24
ENSMUSG00000080002.2	Gm5566	10.4202	-1.21661	0.209414	125.07	2.64401e-25	4.72492e-24
ENSMUSG00000071866.11	Ppia	103.035	-0.799377	0.0934264	125.063	2.65382e-25	4.73506e-24
ENSMUSG00000059361.6	Nrsn2	5.62972	1.45647	0.35528	124.814	2.99646e-25	5.33809e-24
ENSMUSG00000033007.15	Asic4	3.24944	2.54349	0.510767	124.706	3.15808e-25	5.61726e-24
ENSMUSG00000026090.16	2010300C02Rik	9.6172	2.85572	0.310526	124.696	3.17466e-25	5.63797e-24
ENSMUSG00000042599.8	Kdm7a	3.89538	2.17621	0.322566	124.54	3.425e-25	6.07313e-24
ENSMUSG00000053411.16	Cbx7	0.999168	2.40943	0.479689	124.49	3.51034e-25	6.21483e-24
ENSMUSG00000025959.13	Klf7	9.36016	-1.46562	0.203571	124.033	4.38688e-25	7.75468e-24
ENSMUSG00000079481.11	Nhsl2	4.45859	2.36769	0.305798	124.005	4.44684e-25	7.84854e-24
ENSMUSG00000066189.9	Cacng3	4.73586	1.50101	0.323112	123.773	4.97989e-25	8.7758e-24
ENSMUSG00000036862.15	Dchs1	1.8237	-3.15504	0.526588	123.736	5.0711e-25	8.9228e-24
ENSMUSG00000038495.14	Otud7b	2.17008	2.46262	0.411505	123.653	5.28044e-25	9.27686e-24
ENSMUSG00000041309.17	Nkx6-2	1.55068	1.76937	0.532954	123.493	5.7091e-25	1.00146e-23
ENSMUSG00000025666.16	Tmem47	4.56666	2.44084	0.298257	123.464	5.79002e-25	1.0141e-23
ENSMUSG00000042675.15	Ypel3	15.3605	0.263157	0.152579	123.15	6.75066e-25	1.18054e-23
ENSMUSG00000034353.14	Ramp1	14.3956	1.36162	0.265712	122.96	7.40653e-25	1.29326e-23
ENSMUSG00000040681.14	Hmgn1	13.1472	-0.828112	0.165734	122.932	7.50639e-25	1.3087e-23
ENSMUSG00000037111.9	Setd7	3.27447	2.81115	0.386416	122.521	9.17637e-25	1.59742e-23
ENSMUSG00000004530.12	Coro1c	8.73971	-1.35429	0.200533	122.188	1.07925e-24	1.8759e-23
ENSMUSG00000023034.6	Nr4a1	3.41481	2.37551	0.404349	122.124	1.11381e-24	1.93303e-23
ENSMUSG00000045589.7	Frrs1l	11.8047	1.41953	0.188526	122.079	1.13827e-24	1.97248e-23
ENSMUSG00000027634.14	Ndrg3	18.9092	1.71138	0.198816	121.856	1.2694e-24	2.19638e-23
ENSMUSG00000037031.9	Tspan15	1.67153	1.04913	0.516074	121.778	1.31824e-24	2.27744e-23
ENSMUSG00000029053.16	Prkcz	11.7205	1.51739	0.201533	121.773	1.32177e-24	2.28011e-23
ENSMUSG00000039114.15	Nrn1	2.05282	0.0644571	0.581633	121.632	1.4159e-24	2.43879e-23
ENSMUSG00000019841.15	Rev3l	7.04502	-1.71002	0.327853	121.373	1.60628e-24	2.76256e-23
ENSMUSG00000083992.1	Gm11478	45.9908	-0.896904	0.121956	121.274	1.6862e-24	2.89565e-23
ENSMUSG00000063430.9	Wscd2	2.60434	1.76169	0.435867	121.169	1.77435e-24	3.04247e-23
ENSMUSG00000029005.4	Draxin	0.844758	-3.66972	0.690212	120.991	1.93585e-24	3.31442e-23
ENSMUSG00000022237.16	Ankrd33b	1.7337	3.5881	0.53935	120.776	2.14919e-24	3.67418e-23
ENSMUSG00000001687.15	Ubl3	11.1384	1.86349	0.235756	120.694	2.23728e-24	3.81907e-23
ENSMUSG00000021476.8	Habp4	7.31395	2.00738	0.284631	120.606	2.33595e-24	3.98156e-23
ENSMUSG00000022295.7	Atp6v1c1	11.3906	1.73082	0.218719	120.538	2.41445e-24	4.10924e-23
ENSMUSG00000041203.9	2310036O22Rik	11.4813	-1.15666	0.149126	120.521	2.4349e-24	4.13788e-23
ENSMUSG00000058254.12	Tspan7	41.6103	0.89136	0.212364	120.296	2.71633e-24	4.60929e-23
ENSMUSG00000029634.15	Rnf6	4.7195	2.32142	0.303733	120.077	3.02229e-24	5.12088e-23
ENSMUSG00000029003.11	Mad2l2	3.08479	-3.15612	0.442889	119.989	3.15491e-24	5.33769e-23
ENSMUSG00000026556.15	Vangl2	1.87725	-3.45232	0.537858	119.878	3.33092e-24	5.62714e-23
ENSMUSG00000037902.18	Sirpa	9.33316	1.16986	0.278306	119.814	3.43702e-24	5.79782e-23
ENSMUSG00000073982.11	Rhog	2.57057	1.32654	0.454435	119.674	3.67934e-24	6.19744e-23
ENSMUSG00000022216.16	Psme1	5.42288	-1.66633	0.255351	119.493	4.01813e-24	6.75815e-23
ENSMUSG00000063455.16	D630045J12Rik	5.15152	-1.82946	0.320602	119.482	4.04006e-24	6.78505e-23
ENSMUSG00000026939.12	Tmem141	3.37328	-0.0946638	0.413782	119.473	4.05755e-24	6.80443e-23
ENSMUSG00000067288.12	Rps28	42.6991	-0.667096	0.160975	119.418	4.16913e-24	6.98131e-23
ENSMUSG00000042105.18	Inpp5f	15.1415	-0.626245	0.191812	119.381	4.24486e-24	7.09773e-23
ENSMUSG00000024601.8	Isoc1	7.19544	-1.51012	0.232981	119.325	4.36292e-24	7.28448e-23
ENSMUSG00000034135.14	Sik3	7.38029	2.02476	0.256852	119.125	4.80878e-24	8.01721e-23
ENSMUSG00000001334.9	Fndc5	4.81824	1.47814	0.374839	118.948	5.24315e-24	8.72866e-23
ENSMUSG00000038886.10	Man2a2	4.0866	2.23467	0.333492	118.853	5.4908e-24	9.12766e-23
ENSMUSG00000027566.14	Psma7	46.1025	-1.28866	0.14173	118.731	5.82819e-24	9.67446e-23
ENSMUSG00000056258.8	Kcnq3	8.22125	1.95991	0.256193	118.704	5.9056e-24	9.78875e-23
ENSMUSG00000003279.16	Dlgap1	10.8796	0.515238	0.234764	118.532	6.42e-24	1.06107e-22
ENSMUSG00000071658.4	Gng3	37.4776	-2.07611	0.205742	118.532	6.42004e-24	1.06107e-22
ENSMUSG00000029629.16	Phf14	8.48473	-1.21367	0.243241	118.467	6.62777e-24	1.09382e-22
ENSMUSG00000019647.16	Sema6a	4.6816	-1.34265	0.396695	118.457	6.662e-24	1.09789e-22
ENSMUSG00000024067.13	Dpy30	5.6689	-1.56614	0.224171	118.355	7.00097e-24	1.15209e-22
ENSMUSG00000071451.9	Psmg4	6.35419	-1.31872	0.208433	118.182	7.61465e-24	1.25128e-22
ENSMUSG00000030835.6	Nomo1	4.47684	1.6889	0.299893	118.142	7.76754e-24	1.27457e-22
ENSMUSG00000041126.16	H2afv	11.7944	-1.25703	0.162365	118.048	8.13163e-24	1.3324e-22
ENSMUSG00000050953.9	Gja1	4.89028	2.13564	0.316993	118.006	8.29795e-24	1.35771e-22
ENSMUSG00000028222.2	Calb1	11.3103	2.59875	0.275093	117.718	9.55104e-24	1.5605e-22
ENSMUSG00000039328.10	Rnf122	1.37035	-1.32022	0.575896	117.317	1.1609e-23	1.89405e-22
ENSMUSG00000020524.16	Gria1	17.515	1.32992	0.179282	117.045	1.3259e-23	2.16016e-22
ENSMUSG00000008153.11	Clstn3	8.1749	0.924148	0.263475	116.963	1.38e-23	2.2451e-22
ENSMUSG00000031760.8	Mt3	14.0221	1.47685	0.215167	116.854	1.45469e-23	2.36057e-22
ENSMUSG00000032024.10	Clmp	4.37728	-2.33966	0.348861	116.854	1.4551e-23	2.36057e-22
ENSMUSG00000026207.16	Speg	4.14074	1.81715	0.379704	116.543	1.69281e-23	2.7423e-22
ENSMUSG00000029622.16	Arpc1b	3.50142	-0.228527	0.370111	116.422	1.79575e-23	2.90309e-22
ENSMUSG00000037624.15	Kcnk2	8.90006	1.01235	0.228778	116.421	1.79714e-23	2.90309e-22
ENSMUSG00000025189.8	Cnnm1	2.25366	2.17915	0.475085	116.062	2.14083e-23	3.4534e-22
ENSMUSG00000004748.5	Mtfp1	2.77998	1.01452	0.425541	115.956	2.25331e-23	3.62973e-22
ENSMUSG00000024990.12	Rbp4	1.54097	1.78476	0.541081	115.721	2.52687e-23	4.06467e-22
ENSMUSG00000068748.7	Ptprz1	12.5873	-0.975504	0.19051	115.421	2.92486e-23	4.69826e-22
ENSMUSG00000026879.14	Gsn	8.42643	1.44703	0.510296	115.324	3.06596e-23	4.918e-22
ENSMUSG00000038374.10	Rbm8a	9.02232	-1.32398	0.170329	115.245	3.18677e-23	5.10463e-22
ENSMUSG00000029004.15	Kmt2e	16.878	-1.12024	0.167211	115.189	3.27468e-23	5.23811e-22
ENSMUSG00000059005.13	Hnrnpa3	19.98	-0.926848	0.140707	115.124	3.38006e-23	5.39913e-22
ENSMUSG00000079056.12	Kcnip3	3.67055	1.73492	0.353248	115.014	3.56734e-23	5.69033e-22
ENSMUSG00000006301.17	Tmbim1	1.43865	1.1013	0.519398	114.914	3.7455e-23	5.96078e-22
ENSMUSG00000034341.17	Wbp2	13.7745	0.492785	0.17261	114.913	3.74731e-23	5.96078e-22
ENSMUSG00000051504.18	Siglech	1.76661	1.41812	0.575865	114.683	4.19149e-23	6.65806e-22
ENSMUSG00000040204.6	2810417H13Rik	1.75188	-3.12991	0.482423	114.415	4.77618e-23	7.5763e-22
ENSMUSG00000026834.13	Acvr1c	2.67239	3.15155	0.434964	114.367	4.88743e-23	7.74204e-22
ENSMUSG00000027199.14	Gatm	5.48058	2.4848	0.306664	114.231	5.2238e-23	8.26343e-22
ENSMUSG00000025579.14	Gaa	20.0198	1.40334	0.326454	114.198	5.3074e-23	8.38408e-22
ENSMUSG00000020189.13	Osbpl8	10.4567	2.19571	0.278825	114.111	5.53778e-23	8.73594e-22
ENSMUSG00000037685.15	Atp8a1	11.6382	1.53467	0.198898	114.085	5.60825e-23	8.83492e-22
ENSMUSG00000037579.6	Kcnh3	3.44718	2.26506	0.465556	113.949	5.993e-23	9.42805e-22
ENSMUSG00000007950.8	Abhd8	13.1705	0.672848	0.159748	113.94	6.01952e-23	9.45676e-22
ENSMUSG00000037509.19	Arhgef4	7.66662	1.5407	0.276183	113.888	6.17198e-23	9.67262e-22
ENSMUSG00000030428.16	Ttyh1	27.1411	0.337693	0.251418	113.888	6.17383e-23	9.67262e-22
ENSMUSG00000031970.16	Dbndd1	2.19043	-2.24616	0.36291	113.791	6.47132e-23	1.01248e-21
ENSMUSG00000056091.12	St3gal5	6.31197	0.942094	0.304282	113.704	6.74995e-23	1.05463e-21
ENSMUSG00000017009.3	Sdc4	2.63715	2.86619	0.446364	113.674	6.8513e-23	1.06901e-21
ENSMUSG00000027698.14	Nceh1	8.12803	1.64593	0.286388	113.639	6.96951e-23	1.08597e-21
ENSMUSG00000034210.13	Efcab14	2.83634	1.7061	0.34153	113.475	7.54908e-23	1.17468e-21
ENSMUSG00000001175.13	Calm1	305.958	0.477941	0.0852703	113.419	7.75618e-23	1.20446e-21
ENSMUSG00000037999.13	Arap2	4.82391	2.48004	0.358014	113.418	7.76151e-23	1.20446e-21
ENSMUSG00000021124.13	Vti1b	13.7663	1.32214	0.153601	113.378	7.91327e-23	1.22634e-21
ENSMUSG00000031839.6	Hsbp1	51.828	-0.705574	0.101791	113.352	8.01493e-23	1.24042e-21
ENSMUSG00000091955.2	Gm9844	1.79093	-3.21028	0.485972	113.229	8.5068e-23	1.31476e-21
ENSMUSG00000026347.13	Tmem163	1.73786	-0.101894	0.573252	113.173	8.74147e-23	1.34921e-21
ENSMUSG00000053317.11	Sec61b	12.1155	-1.13036	0.156711	112.975	9.63073e-23	1.48446e-21
ENSMUSG00000022075.6	Rhobtb2	6.47698	1.77209	0.256342	112.905	9.96437e-23	1.53382e-21
ENSMUSG00000006390.15	Elovl1	1.60892	0.440315	0.574185	112.6	1.15566e-22	1.77651e-21
ENSMUSG00000042197.13	Zfp451	8.02558	-0.946655	0.19228	112.522	1.20071e-22	1.84329e-21
ENSMUSG00000025153.9	Fasn	14.8734	-1.1801	0.174379	112.497	1.21526e-22	1.86313e-21
ENSMUSG00000066357.6	Wdr6	12.1879	-1.9273	0.241686	112.284	1.34809e-22	2.06401e-21
ENSMUSG00000020163.12	Uqcr11	52.8045	-0.013079	0.159895	112.237	1.37924e-22	2.10888e-21
ENSMUSG00000027894.14	Slc6a17	4.09149	1.53327	0.330282	112.072	1.49455e-22	2.28213e-21
ENSMUSG00000006442.10	Srm	15.5624	-0.949276	0.156544	111.86	1.65681e-22	2.52653e-21
ENSMUSG00000029059.9	Fam213b	7.7379	1.7417	0.221639	111.658	1.82809e-22	2.784e-21
ENSMUSG00000028545.13	Bend5	1.94467	-2.94478	0.438821	111.206	2.27866e-22	3.46556e-21
ENSMUSG00000029621.14	Arpc1a	23.921	0.385236	0.119421	111.105	2.39251e-22	3.63388e-21
ENSMUSG00000020810.5	Cygb	3.59689	1.87938	0.335246	111.019	2.4949e-22	3.78437e-21
ENSMUSG00000062421.13	Arf2	4.69126	-1.21887	0.245301	110.896	2.64946e-22	4.01349e-21
ENSMUSG00000033152.13	Podxl2	4.60639	-1.97882	0.294136	110.599	3.06095e-22	4.6307e-21
ENSMUSG00000081534.2	Slc48a1	12.305	0.042313	0.220176	110.596	3.06609e-22	4.63235e-21
ENSMUSG00000020015.9	Cdk17	9.75446	2.45365	0.27819	110.54	3.15001e-22	4.75285e-21
ENSMUSG00000050821.13	Fam131a	12.3908	0.477418	0.242797	110.447	3.29575e-22	4.9662e-21
ENSMUSG00000004665.10	Cnn2	1.34891	-1.30562	0.581881	110.404	3.36669e-22	5.06643e-21
ENSMUSG00000047747.10	Rnf150	3.95627	2.11676	0.330698	110.35	3.45523e-22	5.19284e-21
ENSMUSG00000050332.7	Amer1	4.28294	-2.71009	0.501213	110.095	3.91189e-22	5.87144e-21
ENSMUSG00000058624.12	Gda	14.5444	1.60835	0.198386	109.888	4.32772e-22	6.48704e-21
ENSMUSG00000038023.12	Atp6v0a2	2.48223	1.73829	0.388289	109.175	6.12231e-22	9.16504e-21
ENSMUSG00000096054.2	Syne1	11.8274	3.23461	0.373967	108.99	6.69788e-22	1.00136e-20
ENSMUSG00000028278.14	Rragd	6.75043	2.57546	0.301241	108.776	7.43138e-22	1.10957e-20
ENSMUSG00000003824.12	Syce2	0.979793	-2.22445	0.496848	108.584	8.16149e-22	1.21699e-20
ENSMUSG00000050751.14	Pgbd5	4.22991	2.17124	0.327451	108.459	8.67307e-22	1.29159e-20
ENSMUSG00000017144.8	Rnd3	2.33186	-1.62435	0.381449	108.442	8.74501e-22	1.30061e-20
ENSMUSG00000046449.15	C77370	8.89007	-1.37211	0.253111	108.331	9.23011e-22	1.37097e-20
ENSMUSG00000036112.14	Metap2	17.8224	-1.0694	0.131366	108.246	9.61894e-22	1.42687e-20
ENSMUSG00000032285.15	Dnaja4	1.51596	2.67196	0.432733	108.073	1.04632e-21	1.55009e-20
ENSMUSG00000032281.11	Acsbg1	6.13685	1.51877	0.265884	108.013	1.07749e-21	1.59421e-20
ENSMUSG00000020536.12	Llgl1	2.91995	-0.0142722	0.414811	107.858	1.16163e-21	1.71648e-20
ENSMUSG00000024044.16	Epb41l3	8.2112	3.98616	0.427387	107.853	1.16421e-21	1.71807e-20
ENSMUSG00000050967.5	Creg2	2.4352	2.68105	0.409766	107.826	1.17995e-21	1.73906e-20
ENSMUSG00000041773.7	Enc1	33.0923	-1.02393	0.196224	107.759	1.21879e-21	1.79399e-20
ENSMUSG00000038642.10	Ctss	4.73534	1.58415	0.424383	107.728	1.23744e-21	1.8191e-20
ENSMUSG00000039478.15	Micu3	11.4301	1.68332	0.217661	107.457	1.41199e-21	2.07304e-20
ENSMUSG00000062151.13	Unc13c	7.31335	2.65844	0.320064	107.395	1.45475e-21	2.13308e-20
ENSMUSG00000059173.19	Pde1a	6.98924	1.67999	0.289242	107.302	1.52254e-21	2.22962e-20
ENSMUSG00000068240.5	Gm11808	39.1656	-1.12495	0.154972	107.017	1.74843e-21	2.55713e-20
ENSMUSG00000069227.4	Gprin1	5.12393	-1.88609	0.262999	106.955	1.80236e-21	2.63264e-20
ENSMUSG00000039157.12	Fam102a	2.95787	2.78557	0.425859	106.877	1.87194e-21	2.73078e-20
ENSMUSG00000026360.9	Rgs2	15.2326	0.72972	0.172412	106.868	1.88012e-21	2.73923e-20
ENSMUSG00000033594.10	Spata2l	5.16718	2.43752	0.400367	106.85	1.89679e-21	2.75999e-20
ENSMUSG00000060032.6	H2afj	10.6425	0.548491	0.173347	106.67	2.07013e-21	3.0084e-20
ENSMUSG00000034891.13	Sncb	13.8504	0.317497	0.222042	106.591	2.15137e-21	3.12248e-20
ENSMUSG00000010608.15	Rbm25	27.6313	-1.01537	0.136703	106.371	2.39345e-21	3.46943e-20
ENSMUSG00000044216.6	Kcnj4	3.35665	2.38746	0.517362	106.361	2.40536e-21	3.48229e-20
ENSMUSG00000033009.15	Ogfod1	3.05579	3.12025	0.439628	106.074	2.76598e-21	3.99931e-20
ENSMUSG00000021209.12	Ppp4r4	2.1075	4.01539	0.538713	105.959	2.92441e-21	4.22304e-20
ENSMUSG00000027327.16	1700037H04Rik	10.1089	1.14063	0.193013	105.939	2.95281e-21	4.25867e-20
ENSMUSG00000025137.15	Pcyt2	6.59841	0.00839402	0.294342	105.915	2.98755e-21	4.30335e-20
ENSMUSG00000025964.15	Adam23	7.08679	2.03249	0.281139	105.766	3.21144e-21	4.62004e-20
ENSMUSG00000032187.16	Smarca4	18.0201	-1.0868	0.147825	105.674	3.35881e-21	4.82597e-20
ENSMUSG00000026623.16	Lpgat1	11.3271	1.10841	0.175157	105.398	3.84224e-21	5.51364e-20
ENSMUSG00000037568.12	Vash2	0.989774	-2.73096	0.575535	105.364	3.90524e-21	5.59703e-20
ENSMUSG00000021537.8	Cetn3	7.83524	-1.26233	0.181124	105.346	3.94027e-21	5.64016e-20
ENSMUSG00000046841.4	Ckap4	3.18167	-3.20502	0.456501	105.333	3.96373e-21	5.66665e-20
ENSMUSG00000000632.13	Sez6	15.0963	0.852507	0.254638	105.165	4.30211e-21	6.14273e-20
ENSMUSG00000022283.14	Pabpc1	35.2831	-0.827252	0.167206	104.98	4.70611e-21	6.7112e-20
ENSMUSG00000019828.13	Grm1	3.11803	2.04017	0.388996	104.79	5.16078e-21	7.35042e-20
ENSMUSG00000021196.13	Pfkp	10.8308	2.27575	0.271735	104.777	5.19551e-21	7.39068e-20
ENSMUSG00000034168.6	Irf2bpl	7.35999	-1.50803	0.226682	104.724	5.33123e-21	7.57433e-20
ENSMUSG00000028664.14	Ephb2	1.74288	-3.79692	0.646876	104.664	5.48738e-21	7.78649e-20
ENSMUSG00000090071.4	Cdk5r2	6.80165	1.10485	0.26348	104.388	6.27537e-21	8.89361e-20
ENSMUSG00000076441.9	Ass1	1.59256	3.91378	0.508774	104.383	6.28984e-21	8.90308e-20
ENSMUSG00000003873.11	Bax	5.94397	-1.60952	0.231764	104.317	6.49678e-21	9.18463e-20
ENSMUSG00000037070.9	Rbmxl1	5.39673	-1.0865	0.233196	104.094	7.23822e-21	1.02202e-19
ENSMUSG00000028020.16	Glrb	4.22281	2.27731	0.323278	104.015	7.52404e-21	1.06107e-19
ENSMUSG00000019923.13	Zwint	25.7907	0.940094	0.119971	103.6	9.20249e-21	1.29617e-19
ENSMUSG00000004187.10	Kifc2	5.29841	1.54085	0.298701	103.574	9.31811e-21	1.31084e-19
ENSMUSG00000031605.8	Klhl2	9.09739	2.31113	0.279707	103.538	9.48319e-21	1.33242e-19
ENSMUSG00000040158.12	Tax1bp3	2.15061	-2.81523	0.4262	103.473	9.79064e-21	1.37393e-19
ENSMUSG00000024030.6	Abcg1	3.46738	1.91841	0.342349	103.393	1.01761e-20	1.42627e-19
ENSMUSG00000026469.14	Xpr1	6.98649	-0.937798	0.212557	103.146	1.14727e-20	1.60604e-19
ENSMUSG00000072949.5	Acot1	2.86371	-2.41787	0.393344	102.958	1.2572e-20	1.75616e-19
ENSMUSG00000027663.12	Zmat3	5.10026	2.09435	0.304537	102.957	1.25758e-20	1.75616e-19
ENSMUSG00000061315.13	Naca	25.5848	-0.367829	0.159552	102.889	1.3e-20	1.81319e-19
ENSMUSG00000025060.14	Slk	10.126	2.14437	0.278354	102.816	1.34686e-20	1.87625e-19
ENSMUSG00000028484.16	Psip1	21.4443	-0.496996	0.118364	102.732	1.40314e-20	1.95228e-19
ENSMUSG00000038967.13	Pdk2	2.13898	1.81878	0.415013	102.64	1.46706e-20	2.03874e-19
ENSMUSG00000061904.12	Slc25a3	64.6587	0.283463	0.100788	102.559	1.52592e-20	2.11796e-19
ENSMUSG00000040055.8	Gjb6	0.846397	2.02098	0.561475	102.516	1.55784e-20	2.15964e-19
ENSMUSG00000072769.6	Gm10419	1.95216	2.81557	0.449412	102.509	1.56324e-20	2.1645e-19
ENSMUSG00000021665.7	Hexb	8.61257	0.814692	0.331375	102.432	1.62333e-20	2.24498e-19
ENSMUSG00000055447.18	Cd47	18.9932	1.03631	0.152858	102.354	1.68564e-20	2.32835e-19
ENSMUSG00000042312.9	S100a13	6.54699	0.952756	0.292238	102.183	1.83166e-20	2.52698e-19
ENSMUSG00000024621.15	Csf1r	3.02425	1.33095	0.484932	102.057	1.94712e-20	2.68304e-19
ENSMUSG00000040462.12	Os9	9.70398	0.371989	0.213315	101.997	2.00462e-20	2.75895e-19
ENSMUSG00000042462.4	Dctpp1	6.31946	-1.77094	0.245004	101.909	2.09191e-20	2.87563e-19
ENSMUSG00000028613.14	Lrp8	3.6921	-2.72297	0.400822	101.823	2.18131e-20	2.99492e-19
ENSMUSG00000028656.14	Cap1	6.4433	2.55225	0.32723	101.763	2.24589e-20	3.07989e-19
ENSMUSG00000087651.2	1500009L16Rik	3.06907	-1.66189	0.32273	101.752	2.25771e-20	3.09239e-19
ENSMUSG00000022346.14	Myc	1.54329	-2.14478	0.560721	101.65	2.372e-20	3.24504e-19
ENSMUSG00000026787.3	Gad2	22.3053	1.5913	0.177588	101.38	2.7052e-20	3.69646e-19
ENSMUSG00000027220.2	Syt13	3.839	0.405615	0.350472	101.24	2.89521e-20	3.95137e-19
ENSMUSG00000022415.12	Syngr1	13.2775	0.232918	0.313162	100.891	3.42891e-20	4.67418e-19
ENSMUSG00000007836.6	Hnrnpa0	9.62827	-1.01835	0.193492	100.846	3.50471e-20	4.77183e-19
ENSMUSG00000024411.9	Aqp4	5.95354	1.84676	0.361004	100.51	4.12679e-20	5.61214e-19
ENSMUSG00000031158.11	Timm17b	4.78875	-1.97216	0.296471	100.415	4.3212e-20	5.86955e-19
ENSMUSG00000024122.16	Pdpk1	11.278	1.48003	0.200231	100.39	4.37401e-20	5.93422e-19
ENSMUSG00000038608.15	Dock10	3.0922	2.94596	0.458047	100.296	4.57863e-20	6.20448e-19
ENSMUSG00000042258.13	Isl1	2.1973	-1.58166	0.325193	100.288	4.59565e-20	6.22017e-19
ENSMUSG00000035960.13	Apex1	6.89003	-1.47231	0.20791	100.215	4.76123e-20	6.43667e-19
ENSMUSG00000028552.13	Eps15	5.96462	2.25585	0.302981	99.9357	5.45254e-20	7.36254e-19
ENSMUSG00000015476.6	Prrt1	4.02785	0.996138	0.347361	99.8376	5.71864e-20	7.71275e-19
ENSMUSG00000036225.14	Kctd1	4.49701	1.80983	0.275854	99.7843	5.86831e-20	7.90528e-19
ENSMUSG00000036371.6	Serbp1	34.7227	-0.6125	0.112933	99.7743	5.89689e-20	7.93444e-19
ENSMUSG00000019927.6	Ube2d1	5.53058	-1.06854	0.202505	99.7486	5.97078e-20	8.0166e-19
ENSMUSG00000003346.14	Abhd17a	20.119	-0.456958	0.190011	99.7482	5.97197e-20	8.0166e-19
ENSMUSG00000048249.14	Crebrf	2.7778	2.56167	0.407633	99.6105	6.38474e-20	8.56065e-19
ENSMUSG00000027210.20	Meis2	29.8393	-0.263903	0.129053	99.5228	6.66231e-20	8.92235e-19
ENSMUSG00000041708.12	Mpped1	6.06667	-1.74527	0.257455	99.5147	6.68865e-20	8.94715e-19
ENSMUSG00000031990.14	Jam3	1.82579	0.88339	0.492923	99.4558	6.88244e-20	9.19561e-19
ENSMUSG00000022629.16	Kif21a	16.7653	1.09822	0.161005	99.4242	6.98883e-20	9.32687e-19
ENSMUSG00000038615.17	Nfe2l1	10.1277	1.27609	0.199432	99.4056	7.05206e-20	9.40028e-19
ENSMUSG00000022099.16	Dmtn	6.77006	1.56334	0.234205	99.3247	7.33467e-20	9.76561e-19
ENSMUSG00000010086.17	Rnf112	4.71367	2.02548	0.327821	99.199	7.79591e-20	1.03676e-18
ENSMUSG00000022111.8	Uchl3	7.33682	-1.03649	0.198755	99.1517	7.97675e-20	1.05849e-18
ENSMUSG00000029153.11	Ociad2	4.33204	1.93603	0.301248	99.1514	7.97778e-20	1.05849e-18
ENSMUSG00000017734.15	Dbndd2	3.9691	1.85222	0.315263	99.1463	7.99761e-20	1.05989e-18
ENSMUSG00000029223.12	Uchl1	80.0811	-0.315166	0.0888502	98.9814	8.66387e-20	1.14686e-18
ENSMUSG00000076432.12	Ywhaq	56.2467	-0.992163	0.123652	98.9472	8.80875e-20	1.16469e-18
ENSMUSG00000038065.13	Mturn	4.87219	-1.93504	0.34557	98.8646	9.16901e-20	1.21092e-18
ENSMUSG00000059775.4	Rps26-ps1	4.60547	-2.80501	0.384888	98.8125	9.40367e-20	1.24048e-18
ENSMUSG00000038526.14	Car14	0.869939	1.23821	0.625606	98.8012	9.45529e-20	1.24585e-18
ENSMUSG00000008393.8	Carhsp1	9.28176	-1.3259	0.187696	98.7885	9.51391e-20	1.25214e-18
ENSMUSG00000003526.11	Prodh	1.44428	2.39114	0.489639	98.7703	9.59791e-20	1.26174e-18
ENSMUSG00000034675.17	Dbn1	21.3734	-1.18091	0.482308	98.6453	1.01982e-19	1.33911e-18
[truncated: 10,576 more rows]

## Sheet: Geno_Frac
gene_id	gene_name	baseMean	log2FoldChange	lfcSE	stat	pvalue	padj
[truncated: 11,447 more rows]

[truncated: 21 more sheets: P0, P7, P14, P21, P31, P90, 10.14mo, Fraction (2), Genotype (2), Region, FASS_Enriched, FASS_Depleted, Depleted_BP, Depleted_CC, Depleted_MF, Enriched_BP, Enriched_CC, Enriched_MF, Fraction (3), Genotype (3) …]
