# Supplementary material for: Subcellular and regional localization of mRNA translation in midbrain dopamine neurons
Source: Cell Rep. Author manuscript; Available in PMC 2022 Feb 15. (PMC8844886; doi:10.1016/j.celrep.2021.110208)
Supplement: 7 [file NIHMS1771089-supplement-7.xlsx]

## Sheet: Contents
Supplementary File 6
DESeq2 results related to Figure 5 (Midbrain Regional RiboTag IPs)
Sheet	Description	Model	Contrast
CreNeg_NonSpec	DESeq2 results for genes significantly enriched in Cre- vs. Cre+ midbrain IPs (non-specific binders)	~ Genotype	CreNeg IP vs. CrePos IP
SNr_Fraction	DESeq2 results for SNr RiboTag IP vs. Input	~ Fraction	CrePos SNr IP vs. Input
SNc_Fraction	DESeq2 results for SNc RiboTag IP vs. Input	~ Fraction	CrePos SNc IP vs. Input
VTA_Fraction	DESeq2 results for VTA RiboTag IP vs. Input	~ Fraction	CrePos VTA IP vs. Input
SNr_v_SNc	DESeq2 results for CrePos RiboTag IPs, SNr vs. SNc	~ Region	CrePos IP, SNr vs. SNc
SNr_v_VTA	DESeq2 results for CrePos RiboTag IPs, SNr vs. VTA	~ Region	CrePos IP, SNr vs. VTA
SNc_v_VTA	DESeq2 results for CrePos RiboTag IPs, SNc vs. VTA	~ Region	CrePos IP, SNc vs. VTA
SNr_g_SNc_filt	DESeq2 results for CrePos RiboTag IP, SNr > SNc filtered for non-specific binders and enrichment in IP vs. Input	~ Region	CrePos IP, SNr vs. SNc
SNr_g_SNcVTA_filt	DESeq2 results for CrePos RiboTag IP, (SNr > SNc) & (SNr > VTA) filtered for non-specific binders and enrichment in IP vs. Input	~ Region	CrePos IP, SNr vs. SNc
SNr_l_SNc_filt	DESeq2 results for CrePos RiboTag IP, SNr > SNc filtered for non-specific binders and enrichment in IP vs. Input	~ Region	CrePos IP, SNr vs. SNc
SNr_l_SNcVTA_filt	DESeq2 results for CrePos RiboTag IP, (SNr > SNc) & (SNr > VTA) filtered for non-specific binders and enrichment in IP vs. Input	~ Region	CrePos IP, SNr vs. SNc

## Sheet: CreNeg_NonSpec
gene_id	gene_name	baseMean	log2FoldChange	lfcSE	stat	pvalue	padj
ENSMUSG00000064367.1	mt-Nd5	68.6199	-3.19561	0.212025	-15.0719	2.47901e-51	1.86546e-47
ENSMUSG00000064351.1	mt-Co1	50.574	-2.76855	0.198505	-13.947	3.28043e-44	1.23426e-40
ENSMUSG00000064337.1	mt-Rnr1	150.058	-2.75104	0.214669	-12.8153	1.34682e-37	2.53371e-34
ENSMUSG00000022055.7	Nefl	28.5056	-2.13809	0.184375	-11.5964	4.29717e-31	5.38936e-28
ENSMUSG00000092341.2	Malat1	79.4638	-3.06063	0.27187	-11.2577	2.12169e-29	1.99572e-26
ENSMUSG00000064341.1	mt-Nd1	65.2495	-2.30827	0.21197	-10.8896	1.29204e-27	8.83873e-25
ENSMUSG00000064339.1	mt-Rnr2	924.887	-2.33121	0.214344	-10.876	1.5002e-27	9.40748e-25
ENSMUSG00000020396.8	Nefh	18.5023	-2.13427	0.211924	-10.071	7.42563e-24	4.2983e-21
ENSMUSG00000064345.1	mt-Nd2	47.4573	-2.94579	0.299358	-9.84037	7.54364e-23	3.78439e-20
ENSMUSG00000021268.17	Meg3	12.872	-3.11152	0.3198	-9.72958	2.25526e-22	1.06068e-19
ENSMUSG00000007097.14	Atp1a2	21.8267	-1.8984	0.215062	-8.82722	1.07311e-18	3.67052e-16
ENSMUSG00000064370.1	mt-Cytb	38.1899	-2.59836	0.298723	-8.6982	3.37186e-18	1.10318e-15
ENSMUSG00000090733.6	Rps27	41.1028	-1.42843	0.164959	-8.65931	4.74626e-18	1.37368e-15
ENSMUSG00000064363.1	mt-Nd4	45.5764	-2.79567	0.323488	-8.64227	5.51052e-18	1.5358e-15
ENSMUSG00000026385.16	Dbi	30.8366	-1.75792	0.204133	-8.61163	7.20311e-18	1.93584e-15
ENSMUSG00000024661.6	Fth1	84.0095	-1.42793	0.166404	-8.58112	9.39519e-18	2.35663e-15
ENSMUSG00000020486.18	Sept4	11.8435	-2.02262	0.245024	-8.25478	1.52188e-16	3.47035e-14
ENSMUSG00000017390.15	Aldoc	46.0395	-1.61468	0.200542	-8.05156	8.1748e-16	1.66258e-13
ENSMUSG00000061904.12	Slc25a3	33.2248	-1.2773	0.161357	-7.91596	2.4536e-15	4.85878e-13
ENSMUSG00000101111.1	Gm28437	13.1766	-3.23717	0.414117	-7.81703	5.40825e-15	1.04352e-12
ENSMUSG00000026473.15	Glul	21.0137	-1.63697	0.210059	-7.79291	6.54859e-15	1.23195e-12
ENSMUSG00000022961.17	Son	17.1682	-1.54622	0.210204	-7.35579	1.89798e-13	3.17384e-11
ENSMUSG00000064353.1	mt-Td	9.45154	-2.91904	0.398318	-7.32842	2.32878e-13	3.80958e-11
ENSMUSG00000010803.13	Gabra1	9.20712	-1.93509	0.265156	-7.29794	2.92201e-13	4.67833e-11
ENSMUSG00000021188.14	Trip11	12.6028	-3.02418	0.421265	-7.17881	7.03232e-13	1.10246e-10
ENSMUSG00000007892.7	Rplp1	60.164	-1.01069	0.140979	-7.16905	7.55226e-13	1.15981e-10
ENSMUSG00000069601.13	Ank3	6.55947	-2.41651	0.338771	-7.13318	9.80793e-13	1.47609e-10
ENSMUSG00000041607.16	Mbp	37.0148	-1.77747	0.255386	-6.95995	3.40403e-12	4.57417e-10
ENSMUSG00000031955.9	Bcar1	108.905	-2.51645	0.363773	-6.91765	4.59181e-12	6.062e-10
ENSMUSG00000109536.1	9330162G02Rik	4.59262	-4.23107	0.612676	-6.90588	4.9893e-12	6.47319e-10
ENSMUSG00000024608.10	Rps14	35.5262	-1.05193	0.153196	-6.86659	6.57558e-12	8.24687e-10
ENSMUSG00000022054.11	Nefm	19.6743	-1.77251	0.258993	-6.84387	7.70805e-12	9.50871e-10
ENSMUSG00000044349.15	Snhg11	8.45362	-3.06955	0.449704	-6.82569	8.75009e-12	1.06201e-09
ENSMUSG00000028649.17	Macf1	5.73375	-2.46832	0.365025	-6.76207	1.36038e-11	1.6249e-09
ENSMUSG00000031342.17	Gpm6b	9.13005	-1.81006	0.267906	-6.75632	1.41543e-11	1.66424e-09
ENSMUSG00000062078.14	Qk	6.41279	-2.21134	0.331524	-6.67022	2.55416e-11	2.95694e-09
ENSMUSG00000002985.16	Apoe	95.3446	-1.7741	0.266369	-6.66029	2.73279e-11	3.07192e-09
ENSMUSG00000029309.7	Sparcl1	41.3697	-1.7889	0.268597	-6.66017	2.73513e-11	3.07192e-09
ENSMUSG00000058135.12	Gstm1	8.61904	-1.87851	0.283208	-6.63298	3.28979e-11	3.60483e-09
ENSMUSG00000032826.16	Ank2	7.64854	-1.87537	0.282764	-6.63228	3.30542e-11	3.60483e-09
ENSMUSG00000041841.7	Rpl37	47.7501	-0.956054	0.144496	-6.61648	3.67841e-11	3.95429e-09
ENSMUSG00000031765.7	Mt1	35.4997	-1.77833	0.269674	-6.59438	4.27044e-11	4.52607e-09
ENSMUSG00000017344.4	Vtn	4.281	-2.75487	0.41986	-6.56138	5.33108e-11	5.49695e-09
ENSMUSG00000028756.12	Pink1	13.8702	-1.46961	0.224125	-6.55712	5.48574e-11	5.5784e-09
ENSMUSG00000064368.1	mt-Nd6	4.99363	-2.52055	0.388327	-6.4908	8.53814e-11	8.45388e-09
ENSMUSG00000007872.3	Id3	4.87555	-2.70397	0.41693	-6.48542	8.8482e-11	8.64711e-09
ENSMUSG00000052305.6	Hbb-bs	17.4311	-2.14673	0.331315	-6.47941	9.20793e-11	8.88329e-09
ENSMUSG00000021794.15	Glud1	10.846	-1.52465	0.238291	-6.39828	1.57142e-10	1.49683e-08
ENSMUSG00000064356.3	mt-Atp8	6.03419	-3.21619	0.50628	-6.3526	2.11711e-10	1.89657e-08
ENSMUSG00000025351.13	Cd63	3.77309	-3.151	0.496384	-6.34789	2.18285e-10	1.93246e-08
ENSMUSG00000092274.2	Neat1	3.34254	-3.20559	0.505307	-6.34385	2.24094e-10	1.96082e-08
ENSMUSG00000006740.13	Kif5b	10.9221	-1.45134	0.229632	-6.3203	2.61052e-10	2.20721e-08
ENSMUSG00000064329.13	Scn1a	6.07102	-2.02816	0.321987	-6.29889	2.99786e-10	2.479e-08
ENSMUSG00000027562.12	Car2	14.795	-2.06493	0.32965	-6.264	3.75221e-10	3.06907e-08
ENSMUSG00000069919.7	Hba-a1	11.2397	-2.11762	0.345711	-6.1254	9.04587e-10	7.2415e-08
ENSMUSG00000072692.7	Rpl37rt	27.5287	-1.05441	0.172364	-6.11734	9.51484e-10	7.53676e-08
ENSMUSG00000015090.13	Ptgds	94.3025	-2.28375	0.373607	-6.11271	9.79551e-10	7.67825e-08
ENSMUSG00000020591.10	Ntsr2	6.02515	-2.06883	0.339233	-6.09855	1.07036e-09	8.30355e-08
ENSMUSG00000018593.12	Sparc	20.7304	-2.03296	0.33669	-6.03808	1.55955e-09	1.17356e-07
ENSMUSG00000057880.12	Abat	9.17019	-1.5687	0.260105	-6.03104	1.62909e-09	1.21375e-07
ENSMUSG00000027199.14	Gatm	5.11703	-2.07649	0.344759	-6.023	1.71209e-09	1.26309e-07
ENSMUSG00000095547.1	Gm10719	15.3501	-3.49432	0.582023	-6.00376	1.92805e-09	1.39505e-07
ENSMUSG00000047215.14	Rpl9	40.187	-0.882228	0.148055	-5.95879	2.54114e-09	1.80397e-07
ENSMUSG00000095288.1	Gm7618	11.1033	-1.41449	0.239789	-5.8989	3.65932e-09	2.48075e-07
ENSMUSG00000029723.16	Tsc22d4	7.61476	-2.27262	0.386787	-5.87563	4.21233e-09	2.73256e-07
ENSMUSG00000031425.15	Plp1	64.0972	-1.64825	0.28292	-5.82584	5.68251e-09	3.59335e-07
ENSMUSG00000034892.8	Rps29	83.8585	-1.00381	0.172748	-5.81082	6.21691e-09	3.8663e-07
ENSMUSG00000063457.14	Rps15	37.1657	-0.929187	0.160053	-5.80548	6.41819e-09	3.94038e-07
ENSMUSG00000031980.9	Agt	13.0871	-1.91957	0.330681	-5.80489	6.44075e-09	3.94038e-07
ENSMUSG00000033577.18	Myo6	4.23421	-2.3573	0.408124	-5.77593	7.65313e-09	4.63352e-07
ENSMUSG00000096449.1	Gm4076	1.47762	-4.40113	0.762104	-5.77497	7.69688e-09	4.63352e-07
ENSMUSG00000061983.6	Rps12	21.7403	-1.07748	0.18675	-5.76965	7.94384e-09	4.74424e-07
ENSMUSG00000025203.5	Scd2	25.5352	-1.0932	0.189669	-5.76372	8.22794e-09	4.87521e-07
ENSMUSG00000069917.7	Hba-a2	10.1662	-2.27075	0.394866	-5.75069	8.88798e-09	5.22516e-07
ENSMUSG00000036634.15	Mag	7.65439	-1.73967	0.304318	-5.71664	1.08651e-08	6.33799e-07
ENSMUSG00000049517.7	Rps23	34.3657	-0.940194	0.165052	-5.69635	1.22396e-08	7.08486e-07
ENSMUSG00000095280.1	Gm21738	114.226	-3.26587	0.575711	-5.67277	1.4051e-08	8.07125e-07
ENSMUSG00000057738.13	Sptan1	5.93557	-1.81586	0.323071	-5.62062	1.90271e-08	1.0685e-06
ENSMUSG00000033208.7	S100b	10.399	-2.05656	0.366002	-5.61899	1.92073e-08	1.07063e-06
ENSMUSG00000004892.13	Bcan	4.10398	-2.36225	0.421002	-5.61101	2.01146e-08	1.11296e-06
ENSMUSG00000100862.1	Gm10925	4.4572	-3.08721	0.552806	-5.58462	2.34211e-08	1.26794e-06
ENSMUSG00000015806.12	Qdpr	13.2878	-1.24817	0.224587	-5.55763	2.73464e-08	1.45945e-06
ENSMUSG00000026932.14	Nacc2	4.19271	-2.11224	0.380488	-5.55139	2.83412e-08	1.50189e-06
ENSMUSG00000030500.6	Slc17a6	4.18095	-2.28469	0.414031	-5.51817	3.42539e-08	1.80252e-06
ENSMUSG00000032060.9	Cryab	12.0041	-2.13272	0.387262	-5.50717	3.6465e-08	1.90555e-06
ENSMUSG00000039477.16	Tnrc18	3.03237	-2.76387	0.503436	-5.49	4.01923e-08	2.07156e-06
ENSMUSG00000017754.13	Pltp	3.69702	-2.33696	0.427155	-5.47098	4.47559e-08	2.2687e-06
ENSMUSG00000024073.14	Birc6	8.38243	-1.50474	0.275074	-5.47032	4.49218e-08	2.2687e-06
ENSMUSG00000032766.9	Gng11	3.78066	-2.38989	0.441401	-5.41433	6.152e-08	3.06581e-06
ENSMUSG00000022548.14	Apod	22.594	-1.62999	0.302893	-5.38141	7.39051e-08	3.63488e-06
ENSMUSG00000046330.9	Rpl37a	46.0811	-0.814348	0.152107	-5.35378	8.61362e-08	4.20893e-06
ENSMUSG00000067288.12	Rps28	34.9191	-1.04154	0.195003	-5.34112	9.23742e-08	4.48462e-06
ENSMUSG00000005716.16	Pvalb	6.54932	-2.29266	0.430656	-5.32364	1.0171e-07	4.90623e-06
ENSMUSG00000021244.15	Ylpm1	7.74188	-2.31205	0.434513	-5.32101	1.03195e-07	4.94612e-06
ENSMUSG00000043384.15	Gprasp1	17.7833	-1.06338	0.200363	-5.30725	1.11293e-07	5.3005e-06
ENSMUSG00000032517.15	Mobp	12.0161	-1.82542	0.34571	-5.28022	1.29032e-07	6.10672e-06
ENSMUSG00000086324.8	Gm15564	39.7986	-0.796549	0.151635	-5.25306	1.49593e-07	6.99185e-06
ENSMUSG00000004151.16	Etv1	3.38316	-2.21713	0.423512	-5.2351	1.64895e-07	7.65947e-06
ENSMUSG00000020532.18	Acaca	22.5597	-3.15356	0.603207	-5.22799	1.71362e-07	7.91103e-06
ENSMUSG00000066800.11	Rnasel	1.94084	-3.44	0.658985	-5.22015	1.78774e-07	8.20288e-06
ENSMUSG00000106001.1	Gm42826	11.5192	-2.50095	0.480423	-5.20573	1.93239e-07	8.75978e-06
ENSMUSG00000024411.9	Aqp4	5.34803	-1.89983	0.367089	-5.17539	2.27436e-07	1.02482e-05
ENSMUSG00000031239.5	Itm2a	2.62502	-2.82312	0.548062	-5.15109	2.58974e-07	1.15358e-05
ENSMUSG00000004951.10	Hspb1	3.36931	-2.52131	0.489478	-5.15102	2.59076e-07	1.15358e-05
ENSMUSG00000026131.17	Dst	8.07884	-1.40552	0.273008	-5.14829	2.6287e-07	1.16358e-05
ENSMUSG00000075014.1	Gm10800	260.519	-2.93842	0.575454	-5.10627	3.28582e-07	1.44595e-05
ENSMUSG00000026421.14	Csrp1	3.59934	-2.09669	0.410937	-5.10223	3.3568e-07	1.4686e-05
ENSMUSG00000053617.11	Sh3pxd2a	6.85778	-2.85864	0.560836	-5.09711	3.44876e-07	1.50011e-05
ENSMUSG00000033004.14	Mycbp2	13.736	-1.117	0.219771	-5.08255	3.72403e-07	1.60133e-05
ENSMUSG00000044080.9	S100a1	4.6	-1.9528	0.384322	-5.08117	3.75125e-07	1.60387e-05
ENSMUSG00000009394.13	Syn2	5.94023	-1.59495	0.314604	-5.06972	3.98399e-07	1.69376e-05
ENSMUSG00000063550.8	Nup98	2.06215	-3.39527	0.671974	-5.05268	4.35649e-07	1.83143e-05
ENSMUSG00000070880.10	Gad1	5.55691	-1.75506	0.347573	-5.04945	4.4308e-07	1.8476e-05
ENSMUSG00000024810.16	Il33	3.38793	-2.23772	0.443384	-5.04692	4.48983e-07	1.85637e-05
ENSMUSG00000022044.14	Stmn4	10.2968	-1.25884	0.249657	-5.04228	4.60025e-07	1.89163e-05
ENSMUSG00000083992.1	Gm11478	28.8761	-0.87863	0.174347	-5.03955	4.66624e-07	1.90834e-05
ENSMUSG00000050621.6	Rps27rt	7.73528	-1.44099	0.286219	-5.03458	4.78888e-07	1.94791e-05
ENSMUSG00000091028.1	Gm10722	14.1361	-3.34778	0.665296	-5.03201	4.85351e-07	1.96359e-05
ENSMUSG00000026728.9	Vim	3.46678	-2.49703	0.497048	-5.02372	5.068e-07	2.0394e-05
ENSMUSG00000036256.13	Igfbp7	2.02274	-3.07377	0.613759	-5.00811	5.49666e-07	2.17697e-05
ENSMUSG00000030451.15	Herc2	6.97245	-1.43179	0.287434	-4.98128	6.31637e-07	2.47556e-05
ENSMUSG00000022425.15	Enpp2	8.00551	-1.35207	0.271553	-4.97901	6.39098e-07	2.49162e-05
ENSMUSG00000075602.10	Ly6a	3.59058	-3.25292	0.657535	-4.94714	7.53102e-07	2.89137e-05
ENSMUSG00000005089.15	Slc1a2	18.5223	-1.43438	0.291134	-4.92686	8.35624e-07	3.17579e-05
ENSMUSG00000004032.10	Gstm5	13.7126	-1.02467	0.20909	-4.90062	9.5535e-07	3.5945e-05
ENSMUSG00000056966.7	Gjc3	1.59243	-3.38936	0.69535	-4.87432	1.09184e-06	4.08763e-05
ENSMUSG00000105031.1	Gm3511	15.0103	-1.10354	0.226453	-4.87318	1.09818e-06	4.09099e-05
ENSMUSG00000020315.18	Sptbn1	10.9026	-2.20098	0.452032	-4.86907	1.12122e-06	4.15624e-05
ENSMUSG00000042312.9	S100a13	3.06353	-2.34047	0.481222	-4.86359	1.15274e-06	4.25213e-05
ENSMUSG00000001270.8	Ckb	109.622	-0.668027	0.138322	-4.8295	1.36876e-06	5.02434e-05
ENSMUSG00000095891.7	Gm10717	54.7142	-3.11126	0.645274	-4.8216	1.42409e-06	5.20207e-05
ENSMUSG00000046160.6	Olig1	2.8915	-2.25333	0.468941	-4.80514	1.54644e-06	5.62171e-05
ENSMUSG00000042745.9	Id1	2.37371	-2.80728	0.584934	-4.79931	1.59216e-06	5.76009e-05
ENSMUSG00000026424.8	Gpr37l1	4.52036	-1.78223	0.371793	-4.79362	1.63799e-06	5.86945e-05
ENSMUSG00000027544.16	Nfatc2	4.12557	-2.60991	0.545227	-4.78683	1.69438e-06	6.03206e-05
ENSMUSG00000032356.12	Rasgrf1	4.2648	-1.85898	0.388402	-4.78623	1.6994e-06	6.03206e-05
ENSMUSG00000050953.9	Gja1	3.47384	-2.1384	0.44777	-4.77566	1.79116e-06	6.29026e-05
ENSMUSG00000079018.10	Ly6c1	5.73663	-2.52889	0.529612	-4.77498	1.79722e-06	6.29026e-05
ENSMUSG00000030701.17	Plekhb1	5.1197	-1.57825	0.330861	-4.77012	1.84114e-06	6.41415e-05
ENSMUSG00000075015.3	Gm10801	245.722	-2.84853	0.597533	-4.76715	1.8685e-06	6.44975e-05
ENSMUSG00000037625.7	Cldn11	6.255	-1.51704	0.31838	-4.76486	1.88982e-06	6.49355e-05
ENSMUSG00000048537.15	Phldb1	2.36193	-2.58598	0.545621	-4.73951	2.14234e-06	7.26175e-05
ENSMUSG00000032281.11	Acsbg1	3.88087	-1.87355	0.395748	-4.73421	2.19906e-06	7.38747e-05
ENSMUSG00000096385.7	Gm11168	22.0523	-2.99757	0.634882	-4.72146	2.34161e-06	7.8314e-05
ENSMUSG00000020456.17	Ogdh	6.14588	-1.48961	0.316037	-4.71339	2.43625e-06	8.11184e-05
ENSMUSG00000105879.1	Gm6204	5.91816	-1.45502	0.308971	-4.70925	2.48632e-06	8.24211e-05
ENSMUSG00000085939.3	Cd63-ps	1.852	-3.07851	0.655357	-4.69745	2.63435e-06	8.65653e-05
ENSMUSG00000065037.1	Rn7sk	1.42529	-3.50181	0.753164	-4.64947	3.32786e-06	0.00010794
ENSMUSG00000071419.7	Rps15-ps2	10.8802	-1.15406	0.249049	-4.63386	3.5891e-06	0.000115914
ENSMUSG00000064342.1	mt-Ti	1.27638	-3.57788	0.776469	-4.60788	4.0679e-06	0.000130395
ENSMUSG00000100826.6	Snhg14	2.34993	-2.44205	0.530095	-4.60681	4.08893e-06	0.000130395
ENSMUSG00000040363.15	Bcor	2.25012	-2.60579	0.567041	-4.59541	4.31898e-06	0.000136556
ENSMUSG00000096201.1	Gm10715	6.7592	-3.20893	0.700079	-4.58368	4.56873e-06	0.000143249
ENSMUSG00000097312.1	Gm26870	287.413	-2.97587	0.649787	-4.57976	4.65509e-06	0.000145351
ENSMUSG00000064360.1	mt-Nd3	1.6156	-3.13218	0.686543	-4.56225	5.06095e-06	0.000156081
ENSMUSG00000058355.7	Abce1	2.57088	-2.31176	0.507033	-4.55938	5.13046e-06	0.000157578
ENSMUSG00000084289.1	Gm6977	6.55059	-1.41754	0.31103	-4.55756	5.17523e-06	0.000157906
ENSMUSG00000079184.10	Mphosph8	11.687	-1.13237	0.248758	-4.55211	5.31103e-06	0.000161151
ENSMUSG00000048078.16	Tenm4	2.37332	-2.39623	0.527124	-4.54585	5.47132e-06	0.000165348
ENSMUSG00000006522.15	Itih3	2.85194	-2.25681	0.496754	-4.54311	5.54294e-06	0.000166086
ENSMUSG00000020333.17	Acsl6	4.50058	-1.66616	0.366803	-4.54239	5.56196e-06	0.000166086
ENSMUSG00000038349.10	Plcl1	2.68461	-2.28635	0.505191	-4.52571	6.0192e-06	0.000177626
ENSMUSG00000005360.14	Slc1a3	3.04098	-2.1462	0.4744	-4.52403	6.06743e-06	0.000178349
ENSMUSG00000044708.5	Kcnj10	3.84201	-2.47587	0.54988	-4.50256	6.71411e-06	0.000195072
ENSMUSG00000025651.14	Uqcrc1	15.6895	-0.93336	0.207833	-4.49092	7.09148e-06	0.000205244
ENSMUSG00000102070.1	Gm28661	1.51464	-3.17706	0.710029	-4.47454	7.65746e-06	0.000219933
ENSMUSG00000034994.9	Eef2	23.7414	-0.797316	0.178241	-4.47326	7.70372e-06	0.00022042
ENSMUSG00000026737.12	Pip4k2a	2.62909	-2.2176	0.496418	-4.4672	7.92494e-06	0.000225891
ENSMUSG00000105265.4	Sox2ot	1.32538	-3.39482	0.762204	-4.45395	8.43042e-06	0.000238492
ENSMUSG00000018707.13	Dync1h1	16.4168	-2.00282	0.451189	-4.43898	9.03869e-06	0.000252848
ENSMUSG00000035247.15	Hectd1	4.70644	-1.56573	0.352915	-4.43658	9.14004e-06	0.000254736
ENSMUSG00000097868.1	A330069E16Rik	1.17267	-3.48317	0.787119	-4.42522	9.63451e-06	0.000267527
ENSMUSG00000021820.16	Camk2g	3.61737	-1.80436	0.407822	-4.42439	9.67156e-06	0.000267568
ENSMUSG00000032946.16	Rasgrp2	2.29684	-2.34182	0.531608	-4.40516	1.05705e-05	0.000290288
ENSMUSG00000021127.6	Zfp36l1	1.12614	-3.64795	0.828254	-4.40438	1.06085e-05	0.000290288
ENSMUSG00000037712.15	Fermt2	3.54511	-1.79407	0.407479	-4.40286	1.06835e-05	0.00029128
ENSMUSG00000040952.16	Rps19	25.996	-0.811989	0.184568	-4.3994	1.08551e-05	0.00029489
ENSMUSG00000093674.7	Rpl41	65.1263	-0.687394	0.156402	-4.39504	1.10753e-05	0.000298716
ENSMUSG00000026833.18	Olfm1	6.29269	-1.33161	0.303579	-4.38636	1.15263e-05	0.000309609
ENSMUSG00000053646.13	Plxnb1	1.35692	-4.3043	0.982585	-4.38059	1.18358e-05	0.000314714
ENSMUSG00000034377.10	Tulp4	5.13951	-1.50244	0.34312	-4.37876	1.19354e-05	0.000316247
ENSMUSG00000035805.13	Mlc1	3.21223	-1.85787	0.425225	-4.36914	1.24735e-05	0.000327139
ENSMUSG00000026821.15	Ralgds	1.42382	-3.15024	0.721029	-4.36908	1.24769e-05	0.000327139
ENSMUSG00000022636.13	Alcam	5.02777	-1.49227	0.341639	-4.36797	1.25405e-05	0.000327664
ENSMUSG00000101609.1	Kcnq1ot1	2.27434	-2.58051	0.592057	-4.35855	1.30926e-05	0.000339834
ENSMUSG00000016933.17	Plcg1	1.54446	-3.06841	0.704859	-4.35323	1.34147e-05	0.000346893
ENSMUSG00000095186.1	Gm10718	8.54888	-3.24065	0.747139	-4.33741	1.4417e-05	0.000370265
ENSMUSG00000000399.10	Ndufa9	7.45616	-1.17567	0.271319	-4.33315	1.46991e-05	0.000376228
ENSMUSG00000101939.1	Gm28438	1.91282	-2.60681	0.602668	-4.32545	1.5222e-05	0.000385675
ENSMUSG00000053332.13	Gas5	14.1792	-0.911578	0.210806	-4.32425	1.53049e-05	0.000386474
ENSMUSG00000031822.19	Gse1	2.45486	-2.25562	0.522455	-4.31736	1.57906e-05	0.000397406
ENSMUSG00000064352.1	mt-Ts1	1.38768	-3.21123	0.744064	-4.31579	1.5903e-05	0.000398901
ENSMUSG00000070733.13	Fryl	2.03058	-2.39112	0.554906	-4.30906	1.6395e-05	0.000408518
ENSMUSG00000005125.12	Ndrg1	3.40161	-1.77381	0.412718	-4.29788	1.72437e-05	0.000428248
ENSMUSG00000038526.14	Car14	1.60278	-2.95664	0.688082	-4.29694	1.73176e-05	0.000428667
ENSMUSG00000001847.14	Rac1	6.43382	-1.28315	0.298858	-4.29352	1.75864e-05	0.000433893
ENSMUSG00000073940.3	Hbb-bt	4.1016	-1.74061	0.407321	-4.27331	1.92593e-05	0.000473616
ENSMUSG00000052459.13	Atp6v1a	23.1272	-0.792852	0.185592	-4.27201	1.93722e-05	0.000474308
ENSMUSG00000020850.14	Prpf8	3.65528	-1.7168	0.401927	-4.27143	1.94227e-05	0.000474308
ENSMUSG00000022203.6	Efs	2.31298	-2.21944	0.519678	-4.27081	1.94766e-05	0.000474308
ENSMUSG00000053477.16	Tcf4	4.71467	-1.61343	0.377971	-4.26867	1.96645e-05	0.000477339
ENSMUSG00000064369.1	mt-Te	1.62433	-2.84064	0.666287	-4.26339	2.01347e-05	0.000487183
ENSMUSG00000041685.15	Fcho2	1.55252	-2.95774	0.694066	-4.26147	2.03088e-05	0.000489819
ENSMUSG00000006360.11	Crip1	3.26352	-3.57981	0.84297	-4.24666	2.16977e-05	0.000521286
ENSMUSG00000034160.13	Ogt	1.81785	-2.58474	0.608731	-4.2461	2.1752e-05	0.000521286
ENSMUSG00000028228.5	Cpne3	1.46579	-3.03253	0.720353	-4.20979	2.55611e-05	0.000604865
ENSMUSG00000019929.15	Dcn	1.10235	-3.57758	0.850485	-4.20652	2.5933e-05	0.000611741
ENSMUSG00000029622.16	Arpc1b	1.41371	-3.19336	0.760381	-4.19968	2.67289e-05	0.000628547
ENSMUSG00000058600.13	Rpl30	18.009	-0.785164	0.188033	-4.17568	2.97095e-05	0.000692149
ENSMUSG00000034593.16	Myo5a	13.529	-0.949791	0.227599	-4.17308	3.0051e-05	0.000697943
ENSMUSG00000031762.6	Mt2	9.25998	-1.78824	0.428674	-4.17156	3.02518e-05	0.000700446
ENSMUSG00000021577.13	Sdha	10.1347	-0.990326	0.237504	-4.16972	3.04977e-05	0.000703974
ENSMUSG00000060143.6	Gm10076	12.3905	-0.962704	0.230955	-4.16836	3.06806e-05	0.000706028
ENSMUSG00000032359.14	Ctsh	1.1027	-3.47327	0.833432	-4.16743	3.08048e-05	0.000706727
ENSMUSG00000046240.7	Hepacam	1.58249	-2.78915	0.670048	-4.16261	3.14637e-05	0.000716871
ENSMUSG00000066036.14	Ubr4	5.86775	-1.29205	0.310396	-4.16257	3.14685e-05	0.000716871
ENSMUSG00000028399.17	Ptprd	5.52141	-1.37276	0.329824	-4.1621	3.15328e-05	0.000716871
ENSMUSG00000063077.14	Kif1b	23.3978	-0.768715	0.18483	-4.15904	3.19583e-05	0.000724356
ENSMUSG00000021133.8	Susd6	1.40335	-3.0501	0.735051	-4.14951	3.33189e-05	0.000750673
ENSMUSG00000060961.14	Slc4a4	6.28325	-1.36206	0.328886	-4.14143	3.45148e-05	0.000772989
ENSMUSG00000000308.14	Ckmt1	9.26522	-1.04041	0.251392	-4.13858	3.49466e-05	0.000780335
ENSMUSG00000041215.15	Yeats2	10.5373	-2.53388	0.615117	-4.11935	3.79944e-05	0.000845881
ENSMUSG00000043448.13	Gjc2	1.40678	-2.99525	0.728138	-4.11357	3.89582e-05	0.000864743
ENSMUSG00000028161.17	Ppp3ca	13.1965	-0.925124	0.224932	-4.1129	3.90714e-05	0.000864743
ENSMUSG00000000632.13	Sez6	2.25443	-2.14245	0.521477	-4.10842	3.98373e-05	0.000879106
ENSMUSG00000020932.14	Gfap	6.66265	-1.97318	0.480912	-4.103	4.07819e-05	0.000892105
ENSMUSG00000027677.17	Ttc14	2.15039	-2.21447	0.540099	-4.10011	4.12947e-05	0.000900704
ENSMUSG00000068523.12	Gng5	4.84932	-1.37911	0.336518	-4.09817	4.16435e-05	0.000905686
ENSMUSG00000029068.16	Ccnl2	1.4557	-3.07478	0.750565	-4.09661	4.19238e-05	0.000909154
ENSMUSG00000028936.15	Rpl22	10.9508	-1.03038	0.252227	-4.08513	4.40529e-05	0.000949852
ENSMUSG00000041966.18	Dcaf17	1.35117	-3.0428	0.745662	-4.08067	4.49068e-05	0.000964886
ENSMUSG00000030275.6	Etnk1	5.32236	-1.36459	0.334446	-4.08015	4.50066e-05	0.000964886
ENSMUSG00000032554.15	Trf	16.2891	-1.91039	0.468342	-4.07905	4.52195e-05	0.000966694
ENSMUSG00000041378.1	Cldn5	4.88106	-2.63807	0.647313	-4.07541	4.59329e-05	0.000979163
ENSMUSG00000022551.7	Cyc1	11.7468	-0.95023	0.233202	-4.07471	4.6071e-05	0.000979334
ENSMUSG00000041720.12	Pi4ka	6.31485	-1.23455	0.304209	-4.05822	4.94491e-05	0.00104231
ENSMUSG00000054252.17	Fgfr3	1.7376	-2.49827	0.616361	-4.05326	5.05083e-05	0.0010563
ENSMUSG00000108880.1	Gm44560	1.3755	-4.63287	1.14303	-4.05314	5.05341e-05	0.0010563
ENSMUSG00000025375.15	Aatk	4.77639	-1.78824	0.44163	-4.04917	5.13989e-05	0.0010714
ENSMUSG00000071337.11	Tia1	1.8699	-2.3945	0.592988	-4.03803	5.39027e-05	0.00111618
ENSMUSG00000008734.9	Gprc5b	1.89169	-2.35688	0.583679	-4.03798	5.3914e-05	0.00111618
ENSMUSG00000074800.3	Gm4149	7.52415	-1.10935	0.274779	-4.03723	5.4085e-05	0.00111618
ENSMUSG00000026173.15	Plcd4	1.15109	-3.1077	0.769805	-4.03699	5.41404e-05	0.00111618
ENSMUSG00000025982.13	Sf3b1	5.01577	-1.38595	0.343687	-4.03259	5.51648e-05	0.00113419
ENSMUSG00000021365.14	Nedd9	7.21306	-2.00331	0.499707	-4.00897	6.09841e-05	0.00124703
ENSMUSG00000047675.15	Rps8	45.0309	-0.567153	0.141582	-4.00584	6.17981e-05	0.00126025
ENSMUSG00000030237.14	Slco1a4	0.996911	-3.49108	0.872766	-4.00002	6.3338e-05	0.00128816
ENSMUSG00000036885.14	Arhgef26	1.03796	-3.4817	0.87072	-3.99865	6.37047e-05	0.00129212
ENSMUSG00000026888.14	Grb14	2.01802	-2.21874	0.555068	-3.99724	6.4086e-05	0.00129636
ENSMUSG00000064373.11	Sepp1	3.56472	-1.6136	0.403745	-3.99659	6.42616e-05	0.00129643
ENSMUSG00000019194.14	Scn1b	4.77384	-1.44194	0.361721	-3.98632	6.7106e-05	0.00134301
ENSMUSG00000001025.8	S100a6	1.77703	-2.59805	0.652054	-3.98441	6.76468e-05	0.00135024
ENSMUSG00000060636.13	Rpl35a	39.2662	-0.624392	0.156869	-3.98035	6.88147e-05	0.00136992
ENSMUSG00000039001.12	Rps21	42.2732	-0.657026	0.165313	-3.97443	7.05483e-05	0.00139338
ENSMUSG00000028565.18	Nfia	1.78802	-2.35604	0.594176	-3.96522	7.33287e-05	0.00144073
ENSMUSG00000057236.10	Rbbp4	4.38645	-1.38211	0.34918	-3.95816	7.55295e-05	0.00147626
ENSMUSG00000023913.17	Pla2g7	5.3126	-1.97454	0.499764	-3.95095	7.78421e-05	0.0015097
ENSMUSG00000095334.2	Gm21984	3.1388	-1.79006	0.454293	-3.94031	8.13762e-05	0.00157283
ENSMUSG00000032621.8	Srek1	2.14443	-2.20684	0.560282	-3.9388	8.18909e-05	0.00157283
ENSMUSG00000041329.13	Atp1b2	4.57012	-1.37257	0.348817	-3.93493	8.32207e-05	0.00158943
ENSMUSG00000026830.9	Ermn	7.79819	-1.43852	0.365683	-3.93379	8.36155e-05	0.00159293
ENSMUSG00000030413.7	Pglyrp1	1.33205	-2.81596	0.719134	-3.91577	9.01176e-05	0.00170815
ENSMUSG00000083563.1	Gm13340	1.70213	-2.55094	0.652267	-3.91088	9.19586e-05	0.00173431
ENSMUSG00000032064.17	Dixdc1	2.4334	-1.88979	0.483929	-3.9051	9.41859e-05	0.00176306
ENSMUSG00000034269.12	Setd5	1.66691	-2.60254	0.666697	-3.90364	9.47573e-05	0.00176935
ENSMUSG00000079435.9	Rpl36a	19.3477	-0.703909	0.180393	-3.90208	9.5369e-05	0.00177637
ENSMUSG00000031453.16	Rasa3	1.34152	-2.89225	0.742112	-3.89733	9.72602e-05	0.00180712
ENSMUSG00000036570.14	Fxyd1	6.14014	-1.83117	0.469979	-3.89629	9.76771e-05	0.00181039
ENSMUSG00000028517.8	Plpp3	3.83735	-1.9576	0.502921	-3.89247	9.92305e-05	0.00183467
ENSMUSG00000061232.15	H2-K1	1.71426	-2.42601	0.625345	-3.87947	0.000104685	0.00192606
ENSMUSG00000046574.8	Prr12	3.04865	-1.82544	0.471039	-3.87535	0.00010647	0.00195412
ENSMUSG00000039218.16	Srrm2	19.8588	-0.688651	0.177767	-3.87389	0.00010711	0.00196107
ENSMUSG00000028645.11	Slc2a1	2.31185	-2.00892	0.518823	-3.87206	0.000107918	0.00197107
ENSMUSG00000043496.7	Tril	1.42424	-2.68858	0.694986	-3.86853	0.000109492	0.00198537
ENSMUSG00000035237.7	Lcat	1.51492	-2.69249	0.696561	-3.8654	0.000110906	0.00200618
ENSMUSG00000001988.9	Npas1	1.07595	-3.21452	0.83275	-3.86013	0.000113325	0.00203526
ENSMUSG00000013593.12	Ndufs2	9.26102	-0.935335	0.243148	-3.84677	0.000119683	0.00212454
ENSMUSG00000041120.6	Nbl1	1.65228	-2.60699	0.677718	-3.84672	0.000119708	0.00212454
ENSMUSG00000037852.8	Cpe	36.1617	-0.637764	0.165881	-3.8447	0.000120698	0.00213707
ENSMUSG00000025326.12	Ube3a	8.02001	-1.01514	0.264634	-3.836	0.000125052	0.00220378
ENSMUSG00000026697.10	Myoc	4.16111	-3.04747	0.795668	-3.83008	0.000128102	0.00225226
ENSMUSG00000068748.7	Ptprz1	5.46187	-1.31913	0.344515	-3.82895	0.000128691	0.00225646
ENSMUSG00000025321.14	Itgb8	1.36235	-2.73254	0.714879	-3.82238	0.00013217	0.00229696
ENSMUSG00000022136.7	Dnajc3	3.10884	-1.67022	0.437795	-3.81508	0.000136141	0.00235509
ENSMUSG00000055421.8	Pcdh9	3.6414	-1.5502	0.407113	-3.80779	0.000140216	0.00242002
ENSMUSG00000062083.1	Rpl13a-ps1	6.96152	-1.05893	0.278187	-3.80653	0.000140931	0.00242678
ENSMUSG00000032118.15	Fez1	7.25375	-1.12844	0.296513	-3.80571	0.000141399	0.00242928
ENSMUSG00000007594.9	Hapln4	1.55579	-2.463	0.647808	-3.80205	0.000143503	0.00245982
ENSMUSG00000101892.1	9130401M01Rik	1.65592	-2.49778	0.657159	-3.80088	0.000144183	0.00246026
ENSMUSG00000027447.6	Cst3	88.1133	-0.620465	0.163658	-3.79123	0.000149901	0.00255205
ENSMUSG00000041309.17	Nkx6-2	1.27126	-2.88532	0.761762	-3.78769	0.000152056	0.00258289
ENSMUSG00000027002.13	Nckap1	4.72436	-1.30179	0.343868	-3.78572	0.000153263	0.00259753
ENSMUSG00000038608.15	Dock10	1.59322	-2.56948	0.679437	-3.78178	0.00015571	0.00262716
ENSMUSG00000074564.3	Gm10720	3.60394	-3.84063	1.01675	-3.77737	0.000158492	0.00265893
ENSMUSG00000037475.15	Thoc2	2.21658	-2.05022	0.543289	-3.77372	0.00016083	0.00268944
ENSMUSG00000029838.11	Ptn	6.2988	-1.47419	0.390711	-3.77311	0.000161224	0.00269005
ENSMUSG00000015149.14	Sirt2	4.91296	-1.26547	0.335504	-3.77185	0.000162044	0.00269775
ENSMUSG00000006782.16	Cnp	14.0129	-1.43421	0.380461	-3.76966	0.000163471	0.00271549
ENSMUSG00000036466.17	Megf11	1.16388	-3.13264	0.83133	-3.76822	0.000164416	0.00272518
ENSMUSG00000024985.18	Tcf7l2	2.38855	-1.98965	0.528351	-3.76576	0.000166042	0.00274607
ENSMUSG00000034636.9	Zyg11b	4.12058	-1.46448	0.389023	-3.7645	0.000166886	0.00275398
ENSMUSG00000038535.17	Zfp280d	1.23972	-2.8663	0.764112	-3.75116	0.000176021	0.00288575
ENSMUSG00000045962.16	Wnk1	3.6953	-1.55252	0.414282	-3.74749	0.000178615	0.00291513
ENSMUSG00000028184.12	Adgrl2	1.36237	-2.72295	0.726705	-3.74698	0.000178975	0.00291513
ENSMUSG00000064344.1	mt-Tm	2.47759	-2.43422	0.651009	-3.73915	0.000184643	0.00299447
ENSMUSG00000032648.14	Pygm	1.6802	-2.22574	0.596291	-3.73264	0.000189482	0.00305322
ENSMUSG00000031314.18	Taf1	3.51842	-1.5882	0.425622	-3.73147	0.000190362	0.00305904
ENSMUSG00000026701.15	Prdx6	10.036	-1.24689	0.33419	-3.73109	0.000190656	0.00305904
ENSMUSG00000060716.6	Plekhh1	1.58882	-2.49236	0.669845	-3.72081	0.000198588	0.00317951
ENSMUSG00000032216.14	Nedd4	12.7367	-1.07035	0.287723	-3.72007	0.000199171	0.00318209
ENSMUSG00000081344.5	Gm14303	8.77449	-0.997915	0.268426	-3.71765	0.000201081	0.00319902
ENSMUSG00000039716.12	Dock3	2.80074	-1.77047	0.476669	-3.71425	0.000203808	0.00323556
ENSMUSG00000020220.16	Vps13d	1.61335	-2.42415	0.652845	-3.71321	0.000204643	0.00324198
ENSMUSG00000026977.17	March7	1.8643	-2.3114	0.623868	-3.70495	0.000211435	0.00333554
ENSMUSG00000017677.11	Wsb1	1.63922	-2.41916	0.653336	-3.70279	0.000213244	0.0033454
ENSMUSG00000004558.14	Ndrg2	19.0541	-1.05438	0.284786	-3.70236	0.000213605	0.0033454
ENSMUSG00000038695.13	Josd2	2.46223	-1.74513	0.471391	-3.70208	0.000213839	0.0033454
ENSMUSG00000025931.15	Paqr8	2.04845	-1.99545	0.540551	-3.69151	0.000222929	0.00348037
ENSMUSG00000040249.15	Lrp1	5.08425	-1.28789	0.349506	-3.68489	0.000228802	0.00353931
ENSMUSG00000000631.20	Myo18a	2.25703	-1.94107	0.526852	-3.68428	0.00022935	0.00353931
ENSMUSG00000095098.1	Ccdc85b	7.6138	-1.04286	0.28325	-3.68179	0.000231605	0.00355679
ENSMUSG00000085438.1	1700020I14Rik	2.39278	-1.84725	0.501825	-3.68105	0.000232273	0.00355979
ENSMUSG00000024811.11	Tnks2	4.13327	-1.95487	0.531992	-3.67462	0.000238199	0.00363917
ENSMUSG00000095041.7	AC149090.1	5.9986	-2.07986	0.566072	-3.6742	0.000238597	0.00363917
ENSMUSG00000020340.16	Cyfip2	9.50003	-0.903581	0.246099	-3.67161	0.000241024	0.00366405
ENSMUSG00000048583.16	Igf2	0.870183	-3.42041	0.932145	-3.6694	0.000243119	0.00368779
ENSMUSG00000024892.15	Pcx	2.52154	-1.83857	0.501118	-3.66893	0.000243566	0.00368779
ENSMUSG00000033595.6	Lgi3	4.43277	-1.29883	0.354152	-3.66743	0.000244999	0.00370204
ENSMUSG00000031605.8	Klhl2	1.91627	-2.09766	0.57265	-3.66307	0.000249207	0.00375056
ENSMUSG00000038156.16	Spon1	2.06625	-1.98991	0.543902	-3.65858	0.000253613	0.00380926
ENSMUSG00000003934.5	Efnb3	2.31242	-1.84292	0.503939	-3.65703	0.000255154	0.00382459
ENSMUSG00000029311.16	Hsd17b11	156.042	-0.794003	0.217147	-3.65653	0.00025565	0.00382459
ENSMUSG00000031451.6	Gas6	2.63629	-1.77162	0.484912	-3.65349	0.000258701	0.0038549
ENSMUSG00000025728.15	Pigq	1.62073	-2.31331	0.634903	-3.64356	0.000268889	0.00398305
ENSMUSG00000074578.12	Zfas1	5.95723	-1.133	0.31126	-3.64006	0.000272579	0.00402978
ENSMUSG00000021327.18	Zkscan3	1.37962	-2.56373	0.705607	-3.63337	0.000279745	0.00411953
ENSMUSG00000018102.4	Hist1h2bc	2.87452	-1.62964	0.4497	-3.62383	0.000290277	0.00425797
ENSMUSG00000044340.7	Phlpp1	1.94423	-2.16662	0.598282	-3.62141	0.000293005	0.00428962
ENSMUSG00000053898.12	Ech1	3.38525	-1.46807	0.405545	-3.61999	0.000294615	0.0043048
ENSMUSG00000031441.15	Atp11a	1.66459	-2.23939	0.618811	-3.61887	0.000295897	0.00431516
ENSMUSG00000025393.12	Atp5b	38.1189	-0.574189	0.159096	-3.60906	0.000307304	0.00447141
ENSMUSG00000026944.18	Abca2	3.60372	-1.44094	0.401097	-3.59251	0.000327514	0.0047304
ENSMUSG00000037536.13	Fbxo34	1.6726	-2.22852	0.620669	-3.59051	0.000330028	0.00475758
ENSMUSG00000031447.7	Lamp1	9.74794	-0.917929	0.255804	-3.5884	0.000332709	0.00477793
ENSMUSG00000105388.1	Rpl36a-ps2	5.41284	-1.13978	0.318443	-3.57922	0.000344624	0.00493022
ENSMUSG00000024140.9	Epas1	2.11158	-1.94381	0.544261	-3.57147	0.000354985	0.00505478
ENSMUSG00000030235.17	Slco1c1	1.2757	-2.65413	0.74337	-3.5704	0.000356442	0.0050608
ENSMUSG00000034730.16	Adgrb1	2.79253	-1.5915	0.44585	-3.5696	0.00035753	0.00506669
ENSMUSG00000045128.8	Rpl18a	25.7934	-0.592587	0.166767	-3.55338	0.000380317	0.00537282
ENSMUSG00000040055.8	Gjb6	1.32315	-2.71159	0.763137	-3.55321	0.00038056	0.00537282
ENSMUSG00000060126.14	Tpt1	28.8789	-0.611209	0.172891	-3.53522	0.000407434	0.0056882
ENSMUSG00000036046.14	5031439G07Rik	2.01762	-1.88693	0.53545	-3.524	0.000425084	0.00592362
ENSMUSG00000090286.1	Gm17615	1.00082	-3.07363	0.873155	-3.52014	0.000431312	0.00599931
ENSMUSG00000040943.12	Tet2	1.02	-2.91641	0.829602	-3.51543	0.000439044	0.00608436
ENSMUSG00000015790.16	Surf1	3.23894	-1.44555	0.411987	-3.50873	0.000450257	0.00622827
ENSMUSG00000001240.13	Ramp2	1.51999	-2.26338	0.645254	-3.50774	0.000451936	0.00624003
ENSMUSG00000059974.10	Ntm	6.66511	-1.02802	0.294247	-3.49375	0.000476287	0.00654025
ENSMUSG00000037999.13	Arap2	2.74293	-1.67236	0.478753	-3.49315	0.000477353	0.00654296
ENSMUSG00000013523.13	Bcas1	2.40831	-1.80508	0.516824	-3.49264	0.000478265	0.00654354
ENSMUSG00000004035.12	Gstm7	1.28165	-2.68529	0.769255	-3.49076	0.000481647	0.00657785
ENSMUSG00000026678.10	Rgs5	1.14901	-2.83057	0.811487	-3.48813	0.000486408	0.00663084
ENSMUSG00000064371.1	mt-Tt	1.1118	-2.89439	0.831209	-3.48215	0.00049741	0.00675633
ENSMUSG00000086503.3	Xist	1.27356	-2.60724	0.749081	-3.48058	0.000500323	0.00678365
ENSMUSG00000030201.15	Lrp6	1.53248	-2.27932	0.655257	-3.47851	0.000504208	0.00681178
ENSMUSG00000018736.14	Ndel1	3.48415	-1.4593	0.419815	-3.47606	0.000508836	0.00686199
ENSMUSG00000001911.16	Nfix	2.02868	-2.01449	0.580066	-3.47285	0.000514958	0.00693213
ENSMUSG00000036104.11	Rab3gap1	3.88241	-1.36079	0.392044	-3.47102	0.000518484	0.0069647
ENSMUSG00000030317.8	Timp4	2.26907	-2.45622	0.709652	-3.46116	0.000537863	0.00717627
ENSMUSG00000044628.4	Rnf208	3.30861	-1.3939	0.403579	-3.45383	0.000552676	0.00734786
ENSMUSG00000030844.11	Rgs10	2.0096	-1.82156	0.527618	-3.45242	0.00055559	0.00736792
ENSMUSG00000030218.2	Mgp	4.64548	-2.71223	0.785665	-3.45215	0.000556144	0.00736792
ENSMUSG00000008730.17	Hipk1	1.85681	-2.02226	0.586316	-3.4491	0.000562461	0.00742548
ENSMUSG00000016534.15	Lamp2	2.39155	-1.65299	0.481628	-3.43208	0.000598968	0.0078621
ENSMUSG00000027630.13	Tbl1xr1	1.1988	-2.63275	0.767177	-3.43174	0.000599714	0.0078621
ENSMUSG00000032667.17	Pon2	1.48496	-2.37963	0.69429	-3.42743	0.00060933	0.00794721
ENSMUSG00000083679.1	Gm12892	18.3989	-0.692162	0.201949	-3.42741	0.000609374	0.00794721
ENSMUSG00000036880.9	Acaa2	0.951878	-3.08437	0.900152	-3.42651	0.000611402	0.00795986
ENSMUSG00000022037.14	Clu	23.8331	-0.667004	0.194703	-3.42575	0.000613099	0.00796817
ENSMUSG00000025511.14	Tspan4	0.948651	-2.89735	0.847421	-3.41903	0.000628459	0.00813968
ENSMUSG00000020982.8	Nemf	2.53834	-1.65153	0.483145	-3.4183	0.00063014	0.00814742
ENSMUSG00000032503.17	Arpp21	4.45993	-1.28633	0.376464	-3.41688	0.000633427	0.00816677
ENSMUSG00000040724.5	Kcna2	3.79617	-1.28945	0.377394	-3.41672	0.000633807	0.00816677
ENSMUSG00000037242.8	Clic4	1.45766	-2.23511	0.654329	-3.41589	0.000635749	0.0081778
ENSMUSG00000034807.8	Colgalt1	0.83028	-3.07811	0.903196	-3.40803	0.000654348	0.00840268
ENSMUSG00000021782.14	Dlg5	0.82356	-3.44392	1.01104	-3.40631	0.000658469	0.00844119
ENSMUSG00000034973.16	Dopey1	1.06266	-2.78427	0.818198	-3.40293	0.000666681	0.00853094
ENSMUSG00000074412.4	Gm10689	2.82173	-1.50498	0.442316	-3.40249	0.000667737	0.00853094
ENSMUSG00000069072.9	Slc7a14	1.46753	-2.29289	0.674944	-3.39716	0.000680891	0.00868424
ENSMUSG00000032525.14	Nktr	2.46178	-1.68747	0.496932	-3.39578	0.000684325	0.00871328
ENSMUSG00000020928.14	Higd1b	0.806005	-3.26357	0.9636	-3.38685	0.000707011	0.00895667
ENSMUSG00000037605.16	Adgrl3	2.95548	-1.51529	0.447492	-3.38618	0.000708724	0.00896327
ENSMUSG00000030447.15	Cyfip1	3.04803	-1.5791	0.466726	-3.38335	0.000716075	0.00902648
ENSMUSG00000024654.8	Asrgl1	6.97283	-1.00708	0.29766	-3.38333	0.000716121	0.00902648
ENSMUSG00000028234.6	Rps20	16.876	-0.661421	0.1957	-3.37977	0.000725477	0.00912912
ENSMUSG00000023004.8	Tuba1b	45.7359	-0.490071	0.145324	-3.37226	0.000745551	0.00936606
ENSMUSG00000046364.14	Rpl27a	31.9443	-0.548153	0.162637	-3.37042	0.000750544	0.00941308
ENSMUSG00000055531.12	Cpsf6	2.45853	-1.6912	0.502101	-3.36825	0.000756464	0.00947153
ENSMUSG00000010476.14	Ebf3	3.25417	-1.42637	0.423711	-3.36637	0.00076164	0.0095205
ENSMUSG00000022841.14	Ap2m1	13.4436	-0.731956	0.217699	-3.36224	0.000773126	0.00964805
ENSMUSG00000052105.16	Mtcl1	1.60194	-2.19853	0.654665	-3.35825	0.00078438	0.00973445
ENSMUSG00000039262.16	Prrc2b	6.27545	-0.999834	0.297751	-3.35795	0.000785224	0.00973445
ENSMUSG00000037640.15	Zfp60	0.986215	-2.89551	0.86272	-3.35626	0.000790039	0.00977803
ENSMUSG00000037234.17	Hook3	3.95618	-1.31073	0.390679	-3.35501	0.000793627	0.00980631
ENSMUSG00000018800.14	Abca5	2.12796	-1.88866	0.563455	-3.35192	0.000802535	0.00986168
ENSMUSG00000024044.16	Epb41l3	3.99179	-1.29013	0.384968	-3.35127	0.000804409	0.00986168
ENSMUSG00000021027.15	Ralgapa1	3.04391	-1.53891	0.459227	-3.35109	0.000804945	0.00986168
ENSMUSG00000060802.8	B2m	6.73929	-1.01819	0.30388	-3.35062	0.000806303	0.00986168
ENSMUSG00000030861.15	Acadsb	1.91075	-1.87581	0.559897	-3.35029	0.000807282	0.00986168
ENSMUSG00000024843.15	Chka	2.01612	-1.96423	0.586385	-3.34973	0.00080891	0.00986556
ENSMUSG00000003662.10	Ciao1	2.39462	-1.72926	0.517028	-3.34461	0.00082398	0.0100331
ENSMUSG00000025190.13	Got1	11.7507	-0.743903	0.222589	-3.34204	0.000831646	0.0101101
ENSMUSG00000020473.13	Aebp1	1.60826	-2.30586	0.690723	-3.33833	0.000842828	0.0102295
ENSMUSG00000025362.5	Rps26	34.694	-0.558158	0.167309	-3.33609	0.000849655	0.0102957
ENSMUSG00000018548.15	Trim37	6.05394	-1.01213	0.303659	-3.33312	0.000858767	0.0103728
ENSMUSG00000044067.6	Gpr22	0.924695	-2.93274	0.880076	-3.33237	0.000861087	0.0103841
ENSMUSG00000056158.14	Car10	1.55867	-2.19968	0.660926	-3.32818	0.000874148	0.0105247
ENSMUSG00000033065.13	Pfkm	8.35944	-0.901147	0.271009	-3.32516	0.000883682	0.0106225
ENSMUSG00000038886.10	Man2a2	2.12339	-1.73666	0.522876	-3.32136	0.000895804	0.0107511
ENSMUSG00000029802.13	Abcg2	1.27417	-2.58831	0.779487	-3.32053	0.000898472	0.0107603
ENSMUSG00000044792.6	Isca1	3.76967	-1.27266	0.383305	-3.32023	0.00089943	0.0107603
ENSMUSG00000042182.16	Bend6	5.69669	-1.01475	0.305692	-3.31952	0.000901739	0.0107708
ENSMUSG00000105261.1	Gm43333	71.7987	-0.690257	0.208037	-3.31795	0.000906806	0.0108113
ENSMUSG00000031840.12	Rab3a	25.6279	-0.577176	0.174014	-3.31684	0.000910406	0.0108228
ENSMUSG00000021948.15	Prkcd	1.89798	-2.04992	0.61824	-3.31573	0.00091405	0.0108489
ENSMUSG00000040029.14	Ipo8	2.16858	-1.71247	0.517569	-3.30869	0.000937344	0.0110557
ENSMUSG00000051285.17	Pcmtd1	3.1788	-1.45439	0.440237	-3.30366	0.000954321	0.0112207
ENSMUSG00000036752.4	Tubb4b	17.0382	-0.63627	0.192669	-3.3024	0.00095861	0.0112536
ENSMUSG00000033653.17	Vps8	2.37567	-1.63029	0.493733	-3.30195	0.000960137	0.0112539
ENSMUSG00000024097.10	Srsf7	2.46484	-1.65263	0.502148	-3.29113	0.000997853	0.0116597
ENSMUSG00000043940.14	Wdfy3	3.16965	-1.40201	0.426452	-3.28762	0.00101039	0.0117696
ENSMUSG00000041895.15	Wipi1	1.18032	-2.58033	0.78499	-3.28709	0.00101228	0.0117734
ENSMUSG00000020758.15	Itgb4	1.20446	-2.43431	0.740732	-3.28637	0.00101489	0.0117856
ENSMUSG00000042129.8	Rassf4	0.991678	-2.85402	0.870681	-3.27792	0.00104576	0.0121067
ENSMUSG00000029178.14	Klf3	1.28352	-2.34546	0.716088	-3.27538	0.00105522	0.0121787
ENSMUSG00000024290.8	Rock1	1.1467	-2.50423	0.764932	-3.27379	0.00106114	0.0122064
ENSMUSG00000032854.12	Ugt8a	1.31207	-2.25405	0.688589	-3.27344	0.00106249	0.0122064
ENSMUSG00000031626.17	Sorbs2	1.68754	-2.06058	0.629715	-3.27224	0.00106699	0.0122209
ENSMUSG00000030088.15	Aldh1l1	1.83294	-1.97103	0.602807	-3.26974	0.00107645	0.0122918
ENSMUSG00000056234.14	Ncoa4	2.01014	-1.76959	0.541575	-3.26748	0.0010851	0.0123489
ENSMUSG00000025026.14	Add3	2.6411	-2.025	0.619795	-3.26721	0.00108613	0.0123489
ENSMUSG00000064349.1	mt-Tc	0.988171	-2.77536	0.850327	-3.26387	0.00109901	0.0124737
ENSMUSG00000026031.15	Cflar	1.06375	-2.73214	0.838254	-3.25932	0.00111678	0.0126373
ENSMUSG00000059857.15	Ntng1	3.511	-1.3596	0.417757	-3.25453	0.00113578	0.0127952
ENSMUSG00000059447.13	Hadhb	3.17889	-1.42805	0.439177	-3.25164	0.0011474	0.0128973
ENSMUSG00000026469.14	Xpr1	1.57346	-2.04002	0.627425	-3.25141	0.00114833	0.0128973
ENSMUSG00000018217.12	Pmp22	1.41222	-2.21094	0.681654	-3.2435	0.00118072	0.0132216
ENSMUSG00000031610.3	Scrg1	1.16274	-2.62333	0.808954	-3.24286	0.00118334	0.0132313
ENSMUSG00000024603.7	Dctn4	5.12376	-1.11193	0.343387	-3.23814	0.00120314	0.0134327
ENSMUSG00000000600.15	Krit1	1.94914	-1.7549	0.54213	-3.23705	0.00120772	0.0134639
ENSMUSG00000030744.13	Rps3	22.4294	-0.55687	0.172101	-3.23571	0.00121341	0.0134814
ENSMUSG00000033910.13	Gucy1a3	2.88155	-1.84606	0.570624	-3.23515	0.00121579	0.0134814
ENSMUSG00000022763.16	Aifm3	1.21605	-2.36336	0.73056	-3.23499	0.00121646	0.0134814
ENSMUSG00000037685.15	Atp8a1	3.47398	-1.25698	0.388986	-3.23144	0.00123169	0.01361
ENSMUSG00000037656.9	Slc20a2	1.18919	-2.3016	0.712486	-3.23038	0.00123626	0.0136405
ENSMUSG00000097451.9	Rian	2.78886	-1.51969	0.473061	-3.21245	0.00131609	0.0144923
ENSMUSG00000032911.5	Cspg4	0.851884	-3.08181	0.959413	-3.21218	0.00131731	0.0144923
ENSMUSG00000025491.14	Ifitm1	1.00439	-2.78106	0.866407	-3.20987	0.00132793	0.0145879
ENSMUSG00000042116.3	Vwa1	1.75329	-1.98427	0.618316	-3.20915	0.00133127	0.0146
ENSMUSG00000036503.13	Rnf13	2.65675	-1.49714	0.466573	-3.2088	0.00133292	0.0146
ENSMUSG00000024201.12	Kdm4b	0.938439	-2.87135	0.895035	-3.20809	0.00133621	0.0146148
ENSMUSG00000009281.6	Rarres2	1.17358	-2.47653	0.772391	-3.20631	0.00134448	0.0146518
ENSMUSG00000022708.16	Zbtb20	4.27546	-1.79952	0.561564	-3.20448	0.00135307	0.0147136
ENSMUSG00000037416.12	Dmxl1	2.16996	-1.65604	0.517307	-3.20127	0.00136822	0.0148569
ENSMUSG00000074457.10	S100a16	3.21852	-1.8781	0.58736	-3.19754	0.00138607	0.0150291
ENSMUSG00000029629.16	Phf14	2.54454	-1.62125	0.507933	-3.19186	0.00141358	0.0152614
ENSMUSG00000071176.10	Arhgef10	1.4463	-2.13289	0.669413	-3.1862	0.00144153	0.0154743
ENSMUSG00000031775.4	Pllp	1.55555	-1.95889	0.614927	-3.18557	0.00144469	0.0154862
ENSMUSG00000034336.3	Ina	10.1753	-0.780788	0.245283	-3.18322	0.00145649	0.0155905
ENSMUSG00000043067.15	Dpy19l1	1.34488	-2.2662	0.713523	-3.17608	0.0014928	0.0159237
ENSMUSG00000067274.10	Rplp0	14.0884	-0.67342	0.212032	-3.17604	0.00149302	0.0159237
ENSMUSG00000037652.15	Phc3	1.26894	-2.49311	0.78502	-3.17585	0.00149397	0.0159237
ENSMUSG00000056602.11	Fry	2.82106	-1.38792	0.437162	-3.17484	0.00149919	0.0159567
ENSMUSG00000083910.1	Gm13604	6.12021	-0.98286	0.309794	-3.17263	0.00151065	0.016056
ENSMUSG00000058546.8	Rpl23a	26.8501	-0.536528	0.169214	-3.1707	0.00152071	0.0161401
ENSMUSG00000040782.12	Rfwd2	0.783961	-3.04851	0.961753	-3.16975	0.00152572	0.0161705
ENSMUSG00000056515.8	Rab31	1.03969	-2.58383	0.81612	-3.166	0.00154552	0.0162886
ENSMUSG00000029655.17	N4bp2l2	1.96943	-1.68561	0.533073	-3.16207	0.00156652	0.0164868
ENSMUSG00000035726.7	Supt16	4.22399	-1.17609	0.372026	-3.16132	0.00157058	0.0165064
ENSMUSG00000024597.10	Slc12a2	1.98033	-1.66282	0.526643	-3.1574	0.00159183	0.0167065
ENSMUSG00000022790.14	Igsf11	1.18206	-2.392	0.758523	-3.15349	0.00161328	0.016908
ENSMUSG00000034799.16	Unc13a	1.61606	-1.87503	0.594724	-3.15276	0.00161733	0.0169268
ENSMUSG00000032300.6	1700017B05Rik	1.18517	-2.4024	0.76274	-3.1497	0.00163439	0.0170578
ENSMUSG00000035133.8	Arhgap5	4.58887	-1.14231	0.36272	-3.1493	0.00163664	0.0170578
ENSMUSG00000024947.16	Men1	1.21201	-2.37819	0.75546	-3.14801	0.00164388	0.0171095
ENSMUSG00000049252.17	Lrp1b	1.17046	-2.22947	0.708529	-3.14661	0.00165173	0.0171675
ENSMUSG00000023452.18	Pisd	1.65414	-1.94494	0.618347	-3.14538	0.00165869	0.0171923
ENSMUSG00000042308.14	Setd1a	0.96653	-2.6453	0.841871	-3.14216	0.00167705	0.0173111
ENSMUSG00000035949.15	Fbxw2	2.30584	-1.5465	0.492308	-3.14132	0.0016819	0.017323
ENSMUSG00000041144.10	Dnah7b	0.72184	-3.30669	1.05294	-3.14043	0.00168698	0.017323
ENSMUSG00000030683.11	Sez6l2	8.65241	-0.88086	0.280497	-3.14036	0.00168741	0.017323
ENSMUSG00000026034.17	Clk1	1.16925	-2.53752	0.808416	-3.13888	0.00169597	0.0173635
ENSMUSG00000045092.8	S1pr1	1.4862	-2.14696	0.684438	-3.13683	0.00170787	0.0174616
ENSMUSG00000022489.5	Pde1b	3.85454	-1.19091	0.379942	-3.13445	0.00172178	0.0175561
ENSMUSG00000038855.10	Itpkb	1.10207	-2.58638	0.825293	-3.1339	0.001725	0.0175651
ENSMUSG00000020841.5	Cpd	1.98507	-1.67084	0.533363	-3.13266	0.00173231	0.0176117
ENSMUSG00000058975.7	Kcnc1	4.0769	-1.20376	0.384303	-3.13233	0.00173426	0.0176117
ENSMUSG00000015337.5	Endog	1.71587	-1.88441	0.601722	-3.1317	0.00173797	0.0176256
ENSMUSG00000056579.17	Tug1	3.21104	-1.4048	0.449197	-3.12736	0.00176384	0.017816
ENSMUSG00000022462.6	Slc38a2	3.1261	-1.3577	0.434356	-3.12578	0.00177332	0.0178877
ENSMUSG00000040483.15	Xaf1	0.846486	-2.77905	0.889261	-3.12513	0.00177729	0.0179037
ENSMUSG00000040648.14	Ppip5k2	1.02905	-2.61095	0.836013	-3.1231	0.00178959	0.0179827
ENSMUSG00000033342.13	Plppr5	0.947537	-2.63496	0.843715	-3.12305	0.0017899	0.0179827
ENSMUSG00000002625.9	Akap8l	2.19789	-1.67763	0.537423	-3.12163	0.00179854	0.0180453
ENSMUSG00000002968.8	Med25	1.88644	-1.76641	0.566845	-3.11622	0.00183188	0.0183348
ENSMUSG00000010064.15	Slc38a3	1.18011	-2.43648	0.781906	-3.11608	0.00183272	0.0183348
ENSMUSG00000036905.8	C1qb	2.67813	-1.52958	0.490917	-3.11576	0.0018347	0.0183348
ENSMUSG00000037754.13	Ppp1r16b	2.25664	-1.57365	0.505354	-3.11395	0.00184602	0.0184234
ENSMUSG00000026074.14	Map4k4	2.58472	-1.50438	0.484228	-3.10677	0.00189146	0.0188262
ENSMUSG00000083863.1	Gm13341	0.808811	-2.85311	0.918465	-3.10639	0.00189388	0.0188262
ENSMUSG00000100252.6	Mir124-2hg	1.48323	-2.10866	0.679945	-3.10122	0.00192727	0.0190826
ENSMUSG00000018339.11	Gpx3	1.59646	-2.02279	0.653708	-3.09433	0.00197255	0.019454
ENSMUSG00000033904.16	Ccp110	2.10179	-1.62059	0.525312	-3.085	0.00203555	0.0200491
ENSMUSG00000067889.4	Sptbn2	1.1756	-2.22504	0.724566	-3.07087	0.00213439	0.0209677
ENSMUSG00000028760.16	Eif4g3	6.88106	-0.884875	0.288795	-3.06403	0.0021838	0.0214251
ENSMUSG00000061911.14	Myt1l	4.00432	-1.11786	0.364913	-3.06336	0.00218865	0.0214448
ENSMUSG00000021969.7	Zdhhc20	2.38241	-1.48952	0.486854	-3.05947	0.0022173	0.0216691
ENSMUSG00000106847.1	Peg13	2.79438	-1.37421	0.449359	-3.05816	0.00222701	0.0217076
ENSMUSG00000027411.17	Vps16	1.46813	-1.9542	0.639143	-3.05753	0.0022317	0.0217252
ENSMUSG00000027375.14	Mal	5.23596	-1.56657	0.512552	-3.05642	0.00223999	0.0217538
ENSMUSG00000040459.11	Arglu1	2.8229	-1.44436	0.472575	-3.05636	0.00224042	0.0217538
ENSMUSG00000020044.13	Timp3	1.68271	-1.79064	0.586611	-3.05251	0.00226935	0.0219215
ENSMUSG00000060279.14	Ap2a1	5.10152	-0.994207	0.326064	-3.04912	0.00229516	0.0221424
ENSMUSG00000020255.8	D10Wsu102e	2.9244	-1.37935	0.452607	-3.04755	0.00230711	0.0222008
ENSMUSG00000107102.1	Gm42726	1.01381	-3.52712	1.15828	-3.04515	0.00232566	0.0223507
ENSMUSG00000001211.14	Agpat3	2.97204	-1.29485	0.425678	-3.04186	0.00235118	0.0225671
ENSMUSG00000034312.13	Iqsec1	3.43971	-1.75023	0.575652	-3.04042	0.00236246	0.0226465
ENSMUSG00000066979.6	Bub3	2.92668	-1.32612	0.436848	-3.03566	0.00240007	0.0229486
ENSMUSG00000060882.5	Kcnd2	1.92207	-1.61291	0.53208	-3.03134	0.00243474	0.0231896
ENSMUSG00000062785.14	Kcnc3	2.0299	-1.62417	0.535896	-3.03076	0.0024394	0.0231896
ENSMUSG00000027406.12	Idh3b	12.5082	-0.643664	0.212388	-3.0306	0.00244069	0.0231896
ENSMUSG00000023150.14	Ivns1abp	2.76667	-1.41292	0.466581	-3.02824	0.00245979	0.0232898
ENSMUSG00000066129.15	Kndc1	1.78715	-1.74806	0.577493	-3.02698	0.00247007	0.0233215
ENSMUSG00000063556.5	Gm10132	4.17164	-1.12126	0.371031	-3.02202	0.00251093	0.023648
ENSMUSG00000017009.3	Sdc4	2.82958	-1.41487	0.4683	-3.02128	0.00251707	0.0236762
ENSMUSG00000006315.9	Tmem147	4.60309	-1.05439	0.349239	-3.01911	0.00253514	0.0237276
ENSMUSG00000061477.3	Rps7	23.0533	-0.530515	0.175744	-3.01868	0.00253877	0.023732
ENSMUSG00000062456.3	Rpl9-ps6	3.14361	-1.27562	0.422818	-3.01694	0.00255338	0.0238094
ENSMUSG00000022197.15	Pdzd2	0.72238	-3.16695	1.05056	-3.01454	0.00257365	0.0239687
ENSMUSG00000063317.7	Usp31	0.846041	-2.74059	0.909929	-3.01187	0.0025964	0.0241209
ENSMUSG00000041351.16	Rap1gap	5.02696	-1.00549	0.334147	-3.00911	0.00262012	0.0242435
ENSMUSG00000064215.13	Ifi27	1.61318	-1.8911	0.628514	-3.00884	0.00262249	0.0242435
ENSMUSG00000049521.1	Cdc42ep1	1.10943	-2.24154	0.745098	-3.00838	0.00262641	0.02425
ENSMUSG00000038773.10	Kdm3b	1.28659	-2.27438	0.75633	-3.00713	0.00263725	0.0243203
ENSMUSG00000003299.9	Mrpl4	2.56471	-1.48888	0.495557	-3.00446	0.00266049	0.0244745
ENSMUSG00000026987.16	Baz2b	1.68895	-1.81624	0.604674	-3.00367	0.00266743	0.0244973
ENSMUSG00000017740.17	Slc12a5	6.07702	-0.955782	0.318264	-3.00311	0.00267238	0.0244973
ENSMUSG00000042453.14	Reln	1.08345	-2.45212	0.816539	-3.00307	0.00267273	0.0244973
ENSMUSG00000020096.19	Tbata	2.29511	-1.62475	0.541113	-3.00261	0.00267672	0.024504
ENSMUSG00000026787.3	Gad2	4.99436	-1.52756	0.508902	-3.00168	0.00268495	0.0245495
ENSMUSG00000030660.9	Pik3c2a	0.905611	-2.81445	0.939841	-2.99461	0.002748	0.0250955
ENSMUSG00000022016.15	Akap11	3.70616	-1.22121	0.408598	-2.98877	0.002801	0.0254909
ENSMUSG00000026878.16	Rab14	13.1966	-0.663599	0.222034	-2.98872	0.00280146	0.0254909
ENSMUSG00000078429.8	Ctdsp2	1.25207	-2.15616	0.721989	-2.98641	0.0028227	0.0256532
ENSMUSG00000075705.12	Msrb1	1.64849	-1.81159	0.606788	-2.98554	0.00283079	0.0256957
ENSMUSG00000001552.14	Jup	1.32447	-2.06054	0.690607	-2.98367	0.00284818	0.0258224
ENSMUSG00000050708.16	Ftl1	9.19582	-0.752536	0.252569	-2.97953	0.00288694	0.0261109
ENSMUSG00000024431.14	Nr3c1	2.01625	-1.66703	0.559685	-2.97851	0.00289658	0.0261489
ENSMUSG00000042744.16	Gm15800	2.83686	-1.3213	0.443635	-2.97834	0.0028981	0.0261489
ENSMUSG00000037843.6	Vstm2l	1.70719	-1.87183	0.628561	-2.97797	0.00290167	0.0261492
ENSMUSG00000024248.13	Cox7a2l	10.8002	-0.72924	0.244908	-2.97761	0.00290508	0.0261492
ENSMUSG00000046178.3	Nxph1	1.04324	-2.36963	0.795982	-2.97699	0.00291089	0.0261702
ENSMUSG00000027429.16	Sec23b	2.07025	-1.63353	0.54932	-2.97373	0.00294205	0.026395
ENSMUSG00000031529.5	Tnks	4.20222	-1.46839	0.495076	-2.96599	0.00301712	0.0270284
ENSMUSG00000021453.2	Gadd45g	1.9394	-1.70056	0.573615	-2.96464	0.00303034	0.0271145
ENSMUSG00000046826.7	Fam187b	0.658407	-3.4233	1.15591	-2.96157	0.0030608	0.0272897
ENSMUSG00000021684.16	Pde8b	1.14672	-2.23583	0.756339	-2.95612	0.00311532	0.0276774
ENSMUSG00000022521.10	Crebbp	2.70865	-1.38638	0.469038	-2.95581	0.00311854	0.0276774
ENSMUSG00000022323.11	Rida	2.87829	-1.3323	0.450747	-2.95576	0.003119	0.0276774
ENSMUSG00000030310.10	Slc6a1	3.85975	-1.12631	0.381685	-2.95088	0.00316873	0.0280594
ENSMUSG00000019890.3	Nts	0.720785	-2.96384	1.00442	-2.9508	0.0031695	0.0280594
ENSMUSG00000040713.12	Creg1	2.02818	-1.57415	0.533731	-2.94934	0.00318456	0.0281596
ENSMUSG00000005510.9	Ndufs3	9.48165	-0.743585	0.252299	-2.94723	0.00320632	0.0282855
ENSMUSG00000053398.11	Phgdh	2.54369	-1.40839	0.478139	-2.94557	0.00322359	0.0284046
ENSMUSG00000026193.15	Fn1	0.993273	-2.36055	0.801603	-2.94478	0.00323182	0.0284438
ENSMUSG00000043419.10	Chd3os	11.381	-0.717276	0.243727	-2.94295	0.003251	0.0285792
ENSMUSG00000002274.12	Metrn	1.76949	-1.77561	0.604613	-2.93678	0.00331644	0.0291204
ENSMUSG00000024935.10	Slc1a1	0.983551	-2.5473	0.868172	-2.9341	0.0033452	0.0293387
ENSMUSG00000030905.5	Crym	1.23947	-2.26272	0.771738	-2.93197	0.00336815	0.0295056
ENSMUSG00000061410.6	Zcchc14	0.889511	-2.5956	0.886091	-2.92927	0.00339764	0.0297294
ENSMUSG00000022241.5	Tars	1.18067	-2.17141	0.742359	-2.92501	0.00344447	0.0300344
ENSMUSG00000038453.16	Srcin1	3.02921	-1.2864	0.440347	-2.92132	0.00348547	0.0303287
ENSMUSG00000002028.12	Kmt2a	3.26428	-1.23372	0.422326	-2.92125	0.00348629	0.0303287
ENSMUSG00000099632.1	2900093K20Rik	1.35715	-2.02528	0.693494	-2.92039	0.00349588	0.0303428
ENSMUSG00000030551.14	Nr2f2	0.886328	-2.5766	0.88239	-2.92003	0.0035	0.0303428
ENSMUSG00000071650.5	Ganab	2.09383	-1.55196	0.532019	-2.91711	0.0035329	0.0305928
ENSMUSG00000020802.8	Ube2o	3.19559	-1.20677	0.413761	-2.91658	0.00353887	0.0306092
ENSMUSG00000008682.13	Rpl10	18.7637	-0.557532	0.191355	-2.91361	0.00357282	0.0308673
ENSMUSG00000055567.16	Unc80	5.98725	-0.914866	0.314336	-2.91048	0.00360877	0.0311066
ENSMUSG00000030102.10	Itpr1	2.71077	-1.34191	0.461223	-2.90946	0.00362051	0.0311364
ENSMUSG00000024074.7	Crim1	1.22021	-2.11733	0.728144	-2.90784	0.00363937	0.031254
ENSMUSG00000047557.2	Lxn	2.5263	-1.46399	0.50351	-2.90757	0.0036425	0.031254
ENSMUSG00000022517.16	Mgrn1	2.41369	-1.44663	0.497645	-2.90696	0.00364964	0.0312681
ENSMUSG00000001105.15	Ift20	3.38321	-1.17865	0.405491	-2.90672	0.00365245	0.0312681
ENSMUSG00000022553.15	Maf1	2.04044	-1.54012	0.530657	-2.90229	0.00370442	0.031677
ENSMUSG00000012848.15	Rps5	19.2241	-0.541626	0.186849	-2.89873	0.00374679	0.031965
ENSMUSG00000063445.14	Nmral1	1.46241	-1.8396	0.634853	-2.89768	0.00375931	0.0320009
ENSMUSG00000036777.7	Anln	2.27791	-1.46307	0.505238	-2.8958	0.00378195	0.0321573
ENSMUSG00000033478.4	Fam160b1	0.978531	-2.53373	0.876169	-2.89182	0.00383013	0.0324935
ENSMUSG00000025047.8	Pdcd11	1.25375	-2.04067	0.708764	-2.8792	0.00398684	0.0335957
ENSMUSG00000020644.8	Id2	2.19939	-2.03528	0.707696	-2.87593	0.00402844	0.0339082
ENSMUSG00000021647.6	Cartpt	7.35564	-1.9158	0.666369	-2.87498	0.00404052	0.0339619
ENSMUSG00000026365.15	Cfh	1.00889	-2.34117	0.814398	-2.87472	0.00404384	0.0339619
ENSMUSG00000033720.12	Sfxn5	2.33814	-1.45727	0.507193	-2.8732	0.00406334	0.0340877
ENSMUSG00000032265.14	Fam46a	0.759596	-2.81053	0.978863	-2.87122	0.00408897	0.0342645
ENSMUSG00000047193.15	Dync2h1	1.92185	-2.01957	0.703918	-2.86904	0.00411718	0.0344625
ENSMUSG00000014592.19	Camta1	7.56002	-0.804254	0.280391	-2.86833	0.00412651	0.0345022
ENSMUSG00000037071.2	Scd1	1.69048	-1.79863	0.628622	-2.86123	0.00422	0.0352447
ENSMUSG00000041548.4	Hspb8	1.74056	-1.97854	0.691769	-2.86012	0.00423483	0.0353294
ENSMUSG00000110080.1	RP23-4P23.1	0.749577	-2.78901	0.975305	-2.85963	0.0042414	0.0353339
ENSMUSG00000036098.15	Myrf	0.755121	-2.92377	1.02282	-2.85855	0.00425583	0.0353869
ENSMUSG00000027170.12	Eif3m	3.47313	-1.1526	0.403263	-2.85819	0.00426061	0.0353875
ENSMUSG00000043154.15	Ppp2r3a	1.93479	-2.33478	0.817045	-2.8576	0.00426863	0.0354151
ENSMUSG00000031479.9	Vps36	1.86414	-1.57886	0.552716	-2.85655	0.00428274	0.035493
ENSMUSG00000028081.6	Rps3a1	19.8594	-0.511736	0.179223	-2.85529	0.0042997	0.0355943
ENSMUSG00000022973.17	Synj1	8.83699	-0.725428	0.254144	-2.85439	0.00431191	0.0356562
ENSMUSG00000031862.10	Atp13a1	1.27053	-1.96629	0.688958	-2.854	0.00431722	0.0356609
ENSMUSG00000045482.15	Trrap	1.81147	-1.72224	0.603678	-2.85292	0.00433194	0.0357433
ENSMUSG00000027692.16	Tnik	2.00475	-1.51137	0.530171	-2.85073	0.00436194	0.0359514
ENSMUSG00000021987.8	Mtmr6	3.5552	-1.171	0.411167	-2.84798	0.00439973	0.0362231
ENSMUSG00000030120.14	Mlf2	8.59464	-0.771011	0.270897	-2.84614	0.00442522	0.0363932
ENSMUSG00000030342.8	Cd9	1.26034	-2.0356	0.715629	-2.84449	0.00444827	0.0365428
ENSMUSG00000029817.11	Tra2a	2.86675	-1.27824	0.449586	-2.84315	0.00446703	0.036657
ENSMUSG00000015653.13	Steap2	0.997703	-2.42022	0.851839	-2.84117	0.00449477	0.0368444
ENSMUSG00000021709.14	Erbb2ip	2.57061	-1.3491	0.475423	-2.83769	0.00454415	0.0371817
ENSMUSG00000053199.13	Arhgap20	2.51403	-1.38643	0.488595	-2.83757	0.0045458	0.0371817
ENSMUSG00000028041.17	Adam15	1.71444	-1.6705	0.589167	-2.83536	0.00457742	0.0373997
ENSMUSG00000023805.16	Synj2	0.755226	-2.83065	0.999583	-2.83183	0.00462826	0.0376515
ENSMUSG00000029207.16	Apbb2	1.77615	-1.61505	0.570723	-2.82983	0.00465734	0.0378472
ENSMUSG00000010175.13	Prox1	0.681718	-3.14065	1.11054	-2.82803	0.00468349	0.0379777
ENSMUSG00000027984.8	Hadh	1.11148	-2.2232	0.786314	-2.82736	0.00469329	0.0380162
ENSMUSG00000052337.15	Immt	8.61748	-1.07573	0.380693	-2.82572	0.0047174	0.0381294
ENSMUSG00000029162.15	Khk	0.769159	-2.69542	0.95419	-2.82482	0.00473071	0.038155
ENSMUSG00000030410.16	Dmwd	2.27776	-1.43441	0.508009	-2.82359	0.00474895	0.0382611
ENSMUSG00000000441.17	Raf1	1.51194	-1.81252	0.642086	-2.82285	0.00475982	0.0383077
ENSMUSG00000056413.16	Adap1	2.76186	-1.30063	0.461198	-2.8201	0.00480083	0.0385964
ENSMUSG00000024772.9	Ehd1	1.08634	-2.10196	0.745652	-2.81895	0.00481809	0.0386939
ENSMUSG00000029059.9	Fam213b	4.29471	-0.993451	0.352897	-2.81513	0.0048757	0.0391148
ENSMUSG00000019970.15	Sgk1	2.29716	-1.45835	0.518184	-2.81435	0.00488765	0.0391688
ENSMUSG00000000416.16	Cttnbp2	1.67831	-1.74319	0.619552	-2.81362	0.00489865	0.0392153
ENSMUSG00000102657.1	Gm37899	0.749309	-2.75075	0.97914	-2.80935	0.00496414	0.0396558
ENSMUSG00000034235.16	Usp54	0.784023	-2.64372	0.941336	-2.80847	0.00497769	0.0397212
ENSMUSG00000052748.14	Swt1	1.61175	-1.78448	0.63572	-2.80702	0.00500025	0.039859
ENSMUSG00000073664.11	Nbeal1	1.09388	-2.1441	0.764035	-2.80628	0.00501164	0.0399075
ENSMUSG00000032612.14	Usp4	1.71175	-1.72426	0.614524	-2.80585	0.00501843	0.0399193
ENSMUSG00000034573.14	Ptpn13	0.832918	-2.70092	0.962894	-2.805	0.0050316	0.0399818
ENSMUSG00000024048.14	Myl12a	1.45414	-1.89236	0.674727	-2.80463	0.00503741	0.0399858
ENSMUSG00000005871.14	Apc	5.01099	-0.932403	0.332736	-2.80223	0.00507512	0.0402426
ENSMUSG00000062591.5	Tubb4a	10.982	-0.65565	0.234034	-2.80151	0.00508635	0.0402742
ENSMUSG00000052512.17	Nav2	1.13449	-2.23956	0.799475	-2.80129	0.0050898	0.0402742
ENSMUSG00000027198.16	Ext2	2.75284	-1.85661	0.662981	-2.8004	0.00510391	0.0403238
ENSMUSG00000032527.13	Pccb	1.65364	-1.68286	0.600974	-2.80022	0.00510679	0.0403238
ENSMUSG00000038170.15	Pde4dip	3.84558	-1.10015	0.393178	-2.7981	0.00514034	0.0405462
ENSMUSG00000021248.8	Tmed10	5.67039	-0.904662	0.323538	-2.79615	0.00517152	0.0407068
ENSMUSG00000052192.5	Gm5963	7.80652	-0.787758	0.281802	-2.79543	0.00518311	0.0407172
ENSMUSG00000027574.15	Nkain4	3.36795	-1.92583	0.689014	-2.79506	0.00518908	0.0407172
ENSMUSG00000022253.14	Nadk2	1.13232	-2.12222	0.760255	-2.79146	0.00524712	0.0411297
ENSMUSG00000029169.11	Dhx15	4.19896	-0.998555	0.358083	-2.78861	0.00529347	0.0413638
ENSMUSG00000020231.15	Dip2a	1.29097	-1.90447	0.68321	-2.78753	0.0053112	0.0414593
ENSMUSG00000029772.17	Ahcyl2	2.2823	-1.43977	0.516775	-2.78607	0.0053351	0.0416028
ENSMUSG00000040331.16	Nsmce4a	1.79167	-1.53531	0.552076	-2.78098	0.00541958	0.0422178
ENSMUSG00000018398.18	Sept8	3.61199	-1.07378	0.386523	-2.77806	0.0054685	0.0425548
ENSMUSG00000036529.17	Sbf1	1.90836	-1.49406	0.538271	-2.77565	0.00550907	0.042807
ENSMUSG00000048240.14	Gng7	1.83027	-1.60252	0.577622	-2.77435	0.00553127	0.0428569
ENSMUSG00000050565.16	Tor1aip2	0.916326	-2.37165	0.854934	-2.77408	0.0055358	0.0428569
ENSMUSG00000027971.16	Ndst4	0.907935	-2.51513	0.907876	-2.77034	0.00559978	0.0432188
ENSMUSG00000032556.10	Bfsp2	0.944827	-2.33005	0.841178	-2.76998	0.00560598	0.0432223
ENSMUSG00000096736.1	Gm17535	2.27599	-3.04998	1.1016	-2.76868	0.00562834	0.0432948
ENSMUSG00000038056.15	Kmt2c	1.30467	-1.89603	0.685172	-2.76723	0.00565351	0.0434109
ENSMUSG00000030595.15	Nfkbib	1.7293	-1.58791	0.574154	-2.76565	0.00568089	0.0435766
ENSMUSG00000053565.10	Eif3k	9.60899	-0.668533	0.241928	-2.76335	0.00572108	0.0438009
ENSMUSG00000029104.15	Htt	1.61053	-1.60608	0.581459	-2.76215	0.00574222	0.0438718
ENSMUSG00000074637.7	Sox2	1.27457	-2.03386	0.736387	-2.76194	0.00574591	0.0438718
ENSMUSG00000047250.13	Ptgs1	0.798383	-2.7567	0.998158	-2.76179	0.00574852	0.0438718
ENSMUSG00000034755.18	Pcdh11x	0.784421	-2.72285	0.986033	-2.76142	0.00575506	0.0438773
ENSMUSG00000028542.17	Slc6a9	1.50017	-1.65737	0.600798	-2.75861	0.0058047	0.0442109
ENSMUSG00000032449.13	Slc25a36	0.844956	-2.43672	0.884369	-2.75532	0.00586356	0.044614
ENSMUSG00000028248.15	Pnisr	3.3664	-1.1488	0.417103	-2.75425	0.00588277	0.044715
ENSMUSG00000001763.14	Tspan33	1.78265	-1.51987	0.552134	-2.75272	0.0059103	0.0448789
ENSMUSG00000023921.8	Mut	1.68053	-1.68728	0.613107	-2.75202	0.00592292	0.0449294
ENSMUSG00000003970.8	Rpl8	27.4471	-0.462818	0.168396	-2.74839	0.0059888	0.0453834
ENSMUSG00000044734.15	Serpinb1a	1.24205	-1.94854	0.70917	-2.74764	0.00600261	0.0454423
ENSMUSG00000020900.15	Myh10	4.16607	-1.05942	0.385988	-2.7447	0.00605658	0.0457759
ENSMUSG00000024404.6	Riok3	1.17147	-2.00456	0.73037	-2.74458	0.00605884	0.0457759
ENSMUSG00000024558.12	Mapk4	1.0219	-2.3223	0.846638	-2.74297	0.00608868	0.0459091
ENSMUSG00000036111.8	Lmo1	0.846229	-2.47782	0.904134	-2.74055	0.00613364	0.04619
ENSMUSG00000036192.15	Rorb	1.19445	-2.05543	0.750073	-2.74031	0.00613821	0.04619
ENSMUSG00000066571.13	4931406P16Rik	1.06236	-2.22551	0.812568	-2.73886	0.00616521	0.0463468
ENSMUSG00000026409.14	Pfkfb2	0.689993	-2.87219	1.049	-2.73803	0.00618085	0.046418
ENSMUSG00000020524.16	Gria1	4.04333	-1.04579	0.38211	-2.73688	0.00620248	0.0464805
ENSMUSG00000035212.14	Leprot	1.59682	-1.62456	0.59364	-2.7366	0.00620769	0.0464805
ENSMUSG00000024271.7	Elp2	4.20398	-0.979632	0.358073	-2.73585	0.00622199	0.0465412
ENSMUSG00000043535.13	Setx	1.29832	-1.88354	0.689984	-2.72984	0.00633652	0.047257
ENSMUSG00000037989.15	Wnk2	0.903879	-2.47772	0.908001	-2.72876	0.00635725	0.0473646
ENSMUSG00000070866.4	Zfp804a	1.2034	-1.95011	0.714928	-2.7277	0.0063778	0.0474707
ENSMUSG00000084319.3	Tpt1-ps3	5.56549	-0.861447	0.316598	-2.72095	0.00650944	0.0482771
ENSMUSG00000020859.16	Spag9	5.74545	-0.922571	0.339077	-2.72083	0.0065118	0.0482771
ENSMUSG00000034135.14	Sik3	2.34608	-1.33985	0.49253	-2.72034	0.00652141	0.0483008
ENSMUSG00000030965.19	Fam175b	1.57415	-1.70287	0.626851	-2.71655	0.00659655	0.0487613
ENSMUSG00000031627.9	Irf2	0.974296	-2.29789	0.846699	-2.71393	0.00664894	0.0491004
ENSMUSG00000021130.7	Galnt16	1.17454	-1.98392	0.731332	-2.71275	0.0066728	0.0491319
ENSMUSG00000037270.17	4932438A13Rik	3.3752	-1.16887	0.43123	-2.71055	0.00671717	0.0493205
ENSMUSG00000028691.12	Prdx1	9.85845	-0.640817	0.23642	-2.71051	0.00671808	0.0493205
ENSMUSG00000027452.11	Acss1	0.672488	-2.94704	1.08771	-2.7094	0.00674044	0.0493701
ENSMUSG00000013878.18	Rnf170	1.88671	-1.51833	0.560948	-2.70672	0.0067952	0.0496445

## Sheet: SNr_Fraction
gene_id	gene_name	baseMean	log2FoldChange	lfcSE	stat	pvalue	padj
ENSMUSG00000031955.10	Bcar1	16343.3	6.67219	0.145977	45.7072	0	0
ENSMUSG00000053279.8	Aldh1a1	20801.9	4.13788	0.0895933	46.1852	0	0
ENSMUSG00000064370.1	mt-Cytb	20051.4	-4.3818	0.129018	-33.9627	7.93504e-253	3.94768e-249
ENSMUSG00000031425.15	Plp1	15853.2	-2.72231	0.0877196	-31.0342	1.86274e-211	6.95034e-208
ENSMUSG00000064337.1	mt-Rnr1	400470	-4.86666	0.158097	-30.7828	4.45517e-208	1.32987e-204
ENSMUSG00000064339.1	mt-Rnr2	549215	-4.6438	0.169017	-27.4754	3.45568e-166	8.596e-163
ENSMUSG00000051111.16	Sv2c	5443.77	3.50001	0.130081	26.9065	1.84576e-159	3.93543e-156
ENSMUSG00000023064.4	Sncg	1717.5	5.0764	0.194662	26.0779	6.48803e-150	1.21042e-146
ENSMUSG00000025094.8	Slc18a2	2959.65	5.14611	0.197828	26.013	3.52637e-149	5.8479e-146
ENSMUSG00000034796.14	Cpne7	955.823	5.28448	0.213916	24.7035	9.81968e-135	1.46559e-131
ENSMUSG00000041215.16	Yeats2	2217.93	5.52666	0.224543	24.613	9.17237e-134	1.24452e-130
ENSMUSG00000024747.3	Aldh1a7	601.427	5.54469	0.225525	24.5857	1.7978e-133	2.23602e-130
ENSMUSG00000071753.13	Cdr1os	3118.1	-3.78836	0.157509	-24.0517	8.01234e-128	9.19878e-125
ENSMUSG00000024897.9	Apba1	4310.23	2.29805	0.0958695	23.9706	5.63303e-127	6.00521e-124
ENSMUSG00000044708.5	Kcnj10	1901.04	-2.77029	0.117069	-23.6637	8.52989e-124	8.48724e-121
ENSMUSG00000064367.1	mt-Nd5	20302.8	-3.81937	0.164364	-23.2373	1.91274e-119	1.78422e-116
ENSMUSG00000021365.15	Nedd9	1930.68	5.07171	0.219346	23.1219	2.78824e-118	2.44791e-115
ENSMUSG00000030110.13	Ret	5111.38	4.923	0.217522	22.6322	2.08752e-113	1.7309e-110
ENSMUSG00000020182.16	Ddc	4455.42	5.06328	0.22581	22.4227	2.36521e-111	1.85794e-108
ENSMUSG00000074657.5	Kif5a	16693.6	-2.00484	0.0906571	-22.1145	2.29317e-108	1.71127e-105
ENSMUSG00000027568.9	Ntsr1	757.506	5.09931	0.232377	21.9441	9.85142e-107	7.00154e-104
ENSMUSG00000032452.12	Clstn2	2001.31	3.5392	0.167563	21.1216	5.0351e-99	3.41586e-96
ENSMUSG00000031491.10	Chrna6	1640.92	5.44813	0.259233	21.0164	4.64636e-98	3.01509e-95
ENSMUSG00000064363.1	mt-Nd4	9983.16	-4.20174	0.202554	-20.7438	1.39546e-95	8.67803e-93
ENSMUSG00000111942.1	Gm5182	2830.31	3.76205	0.183045	20.5526	7.29398e-94	4.35451e-91
ENSMUSG00000050711.7	Scg2	5799.97	2.97244	0.147084	20.2091	8.14614e-91	4.6762e-88
ENSMUSG00000058897.18	Col25a1	1489.91	3.97629	0.197389	20.1444	3.01195e-90	1.66494e-87
ENSMUSG00000031137.17	Fgf13	1500.24	3.71912	0.186889	19.9001	4.06131e-88	2.16482e-85
ENSMUSG00000050965.14	Prkca	2173.21	2.24494	0.115576	19.4238	4.85329e-84	2.49777e-81
ENSMUSG00000064368.1	mt-Nd6	4807.17	-3.65932	0.188963	-19.3653	1.51389e-83	7.53163e-81
ENSMUSG00000026421.14	Csrp1	1992.37	-2.09245	0.108248	-19.3302	2.99461e-83	1.44176e-80
ENSMUSG00000048240.14	Gng7	947.561	-2.78685	0.144196	-19.3268	3.19656e-83	1.49089e-80
ENSMUSG00000020532.18	Acaca	2504.57	3.65708	0.189938	19.254	1.30555e-82	5.90464e-80
ENSMUSG00000027577.14	Chrna4	2355.28	2.83574	0.147305	19.2508	1.39011e-82	6.10218e-80
ENSMUSG00000024659.15	Anxa1	645.294	5.47316	0.284483	19.2389	1.74735e-82	7.45122e-80
ENSMUSG00000028528.17	Dnajc6	2817.65	2.00297	0.104527	19.1622	7.65074e-82	3.17187e-79
ENSMUSG00000058665.8	En1	991.273	4.25467	0.222277	19.1413	1.14381e-81	4.61388e-79
ENSMUSG00000029219.10	Slc10a4	1176.86	4.93923	0.262931	18.7853	9.96793e-79	3.91503e-76
ENSMUSG00000031342.17	Gpm6b	2890.53	-2.5158	0.134568	-18.6954	5.39986e-78	2.06649e-75
ENSMUSG00000024661.7	Fth1	9076.34	-2.36923	0.127562	-18.5732	5.29189e-77	1.97454e-74
ENSMUSG00000034825.14	Nrip3	2773.56	2.20038	0.123355	17.8378	3.59813e-71	1.30981e-68
ENSMUSG00000023927.15	Satb1	1098.76	2.8202	0.161485	17.4641	2.68775e-68	9.55112e-66
ENSMUSG00000058672.7	Tubb2a	2564.87	2.28143	0.133035	17.1491	6.38574e-66	2.19669e-63
ENSMUSG00000092341.3	Malat1	30327.2	-2.52875	0.147464	-17.1483	6.476e-66	2.19669e-63
ENSMUSG00000115783.1	Bc1	8491.52	-3.4665	0.202792	-17.0939	1.64727e-65	5.46344e-63
ENSMUSG00000028937.14	Acot7	3137.02	1.82252	0.107948	16.8832	5.97835e-64	1.93971e-61
ENSMUSG00000053617.12	Sh3pxd2a	2394.89	3.40837	0.204409	16.6742	2.01776e-62	6.40747e-60
ENSMUSG00000004558.15	Ndrg2	3560.11	-1.82618	0.111006	-16.4512	8.22425e-61	2.55723e-58
ENSMUSG00000073680.2	Tmem88b	617.859	-2.69509	0.163871	-16.4464	8.90317e-61	2.71183e-58
ENSMUSG00000000214.11	Th	6313.58	5.82121	0.354123	16.4384	1.01549e-60	3.03123e-58
ENSMUSG00000025089.15	Gfra1	1053.47	2.63649	0.160564	16.4202	1.37179e-60	4.01452e-58
ENSMUSG00000026830.9	Ermn	1306.24	-2.22643	0.135846	-16.3893	2.28066e-60	6.54594e-58
ENSMUSG00000033615.9	Cplx1	12698.9	2.46247	0.151133	16.2933	1.10034e-59	3.09858e-57
ENSMUSG00000035864.14	Syt1	9253.53	2.20239	0.137106	16.0634	4.60737e-58	1.27343e-55
ENSMUSG00000100801.1	Gm15459	2814.71	1.59543	0.0994945	16.0354	7.23385e-58	1.963e-55
ENSMUSG00000033208.7	S100b	864.585	-2.49733	0.156088	-15.9994	1.28938e-57	3.43642e-55
ENSMUSG00000013076.17	Amotl1	1416.72	2.24851	0.141122	15.9331	3.73306e-57	9.77472e-55
ENSMUSG00000041607.17	Mbp	11668.9	-2.44732	0.154194	-15.8717	9.95397e-57	2.56143e-54
ENSMUSG00000027220.2	Syt13	1271.99	1.95678	0.123499	15.8445	1.5338e-56	3.87999e-54
ENSMUSG00000020902.12	Ntn1	905.043	3.34727	0.211425	15.8319	1.87328e-56	4.65979e-54
ENSMUSG00000026826.13	Nr4a2	657.051	4.14147	0.261697	15.8255	2.07702e-56	5.08188e-54
ENSMUSG00000048022.11	Tmem229a	697.586	-2.85397	0.180404	-15.8199	2.2677e-56	5.45895e-54
ENSMUSG00000038976.12	Ppp1r9b	2756.53	-1.57036	0.0995242	-15.7787	4.35889e-56	1.03264e-53
ENSMUSG00000038765.14	Lmx1b	358.17	4.16419	0.264045	15.7707	4.9478e-56	1.15384e-53
ENSMUSG00000035095.11	Fam167a	238.653	4.99466	0.317001	15.756	6.2508e-56	1.43528e-53
ENSMUSG00000056515.9	Rab31	462.26	-2.99715	0.19032	-15.7479	7.09885e-56	1.60531e-53
ENSMUSG00000035451.7	Foxa1	320.774	5.33622	0.340269	15.6823	1.99758e-55	4.44983e-53
ENSMUSG00000031492.13	Chrnb3	740.272	5.20225	0.334498	15.5524	1.53165e-54	3.36175e-52
ENSMUSG00000032517.16	Mobp	4807.68	-2.83918	0.183098	-15.5063	3.14417e-54	6.80098e-52
ENSMUSG00000064373.12	Selenop	1607.83	-2.47565	0.160661	-15.4092	1.42057e-53	3.02886e-51
ENSMUSG00000031772.17	Cntnap4	913.477	3.00168	0.195196	15.3778	2.30789e-53	4.85145e-51
ENSMUSG00000042638.14	Gucy2c	456.304	5.38329	0.352655	15.265	1.30728e-52	2.70989e-50
ENSMUSG00000025889.13	Snca	1294.63	2.609	0.171222	15.2375	1.99288e-52	4.07448e-50
ENSMUSG00000015656.17	Hspa8	7160.03	1.69163	0.111067	15.2307	2.21312e-52	4.46362e-50
ENSMUSG00000021143.10	Pacs2	1477.46	-1.8279	0.12049	-15.1705	5.54364e-52	1.10318e-49
ENSMUSG00000030098.15	Grip2	621.942	2.77325	0.183021	15.1526	7.27882e-52	1.42943e-49
ENSMUSG00000015305.6	Sash1	1071.38	-1.95577	0.130101	-15.0327	4.48508e-51	8.69348e-49
ENSMUSG00000005089.15	Slc1a2	12591.6	-2.4201	0.162646	-14.8796	4.47139e-50	8.50506e-48
ENSMUSG00000025203.6	Scd2	11380.1	-1.3891	0.0933586	-14.8791	4.50184e-50	8.50506e-48
ENSMUSG00000000794.9	Kcnn3	770.34	2.4143	0.162479	14.8592	6.06542e-50	1.13158e-47
ENSMUSG00000047907.11	Tshz2	344.649	-3.8876	0.261688	-14.8559	6.37248e-50	1.17419e-47
ENSMUSG00000037754.13	Ppp1r16b	1500.16	-2.20591	0.149022	-14.8026	1.40928e-49	2.56507e-47
ENSMUSG00000046240.8	Hepacam	827.533	-2.06846	0.140037	-14.7708	2.26017e-49	4.06422e-47
ENSMUSG00000021097.15	Clmn	567.289	-2.70414	0.183743	-14.7169	5.01873e-49	8.91721e-47
ENSMUSG00000024063.13	Lbh	1206.89	2.08434	0.14177	14.7023	6.23484e-49	1.09476e-46
ENSMUSG00000047261.9	Gap43	1805.54	2.29902	0.156421	14.6976	6.6745e-49	1.15834e-46
ENSMUSG00000021750.16	Fam107a	904.459	-2.54864	0.173433	-14.6952	6.91579e-49	1.18642e-46
ENSMUSG00000030428.16	Ttyh1	2072.88	-1.65839	0.114204	-14.5213	8.88187e-48	1.50639e-45
ENSMUSG00000026872.18	Zeb2	1068.4	-1.97618	0.136626	-14.4642	2.04068e-47	3.42215e-45
ENSMUSG00000043388.8	Tmem130	2633.1	2.04714	0.142121	14.4042	4.87017e-47	8.07636e-45
ENSMUSG00000020821.17	Kif1c	885.419	-2.25944	0.157025	-14.3891	6.05888e-47	9.93723e-45
ENSMUSG00000006273.14	Atp6v1b2	3185.67	1.33539	0.0932505	14.3205	1.62979e-46	2.64398e-44
ENSMUSG00000031227.8	Magee1	1681.4	1.88192	0.132022	14.2546	4.1979e-46	6.73695e-44
ENSMUSG00000036777.8	Anln	976.935	-2.05828	0.14484	-14.2107	7.86347e-46	1.24853e-43
ENSMUSG00000024268.16	Celf4	2167.99	1.64043	0.1155	14.2029	8.78901e-46	1.3808e-43
ENSMUSG00000058420.8	Syt17	602.091	2.41063	0.169754	14.2007	9.06516e-46	1.40935e-43
ENSMUSG00000002985.16	Apoe	11929.8	-1.34375	0.09487	-14.1641	1.52767e-45	2.35056e-43
ENSMUSG00000017978.18	Cadps2	1544.77	3.96042	0.280193	14.1346	2.32373e-45	3.53895e-43
ENSMUSG00000041329.13	Atp1b2	3876.31	-2.02533	0.143877	-14.0768	5.27198e-45	7.94791e-43
ENSMUSG00000036699.12	Zcchc12	718.821	2.59591	0.18484	14.0441	8.37271e-45	1.24963e-42
ENSMUSG00000027199.14	Gatm	1119.67	-2.18181	0.15569	-14.0138	1.28361e-44	1.89682e-42
ENSMUSG00000024261.6	Syt4	1345.11	2.03907	0.146128	13.954	2.97333e-44	4.35068e-42
ENSMUSG00000048376.6	F2r	441.922	3.45653	0.249719	13.8417	1.42825e-43	2.06957e-41
ENSMUSG00000061601.15	Pclo	1898.05	-1.60331	0.11621	-13.7966	2.67066e-43	3.83266e-41
ENSMUSG00000061436.15	Hipk2	1861.6	-1.61407	0.117204	-13.7715	3.78395e-43	5.37861e-41
ENSMUSG00000038112.15	AW551984	542.995	4.18289	0.304478	13.7379	6.01888e-43	8.4747e-41
ENSMUSG00000008734.9	Gprc5b	1287.51	-1.88564	0.137576	-13.7062	9.32425e-43	1.3006e-40
ENSMUSG00000095139.2	Pou3f2	842.348	2.10173	0.153354	13.7051	9.46665e-43	1.30824e-40
ENSMUSG00000043301.16	Kcnj6	558.675	3.82291	0.278986	13.7029	9.75558e-43	1.3358e-40
ENSMUSG00000019124.10	Scrn1	2756.95	1.50181	0.110189	13.6294	2.67848e-42	3.63421e-40
ENSMUSG00000027500.10	Stmn2	1767.17	1.97907	0.145311	13.6196	3.063e-42	4.11849e-40
ENSMUSG00000038437.11	Mllt6	602.794	-2.43725	0.178988	-13.6168	3.18191e-42	4.24018e-40
ENSMUSG00000044308.17	Ubr3	2863.32	1.60667	0.118104	13.6039	3.79576e-42	5.01343e-40
ENSMUSG00000002957.11	Ap2a2	1675.02	1.74634	0.128519	13.5882	4.70579e-42	6.16086e-40
ENSMUSG00000087141.1	Plcxd2	2296.15	2.40116	0.177253	13.5465	8.30799e-42	1.07823e-39
ENSMUSG00000049044.16	Rapgef4	1786.39	-2.00579	0.14826	-13.5288	1.0568e-41	1.35972e-39
ENSMUSG00000039943.16	Plcb4	1611.08	2.37598	0.175776	13.5171	1.24046e-41	1.58238e-39
ENSMUSG00000027375.14	Mal	2376.76	-2.66886	0.19755	-13.5098	1.36823e-41	1.73058e-39
ENSMUSG00000028149.12	Rap1gds1	2934.06	1.64016	0.12144	13.5059	1.44273e-41	1.80947e-39
ENSMUSG00000045962.16	Wnk1	3173.19	-1.60727	0.11934	-13.468	2.41412e-41	2.97775e-39
ENSMUSG00000036510.17	Cdh8	1078.43	2.14451	0.159228	13.4682	2.407e-41	2.97775e-39
ENSMUSG00000029223.12	Uchl1	3930.49	2.10086	0.156071	13.4609	2.65744e-41	3.25101e-39
ENSMUSG00000032554.15	Trf	4105.41	-1.72643	0.128483	-13.437	3.66851e-41	4.45143e-39
ENSMUSG00000038028.9	Tigar	541.491	3.01574	0.225523	13.3722	8.7928e-41	1.05833e-38
ENSMUSG00000021609.6	Slc6a3	7283.03	5.53768	0.414807	13.35	1.18408e-40	1.4138e-38
ENSMUSG00000022548.14	Apod	2570.77	-2.04191	0.153504	-13.302	2.25298e-40	2.66871e-38
ENSMUSG00000019923.14	Zwint	6702.89	1.93497	0.145689	13.2815	2.9658e-40	3.47158e-38
ENSMUSG00000048249.14	Crebrf	934.916	-1.74946	0.131725	-13.2812	2.9773e-40	3.47158e-38
ENSMUSG00000029309.7	Sparcl1	17552.5	-1.67308	0.126555	-13.2202	6.70806e-40	7.7426e-38
ENSMUSG00000032303.8	Chrna3	215.564	5.16438	0.39066	13.2196	6.75997e-40	7.7426e-38
ENSMUSG00000048154.17	Kmt2d	1253.04	-2.05771	0.15566	-13.2192	6.79585e-40	7.7426e-38
ENSMUSG00000030772.6	Dkk3	914.683	2.72243	0.206888	13.159	1.51125e-39	1.70874e-37
ENSMUSG00000013523.13	Bcas1	933.919	-2.78329	0.211669	-13.1493	1.71823e-39	1.92816e-37
ENSMUSG00000054459.8	Vsnl1	2846.3	2.30048	0.176134	13.061	5.50217e-39	6.12835e-37
ENSMUSG00000021700.10	Rab3c	6333.12	1.52765	0.11732	13.0212	9.27593e-39	1.02551e-36
ENSMUSG00000018451.7	6330403K07Rik	1129.3	2.01576	0.155107	12.9959	1.29065e-38	1.4164e-36
ENSMUSG00000027495.4	Fam210b	546.999	2.99642	0.2314	12.9491	2.37718e-38	2.58974e-36
ENSMUSG00000036752.4	Tubb4b	2148.41	1.53913	0.119113	12.9215	3.40354e-38	3.65626e-36
ENSMUSG00000090061.9	Nwd2	512.093	3.96556	0.306897	12.9215	3.40516e-38	3.65626e-36
ENSMUSG00000054162.15	Spock3	993.859	-1.70808	0.132393	-12.9016	4.41102e-38	4.70247e-36
ENSMUSG00000020321.16	Mdh1	5277.35	1.41177	0.109761	12.8623	7.33671e-38	7.76599e-36
ENSMUSG00000040856.17	Dlk1	6298.58	5.26399	0.409522	12.854	8.16706e-38	8.58404e-36
ENSMUSG00000028909.17	Ptpru	603.458	2.81584	0.219495	12.8287	1.13205e-37	1.18153e-35
ENSMUSG00000077714.1	Snord17	252.314	5.54179	0.432711	12.8071	1.49565e-37	1.55018e-35
ENSMUSG00000001525.10	Tubb5	2596.38	1.37565	0.107655	12.7784	2.16498e-37	2.22844e-35
ENSMUSG00000072825.11	Cep170b	3156.78	1.4054	0.110796	12.6846	7.19409e-37	7.35424e-35
ENSMUSG00000030695.16	Aldoa	7636.94	1.4784	0.116642	12.6747	8.16348e-37	8.28843e-35
ENSMUSG00000025422.10	Agap2	1904.43	-1.63577	0.12931	-12.65	1.1193e-36	1.12875e-34
ENSMUSG00000020788.15	Atp2a3	299.845	3.66831	0.290124	12.644	1.20819e-36	1.21022e-34
ENSMUSG00000027447.6	Cst3	4017.49	-1.12773	0.0894568	-12.6064	1.94583e-36	1.9361e-34
ENSMUSG00000026797.16	Stxbp1	5969.17	1.4493	0.115041	12.5982	2.16126e-36	2.13621e-34
ENSMUSG00000033419.16	Snap91	2093.01	1.67786	0.133418	12.5759	2.86457e-36	2.81275e-34
ENSMUSG00000063873.10	Slc24a3	931.098	1.73908	0.138325	12.5724	2.99355e-36	2.92018e-34
ENSMUSG00000022661.14	Cd200	698.357	2.58988	0.206077	12.5676	3.18352e-36	3.08532e-34
ENSMUSG00000020176.17	Grb10	1057.21	2.45491	0.195566	12.5528	3.83564e-36	3.69335e-34
ENSMUSG00000034993.7	Vat1	867.774	2.553	0.203777	12.5284	5.22055e-36	4.99467e-34
ENSMUSG00000046447.3	Camk2n1	2433.78	-1.74541	0.139574	-12.5053	6.98703e-36	6.64213e-34
ENSMUSG00000043384.15	Gprasp1	4305.27	1.13194	0.0905842	12.496	7.84789e-36	7.41328e-34
ENSMUSG00000052534.15	Pbx1	2199.08	2.13966	0.171536	12.4735	1.04117e-35	9.77327e-34
ENSMUSG00000062078.15	Qk	4562.69	-2.58141	0.20696	-12.473	1.04792e-35	9.77512e-34
ENSMUSG00000000149.10	Gna12	737.114	-1.99486	0.160127	-12.458	1.26547e-35	1.17312e-33
ENSMUSG00000038305.15	Spats2l	566.347	2.2662	0.181967	12.4539	1.33127e-35	1.22649e-33
ENSMUSG00000032854.12	Ugt8a	585.915	-2.35758	0.189438	-12.4451	1.48639e-35	1.36101e-33
ENSMUSG00000031765.8	Mt1	1038.15	-2.26949	0.182593	-12.4292	1.81364e-35	1.65052e-33
ENSMUSG00000033006.10	Sox10	562.309	-2.23856	0.180255	-12.4188	2.06514e-35	1.86801e-33
ENSMUSG00000020866.17	Cacna1g	595.773	2.86495	0.230789	12.4138	2.20088e-35	1.9788e-33
ENSMUSG00000007021.5	Syngr3	848.268	2.12228	0.171075	12.4056	2.43764e-35	2.17855e-33
ENSMUSG00000022708.16	Zbtb20	1693.56	-1.91383	0.154428	-12.393	2.85125e-35	2.53303e-33
ENSMUSG00000049281.16	Scn3b	750.512	2.23931	0.18081	12.3849	3.15466e-35	2.786e-33
ENSMUSG00000036046.14	5031439G07Rik	1023.48	-2.16293	0.174699	-12.3809	3.31429e-35	2.89707e-33
ENSMUSG00000047786.12	Lix1	443.597	2.17304	0.175517	12.3808	3.31925e-35	2.89707e-33
ENSMUSG00000018593.13	Sparc	4407.1	-1.84296	0.148951	-12.373	3.66121e-35	3.17695e-33
ENSMUSG00000052516.19	Robo2	1535.65	1.88407	0.152639	12.3433	5.29369e-35	4.56695e-33
ENSMUSG00000027288.16	Zfp106	2010.85	-1.59175	0.129236	-12.3166	7.3706e-35	6.3222e-33
ENSMUSG00000033066.16	Gas7	1075.85	-2.40339	0.195358	-12.3025	8.78064e-35	7.48863e-33
ENSMUSG00000031422.16	Morf4l2	1430.74	1.74948	0.142219	12.3013	8.91342e-35	7.55868e-33
ENSMUSG00000038775.14	Vill	164.107	4.91426	0.40051	12.27	1.31253e-34	1.10676e-32
ENSMUSG00000034714.9	Ttyh2	727.411	-2.79383	0.228407	-12.2318	2.10191e-34	1.7575e-32
ENSMUSG00000025229.15	Pitx3	133.646	5.33401	0.436085	12.2316	2.10783e-34	1.7575e-32
ENSMUSG00000026028.12	Trak2	1039.61	-2.09559	0.171629	-12.21	2.74965e-34	2.27992e-32
ENSMUSG00000038495.14	Otud7b	700.492	-1.9836	0.162942	-12.1737	4.29198e-34	3.5391e-32
ENSMUSG00000058975.7	Kcnc1	1147.86	-1.69504	0.139347	-12.1642	4.82076e-34	3.95329e-32
ENSMUSG00000032297.11	Celf6	380.72	3.26923	0.268916	12.1571	5.26028e-34	4.29015e-32
ENSMUSG00000025931.15	Paqr8	1195.93	-1.63703	0.134722	-12.1512	5.65573e-34	4.58759e-32
ENSMUSG00000026833.18	Olfm1	962.059	-1.54028	0.127195	-12.1096	9.39438e-34	7.57898e-32
ENSMUSG00000019873.8	Reep3	358.366	-2.78578	0.230584	-12.0814	1.32459e-33	1.06288e-31
ENSMUSG00000031144.15	Syp	4172.61	1.48181	0.122848	12.0621	1.67401e-33	1.33607e-31
ENSMUSG00000022658.10	Tagln3	1776.19	2.20233	0.183066	12.0302	2.46431e-33	1.95638e-31
ENSMUSG00000040125.4	Gpr26	929.95	1.7595	0.14637	12.0209	2.75958e-33	2.17919e-31
ENSMUSG00000065954.11	Tacc1	1301.08	-1.70732	0.142152	-12.0106	3.12677e-33	2.45616e-31
ENSMUSG00000041852.15	Tcf20	2787.91	-1.23331	0.102916	-11.9837	4.32802e-33	3.38197e-31
ENSMUSG00000051391.9	Ywhag	5993.82	1.32887	0.110917	11.9808	4.48182e-33	3.48391e-31
ENSMUSG00000033585.5	Ndn	1918.68	1.98428	0.165839	11.9651	5.41042e-33	4.18397e-31
ENSMUSG00000010476.14	Ebf3	368.197	3.68999	0.309712	11.9143	9.97591e-33	7.67477e-31
ENSMUSG00000026787.3	Gad2	1536.69	-2.09244	0.175874	-11.8974	1.22126e-32	9.34735e-31
ENSMUSG00000053626.5	Tll1	218.212	3.43752	0.289887	11.8582	1.95227e-32	1.48661e-30
ENSMUSG00000007097.14	Atp1a2	8982.26	-1.37734	0.116317	-11.8413	2.3881e-32	1.80926e-30
ENSMUSG00000064351.1	mt-Co1	28796.7	-3.53901	0.299058	-11.8339	2.60814e-32	1.96599e-30
ENSMUSG00000020917.17	Acly	2139.82	1.54381	0.130498	11.8301	2.72709e-32	2.04532e-30
ENSMUSG00000026737.12	Pip4k2a	700.048	-2.09428	0.177115	-11.8244	2.91909e-32	2.17837e-30
ENSMUSG00000072235.6	Tuba1a	1788.33	1.37672	0.116633	11.8039	3.72719e-32	2.76757e-30
ENSMUSG00000024740.10	Ddb1	2773.75	1.66097	0.141482	11.7398	7.96703e-32	5.88653e-30
ENSMUSG00000031983.7	2310022B05Rik	625.477	-2.00328	0.170884	-11.7231	9.709e-32	7.13827e-30
ENSMUSG00000062380.4	Tubb3	2664.15	1.59051	0.135981	11.6965	1.32802e-31	9.71603e-30
ENSMUSG00000085438.1	Oip5os1	1446.34	-2.25345	0.192867	-11.684	1.53949e-31	1.12083e-29
ENSMUSG00000066357.6	Wdr6	1178.43	2.16876	0.185883	11.6674	1.87144e-31	1.35588e-29
ENSMUSG00000030246.12	Ldhb	3755.7	1.1695	0.100482	11.6389	2.6141e-31	1.8848e-29
ENSMUSG00000037071.3	Scd1	1528.95	-2.29657	0.197653	-11.6192	3.29177e-31	2.36201e-29
ENSMUSG00000063524.13	Eno1	933.243	1.60502	0.138234	11.6109	3.62908e-31	2.59158e-29
ENSMUSG00000025855.13	Prkar1b	2784.55	1.37909	0.119058	11.5833	5.00822e-31	3.55941e-29
ENSMUSG00000020366.18	Mapk9	1742.12	1.49005	0.1287	11.5777	5.34582e-31	3.78135e-29
ENSMUSG00000088609.1	Gm24187	1508.15	-1.59248	0.137943	-11.5445	7.87315e-31	5.54277e-29
ENSMUSG00000037625.7	Cldn11	926.77	-1.97941	0.171812	-11.5208	1.03646e-30	7.2625e-29
ENSMUSG00000045967.11	Gpr158	2073.07	1.52454	0.13261	11.4964	1.37511e-30	9.59043e-29
ENSMUSG00000038718.15	Pbx3	912.851	1.58122	0.137852	11.4704	1.85744e-30	1.28941e-28
ENSMUSG00000021314.13	Amph	1248.37	1.48797	0.129744	11.4685	1.89871e-30	1.31195e-28
ENSMUSG00000033720.12	Sfxn5	931.995	-1.87498	0.163701	-11.4537	2.25366e-30	1.55004e-28
ENSMUSG00000022076.10	Klhl1	525.499	2.4662	0.215563	11.4407	2.61693e-30	1.79164e-28
ENSMUSG00000036502.14	Tmem255a	449.535	2.73019	0.240843	11.336	8.7019e-30	5.9304e-28
ENSMUSG00000075014.1	Gm10800	13581.6	10.1696	0.897144	11.3356	8.74799e-30	5.93472e-28
ENSMUSG00000030307.8	Slc6a11	2427.72	-2.32866	0.20549	-11.3322	9.08538e-30	6.13571e-28
ENSMUSG00000075415.13	Fnbp1	1623.17	-1.4275	0.126018	-11.3278	9.55954e-30	6.42685e-28
ENSMUSG00000026202.13	Tuba4a	2187.51	1.38552	0.122358	11.3234	1.00456e-29	6.72334e-28
ENSMUSG00000020894.16	Vamp2	3730.26	1.46349	0.129922	11.2644	1.96751e-29	1.31094e-27
ENSMUSG00000026163.17	Sphkap	693.407	2.062	0.183746	11.222	3.17864e-29	2.1085e-27
ENSMUSG00000009894.15	Snap47	2031.97	1.37035	0.122147	11.2189	3.29363e-29	2.17511e-27
ENSMUSG00000005716.16	Pvalb	363.169	-2.7844	0.248371	-11.2107	3.61526e-29	2.37699e-27
ENSMUSG00000011877.13	Git1	1506.99	-1.49564	0.133629	-11.1925	4.43644e-29	2.90412e-27
ENSMUSG00000075015.3	Gm10801	1952.34	9.21839	0.823907	11.1886	4.63542e-29	3.02112e-27
ENSMUSG00000029245.16	Epha5	1022.22	2.09628	0.188232	11.1367	8.3186e-29	5.39805e-27
ENSMUSG00000046167.5	Gldn	134.638	4.46495	0.401509	11.1204	9.97871e-29	6.44728e-27
ENSMUSG00000118642.1	CT010467.2	4289.99	5.19772	0.467702	11.1133	1.08062e-28	6.95181e-27
ENSMUSG00000007564.15	Ppp2r1a	2405.62	1.25629	0.113941	11.0258	2.87006e-28	1.83844e-26
ENSMUSG00000023328.14	Ache	956.041	1.98836	0.180661	11.006	3.57436e-28	2.2798e-26
ENSMUSG00000022770.17	Dlg1	743.624	-1.62403	0.147682	-10.9968	3.96112e-28	2.51573e-26
ENSMUSG00000036053.17	Fmnl2	500.292	-1.93539	0.176117	-10.9892	4.30508e-28	2.7226e-26
ENSMUSG00000010803.13	Gabra1	2630.39	-1.61493	0.147025	-10.984	4.56254e-28	2.87324e-26
ENSMUSG00000028546.17	Elavl4	964.863	1.68824	0.154058	10.9585	6.04941e-28	3.79359e-26
ENSMUSG00000055717.13	Slain1	655.161	-1.91903	0.175214	-10.9525	6.46329e-28	4.03618e-26
ENSMUSG00000093798.2	Gm8355	1443.51	1.47868	0.135248	10.9331	8.00633e-28	4.97893e-26
ENSMUSG00000083327.1	Vcp-rs	1652.46	1.50605	0.138069	10.9079	1.05623e-27	6.5412e-26
ENSMUSG00000062760.11	Shisal1	502.178	1.99641	0.183694	10.8681	1.6356e-27	1.00873e-25
ENSMUSG00000008489.18	Elavl2	811.656	2.24949	0.20699	10.8676	1.64434e-27	1.00995e-25
ENSMUSG00000060002.14	Chpt1	383.064	-2.32185	0.214278	-10.8357	2.3314e-27	1.42607e-25
ENSMUSG00000021375.11	Kif13a	446.507	-2.15612	0.199002	-10.8347	2.35862e-27	1.43683e-25
ENSMUSG00000032294.17	Pkm	6929.77	0.954774	0.0881533	10.8308	2.45886e-27	1.49181e-25
ENSMUSG00000022892.11	App	21041.4	1.47112	0.135891	10.8257	2.59958e-27	1.5708e-25
ENSMUSG00000001911.16	Nfix	999.19	-2.072	0.19144	-10.8232	2.67187e-27	1.60797e-25
ENSMUSG00000036427.5	Gpi1	2499.04	1.6128	0.149037	10.8215	2.72326e-27	1.63232e-25
ENSMUSG00000041417.15	Pik3r1	1149.29	-1.55952	0.144706	-10.7771	4.41355e-27	2.63489e-25
ENSMUSG00000040896.16	Kcnd3	1560.56	1.74753	0.162412	10.7598	5.32672e-27	3.16738e-25
ENSMUSG00000048537.16	Phldb1	1108.56	-1.69031	0.157878	-10.7065	9.49115e-27	5.62125e-25
ENSMUSG00000006782.16	Cnp	3392.8	-1.11586	0.104494	-10.6787	1.28061e-26	7.5546e-25
ENSMUSG00000031391.18	L1cam	1502.06	1.79036	0.167757	10.6723	1.37132e-26	8.05786e-25
ENSMUSG00000064293.14	Cntn4	428.902	2.31213	0.217165	10.6469	1.8033e-26	1.05546e-24
ENSMUSG00000045763.8	Basp1	1882.38	1.72629	0.162306	10.636	2.02724e-26	1.18189e-24
ENSMUSG00000028565.18	Nfia	521.311	-2.27435	0.214337	-10.6111	2.64608e-26	1.53668e-24
ENSMUSG00000018326.9	Ywhab	2866.01	1.26163	0.118967	10.6048	2.8293e-26	1.63672e-24
ENSMUSG00000071176.10	Arhgef10	906.093	-1.42639	0.134544	-10.6017	2.92562e-26	1.6859e-24
ENSMUSG00000055421.8	Pcdh9	804.715	-1.7239	0.162665	-10.5979	3.04825e-26	1.74981e-24
ENSMUSG00000064341.1	mt-Nd1	9033.04	-3.71828	0.351303	-10.5842	3.52634e-26	2.0165e-24
ENSMUSG00000031840.12	Rab3a	3284.65	1.10187	0.104248	10.5697	4.11622e-26	2.34483e-24
ENSMUSG00000040351.11	Ankib1	859.46	-1.51013	0.142883	-10.569	4.15046e-26	2.35535e-24
ENSMUSG00000049148.8	Plcxd3	198.05	2.77381	0.263353	10.5327	6.10674e-26	3.45239e-24
ENSMUSG00000033763.14	Mtss2	1879.67	-1.12572	0.107228	-10.4984	8.78555e-26	4.94809e-24
ENSMUSG00000029772.17	Ahcyl2	1372.93	-1.1809	0.112584	-10.4891	9.69751e-26	5.44118e-24
ENSMUSG00000039621.13	Prex1	740.632	-2.379	0.226948	-10.4826	1.03868e-25	5.8061e-24
ENSMUSG00000025867.8	Cplx2	5094.1	0.976552	0.0932982	10.467	1.22469e-25	6.82032e-24
ENSMUSG00000058153.15	Sez6l	1337.05	2.11089	0.201819	10.4593	1.3282e-25	7.36927e-24
ENSMUSG00000017291.13	Taok1	1831.41	-1.09724	0.105101	-10.4398	1.6316e-25	9.01912e-24
ENSMUSG00000038257.10	Glra3	263.027	2.94088	0.281811	10.4357	1.70442e-25	9.38687e-24
ENSMUSG00000039904.9	Gpr37	1100.22	-2.00466	0.192228	-10.4286	1.83658e-25	1.00776e-23
ENSMUSG00000042066.16	Tmcc2	1033.17	-1.56304	0.149905	-10.4269	1.86952e-25	1.02207e-23
ENSMUSG00000045034.12	Ankrd34b	1168.97	1.50142	0.144067	10.4217	1.97413e-25	1.07533e-23
ENSMUSG00000033579.16	Fa2h	360.563	-2.86128	0.274641	-10.4182	2.0469e-25	1.11091e-23
ENSMUSG00000046160.6	Olig1	716.748	-2.05094	0.19701	-10.4104	2.22336e-25	1.20231e-23
ENSMUSG00000025428.15	Atp5a1	6481.08	1.10887	0.106583	10.4039	2.38075e-25	1.28277e-23
ENSMUSG00000026825.17	Dnm1	7342.17	1.07951	0.103785	10.4014	2.44191e-25	1.31099e-23
ENSMUSG00000034243.17	Golgb1	1335.05	-1.7105	0.164951	-10.3698	3.404e-25	1.82096e-23
ENSMUSG00000039607.17	Rbms3	645.326	2.01956	0.194771	10.3689	3.43469e-25	1.83081e-23
ENSMUSG00000001472.17	Tcf25	3613.07	0.997338	0.0964937	10.3358	4.85469e-25	2.57852e-23
ENSMUSG00000036634.15	Mag	1760.92	-1.56192	0.151207	-10.3297	5.173e-25	2.73784e-23
ENSMUSG00000035901.14	Dennd5a	1683.53	-1.89323	0.184014	-10.2885	7.93678e-25	4.18574e-23
ENSMUSG00000025579.14	Gaa	3547.39	1.50909	0.146702	10.2868	8.08493e-25	4.24886e-23
ENSMUSG00000021610.8	Clptm1l	733.669	1.68793	0.165136	10.2214	1.58977e-24	8.3254e-23
ENSMUSG00000019856.14	Fam184a	760.802	1.4046	0.137579	10.2094	1.7996e-24	9.39125e-23
ENSMUSG00000037242.8	Clic4	931.754	-1.79783	0.176413	-10.1911	2.17391e-24	1.13051e-22
ENSMUSG00000041096.13	Tspyl2	1019.76	1.46121	0.143477	10.1842	2.33169e-24	1.20835e-22
ENSMUSG00000060657.8	Marf1	1434.09	-1.37207	0.134777	-10.1803	2.4282e-24	1.25401e-22
ENSMUSG00000031007.2	Atp6ap2	1110.94	1.41021	0.139009	10.1448	3.49572e-24	1.79909e-22
ENSMUSG00000038486.9	Sv2a	3884.04	1.07197	0.106003	10.1127	4.8548e-24	2.48996e-22
ENSMUSG00000043673.11	Kcns3	242.674	3.2895	0.325371	10.11	4.98996e-24	2.55052e-22
ENSMUSG00000024073.16	Birc6	2233.57	1.11673	0.110704	10.0875	6.27185e-24	3.19479e-22
ENSMUSG00000021587.5	Pcsk1	344.321	3.05987	0.303398	10.0853	6.4145e-24	3.25634e-22
ENSMUSG00000007892.8	Rplp1	990.72	-1.27516	0.126897	-10.0488	9.29709e-24	4.7037e-22
ENSMUSG00000059857.15	Ntng1	223	2.58134	0.256941	10.0464	9.52746e-24	4.80397e-22
ENSMUSG00000055254.15	Ntrk2	3392.16	-1.03747	0.103353	-10.0381	1.03605e-23	5.20642e-22
ENSMUSG00000021244.15	Ylpm1	1935.27	1.07807	0.10761	10.0184	1.26579e-23	6.33956e-22
ENSMUSG00000031605.8	Klhl2	758.87	-2.1595	0.215687	-10.0122	1.34756e-23	6.72655e-22
ENSMUSG00000049001.5	Ndnf	1701.35	4.45477	0.445641	9.99633	1.58149e-23	7.86791e-22
ENSMUSG00000002602.16	Axl	293.193	-2.73919	0.274116	-9.99281	1.63868e-23	8.12535e-22
ENSMUSG00000056222.15	Spock1	764.009	-1.66645	0.166907	-9.9843	1.78565e-23	8.82479e-22
ENSMUSG00000017009.3	Sdc4	812.039	-2.34816	0.235727	-9.96136	2.24954e-23	1.10806e-21
ENSMUSG00000041235.12	Chd7	277.152	-2.64726	0.265969	-9.95329	2.4398e-23	1.19783e-21
ENSMUSG00000022629.17	Kif21a	3860.17	1.22293	0.12352	9.90064	4.13611e-23	2.02398e-21
ENSMUSG00000032009.8	Sesn3	1114.55	-1.45538	0.147118	-9.89259	4.48286e-23	2.18649e-21
ENSMUSG00000074505.6	Fat3	2091.26	-1.36581	0.138455	-9.8647	5.92103e-23	2.87855e-21
ENSMUSG00000003934.5	Efnb3	599.541	-2.15076	0.218066	-9.86291	6.02794e-23	2.92101e-21
ENSMUSG00000039478.15	Micu3	707.277	1.49686	0.152019	9.84652	7.09602e-23	3.42745e-21
ENSMUSG00000026424.8	Gpr37l1	607.016	-1.86238	0.189257	-9.84052	7.53237e-23	3.62647e-21
ENSMUSG00000036098.15	Myrf	1152.81	-2.00903	0.204429	-9.82752	8.57075e-23	4.11313e-21
ENSMUSG00000032503.18	Arpp21	1458.05	-2.08685	0.212864	-9.8037	1.08534e-22	5.19188e-21
ENSMUSG00000020089.8	Ppa1	823.419	1.4524	0.148172	9.80208	1.10292e-22	5.25912e-21
ENSMUSG00000026103.14	Gls	1227.01	1.35947	0.138727	9.79957	1.13071e-22	5.37448e-21
ENSMUSG00000102869.2	2900097C17Rik	3578.42	-1.12974	0.115475	-9.78339	1.32687e-22	6.28684e-21
ENSMUSG00000094483.2	Purb	1929.25	-1.44411	0.147722	-9.7759	1.42885e-22	6.74861e-21
ENSMUSG00000068739.13	Sars	1302.29	1.22636	0.12597	9.73532	2.13137e-22	1.00349e-20
ENSMUSG00000039114.16	Nrn1	155.292	3.08445	0.317158	9.72528	2.35262e-22	1.10418e-20
ENSMUSG00000037217.15	Syn1	2463.34	1.26426	0.13051	9.68707	3.42194e-22	1.60102e-20
ENSMUSG00000074607.11	Tox2	622.228	1.96095	0.202594	9.67918	3.69678e-22	1.7242e-20
ENSMUSG00000027351.14	Spred1	1025.68	-1.84278	0.190897	-9.65325	4.76203e-22	2.21412e-20
ENSMUSG00000035594.10	Chrna5	105.067	6.14152	0.636307	9.65182	4.8292e-22	2.23838e-20
ENSMUSG00000046432.12	Bex3	1429.5	1.63877	0.169965	9.64182	5.32346e-22	2.45984e-20
ENSMUSG00000045573.9	Penk	1853.39	-1.74364	0.18092	-9.63763	5.54547e-22	2.55451e-20
ENSMUSG00000037259.15	Dzank1	2503.71	1.02845	0.106796	9.62998	5.97432e-22	2.73518e-20
ENSMUSG00000031253.15	Srpx2	165.758	3.93324	0.408433	9.63008	5.96811e-22	2.73518e-20
ENSMUSG00000029757.16	Dync1i1	1018.81	1.28077	0.13309	9.62329	6.37561e-22	2.90997e-20
ENSMUSG00000060961.16	Slc4a4	3042.62	-1.55552	0.162003	-9.60179	7.85667e-22	3.57502e-20
ENSMUSG00000032259.8	Drd2	954.123	1.76105	0.183497	9.59716	8.21808e-22	3.72811e-20
ENSMUSG00000057455.12	Rit2	928.556	1.69723	0.176898	9.59442	8.43941e-22	3.81691e-20
ENSMUSG00000035274.13	Tpbg	166.429	2.98569	0.311732	9.57777	9.91627e-22	4.47131e-20
ENSMUSG00000027562.12	Car2	1484.98	-1.52583	0.159335	-9.57622	1.00658e-21	4.52508e-20
ENSMUSG00000031841.19	Cdh13	856.227	2.10112	0.219438	9.575	1.01855e-21	4.56511e-20
ENSMUSG00000030465.19	Psd3	2988.02	0.987708	0.103174	9.57322	1.03624e-21	4.63051e-20
ENSMUSG00000024597.11	Slc12a2	1307.1	-2.07059	0.216369	-9.56973	1.07186e-21	4.77539e-20
ENSMUSG00000024044.19	Epb41l3	1787.14	-1.16921	0.122261	-9.56321	1.14164e-21	5.07111e-20
ENSMUSG00000038429.10	Usp5	1451.02	1.427	0.149262	9.56038	1.17326e-21	5.1961e-20
ENSMUSG00000063354.7	Slc39a4	92.0205	4.91004	0.514338	9.54635	1.34352e-21	5.93255e-20
ENSMUSG00000020684.14	Rasl10b	661.89	-1.57906	0.165471	-9.5428	1.39031e-21	6.12104e-20
ENSMUSG00000019699.16	Akt3	1405.64	-1.26816	0.132967	-9.53738	1.4648e-21	6.43005e-20
ENSMUSG00000046480.6	Scn4b	1417.97	-2.15316	0.225918	-9.53071	1.56215e-21	6.83725e-20
ENSMUSG00000066306.13	Numa1	916.928	-1.99982	0.209981	-9.52382	1.66926e-21	7.28471e-20
ENSMUSG00000053646.13	Plxnb1	675.387	-1.53388	0.161101	-9.52119	1.71215e-21	7.4501e-20
ENSMUSG00000060012.9	Kif13b	638.618	-1.78598	0.187696	-9.5153	1.81185e-21	7.861e-20
ENSMUSG00000024425.4	Ndfip1	2547.5	1.32678	0.139483	9.51215	1.86768e-21	8.07975e-20
ENSMUSG00000003949.16	Hlf	414.274	-1.71931	0.18124	-9.48637	2.39209e-21	1.03185e-19
ENSMUSG00000040035.14	Disp2	3797.59	1.30603	0.137711	9.48385	2.45061e-21	1.05405e-19
ENSMUSG00000031996.17	Aplp2	6392.43	0.990572	0.104462	9.48261	2.48007e-21	1.06365e-19
ENSMUSG00000028452.7	Vcp	444.394	1.60155	0.16903	9.47496	2.66868e-21	1.14126e-19
ENSMUSG00000060450.14	Rnf14	2159.84	1.12735	0.119124	9.46366	2.97338e-21	1.26793e-19
ENSMUSG00000030701.17	Plekhb1	1827.81	-1.94652	0.205836	-9.45665	3.17953e-21	1.35198e-19
ENSMUSG00000034377.10	Tulp4	2107.76	-1.40493	0.148705	-9.44774	3.46238e-21	1.46807e-19
ENSMUSG00000021273.11	Fdft1	584.112	2.00762	0.212856	9.43185	4.02926e-21	1.70359e-19
ENSMUSG00000025738.8	Fbxl16	2712.3	-1.19668	0.126922	-9.42845	4.16201e-21	1.75475e-19
ENSMUSG00000022203.7	Efs	188.291	2.61437	0.277329	9.42696	4.22156e-21	1.77484e-19
ENSMUSG00000093930.2	Hmgcs1	1015.69	1.40161	0.148784	9.42042	4.49275e-21	1.88355e-19
ENSMUSG00000008153.12	Clstn3	3092.8	1.33765	0.14222	9.40546	5.18039e-21	2.16575e-19
ENSMUSG00000042750.7	Bex2	1721.7	1.72095	0.183112	9.39835	5.54275e-21	2.31077e-19
ENSMUSG00000063317.7	Usp31	943.011	-1.31747	0.140503	-9.37686	6.7965e-21	2.82556e-19
ENSMUSG00000030226.12	Lmo3	667.562	1.50699	0.160785	9.37271	7.06963e-21	2.93095e-19
ENSMUSG00000034158.9	Lrrc58	974.496	-1.40336	0.149797	-9.36838	7.36534e-21	3.04509e-19
ENSMUSG00000031997.9	Trpc6	193.162	3.17414	0.338889	9.36633	7.50954e-21	3.09613e-19
ENSMUSG00000034210.14	Efcab14	773.287	-1.57358	0.168043	-9.36416	7.66605e-21	3.15195e-19
ENSMUSG00000038473.14	Nos1ap	650.562	2.25193	0.240711	9.35532	8.3348e-21	3.4175e-19
ENSMUSG00000052951.5	C130021I20Rik	278.465	4.26693	0.456326	9.35064	8.71211e-21	3.56242e-19
ENSMUSG00000053024.14	Cntn2	1844.72	-1.14189	0.122136	-9.34932	8.82122e-21	3.59718e-19
ENSMUSG00000028412.17	Slc44a1	938.175	-2.13354	0.228393	-9.34151	9.49656e-21	3.86202e-19
ENSMUSG00000046844.6	Vat1l	952.195	1.41458	0.151445	9.34059	9.57973e-21	3.88526e-19
ENSMUSG00000013089.15	Etv5	544.216	1.62612	0.174184	9.33565	1.00377e-20	4.05996e-19
ENSMUSG00000022425.16	Enpp2	2149.82	-1.01873	0.109321	-9.31868	1.17798e-20	4.75172e-19
ENSMUSG00000011884.13	Gltp	209.763	-2.69035	0.288852	-9.31394	1.23174e-20	4.9552e-19
ENSMUSG00000031355.16	Arhgap6	225.059	2.63392	0.282856	9.31186	1.25608e-20	5.03952e-19
ENSMUSG00000002265.17	Peg3	5064.11	0.984111	0.105897	9.29308	1.49891e-20	5.99765e-19
ENSMUSG00000038738.15	Shank1	1689.07	-1.63032	0.175878	-9.2696	1.86843e-20	7.45622e-19
ENSMUSG00000066392.12	Nrxn3	2580.12	1.20456	0.130336	9.24194	2.4206e-20	9.63398e-19
ENSMUSG00000032649.14	Colgalt2	188.831	3.32438	0.35981	9.23928	2.48169e-20	9.85087e-19
ENSMUSG00000024423.6	Impact	2430.25	1.22183	0.132513	9.22046	2.95837e-20	1.17119e-18
ENSMUSG00000006740.14	Kif5b	2721.88	-0.961821	0.104388	-9.2139	3.14482e-20	1.24171e-18
ENSMUSG00000063659.11	Zbtb18	313.224	-2.1491	0.233367	-9.20911	3.28843e-20	1.29498e-18
ENSMUSG00000104103.1	Gm9517	381.145	-2.38032	0.258869	-9.19506	3.74769e-20	1.47196e-18
ENSMUSG00000059288.14	Cdyl	277.894	-2.43907	0.265443	-9.1887	3.97621e-20	1.55761e-18
ENSMUSG00000023944.14	Hsp90ab1	15261.9	0.967814	0.105477	9.1756	4.49072e-20	1.75456e-18
ENSMUSG00000006205.13	Htra1	859.273	-1.34004	0.146193	-9.16621	4.89941e-20	1.90924e-18
ENSMUSG00000029168.14	Dpysl5	381.449	1.88606	0.206321	9.14138	6.16614e-20	2.38742e-18
ENSMUSG00000004961.7	Syt5	436.962	1.67905	0.183678	9.14123	6.17451e-20	2.38742e-18
ENSMUSG00000036192.15	Rorb	235.15	-2.65124	0.290026	-9.1414	6.16485e-20	2.38742e-18
ENSMUSG00000062070.12	Pgk1	316.51	1.9991	0.218739	9.13918	6.29287e-20	2.4269e-18
ENSMUSG00000023991.16	Foxp4	475.439	1.86652	0.20425	9.1384	6.33816e-20	2.43807e-18
ENSMUSG00000048978.14	Nrsn1	894.54	-1.62014	0.17737	-9.13427	6.58479e-20	2.52643e-18
ENSMUSG00000044285.8	Ubb-ps	388.44	1.79897	0.196969	9.13325	6.64755e-20	2.54397e-18
ENSMUSG00000030201.15	Lrp6	560.048	-1.58436	0.173493	-9.13215	6.71517e-20	2.56327e-18
ENSMUSG00000047126.17	Cltc	6805.89	0.937994	0.10278	9.12625	7.09162e-20	2.70006e-18
ENSMUSG00000018395.19	Kif3a	1583.98	1.41465	0.15543	9.10153	8.9067e-20	3.38251e-18
ENSMUSG00000051483.9	Cbr1	417.739	1.8371	0.202277	9.08207	1.06529e-19	4.03538e-18
ENSMUSG00000021708.17	Rasgrf2	822.878	1.60181	0.176583	9.07115	1.17765e-19	4.44971e-18
ENSMUSG00000064345.1	mt-Nd2	6686.83	-3.72317	0.410686	-9.06573	1.23771e-19	4.66486e-18
ENSMUSG00000041058.15	Wwp1	383.113	-1.83734	0.202683	-9.06511	1.24474e-19	4.67955e-18
ENSMUSG00000032549.7	Rab6b	4849.35	1.02747	0.113373	9.06277	1.27175e-19	4.76906e-18
ENSMUSG00000053025.13	Sv2b	900.569	1.4973	0.165717	9.0353	1.6356e-19	6.11811e-18
ENSMUSG00000076258.1	Gm23935	46633	-0.885264	0.0979987	-9.03342	1.66388e-19	6.20836e-18
ENSMUSG00000024127.15	Prepl	2672.96	1.05699	0.117102	9.02623	1.77693e-19	6.61365e-18
ENSMUSG00000068696.6	Gpr88	905.926	-2.3908	0.264915	-9.0248	1.80025e-19	6.68376e-18
ENSMUSG00000035236.17	Scai	389.155	1.8299	0.202992	9.01461	1.97565e-19	7.31677e-18
ENSMUSG00000022623.17	Shank3	541.566	-1.86728	0.207746	-8.98828	2.51126e-19	9.27736e-18
ENSMUSG00000035877.17	Zhx3	672.835	-1.37928	0.153678	-8.97515	2.82954e-19	1.04274e-17
ENSMUSG00000027525.18	Phactr3	577.523	-1.72473	0.192268	-8.97048	2.95229e-19	1.08529e-17
ENSMUSG00000020230.15	Prmt2	422.357	1.81484	0.202464	8.96375	3.13813e-19	1.15077e-17
ENSMUSG00000031960.14	Aars	1446.95	1.18166	0.131906	8.95838	3.29476e-19	1.20525e-17
ENSMUSG00000015829.13	Tnr	947.964	-1.23118	0.137619	-8.94629	3.67628e-19	1.34153e-17
ENSMUSG00000061576.15	Dpp6	2510.29	1.15559	0.129229	8.9422	3.815e-19	1.38875e-17
ENSMUSG00000040640.11	Erc2	1458.76	1.78643	0.199842	8.93922	3.91911e-19	1.42318e-17
ENSMUSG00000044288.6	Cnr1	437.443	-1.80606	0.202275	-8.92872	4.30969e-19	1.56122e-17
ENSMUSG00000039354.16	Smarcal1	659.272	1.46786	0.16445	8.92586	4.42251e-19	1.59135e-17
ENSMUSG00000027544.16	Nfatc2	493.808	2.0566	0.230398	8.92631	4.40465e-19	1.59135e-17
ENSMUSG00000028337.14	Coro2a	328.325	1.99337	0.223326	8.9258	4.42486e-19	1.59135e-17
ENSMUSG00000046182.8	Gsg1l	682.976	1.80898	0.202711	8.92396	4.49913e-19	1.61417e-17
ENSMUSG00000037012.18	Hk1	2466.17	1.09272	0.122476	8.92195	4.58167e-19	1.63984e-17
ENSMUSG00000040479.12	Dgkz	1065.15	1.38057	0.154817	8.91747	4.7707e-19	1.70341e-17
ENSMUSG00000035681.7	Kcnc2	521.658	-1.7984	0.201935	-8.90587	5.29684e-19	1.88676e-17
ENSMUSG00000024640.9	Psat1	640.134	-1.39199	0.156441	-8.89786	5.69315e-19	2.0231e-17
ENSMUSG00000026585.13	Kifap3	1865.04	1.14912	0.129352	8.88369	6.46781e-19	2.29292e-17
ENSMUSG00000001313.12	Rnd2	395.132	-1.66997	0.188035	-8.88118	6.61532e-19	2.33966e-17
ENSMUSG00000044117.12	Bmerb1	1157.68	1.32155	0.14883	8.87961	6.70933e-19	2.3673e-17
ENSMUSG00000007653.12	Gabrb2	981.514	-1.6629	0.187404	-8.87333	7.09912e-19	2.49892e-17
ENSMUSG00000030337.16	Vamp1	983.468	-1.40274	0.158134	-8.87062	7.27418e-19	2.55452e-17
ENSMUSG00000036800.8	Fam135b	622.071	1.52569	0.172032	8.86867	7.40244e-19	2.59346e-17
ENSMUSG00000038805.10	Six3	231.236	-2.64228	0.298085	-8.86418	7.70676e-19	2.69375e-17
ENSMUSG00000040265.16	Dnm3	2937.24	0.868956	0.098284	8.84128	9.46256e-19	3.29974e-17
ENSMUSG00000020611.14	Gna13	563.876	-1.73314	0.197048	-8.79551	1.42398e-18	4.95406e-17
ENSMUSG00000063297.7	Luzp2	1037.13	-1.26985	0.144387	-8.79474	1.43385e-18	4.9768e-17
ENSMUSG00000038668.14	Lpar1	333.462	-2.41849	0.275158	-8.78945	1.50295e-18	5.20452e-17
ENSMUSG00000005360.14	Slc1a3	1490.97	-1.73561	0.198003	-8.76554	1.85882e-18	6.42197e-17
ENSMUSG00000040097.16	Flywch1	2479.32	0.954969	0.109003	8.76091	1.93681e-18	6.67596e-17
ENSMUSG00000059495.14	Arhgef12	1800.15	-1.15443	0.131786	-8.75987	1.95482e-18	6.72251e-17
ENSMUSG00000037111.9	Setd7	1935.26	0.88994	0.101861	8.73682	2.39756e-18	8.20726e-17
ENSMUSG00000020859.16	Spag9	2654.94	-0.928018	0.106218	-8.7369	2.39585e-18	8.20726e-17
ENSMUSG00000032562.13	Gnai2	1036.19	-1.19629	0.137301	-8.71291	2.96175e-18	1.01154e-16
ENSMUSG00000020422.14	Tns3	852.904	-1.70261	0.195829	-8.69439	3.48686e-18	1.18816e-16
ENSMUSG00000019302.16	Atp6v0a1	2719.39	0.990282	0.113912	8.69343	3.5167e-18	1.19288e-16
ENSMUSG00000046314.16	Stxbp6	238.817	-2.05361	0.236222	-8.69359	3.51173e-18	1.19288e-16
ENSMUSG00000003974.6	Grm3	527.136	-1.49699	0.172285	-8.68904	3.65528e-18	1.23708e-16
ENSMUSG00000046574.8	Prr12	1222.44	1.46454	0.168666	8.68305	3.85311e-18	1.30108e-16
ENSMUSG00000027581.12	Stmn3	2655.1	1.31664	0.151659	8.68158	3.90309e-18	1.31498e-16
ENSMUSG00000032564.16	Cpne4	261.024	2.48806	0.286656	8.67963	3.9707e-18	1.33474e-16
ENSMUSG00000015837.15	Sqstm1	2862.76	1.09679	0.126535	8.66785	4.40352e-18	1.47691e-16
ENSMUSG00000024176.10	Sox8	535.887	-1.86553	0.215288	-8.66526	4.50482e-18	1.5075e-16
ENSMUSG00000029167.13	Ppargc1a	514.452	-1.49241	0.17224	-8.66472	4.52639e-18	1.51133e-16
ENSMUSG00000096914.3	Galntl6	214.609	2.37702	0.274622	8.65562	4.9023e-18	1.63319e-16
ENSMUSG00000015932.8	Dstn	1241.36	1.21019	0.140036	8.64198	5.52457e-18	1.8364e-16
ENSMUSG00000029778.12	Adcyap1r1	806.206	-1.52832	0.1773	-8.61996	6.69789e-18	2.21654e-16
ENSMUSG00000037580.10	Gch1	170.183	5.02631	0.583086	8.62019	6.68452e-18	2.21654e-16
ENSMUSG00000029838.11	Ptn	898.908	-1.5502	0.179994	-8.61252	7.14723e-18	2.36001e-16
ENSMUSG00000072966.11	Gprasp2	943.168	1.2118	0.141116	8.58721	8.91051e-18	2.93575e-16
ENSMUSG00000020864.13	Ankrd40	628.088	-1.39798	0.16293	-8.58029	9.46323e-18	3.11099e-16
ENSMUSG00000041380.13	Htr2c	196.439	-2.44933	0.285761	-8.57128	1.02339e-17	3.35695e-16
ENSMUSG00000034187.18	Nsf	5424.55	1.02801	0.120095	8.55995	1.12918e-17	3.69582e-16
ENSMUSG00000019505.7	Ubb	1973.77	1.28144	0.150092	8.53771	1.36904e-17	4.4711e-16
ENSMUSG00000084319.3	Tpt1-ps3	1766.12	-1.116	0.130755	-8.535	1.40157e-17	4.56734e-16
ENSMUSG00000030317.8	Timp4	233.386	-2.05663	0.241448	-8.5179	1.62466e-17	5.28279e-16
ENSMUSG00000050953.10	Gja1	1754.94	-1.26639	0.14869	-8.51697	1.63776e-17	5.30554e-16
ENSMUSG00000052459.13	Atp6v1a	2256.31	1.02449	0.120289	8.5169	1.63876e-17	5.30554e-16
ENSMUSG00000013921.15	Clip3	4269.98	1.21865	0.143107	8.51567	1.65631e-17	5.35073e-16
ENSMUSG00000033960.6	Jcad	638.43	-2.0265	0.237985	-8.51524	1.66246e-17	5.359e-16
ENSMUSG00000013160.7	Atp6v0d1	946.375	1.0704	0.125715	8.51449	1.67318e-17	5.38195e-16
ENSMUSG00000022307.16	Oxr1	1047.79	-1.28483	0.151211	-8.49695	1.94642e-17	6.24739e-16
ENSMUSG00000061718.12	Ppp1r1b	1396.2	-1.66794	0.19669	-8.48004	2.25123e-17	7.21022e-16
ENSMUSG00000021972.14	Hmbox1	1414.1	1.26432	0.149171	8.47565	2.33764e-17	7.47093e-16
ENSMUSG00000016150.15	Tenm1	625.272	1.27914	0.151014	8.47033	2.44707e-17	7.80396e-16
ENSMUSG00000032740.17	Ccdc88a	759.828	-1.20165	0.141907	-8.46792	2.49819e-17	7.94999e-16
ENSMUSG00000040407.18	Akap9	1710.24	-1.21712	0.144087	-8.44708	2.98686e-17	9.48487e-16
ENSMUSG00000051136.1	Ghsr	68.1662	5.45171	0.645687	8.44327	3.08583e-17	9.77835e-16
ENSMUSG00000019943.10	Atp2b1	2150.63	-1.33775	0.15846	-8.44225	3.11297e-17	9.84344e-16
ENSMUSG00000025025.14	Mxi1	360.617	-1.63969	0.194366	-8.43606	3.28205e-17	1.03562e-15
ENSMUSG00000045092.8	S1pr1	495.595	-2.2539	0.267242	-8.43391	3.34291e-17	1.05259e-15
ENSMUSG00000041112.17	Elmo1	720.422	-1.41908	0.168503	-8.4217	3.71048e-17	1.16587e-15
ENSMUSG00000031833.10	Mast3	728.697	-1.32453	0.157343	-8.41816	3.82458e-17	1.1992e-15
ENSMUSG00000021087.18	Rtn1	3742.04	1.22909	0.146088	8.41332	3.98559e-17	1.24706e-15
ENSMUSG00000021466.12	Ptch1	694.527	-1.82634	0.217085	-8.41305	3.9949e-17	1.24736e-15
ENSMUSG00000026932.14	Nacc2	1241.18	-1.24402	0.148023	-8.40427	4.30517e-17	1.34143e-15
ENSMUSG00000025582.4	Nptx1	379.902	1.58557	0.18874	8.40082	4.43384e-17	1.37865e-15
ENSMUSG00000027254.13	Map1a	14198.4	-0.804832	0.0958613	-8.3958	4.62748e-17	1.43587e-15
ENSMUSG00000026436.15	Elk4	204.732	-2.58489	0.308153	-8.38836	4.92974e-17	1.52648e-15
ENSMUSG00000034648.9	Lrrn1	515.043	-1.87519	0.223632	-8.38517	5.06544e-17	1.56202e-15
ENSMUSG00000021703.9	Serinc5	367.545	-1.86328	0.222205	-8.38539	5.05584e-17	1.56202e-15
ENSMUSG00000022212.15	Cpne6	434.97	2.14993	0.256808	8.37174	5.67748e-17	1.74714e-15
ENSMUSG00000020331.9	Hcn2	1775.82	-1.2522	0.149763	-8.3612	6.20835e-17	1.90658e-15
ENSMUSG00000027858.13	Tspan2	989.072	-1.7355	0.207784	-8.3524	6.68903e-17	2.04998e-15
ENSMUSG00000031673.6	Cdh11	913.399	1.69139	0.202777	8.34111	7.3594e-17	2.2508e-15
ENSMUSG00000040524.9	Zfp609	635.206	-1.65015	0.198184	-8.32634	8.33836e-17	2.5398e-15
ENSMUSG00000038524.13	Fchsd1	123.268	2.8395	0.341022	8.32645	8.33062e-17	2.5398e-15
ENSMUSG00000030849.18	Fgfr2	611.542	-2.07838	0.249725	-8.32267	8.60017e-17	2.61421e-15
ENSMUSG00000058318.15	Phf21a	401.66	-1.55055	0.186324	-8.3218	8.66378e-17	2.62819e-15
ENSMUSG00000095280.1	Gm21738	831.806	11.3298	1.36276	8.31384	9.26519e-17	2.80493e-15
ENSMUSG00000033061.15	Resp18	393.779	1.82056	0.219003	8.31295	9.33509e-17	2.82037e-15
ENSMUSG00000045104.9	Ldhb-ps	1110.69	1.23354	0.148528	8.30513	9.97085e-17	3.00636e-15
ENSMUSG00000049659.15	Aftph	860.549	1.14528	0.13811	8.29248	1.10912e-16	3.33744e-15
ENSMUSG00000018217.12	Pmp22	165.604	-2.69857	0.326549	-8.26392	1.40969e-16	4.23333e-15
ENSMUSG00000006342.15	Susd2	188.742	2.54381	0.307834	8.26358	1.4137e-16	4.23684e-15
ENSMUSG00000041268.17	Dmxl2	1936.87	0.857582	0.103835	8.2591	1.46772e-16	4.38993e-15
ENSMUSG00000024140.10	Epas1	1262.15	-1.05842	0.128307	-8.24907	1.59628e-16	4.76488e-15
ENSMUSG00000024083.16	Pja2	4199.58	0.905158	0.109749	8.2475	1.61744e-16	4.81843e-15
ENSMUSG00000050071.8	Bex1	297.07	1.99042	0.241377	8.24612	1.63626e-16	4.86479e-15
ENSMUSG00000046341.5	Gm11223	1578.98	1.52037	0.18481	8.22667	1.92491e-16	5.71158e-15
ENSMUSG00000060279.14	Ap2a1	1613.18	0.930617	0.113184	8.22216	1.99874e-16	5.91889e-15
ENSMUSG00000062444.15	Ap3b2	1249.91	1.4235	0.173233	8.21727	2.08182e-16	6.15269e-15
ENSMUSG00000037855.15	Zfp365	850.741	-1.29232	0.157516	-8.20433	2.3188e-16	6.83954e-15
ENSMUSG00000056553.14	Ptprn2	1927.68	1.03603	0.126405	8.1961	2.48307e-16	7.30964e-15
ENSMUSG00000026204.15	Ptprn	2375.68	1.38089	0.168635	8.1886	2.64293e-16	7.76491e-15
ENSMUSG00000040183.13	Ankrd6	369.708	1.68071	0.205491	8.17902	2.86161e-16	8.39088e-15
ENSMUSG00000045201.6	Lrrc3b	148.2	2.90778	0.35645	8.1576	3.41761e-16	1.00015e-14
ENSMUSG00000036334.12	Igsf10	184.571	2.39733	0.294151	8.15001	3.63882e-16	1.0628e-14
ENSMUSG00000091722.2	Siah3	200.301	2.62061	0.321764	8.14452	3.80797e-16	1.11004e-14
ENSMUSG00000020361.13	Hspa4	2560.02	1.05392	0.12972	8.12461	4.48818e-16	1.30577e-14
ENSMUSG00000037174.18	Elf2	429.233	-1.56196	0.19247	-8.11536	4.84355e-16	1.40369e-14
ENSMUSG00000033350.7	Chst2	596.735	-1.50036	0.184878	-8.11541	4.84154e-16	1.40369e-14
ENSMUSG00000046805.10	Mpeg1	193.926	-2.23736	0.275716	-8.11471	4.86963e-16	1.40851e-14
ENSMUSG00000021288.19	Klc1	5074.47	1.08994	0.134324	8.11423	4.88861e-16	1.41127e-14
ENSMUSG00000049807.16	Arhgap23	846.887	-1.15031	0.141997	-8.10091	5.45476e-16	1.57166e-14
ENSMUSG00000022594.14	Lynx1	1134.14	-1.0309	0.127309	-8.09763	5.60415e-16	1.6116e-14
ENSMUSG00000031540.14	Kat6a	791.1	-1.47606	0.182303	-8.09677	5.64388e-16	1.6199e-14
ENSMUSG00000018965.11	Ywhah	4256.25	1.28664	0.159175	8.08319	6.30954e-16	1.80748e-14
ENSMUSG00000040596.15	Pogk	491.664	-1.50683	0.186438	-8.08225	6.35837e-16	1.81798e-14
ENSMUSG00000034488.14	Edil3	810.458	-1.65312	0.204621	-8.07894	6.53329e-16	1.86442e-14
ENSMUSG00000025666.16	Tmem47	876.96	-1.17898	0.146009	-8.07473	6.76235e-16	1.92611e-14
ENSMUSG00000030729.17	Pgm2l1	1477.24	1.21534	0.150691	8.06514	7.31523e-16	2.07962e-14
ENSMUSG00000037025.11	Foxa2	88.0052	6.46278	0.802158	8.05675	7.83481e-16	2.22309e-14
ENSMUSG00000043183.18	Simc1	301.939	1.70637	0.21184	8.055	7.948e-16	2.25093e-14
ENSMUSG00000048163.13	Selplg	171.984	-2.99879	0.37265	-8.0472	8.47087e-16	2.39446e-14
ENSMUSG00000055053.18	Nfic	521.609	-1.81904	0.226087	-8.04575	8.57177e-16	2.41841e-14
ENSMUSG00000064372.1	mt-Tp	145.448	-4.9272	0.61294	-8.03864	9.0843e-16	2.55817e-14
ENSMUSG00000022472.16	Desi1	525.714	-2.4511	0.305079	-8.03431	9.41075e-16	2.64511e-14
ENSMUSG00000039830.9	Olig2	140.28	-2.48632	0.30977	-8.02634	1.00423e-15	2.81731e-14
ENSMUSG00000001761.7	Smo	139.737	-2.62598	0.327519	-8.01779	1.07661e-15	3.01471e-14
ENSMUSG00000030327.8	Necap1	1085.21	1.28485	0.16033	8.01378	1.11237e-15	3.10901e-14
ENSMUSG00000030844.11	Rgs10	189.286	-2.1184	0.264605	-8.0059	1.18593e-15	3.30842e-14
ENSMUSG00000030854.17	Ptpn5	1727.27	0.970537	0.121451	7.99121	1.3362e-15	3.72068e-14
ENSMUSG00000037902.18	Sirpa	955.009	-1.11175	0.139197	-7.98683	1.38455e-15	3.84811e-14
ENSMUSG00000026249.10	Serpine2	2710.01	0.936536	0.117303	7.98388	1.41809e-15	3.93401e-14
ENSMUSG00000004698.11	Hdac9	647.151	1.5472	0.193819	7.98273	1.43127e-15	3.96322e-14
ENSMUSG00000022211.9	Carmil3	303.362	1.99743	0.250339	7.97892	1.4762e-15	4.08006e-14
ENSMUSG00000026944.18	Abca2	2988.29	-1.28962	0.161651	-7.97784	1.48914e-15	4.1082e-14
ENSMUSG00000072294.5	Klf12	266.653	-2.15546	0.270614	-7.96508	1.65111e-15	4.54664e-14
ENSMUSG00000037972.7	Snn	584.779	-1.4488	0.182019	-7.95965	1.72523e-15	4.74199e-14
ENSMUSG00000036591.16	Arhgap21	1009.8	-1.09041	0.137268	-7.94365	1.96321e-15	5.38619e-14
ENSMUSG00000024302.16	Dtna	688.097	-1.24577	0.15697	-7.93633	2.08245e-15	5.70286e-14
ENSMUSG00000040907.15	Atp1a3	18583.4	0.782752	0.0986779	7.93239	2.14964e-15	5.87607e-14
ENSMUSG00000024617.16	Camk2a	1651.69	-1.83236	0.231413	-7.91812	2.41126e-15	6.57916e-14
ENSMUSG00000040867.13	Begain	802.381	1.26783	0.160182	7.91495	2.47351e-15	6.7367e-14
ENSMUSG00000033377.14	Palmd	159.88	2.94854	0.372622	7.91293	2.51392e-15	6.8343e-14
ENSMUSG00000053141.16	Ptprt	386.447	-2.86292	0.361993	-7.90878	2.59918e-15	7.04042e-14
ENSMUSG00000015647.9	Lama5	130.718	2.86302	0.361995	7.909	2.59462e-15	7.04042e-14
ENSMUSG00000021719.9	Rgs7bp	1504	-1.10218	0.139516	-7.90003	2.78833e-15	7.5391e-14
ENSMUSG00000032060.10	Cryab	804.71	-1.56641	0.198703	-7.88313	3.19277e-15	8.61701e-14
ENSMUSG00000026473.16	Glul	6393.4	-1.15346	0.146433	-7.87702	3.3527e-15	9.03231e-14
ENSMUSG00000033577.18	Myo6	1401.41	-1.11337	0.141356	-7.87638	3.37003e-15	9.06265e-14
ENSMUSG00000038481.13	Cdk19	384.626	-1.83778	0.234265	-7.84491	4.33277e-15	1.16307e-13
ENSMUSG00000028034.15	Fubp1	664.488	1.37451	0.175251	7.84309	4.39577e-15	1.17786e-13
ENSMUSG00000071658.5	Gng3	706.03	1.56786	0.199971	7.84044	4.48956e-15	1.20084e-13
ENSMUSG00000019179.10	Mdh2	2384.31	1.03006	0.131386	7.83991	4.50852e-15	1.20375e-13
ENSMUSG00000042613.9	Pbxip1	273.521	-2.24192	0.286168	-7.83427	4.71588e-15	1.25687e-13
ENSMUSG00000062785.14	Kcnc3	588.096	-1.68813	0.215583	-7.83051	4.85905e-15	1.29272e-13
ENSMUSG00000025613.13	Cct8	1134.32	1.14815	0.146699	7.82654	5.01461e-15	1.33173e-13
ENSMUSG00000024533.17	Spire1	783.548	-1.56375	0.199938	-7.82116	5.23389e-15	1.38749e-13
ENSMUSG00000020978.10	Klhdc2	896.096	0.986831	0.12627	7.81523	5.48642e-15	1.45186e-13
ENSMUSG00000057858.8	Fam204a	287.015	1.83231	0.234935	7.79921	6.22953e-15	1.64559e-13
ENSMUSG00000022791.19	Tnk2	1066.72	-1.11378	0.142906	-7.79382	6.50144e-15	1.71438e-13
ENSMUSG00000054252.18	Fgfr3	769.246	-1.74449	0.224571	-7.7681	7.96751e-15	2.09727e-13
ENSMUSG00000049606.16	Zfp644	967.764	-1.80743	0.232924	-7.75975	8.50951e-15	2.23599e-13
ENSMUSG00000036503.13	Rnf13	782.891	-1.52102	0.196085	-7.75696	8.69907e-15	2.28178e-13
ENSMUSG00000046550.8	Spin2c	103.775	3.07216	0.39624	7.75328	8.95509e-15	2.34482e-13
ENSMUSG00000043004.13	Gng2	379.61	1.82172	0.234976	7.75278	8.99017e-15	2.34988e-13
ENSMUSG00000045246.11	Kcng4	191.559	-2.90422	0.374616	-7.75252	9.00893e-15	2.35067e-13
ENSMUSG00000024411.11	Aqp4	2359.81	-1.85602	0.239505	-7.74937	9.23467e-15	2.40537e-13
ENSMUSG00000047797.14	Gjb1	100.833	-3.55928	0.459347	-7.74857	9.29366e-15	2.41651e-13
ENSMUSG00000093843.1	Gm25939	126.721	4.53395	0.585725	7.74075	9.88328e-15	2.56535e-13
ENSMUSG00000020023.18	Tmcc3	752.492	-1.78387	0.23068	-7.73309	1.04969e-14	2.71989e-13
ENSMUSG00000033713.12	Foxn3	816.585	-1.0829	0.140244	-7.72156	1.14914e-14	2.97244e-13
ENSMUSG00000036905.8	C1qb	227.636	-1.821	0.235918	-7.71879	1.17443e-14	3.0326e-13
ENSMUSG00000038145.17	Snrk	1141.53	1.08959	0.141249	7.71396	1.21971e-14	3.14406e-13
ENSMUSG00000056366.5	Fabp3-ps1	193.517	2.0846	0.27031	7.71187	1.2399e-14	3.19059e-13
ENSMUSG00000006586.15	Runx1t1	219.93	-1.89618	0.245975	-7.70882	1.26983e-14	3.262e-13
ENSMUSG00000029505.17	Ep400	826.422	-1.2995	0.168843	-7.69652	1.3982e-14	3.5856e-13
ENSMUSG00000020524.16	Gria1	1537.8	-1.01259	0.13179	-7.68336	1.54966e-14	3.96719e-13
ENSMUSG00000041263.14	Rusc1	652.812	1.70639	0.222124	7.68214	1.56455e-14	3.99845e-13
ENSMUSG00000056234.15	Ncoa4	278.42	1.88867	0.245868	7.68163	1.57072e-14	4.00735e-13
ENSMUSG00000074637.7	Sox2	164.152	-2.79368	0.363825	-7.67863	1.60794e-14	4.09531e-13
ENSMUSG00000026490.18	Cdc42bpa	2931.89	-1.0143	0.132123	-7.67693	1.62949e-14	4.14312e-13
ENSMUSG00000006711.15	D130043K22Rik	361.301	1.94596	0.253653	7.67176	1.69655e-14	4.30628e-13
ENSMUSG00000026452.15	Syt2	1192.09	-1.70878	0.222802	-7.66951	1.72651e-14	4.3749e-13
ENSMUSG00000023033.14	Scn8a	1755.51	-1.16515	0.151937	-7.66864	1.73825e-14	4.39718e-13
ENSMUSG00000076332.1	Gm24715	94.2733	6.91901	0.902754	7.66433	1.7977e-14	4.53989e-13
ENSMUSG00000026519.16	Tmem63a	358.189	-1.7298	0.226098	-7.65068	1.99912e-14	5.04e-13
ENSMUSG00000005417.17	Mprip	1857.07	-1.48814	0.194532	-7.64984	2.01229e-14	5.06467e-13
ENSMUSG00000040761.16	Spen	905.809	-1.2523	0.163884	-7.64141	2.14848e-14	5.39833e-13
ENSMUSG00000010277.7	2610507B11Rik	1968.29	-0.866916	0.113476	-7.63965	2.17814e-14	5.46364e-13
ENSMUSG00000026686.14	Lmx1a	53.1178	4.54026	0.594986	7.63087	2.33182e-14	5.83932e-13
ENSMUSG00000027438.14	Napb	3293.59	1.08993	0.142923	7.62602	2.42104e-14	6.0526e-13
ENSMUSG00000035390.16	Brsk1	1229.2	-0.999426	0.131095	-7.62367	2.46563e-14	6.15376e-13
ENSMUSG00000040260.8	Daam2	1206.71	-1.45424	0.190787	-7.62229	2.49222e-14	6.20976e-13
ENSMUSG00000040276.15	Pacsin1	3019.98	0.840412	0.110267	7.62161	2.5053e-14	6.23192e-13
ENSMUSG00000042700.16	Sipa1l1	1255.7	-1.22027	0.160218	-7.61636	2.60932e-14	6.47988e-13
ENSMUSG00000021303.14	Gng4	206.9	2.0689	0.272316	7.59744	3.02056e-14	7.48868e-13
ENSMUSG00000099250.1	Rn7s2	117.891	-3.2405	0.426642	-7.59538	3.06901e-14	7.59619e-13
ENSMUSG00000028782.14	Adgrb2	855.754	-1.11557	0.147107	-7.58337	3.3668e-14	8.31945e-13
ENSMUSG00000034312.15	Iqsec1	2456.23	-0.774871	0.102268	-7.57688	3.5396e-14	8.73199e-13
ENSMUSG00000040687.16	Madd	1406.94	0.937644	0.123862	7.57007	3.73029e-14	9.17209e-13
ENSMUSG00000030718.9	Ppme1	1117.89	1.00758	0.1331	7.5701	3.72945e-14	9.17209e-13
ENSMUSG00000035133.9	Arhgap5	1763.36	-1.00587	0.132935	-7.56667	3.82915e-14	9.39969e-13
ENSMUSG00000021796.15	Bmpr1a	403.765	-1.75509	0.23211	-7.56146	3.98571e-14	9.76792e-13
ENSMUSG00000025272.16	Tro	1268.56	1.19878	0.158683	7.55454	4.2035e-14	1.02848e-12
ENSMUSG00000028926.15	Cdk14	1343.45	1.33672	0.17711	7.54741	4.44014e-14	1.0846e-12
ENSMUSG00000034382.14	AI661453	72.4766	3.66479	0.487462	7.5181	5.55778e-14	1.35539e-12
ENSMUSG00000027950.7	Chrnb2	521.541	1.64685	0.219112	7.51604	5.64617e-14	1.3747e-12
ENSMUSG00000045294.11	Insig1	543.724	1.32397	0.17622	7.51317	5.77137e-14	1.40289e-12
ENSMUSG00000037386.16	Rims2	855.953	-1.49111	0.199024	-7.4921	6.77797e-14	1.6449e-12
ENSMUSG00000005338.13	Cadm3	1556.39	0.97571	0.130294	7.48854	6.96413e-14	1.68733e-12
ENSMUSG00000003534.17	Ddr1	592.988	-1.26643	0.16942	-7.47508	7.71553e-14	1.86636e-12
ENSMUSG00000041870.16	Ankrd13a	554.146	-1.42009	0.190077	-7.47116	7.94902e-14	1.91973e-12
ENSMUSG00000039959.13	Hip1	382.438	-1.57264	0.210854	-7.4584	8.75764e-14	2.1116e-12
ENSMUSG00000039835.16	Nhsl1	361.046	-1.5984	0.214708	-7.4445	9.73127e-14	2.34257e-12
ENSMUSG00000095186.1	Gm10718	81.8484	10.1519	1.36466	7.43909	1.01381e-13	2.43657e-12
ENSMUSG00000027298.17	Tyro3	441.648	-1.7464	0.234902	-7.4346	1.04888e-13	2.51681e-12
ENSMUSG00000031824.15	6430548M08Rik	1779.34	1.07381	0.144439	7.43433	1.05098e-13	2.51779e-12
ENSMUSG00000069769.13	Msi2	1905.8	0.849001	0.114237	7.43191	1.0704e-13	2.56022e-12
ENSMUSG00000020486.19	Septin4	1707.47	-0.961569	0.129422	-7.42971	1.08835e-13	2.59897e-12
ENSMUSG00000028152.10	Tspan5	342.239	-1.57262	0.212177	-7.41185	1.24553e-13	2.96573e-12
ENSMUSG00000059040.5	Eno1b	470.962	1.463	0.197388	7.41181	1.2459e-13	2.96573e-12
ENSMUSG00000024143.15	Rhoq	290.444	-1.78452	0.240947	-7.40627	1.29905e-13	3.08732e-12
ENSMUSG00000026335.16	Pam	1580.19	1.15339	0.15579	7.40351	1.32633e-13	3.14714e-12
ENSMUSG00000034891.13	Sncb	2576.96	1.21112	0.163712	7.39789	1.3836e-13	3.27782e-12
ENSMUSG00000032435.9	Dync1li1	709.198	1.11316	0.150485	7.39714	1.39147e-13	3.29124e-12
ENSMUSG00000074892.9	B3galt5	479.498	-1.63915	0.221741	-7.39218	1.44444e-13	3.41112e-12
ENSMUSG00000040037.13	Negr1	411.343	-1.51351	0.204944	-7.38499	1.52466e-13	3.5928e-12
ENSMUSG00000104211.1	Gm37985	62.9132	9.77145	1.32319	7.38479	1.52694e-13	3.5928e-12
ENSMUSG00000015291.10	Gdi1	2313.05	1.05139	0.142375	7.38465	1.52859e-13	3.5928e-12
ENSMUSG00000007989.7	Fzd3	561.204	-1.16483	0.157795	-7.38189	1.56064e-13	3.66234e-12
ENSMUSG00000024782.7	Ak3	435.828	-1.46588	0.198626	-7.38008	1.58196e-13	3.70655e-12
ENSMUSG00000004267.16	Eno2	3875.04	0.866182	0.117385	7.37899	1.59501e-13	3.73126e-12
ENSMUSG00000020811.16	Wscd1	684.777	-1.36181	0.184598	-7.3772	1.61651e-13	3.77564e-12
ENSMUSG00000001424.14	Snd1	645.231	1.27421	0.172772	7.37508	1.64248e-13	3.83032e-12
ENSMUSG00000015092.9	Edf1	517.287	1.31932	0.179016	7.36986	1.70802e-13	3.97695e-12
ENSMUSG00000022122.15	Ednrb	462.994	-2.29466	0.311737	-7.36089	1.82693e-13	4.24719e-12
ENSMUSG00000019990.15	Pde7b	402.242	-1.66788	0.226607	-7.36022	1.83604e-13	4.25893e-12
ENSMUSG00000024810.16	Il33	509.8	-1.8437	0.2505	-7.3601	1.83769e-13	4.25893e-12
ENSMUSG00000029405.16	G3bp2	1876.11	0.873252	0.118744	7.35405	1.92297e-13	4.44965e-12
ENSMUSG00000024654.8	Asrgl1	1165.61	-0.949769	0.12923	-7.34942	1.99062e-13	4.59907e-12
ENSMUSG00000060716.7	Plekhh1	683.804	-1.38841	0.189027	-7.34503	2.05714e-13	4.7454e-12
ENSMUSG00000024121.13	Atp6v0c	454.139	1.37214	0.186818	7.34482	2.06034e-13	4.74545e-12
ENSMUSG00000031028.14	Tub	1164.84	1.05633	0.143989	7.33615	2.19828e-13	5.05536e-12
ENSMUSG00000019210.10	Atp6v1e1	1553.77	1.2325	0.168135	7.33043	2.29422e-13	5.26787e-12
ENSMUSG00000040219.4	Ttc12	169.353	2.8531	0.389947	7.31662	2.54298e-13	5.83011e-12
ENSMUSG00000005103.12	Wdr1	1094.31	1.07989	0.147669	7.31291	2.61414e-13	5.98406e-12
ENSMUSG00000036353.13	P2ry12	130.961	-2.34024	0.320149	-7.30985	2.6744e-13	6.11262e-12
ENSMUSG00000062151.13	Unc13c	562.548	-2.30476	0.315432	-7.30668	2.73819e-13	6.24885e-12
ENSMUSG00000032064.17	Dixdc1	502.58	-2.10426	0.288105	-7.30377	2.79806e-13	6.37573e-12
ENSMUSG00000034403.16	Pja1	1279.3	0.972412	0.133236	7.29843	2.91153e-13	6.62418e-12
ENSMUSG00000052336.7	Cx3cr1	326.977	-2.33836	0.320446	-7.29721	2.93804e-13	6.6743e-12
ENSMUSG00000031428.11	Zcchc18	1228.32	1.20043	0.164725	7.28751	3.15725e-13	7.1614e-12
ENSMUSG00000027273.13	Snap25	9387.27	0.843174	0.115775	7.28288	3.26771e-13	7.40069e-12
ENSMUSG00000015243.4	Abca1	969.487	-1.54958	0.212831	-7.2808	3.31855e-13	7.50446e-12
ENSMUSG00000022391.16	Rangap1	2223.81	1.60582	0.220577	7.28009	3.33593e-13	7.53233e-12
ENSMUSG00000029436.9	Mmp17	167.805	-2.528	0.347581	-7.27314	3.51229e-13	7.91858e-12
ENSMUSG00000001280.13	Sp1	202.793	-1.83206	0.251904	-7.27288	3.51913e-13	7.92203e-12
ENSMUSG00000027823.9	Gmps	993.587	1.04957	0.144433	7.26682	3.68055e-13	8.27292e-12
ENSMUSG00000039542.16	Ncam1	4497.76	0.929826	0.128179	7.25414	4.04225e-13	9.07226e-12
ENSMUSG00000039533.8	Mmd2	417.415	-1.66879	0.230297	-7.24625	4.2847e-13	9.60197e-12
ENSMUSG00000058793.14	Cds2	3268.57	0.792408	0.109377	7.24474	4.33264e-13	9.69484e-12
ENSMUSG00000063015.12	Ccni	613.605	-1.20354	0.166314	-7.23658	4.6014e-13	1.02808e-11
ENSMUSG00000028869.13	Gnl2	403.311	1.66252	0.229768	7.23566	4.63278e-13	1.03355e-11
ENSMUSG00000001507.16	Itga3	334.467	1.77885	0.246208	7.22496	5.01234e-13	1.11655e-11
ENSMUSG00000033740.17	St18	151.203	-2.51015	0.347489	-7.22368	5.05981e-13	1.12378e-11
ENSMUSG00000047712.8	Ust	84.0954	-3.31476	0.458865	-7.22383	5.0544e-13	1.12378e-11
ENSMUSG00000027350.8	Chgb	2414.59	1.15779	0.160307	7.22235	5.10963e-13	1.13315e-11
ENSMUSG00000054423.14	Cadps	3193.76	1.11059	0.153892	7.21665	5.32844e-13	1.17993e-11
ENSMUSG00000054855.13	Rnd1	190.071	1.88275	0.260973	7.21435	5.41912e-13	1.19823e-11
ENSMUSG00000030084.11	Plxna1	778.064	1.63485	0.226885	7.20563	5.7774e-13	1.27556e-11
ENSMUSG00000008393.9	Carhsp1	278.648	-2.23088	0.309689	-7.20362	5.86337e-13	1.29263e-11
ENSMUSG00000020580.10	Rock2	1087.86	-1.02123	0.142019	-7.1908	6.44151e-13	1.41799e-11
ENSMUSG00000027834.15	Serpini1	550.47	1.41499	0.197179	7.17616	7.16945e-13	1.57591e-11
ENSMUSG00000040234.16	Tm7sf3	265.383	-1.55252	0.216574	-7.16852	7.58118e-13	1.66151e-11
ENSMUSG00000020267.6	Hint1	848.159	1.06816	0.149005	7.16864	7.57437e-13	1.66151e-11
ENSMUSG00000026074.15	Map4k4	1060.11	-1.5039	0.209859	-7.16622	7.70946e-13	1.68715e-11
ENSMUSG00000020848.7	Doc2b	151.056	-2.70667	0.377778	-7.16472	7.79448e-13	1.70326e-11
ENSMUSG00000041205.8	Map6d1	189.344	-2.13319	0.297744	-7.1645	7.80734e-13	1.70357e-11
ENSMUSG00000063160.12	Numbl	358.422	1.5854	0.221373	7.16169	7.96913e-13	1.73634e-11
ENSMUSG00000037771.11	Slc32a1	644.232	-1.46652	0.204833	-7.15956	8.09347e-13	1.76086e-11
ENSMUSG00000024359.10	Hspa9	1990.44	0.795611	0.111172	7.15657	8.27216e-13	1.79712e-11
ENSMUSG00000054728.17	Phactr1	2028.18	-1.28096	0.1799	-7.12039	1.07624e-12	2.33472e-11
ENSMUSG00000015653.13	Steap2	231.483	-1.82345	0.256193	-7.11748	1.09915e-12	2.38096e-11
ENSMUSG00000039202.12	Abhd2	622.834	-1.34313	0.188727	-7.11678	1.10474e-12	2.38959e-11
ENSMUSG00000078307.3	AI593442	560.127	-1.34708	0.18932	-7.11536	1.11623e-12	2.41096e-11
ENSMUSG00000054793.8	Cadm4	900.39	-1.32044	0.185595	-7.11465	1.12196e-12	2.41984e-11
ENSMUSG00000025410.10	Dctn2	1299.62	1.46788	0.206513	7.10794	1.17791e-12	2.53684e-11
ENSMUSG00000053702.16	Nebl	627.62	-1.53852	0.216482	-7.10694	1.18647e-12	2.55159e-11
ENSMUSG00000047976.4	Kcna1	709.08	-1.8791	0.264436	-7.10607	1.19396e-12	2.564e-11
ENSMUSG00000020723.3	Cacng4	306.423	-2.37018	0.333843	-7.09967	1.25054e-12	2.68166e-11
ENSMUSG00000089542.1	Gm25835	65.6315	5.04409	0.710915	7.09521	1.29156e-12	2.76565e-11
ENSMUSG00000053819.16	Camk2d	730.632	1.19227	0.168236	7.08689	1.37164e-12	2.93291e-11
ENSMUSG00000055013.16	Agap1	1614.12	-1.02589	0.144849	-7.0825	1.41579e-12	3.02299e-11
ENSMUSG00000022521.10	Crebbp	1101.34	-1.041	0.147269	-7.06871	1.56381e-12	3.33427e-11
ENSMUSG00000055538.7	Zcchc24	713.45	-2.52372	0.357071	-7.06785	1.57356e-12	3.35027e-11
ENSMUSG00000075284.10	Wipf1	138.244	-2.40675	0.340562	-7.06701	1.58306e-12	3.35614e-11
ENSMUSG00000028134.11	Ptbp2	577.061	1.27045	0.179768	7.06716	1.58132e-12	3.35614e-11
ENSMUSG00000047085.14	Lrrc4b	798.797	-1.2429	0.175871	-7.06712	1.58185e-12	3.35614e-11
ENSMUSG00000026192.13	Atic	318.312	1.92008	0.271789	7.06461	1.6107e-12	3.40989e-11
ENSMUSG00000026728.9	Vim	623.005	1.76978	0.250547	7.06368	1.62145e-12	3.42294e-11
ENSMUSG00000028542.17	Slc6a9	370.333	-1.5193	0.215085	-7.06373	1.6209e-12	3.42294e-11
ENSMUSG00000050379.15	Septin6	652.16	1.36143	0.192799	7.0614	1.64829e-12	3.47468e-11
ENSMUSG00000035093.16	Secisbp2l	1963.87	-1.03945	0.147299	-7.05677	1.70413e-12	3.58733e-11
ENSMUSG00000001924.15	Uba1	2293.46	0.939118	0.133098	7.05584	1.71561e-12	3.6064e-11
ENSMUSG00000034235.17	Usp54	738.669	-1.31884	0.187087	-7.04936	1.79744e-12	3.77311e-11
ENSMUSG00000033863.2	Klf9	660.665	-1.204	0.170822	-7.04826	1.81163e-12	3.79755e-11
ENSMUSG00000008575.17	Nfib	446.781	-1.70866	0.24251	-7.04576	1.84457e-12	3.86118e-11
ENSMUSG00000021196.14	Pfkp	1417.74	1.03367	0.146804	7.04118	1.90619e-12	3.98459e-11
ENSMUSG00000059714.13	Flot1	545.408	1.50423	0.21371	7.03862	1.94158e-12	4.05288e-11
ENSMUSG00000049577.15	Zfpm1	163.26	-2.94707	0.419138	-7.03126	2.04679e-12	4.26093e-11
ENSMUSG00000024621.16	Csf1r	683.137	-1.47309	0.209506	-7.03125	2.04696e-12	4.26093e-11
ENSMUSG00000028053.13	Ash1l	1433.43	-1.00331	0.142945	-7.01886	2.23681e-12	4.64623e-11
ENSMUSG00000033904.16	Ccp110	548.709	-1.45044	0.206652	-7.01877	2.23828e-12	4.64623e-11
ENSMUSG00000037706.17	Cd81	1876.22	-0.806735	0.114948	-7.01827	2.2463e-12	4.6564e-11
ENSMUSG00000008658.16	Rbfox1	505.303	-1.26413	0.180299	-7.01131	2.36098e-12	4.88733e-11
ENSMUSG00000024524.17	Gnal	1614.33	-0.946033	0.135072	-7.00392	2.48901e-12	5.14521e-11
ENSMUSG00000042182.16	Bend6	707.049	-1.36471	0.194979	-6.9993	2.57247e-12	5.31038e-11
ENSMUSG00000115801.1	AC160336.1	60.032	5.38389	0.769633	6.9954	2.645e-12	5.45257e-11
ENSMUSG00000000594.7	Gm2a	259.733	-1.89175	0.270606	-6.9908	2.73323e-12	5.62668e-11
ENSMUSG00000059195.10	Gm12715	896.241	1.28229	0.183467	6.98919	2.76474e-12	5.6837e-11
ENSMUSG00000018548.15	Trim37	1770.32	-0.892124	0.127656	-6.98852	2.77806e-12	5.70324e-11
ENSMUSG00000020949.9	Fkbp3	858.156	1.22506	0.175365	6.98576	2.83328e-12	5.80862e-11
ENSMUSG00000095334.2	Gm21984	239.933	-2.36367	0.338365	-6.98555	2.83739e-12	5.80906e-11
ENSMUSG00000023175.15	Bsg	2813.53	1.01572	0.14544	6.98378	2.87347e-12	5.87486e-11
ENSMUSG00000025869.11	Nop16	147.158	2.21754	0.3178	6.97778	2.99882e-12	6.12275e-11
ENSMUSG00000083899.2	Gm12346	3076.72	0.983068	0.141191	6.96271	3.338e-12	6.80595e-11
ENSMUSG00000049775.16	Tmsb4x	1073.93	-1.00587	0.144504	-6.96086	3.38209e-12	6.88646e-11
ENSMUSG00000019471.10	Cdc37	1146.32	1.0015	0.14391	6.95923	3.42148e-12	6.95717e-11
ENSMUSG00000021585.10	Cast	273.722	2.09929	0.301861	6.95451	3.53793e-12	7.18417e-11
ENSMUSG00000037010.7	Apln	106.28	-4.18236	0.601591	-6.95216	3.59726e-12	7.29472e-11
ENSMUSG00000020053.18	Igf1	156.45	3.38435	0.487008	6.94927	3.6718e-12	7.43576e-11
ENSMUSG00000061755.10	Bod1l	1025.08	-0.911184	0.131158	-6.9472	3.72613e-12	7.53557e-11
ENSMUSG00000043067.15	Dpy19l1	517.884	-1.42181	0.204674	-6.94671	3.73897e-12	7.5513e-11
ENSMUSG00000021756.12	Il6st	972.606	-1.27946	0.184373	-6.93953	3.93418e-12	7.93482e-11
ENSMUSG00000050910.5	Cdr2l	187.947	-1.90735	0.274873	-6.939	3.94878e-12	7.95351e-11
ENSMUSG00000090100.7	Ttbk2	694.617	-1.15103	0.165941	-6.93635	4.02357e-12	8.09324e-11
ENSMUSG00000007617.18	Homer1	444.955	-1.47047	0.212105	-6.93274	4.12754e-12	8.29118e-11
ENSMUSG00000021792.15	Prxl2a	627.304	-1.96014	0.282953	-6.92745	4.28483e-12	8.59557e-11
ENSMUSG00000050587.14	Lrrc4c	296.009	-1.70547	0.246211	-6.92687	4.30258e-12	8.61959e-11
ENSMUSG00000025478.15	Dpysl4	163.644	2.35145	0.339479	6.92664	4.30954e-12	8.62197e-11
ENSMUSG00000043542.12	Zc2hc1a	345.542	1.31307	0.189607	6.92521	4.35342e-12	8.6981e-11
ENSMUSG00000090841.2	Myl6	403.984	1.6028	0.231523	6.92285	4.42654e-12	8.83237e-11
ENSMUSG00000031278.12	Acsl4	485.77	1.38957	0.200732	6.92251	4.43713e-12	8.84168e-11
ENSMUSG00000028639.14	Ybx1	548.133	-1.31725	0.190419	-6.91764	4.59236e-12	9.1388e-11
ENSMUSG00000028917.14	Plekhm2	478.245	-1.36161	0.196871	-6.91623	4.63821e-12	9.2055e-11
ENSMUSG00000020612.16	Prkar1a	3958.83	0.864772	0.125034	6.91629	4.63623e-12	9.2055e-11
ENSMUSG00000060240.12	Cend1	2091.48	1.28681	0.186212	6.91046	4.83092e-12	9.57523e-11
ENSMUSG00000105787.1	Gm8099	179.43	1.94867	0.282217	6.90487	5.0249e-12	9.9465e-11
ENSMUSG00000037280.12	Galnt6	228.679	-2.56609	0.371727	-6.90315	5.08611e-12	1.00543e-10
ENSMUSG00000020099.8	Unc5b	285.885	-2.17036	0.314517	-6.9006	5.17836e-12	1.02231e-10
ENSMUSG00000016541.10	Atxn10	1400.49	0.948699	0.137505	6.89939	5.2227e-12	1.02971e-10
ENSMUSG00000022055.7	Nefl	2092.72	-1.56232	0.226687	-6.89195	5.50317e-12	1.08357e-10
ENSMUSG00000040560.10	Wdr7	1570.96	0.798031	0.115964	6.88173	5.91306e-12	1.16275e-10
ENSMUSG00000028927.6	Padi2	1077.25	-1.15347	0.167772	-6.87523	6.18891e-12	1.21539e-10
ENSMUSG00000070576.4	Mn1	718.696	1.15807	0.168462	6.87439	6.22568e-12	1.221e-10
ENSMUSG00000018076.12	Med13l	562.286	-1.12066	0.163048	-6.87318	6.27855e-12	1.22976e-10
ENSMUSG00000019978.16	Epb41l2	688.112	-1.58026	0.229994	-6.87088	6.38079e-12	1.24814e-10
ENSMUSG00000004366.4	Sst	150.795	-2.59764	0.378575	-6.86164	6.80741e-12	1.32985e-10
ENSMUSG00000054263.12	Lifr	624.238	-1.13559	0.165606	-6.85715	7.02476e-12	1.37052e-10
ENSMUSG00000015755.16	Tab2	379.108	-2.03851	0.2973	-6.85674	7.04478e-12	1.37263e-10
ENSMUSG00000048644.8	Ctxn1	292.008	-2.1094	0.30774	-6.8545	7.15628e-12	1.39254e-10
ENSMUSG00000029050.15	Ski	748.682	-1.32626	0.193503	-6.85395	7.18398e-12	1.3961e-10
ENSMUSG00000024462.17	Gabbr1	4179.4	0.676877	0.0987689	6.85314	7.22484e-12	1.40222e-10
ENSMUSG00000020402.11	Vdac1	2359.68	0.903176	0.131855	6.84979	7.39598e-12	1.43357e-10
ENSMUSG00000027007.16	Itprid2	500.185	-1.36592	0.199694	-6.84008	7.91467e-12	1.53212e-10
ENSMUSG00000025393.12	Atp5b	5768.82	0.690167	0.100922	6.8386	7.99715e-12	1.54608e-10
ENSMUSG00000020733.3	Slc9a3r1	199.95	-1.83176	0.268043	-6.83382	8.26805e-12	1.59639e-10
ENSMUSG00000023868.17	Pde10a	2372.37	-1.10157	0.161411	-6.82461	8.81627e-12	1.70004e-10
ENSMUSG00000027951.16	Adar	1117.64	0.923429	0.135468	6.81657	9.32387e-12	1.7956e-10
ENSMUSG00000015714.11	Cers2	274.335	-1.76662	0.259178	-6.81625	9.34444e-12	1.79724e-10
ENSMUSG00000028370.7	Pappa	120.605	3.41494	0.501113	6.81472	9.44501e-12	1.81424e-10
ENSMUSG00000058881.13	Zfp516	158.458	-2.3799	0.349315	-6.81303	9.55653e-12	1.83331e-10
ENSMUSG00000098973.1	Mir6236	993.146	1.86562	0.274041	6.80781	9.90954e-12	1.89859e-10
ENSMUSG00000006932.17	Ctnnb1	2102.71	0.724476	0.106442	6.80628	1.00155e-11	1.91642e-10
ENSMUSG00000020827.18	Mink1	1655.29	-0.886027	0.130378	-6.79582	1.077e-11	2.05816e-10
ENSMUSG00000037656.9	Slc20a2	240.029	-1.66868	0.245565	-6.79525	1.08122e-11	2.06357e-10
ENSMUSG00000037235.13	Mxd4	262.075	-1.72755	0.254369	-6.7915	1.10976e-11	2.11536e-10
ENSMUSG00000005161.15	Prdx2	876.364	1.07975	0.159061	6.78824	1.13507e-11	2.16082e-10
ENSMUSG00000026750.6	Psmb7	423.176	1.34831	0.198639	6.78773	1.1391e-11	2.16574e-10
ENSMUSG00000029120.10	Ppp2r2c	2147.77	-0.722106	0.106414	-6.78579	1.15453e-11	2.19228e-10
ENSMUSG00000068882.13	Ssb	869.718	1.07305	0.158209	6.78245	1.18155e-11	2.24074e-10
ENSMUSG00000028964.14	Park7	635.748	1.23569	0.182209	6.7817	1.18768e-11	2.2495e-10
ENSMUSG00000029004.15	Kmt2e	770.806	-1.01438	0.149639	-6.77888	1.21113e-11	2.29102e-10
ENSMUSG00000034088.15	Hdlbp	2213.28	0.973449	0.143844	6.76738	1.31138e-11	2.47751e-10
ENSMUSG00000040430.18	Pitpnc1	394.356	-1.68891	0.249898	-6.75839	1.39534e-11	2.6328e-10
ENSMUSG00000031026.15	Trim66	410.806	1.21801	0.180229	6.75811	1.39805e-11	2.63458e-10
ENSMUSG00000021557.15	Agtpbp1	1639.33	0.880818	0.130356	6.75701	1.40868e-11	2.65128e-10
ENSMUSG00000030168.13	Adipor2	664.183	-1.27257	0.188345	-6.75662	1.41252e-11	2.65514e-10
ENSMUSG00000048148.18	Nwd1	453.233	-1.64201	0.243056	-6.75567	1.42179e-11	2.66922e-10
ENSMUSG00000020029.6	Nudt4	771.382	-1.07147	0.158851	-6.74515	1.52872e-11	2.86635e-10
ENSMUSG00000037685.15	Atp8a1	1200.66	-0.951925	0.141248	-6.73938	1.59069e-11	2.97881e-10
ENSMUSG00000025372.16	Baiap2	560.09	-1.41384	0.209986	-6.73304	1.66158e-11	3.10765e-10
ENSMUSG00000054364.5	Rhob	901.105	-1.13377	0.168417	-6.73193	1.67427e-11	3.12746e-10
ENSMUSG00000021589.13	Rhobtb3	371.438	-1.47061	0.218573	-6.72824	1.71724e-11	3.20372e-10
ENSMUSG00000035805.13	Mlc1	687.764	-1.19004	0.176947	-6.72539	1.75117e-11	3.26295e-10
ENSMUSG00000043154.15	Ppp2r3a	505.759	-1.397	0.207736	-6.72489	1.75721e-11	3.27012e-10
ENSMUSG00000074939.3	Chrm5	97.0813	4.17219	0.62062	6.72261	1.78504e-11	3.31777e-10
ENSMUSG00000026950.18	Neb	73.2324	3.60522	0.536418	6.72091	1.80594e-11	3.35245e-10
ENSMUSG00000064115.13	Cadm2	1888.27	0.875792	0.130478	6.71219	1.9172e-11	3.55456e-10
ENSMUSG00000030314.16	Atg7	269.082	1.80617	0.269277	6.70748	1.98012e-11	3.66666e-10
ENSMUSG00000026176.13	Ctdsp1	103.88	-2.46541	0.367637	-6.70609	1.99909e-11	3.6972e-10
ENSMUSG00000091028.1	Gm10722	39.1317	9.08609	1.35525	6.70438	2.02262e-11	3.73608e-10
ENSMUSG00000021379.2	Id4	574.452	-1.50911	0.225203	-6.70112	2.06828e-11	3.81571e-10
ENSMUSG00000030513.14	Pcsk6	205.673	-1.97102	0.294623	-6.68996	2.23232e-11	4.11326e-10
ENSMUSG00000023827.8	Agpat4	599.348	1.63177	0.243927	6.68959	2.23796e-11	4.11857e-10
ENSMUSG00000036923.12	Stox1	54.1919	3.77666	0.564909	6.68543	2.30249e-11	4.23211e-10
ENSMUSG00000022139.17	Mbnl2	1286.43	-0.740398	0.110753	-6.68513	2.30725e-11	4.23563e-10
ENSMUSG00000013236.17	Ptprs	2759.29	0.820934	0.122808	6.68469	2.3141e-11	4.243e-10
ENSMUSG00000028271.9	Gtf2b	298.535	1.76433	0.264116	6.6801	2.38773e-11	4.37262e-10
ENSMUSG00000031078.15	Cttn	782.448	1.14059	0.170784	6.67858	2.41277e-11	4.41306e-10
ENSMUSG00000008348.9	Ubc	413.623	1.25978	0.188667	6.67726	2.43456e-11	4.44747e-10
ENSMUSG00000007594.10	Hapln4	284.749	-1.98033	0.296726	-6.67392	2.4906e-11	4.54427e-10
ENSMUSG00000021057.15	Akap5	592.655	-1.89139	0.284022	-6.65931	2.75117e-11	5.01358e-10
ENSMUSG00000026553.17	Copa	1411.4	0.753853	0.113207	6.65906	2.75583e-11	5.01596e-10
ENSMUSG00000075318.13	Scn2a	1721.44	0.815353	0.122451	6.65859	2.76467e-11	5.0259e-10
ENSMUSG00000028051.10	Hcn3	188.027	2.0918	0.314461	6.652	2.89129e-11	5.24599e-10
ENSMUSG00000048142.9	Nat8l	970.944	-1.06028	0.159394	-6.65193	2.89277e-11	5.24599e-10
ENSMUSG00000049892.7	Rasd1	72.4996	3.82204	0.574998	6.64705	2.99031e-11	5.41631e-10
ENSMUSG00000024558.12	Mapk4	641.917	-1.84464	0.277553	-6.64606	3.01043e-11	5.44613e-10
ENSMUSG00000067279.3	Ppp1r3c	285.82	-2.20949	0.332479	-6.64552	3.02146e-11	5.45948e-10
ENSMUSG00000009090.17	Ap1b1	1250.47	0.788622	0.118849	6.63552	3.23367e-11	5.83586e-10
ENSMUSG00000036580.15	Spg20	586.626	-1.11711	0.168395	-6.63384	3.27068e-11	5.89551e-10
ENSMUSG00000070509.15	Rgma	550.13	-1.44165	0.217577	-6.62594	3.45045e-11	6.21206e-10
ENSMUSG00000035129.6	Gm6781	152.436	2.17084	0.327639	6.62572	3.45571e-11	6.21403e-10
ENSMUSG00000037331.15	Larp1	1325.1	0.917595	0.138542	6.62322	3.51459e-11	6.30968e-10
ENSMUSG00000005125.13	Ndrg1	1004.6	-1.1562	0.174571	-6.6231	3.51736e-11	6.30968e-10
ENSMUSG00000096385.7	Gm11168	55.9707	9.60476	1.45307	6.61	3.8432e-11	6.88592e-10
ENSMUSG00000043192.4	Gpi-ps	882.48	1.50307	0.227437	6.60875	3.87582e-11	6.93604e-10
ENSMUSG00000028879.4	Stx12	910.522	0.886354	0.134146	6.60739	3.91147e-11	6.99147e-10
ENSMUSG00000041141.7	Pnmal1	608.311	1.34212	0.203353	6.59999	4.11196e-11	7.34103e-10
ENSMUSG00000003657.9	Calb2	395.887	1.81154	0.274645	6.59595	4.22555e-11	7.5348e-10
ENSMUSG00000022443.17	Myh9	806.181	-0.992534	0.150632	-6.58915	4.42347e-11	7.87832e-10
ENSMUSG00000076439.12	Mog	479.158	-1.79694	0.272801	-6.587	4.4881e-11	7.98391e-10
ENSMUSG00000022558.16	Mroh1	589.167	0.970037	0.147323	6.58443	4.56636e-11	8.11345e-10
ENSMUSG00000036622.15	Atp13a2	1025.89	1.12383	0.17069	6.58404	4.57825e-11	8.1249e-10
ENSMUSG00000052387.16	Trpm3	1218.5	-1.00815	0.15316	-6.58231	4.63198e-11	8.21049e-10
ENSMUSG00000029752.12	Asns	464.659	1.50293	0.228466	6.57833	4.75768e-11	8.42329e-10
ENSMUSG00000031447.7	Lamp1	1918.05	-1.09463	0.166414	-6.57771	4.77736e-11	8.44812e-10
ENSMUSG00000025321.14	Itgb8	802.093	-1.34408	0.204454	-6.57399	4.89838e-11	8.65187e-10
ENSMUSG00000045087.8	S1pr5	212.959	-2.82617	0.429998	-6.57251	4.94728e-11	8.72791e-10
ENSMUSG00000019132.11	BC005537	517.629	-1.21798	0.185345	-6.57144	4.98301e-11	8.78056e-10
ENSMUSG00000036667.14	Tcaf1	2247.66	0.760336	0.115829	6.5643	5.22767e-11	9.20083e-10
ENSMUSG00000028399.18	Ptprd	1858.57	-0.838344	0.127788	-6.56044	5.3649e-11	9.43123e-10
ENSMUSG00000022358.7	Fbxo32	260.165	-2.30959	0.352076	-6.55993	5.38318e-11	9.45224e-10
ENSMUSG00000038642.10	Ctss	779.131	-1.29724	0.197775	-6.55914	5.41175e-11	9.49123e-10
ENSMUSG00000019590.16	Cyb561	269.636	1.44868	0.221255	6.54759	5.84741e-11	1.02433e-09
ENSMUSG00000030102.11	Itpr1	2858.09	-1.08228	0.165385	-6.54402	5.98874e-11	1.04785e-09
ENSMUSG00000008035.12	Mid1ip1	474.634	-1.21416	0.185747	-6.53664	6.29153e-11	1.09954e-09
ENSMUSG00000044216.7	Kcnj4	163.252	-1.96865	0.301427	-6.5311	6.52882e-11	1.13968e-09
ENSMUSG00000022234.15	Cct5	1123.57	0.883505	0.135281	6.53087	6.53898e-11	1.14012e-09
ENSMUSG00000007739.10	Cct4	578.818	1.14467	0.175473	6.52335	6.87536e-11	1.19737e-09
ENSMUSG00000028524.21	Sgip1	1278.3	0.980851	0.150383	6.52234	6.92188e-11	1.20407e-09
ENSMUSG00000030058.17	Copg1	1856.5	0.664816	0.101944	6.52138	6.96649e-11	1.21042e-09
ENSMUSG00000019087.13	Atp6ap1	1232.85	0.931809	0.143029	6.51484	7.27692e-11	1.26288e-09
ENSMUSG00000020496.10	Rnf187	1780.6	0.934586	0.143467	6.51431	7.30246e-11	1.26438e-09
ENSMUSG00000025266.11	Gnl3l	1894.28	1.15029	0.176577	6.51439	7.29866e-11	1.26438e-09
ENSMUSG00000000567.5	Sox9	376.003	-1.30309	0.200059	-6.51352	7.34122e-11	1.26961e-09
ENSMUSG00000053310.11	Nrgn	1114.82	-1.04889	0.16111	-6.5104	7.49485e-11	1.29319e-09
ENSMUSG00000025880.11	Smad7	279.692	-1.50161	0.230643	-6.51055	7.48764e-11	1.29319e-09
ENSMUSG00000041488.16	Stx3	164.472	1.86535	0.286565	6.50934	7.54836e-11	1.30092e-09
ENSMUSG00000016382.15	Pls3	754.52	1.05212	0.161672	6.50772	7.62992e-11	1.31346e-09
ENSMUSG00000055945.8	Prr18	265.348	-2.1664	0.333034	-6.50504	7.76733e-11	1.33557e-09
ENSMUSG00000046329.14	Slc25a23	994.437	-1.55208	0.238614	-6.50458	7.79127e-11	1.33814e-09
ENSMUSG00000032172.8	Olfm2	329.667	1.55572	0.239311	6.50083	7.98802e-11	1.37036e-09
ENSMUSG00000048388.3	Fam171b	1102.98	-1.01491	0.156245	-6.49559	8.27096e-11	1.41727e-09
ENSMUSG00000059713.12	Rcan3	737.348	1.28045	0.197136	6.49524	8.28997e-11	1.4189e-09
ENSMUSG00000006403.13	Adamts4	304.694	-1.46307	0.225277	-6.49455	8.32825e-11	1.42382e-09
ENSMUSG00000086324.8	Gm15564	225.144	3.80645	0.586301	6.49232	8.45232e-11	1.44337e-09
ENSMUSG00000028517.8	Plpp3	1213.29	-1.59052	0.245291	-6.4842	8.92031e-11	1.52155e-09
ENSMUSG00000025224.16	Gbf1	994.371	0.844035	0.130205	6.48236	9.02964e-11	1.53844e-09
ENSMUSG00000030268.17	Bcat1	1597.34	0.82066	0.126629	6.4808	9.12358e-11	1.55267e-09
ENSMUSG00000028692.14	Akr1a1	1467.88	1.03012	0.159004	6.47854	9.26132e-11	1.57432e-09
ENSMUSG00000021843.17	Ktn1	906.218	-0.819442	0.126586	-6.47341	9.58165e-11	1.62692e-09
ENSMUSG00000020802.8	Ube2o	1216.75	0.992198	0.153313	6.47169	9.69107e-11	1.64363e-09
ENSMUSG00000038708.10	Golga4	1035.15	-1.17506	0.181577	-6.47145	9.7065e-11	1.64438e-09
ENSMUSG00000030067.17	Foxp1	826.068	-1.61716	0.25026	-6.4619	1.03395e-10	1.74963e-09
ENSMUSG00000026792.16	Lrsam1	374.595	1.29715	0.200745	6.46165	1.0357e-10	1.7506e-09
ENSMUSG00000046699.14	Slitrk4	409.276	1.47377	0.228131	6.46017	1.04586e-10	1.76577e-09
ENSMUSG00000067786.16	Nnat	1169.56	-1.15771	0.179263	-6.45816	1.0598e-10	1.7873e-09
ENSMUSG00000040848.11	Sft2d2	140.834	-2.63631	0.408308	-6.45666	1.07039e-10	1.80312e-09
ENSMUSG00000003363.15	Pld3	1564	0.962251	0.149038	6.4564	1.0722e-10	1.80412e-09
ENSMUSG00000007656.13	Arpp19	649.273	-1.18112	0.183008	-6.45394	1.08976e-10	1.8316e-09
ENSMUSG00000039474.13	Wfs1	412.583	-1.51118	0.234633	-6.4406	1.19e-10	1.99783e-09
ENSMUSG00000027223.15	Mapk8ip1	1468.82	-0.827414	0.128507	-6.43868	1.2052e-10	2.02108e-09
ENSMUSG00000039485.8	Tspyl4	1303.7	0.936313	0.145435	6.43802	1.21043e-10	2.02758e-09
ENSMUSG00000038370.6	Pcp4l1	657.126	-1.77779	0.276241	-6.43565	1.22948e-10	2.05717e-09
ENSMUSG00000058325.6	Dock1	528.103	-1.69171	0.26302	-6.43187	1.26042e-10	2.10658e-09
ENSMUSG00000054920.12	Klhl5	256.448	-1.58606	0.246616	-6.43131	1.26505e-10	2.11196e-09
ENSMUSG00000021737.4	Psmd6	521.771	1.1583	0.180213	6.42738	1.29823e-10	2.162e-09
ENSMUSG00000014769.10	Psmb1	773.98	1.09044	0.169658	6.42725	1.29937e-10	2.162e-09
ENSMUSG00000038418.7	Egr1	322.707	-1.45645	0.226603	-6.42733	1.29867e-10	2.162e-09
ENSMUSG00000029121.16	Crmp1	518.837	1.17047	0.182223	6.42329	1.33358e-10	2.21645e-09
ENSMUSG00000021266.16	Wars	679.157	1.00049	0.155894	6.41776	1.38292e-10	2.2959e-09
ENSMUSG00000068747.14	Sort1	1703.56	-0.810034	0.126293	-6.41392	1.41826e-10	2.34934e-09
ENSMUSG00000024812.11	Tjp2	471.386	-1.16287	0.181301	-6.414	1.41754e-10	2.34934e-09
ENSMUSG00000032625.14	Thsd7a	674.071	-1.21855	0.190002	-6.41337	1.42338e-10	2.35521e-09
ENSMUSG00000032356.12	Rasgrf1	1511.28	-0.898803	0.140158	-6.41277	1.42903e-10	2.36193e-09
ENSMUSG00000022500.15	Litaf	202.271	-1.98046	0.308847	-6.41243	1.43214e-10	2.36445e-09
ENSMUSG00000029465.14	Arpc3	446.642	1.3772	0.214876	6.40927	1.46213e-10	2.41131e-09
ENSMUSG00000020886.17	Dlg4	1762.7	-1.21287	0.189304	-6.40702	1.48389e-10	2.44449e-09
ENSMUSG00000036782.13	Klhl13	569.208	1.31891	0.205943	6.40425	1.51111e-10	2.48658e-09
ENSMUSG00000001211.15	Agpat3	1279.9	-1.03206	0.161157	-6.40407	1.51286e-10	2.48671e-09
ENSMUSG00000028833.13	Ncdn	4116.2	0.660974	0.103218	6.40366	1.517e-10	2.49079e-09
ENSMUSG00000038039.13	Gcc2	509.549	-1.29511	0.202273	-6.40275	1.52606e-10	2.50291e-09
ENSMUSG00000024665.8	Fads2	747.46	-1.46276	0.228622	-6.39815	1.57274e-10	2.57663e-09
ENSMUSG00000020198.8	Ap3d1	1409.32	0.750124	0.117288	6.39557	1.5995e-10	2.61761e-09
ENSMUSG00000069227.4	Gprin1	358.91	1.44405	0.225903	6.39235	1.63353e-10	2.67037e-09
ENSMUSG00000031665.7	Sall1	206.509	-2.31986	0.36293	-6.39203	1.63702e-10	2.67313e-09
ENSMUSG00000029420.14	Rimbp2	480.277	1.2058	0.188646	6.39186	1.63882e-10	2.67315e-09
ENSMUSG00000036896.5	C1qc	251.812	-1.86354	0.291586	-6.39105	1.64749e-10	2.68437e-09
ENSMUSG00000029482.4	Aacs	207.19	1.59752	0.25012	6.38699	1.69181e-10	2.75357e-09
ENSMUSG00000034285.15	Nipsnap1	307.094	1.279	0.200371	6.38313	1.73506e-10	2.8209e-09
ENSMUSG00000066113.16	Adamtsl1	336.123	1.73053	0.271209	6.38079	1.76175e-10	2.86116e-09
ENSMUSG00000065176.1	Rnu12	59.799	4.47242	0.701031	6.37977	1.77349e-10	2.87711e-09
ENSMUSG00000026834.13	Acvr1c	196.825	-2.08489	0.326849	-6.37876	1.78532e-10	2.89315e-09
ENSMUSG00000065037.1	Rn7sk	21875.1	1.17191	0.183765	6.37722	1.80328e-10	2.91908e-09
ENSMUSG00000010175.13	Prox1	299.919	-1.42517	0.223632	-6.37283	1.85575e-10	3.00077e-09
ENSMUSG00000052229.5	Gpr17	238.787	-1.84762	0.289974	-6.37167	1.86975e-10	3.02014e-09
ENSMUSG00000038855.10	Itpkb	935.449	-2.06701	0.324517	-6.3695	1.89651e-10	3.05674e-09
ENSMUSG00000021219.16	Rgs6	569.143	1.1419	0.179273	6.3696	1.89521e-10	3.05674e-09
ENSMUSG00000038156.16	Spon1	929.339	-1.04664	0.164334	-6.36902	1.9024e-10	3.06293e-09
ENSMUSG00000092083.4	Kcnb2	253.874	1.44513	0.227	6.36624	1.93718e-10	3.11557e-09
ENSMUSG00000037679.9	Inf2	903.515	-1.54156	0.242219	-6.36431	1.9617e-10	3.1516e-09
ENSMUSG00000032537.15	Ephb1	491.73	-1.87576	0.29495	-6.3596	2.02278e-10	3.24624e-09
ENSMUSG00000036606.17	Plxnb2	395.724	-1.37757	0.216656	-6.35834	2.03951e-10	3.26956e-09
ENSMUSG00000024238.15	Zeb1	762.234	-1.05173	0.165455	-6.35659	2.06281e-10	3.30337e-09
ENSMUSG00000031647.10	Mfap3l	309.834	-1.48852	0.234338	-6.35202	2.12501e-10	3.3957e-09
ENSMUSG00000025153.9	Fasn	2719.83	0.71049	0.111853	6.35203	2.12497e-10	3.3957e-09
ENSMUSG00000025139.14	Tollip	940.887	0.867226	0.136644	6.3466	2.2013e-10	3.51385e-09
ENSMUSG00000062933.7	Gm10123	567.268	1.35617	0.213976	6.33794	2.32857e-10	3.71303e-09
ENSMUSG00000022973.18	Synj1	2780.29	0.730025	0.115194	6.33732	2.33792e-10	3.72395e-09
ENSMUSG00000025630.8	Hprt	684.585	1.39926	0.220903	6.33426	2.38488e-10	3.7947e-09
ENSMUSG00000026259.14	Ngef	896.802	-1.0775	0.170218	-6.33009	2.45011e-10	3.89435e-09
ENSMUSG00000053963.7	Stum	213.084	-2.31634	0.365954	-6.3296	2.45796e-10	3.90267e-09
ENSMUSG00000027952.16	Pmvk	224.112	1.58923	0.2511	6.32908	2.46631e-10	3.91176e-09
ENSMUSG00000050148.9	Ubqln2	1891.33	0.795755	0.125789	6.32611	2.51418e-10	3.98345e-09
ENSMUSG00000038056.15	Kmt2c	1182.21	-0.994115	0.157187	-6.3244	2.54225e-10	4.02365e-09
ENSMUSG00000039809.10	Gabbr2	1418.35	0.856473	0.135564	6.31783	2.65263e-10	4.19391e-09
ENSMUSG00000015341.17	Golga7	260.055	-1.62415	0.257101	-6.31719	2.66368e-10	4.20692e-09
ENSMUSG00000095891.7	Gm10717	165.168	8.33529	1.31975	6.3158	2.68764e-10	4.24028e-09
ENSMUSG00000035407.8	Kank4	295.397	1.34439	0.212996	6.3118	2.75814e-10	4.34691e-09
ENSMUSG00000005873.6	Reep5	1979.12	0.811018	0.128715	6.30089	2.95948e-10	4.6593e-09
ENSMUSG00000004771.12	Rab11a	847.241	0.909889	0.144497	6.29692	3.03609e-10	4.77488e-09
ENSMUSG00000030123.15	Plxnd1	179.464	-1.94535	0.308946	-6.29672	3.04004e-10	4.77606e-09
ENSMUSG00000014602.15	Kif1a	10588.7	0.604408	0.0959968	6.29613	3.05178e-10	4.78946e-09
ENSMUSG00000054640.15	Slc8a1	1679.92	0.773821	0.122956	6.29348	3.10424e-10	4.86668e-09
ENSMUSG00000048960.13	Prex2	777.717	-1.14175	0.181507	-6.29039	3.16667e-10	4.95934e-09
ENSMUSG00000042425.18	Frmpd3	222.946	1.45406	0.231297	6.28656	3.24569e-10	5.07777e-09
ENSMUSG00000005994.14	Tyrp1	28.4417	8.62856	1.37297	6.28459	3.2872e-10	5.13733e-09
ENSMUSG00000020954.16	Strn3	585.113	-1.11719	0.177783	-6.28404	3.29893e-10	5.15027e-09
ENSMUSG00000026576.12	Atp1b1	9596.08	0.839578	0.133703	6.27941	3.39861e-10	5.30034e-09
ENSMUSG00000033685.13	Ucp2	162.036	-2.23772	0.356486	-6.27717	3.44783e-10	5.37149e-09
ENSMUSG00000010663.5	Fads1	891.168	-1.01149	0.161248	-6.2729	3.5439e-10	5.51541e-09
ENSMUSG00000027087.11	Itgav	782.646	-1.17464	0.187334	-6.27032	3.60318e-10	5.60182e-09
ENSMUSG00000033705.17	Stard9	143.338	-2.49509	0.398177	-6.26627	3.69794e-10	5.74317e-09
ENSMUSG00000000631.20	Myo18a	1256.97	-0.88348	0.141041	-6.26401	3.75192e-10	5.82093e-09
ENSMUSG00000029999.14	Tgfa	269.2	-2.52387	0.403453	-6.25566	3.95839e-10	6.13489e-09
ENSMUSG00000031226.13	Pbdc1	203.403	1.6459	0.263147	6.25468	3.9832e-10	6.16694e-09
ENSMUSG00000031987.6	Egln1	379.392	-1.47062	0.23519	-6.25291	4.02876e-10	6.231e-09
ENSMUSG00000015937.15	Macroh2a1	444.1	1.16593	0.186505	6.25148	4.0657e-10	6.28163e-09
ENSMUSG00000065822.1	Snord15a	64.7699	3.98147	0.637224	6.24815	4.15341e-10	6.40389e-09
ENSMUSG00000032855.6	Pkd1	318.385	-1.76773	0.282919	-6.24819	4.1524e-10	6.40389e-09
ENSMUSG00000029231.15	Pdgfra	406.815	-1.73733	0.278272	-6.24326	4.28546e-10	6.60066e-09
ENSMUSG00000068284.14	Usf3	397.341	-1.38135	0.221264	-6.24299	4.29296e-10	6.60541e-09
ENSMUSG00000068267.5	Cenpb	392.888	-1.40671	0.225428	-6.24015	4.3715e-10	6.71932e-09
ENSMUSG00000014932.15	Yes1	131.939	-1.9461	0.31207	-6.2361	4.48601e-10	6.88824e-09
ENSMUSG00000051910.13	Sox6	459.526	1.24757	0.200095	6.23488	4.52118e-10	6.93317e-09
ENSMUSG00000035202.8	Lars2	817.045	1.48728	0.238547	6.23477	4.52456e-10	6.93317e-09
ENSMUSG00000064329.13	Scn1a	1377.39	-1.19287	0.191582	-6.22643	4.77194e-10	7.30475e-09
ENSMUSG00000031402.12	Mpp1	263.623	1.54277	0.247848	6.22467	4.82561e-10	7.37932e-09
ENSMUSG00000031310.16	Zmym3	528.654	1.00858	0.162079	6.22278	4.88419e-10	7.46127e-09
ENSMUSG00000020476.14	Dbnl	743.617	1.19317	0.191987	6.21483	5.13803e-10	7.84102e-09
ENSMUSG00000020591.11	Ntsr2	526.741	-1.6637	0.267868	-6.21089	5.26866e-10	8.03215e-09
ENSMUSG00000091475.4	Cerox1	93.4956	-2.74537	0.442078	-6.21015	5.29331e-10	8.06149e-09
ENSMUSG00000038384.16	Setd1b	343.51	-1.23452	0.198815	-6.20938	5.31936e-10	8.0929e-09
ENSMUSG00000016349.10	Eef1a2	5601.3	0.742678	0.119633	6.20798	5.36699e-10	8.15706e-09
ENSMUSG00000027333.18	Smox	256.427	-1.36148	0.219416	-6.20501	5.46941e-10	8.30426e-09
ENSMUSG00000021870.17	Slmap	711.493	-1.13457	0.182995	-6.19999	5.64679e-10	8.56487e-09
ENSMUSG00000023484.14	Prph	32.6861	5.08685	0.820538	6.19941	5.66755e-10	8.57892e-09
ENSMUSG00000095407.2	Tmem200c	192.766	2.67577	0.431614	6.19946	5.66587e-10	8.57892e-09
ENSMUSG00000053192.9	Mllt11	949.142	0.821395	0.1325	6.19919	5.67543e-10	8.58214e-09
ENSMUSG00000036295.5	Lrrn3	384.67	1.62254	0.261877	6.1958	5.79883e-10	8.75987e-09
ENSMUSG00000000902.13	Smarcb1	446.206	1.10529	0.178441	6.19415	5.86008e-10	8.84345e-09
ENSMUSG00000004892.13	Bcan	1299.99	-1.17069	0.189109	-6.19057	5.99488e-10	9.03774e-09
ENSMUSG00000022416.15	Cacna1i	338.263	-1.87244	0.302524	-6.1894	6.03918e-10	9.09534e-09
ENSMUSG00000049097.9	Ankrd34a	295.773	1.5353	0.248061	6.18918	6.0477e-10	9.09898e-09
ENSMUSG00000045414.7	Dipk2a	154.816	-1.92903	0.311898	-6.18481	6.21759e-10	9.34517e-09
ENSMUSG00000000632.13	Sez6	820.597	-0.99722	0.161404	-6.17841	6.47509e-10	9.7224e-09
ENSMUSG00000021957.7	Tkt	1321.75	0.743066	0.120376	6.1729	6.70483e-10	1.00572e-08
ENSMUSG00000022816.11	Fstl1	212.026	-1.74358	0.282483	-6.17234	6.72884e-10	1.00831e-08
ENSMUSG00000037606.18	Osbpl5	249.658	1.52628	0.247303	6.1717	6.75603e-10	1.01137e-08
ENSMUSG00000024120.12	Lrpprc	861.7	1.07197	0.173792	6.16811	6.91121e-10	1.03356e-08
ENSMUSG00000025006.18	Sorbs1	945.103	-0.920055	0.14919	-6.16701	6.95933e-10	1.03972e-08
ENSMUSG00000044447.5	Dock5	378.946	-1.42093	0.230495	-6.1647	7.06155e-10	1.05394e-08
ENSMUSG00000045284.9	Dcaf12l1	258.644	1.66506	0.270138	6.16372	7.10577e-10	1.05948e-08
ENSMUSG00000032826.19	Ank2	4964.2	-0.704055	0.114232	-6.16336	7.12185e-10	1.06081e-08
ENSMUSG00000026482.13	Rgl1	402.477	-1.34604	0.21845	-6.16179	7.19292e-10	1.06902e-08
ENSMUSG00000036402.13	Gng12	250.736	-2.31638	0.375935	-6.16166	7.19843e-10	1.06902e-08
ENSMUSG00000024664.5	Fads3	153.206	2.44405	0.396642	6.16185	7.18982e-10	1.06902e-08
ENSMUSG00000041670.17	Rims1	1633.36	0.812932	0.131984	6.15933	7.30534e-10	1.08382e-08
ENSMUSG00000015766.14	Eps8	587.399	1.05335	0.171056	6.1579	7.3715e-10	1.09255e-08
ENSMUSG00000015149.14	Sirt2	690.55	-0.974568	0.158371	-6.1537	7.5697e-10	1.12081e-08
ENSMUSG00000021846.9	Peli2	194.677	-1.91968	0.312015	-6.15255	7.62491e-10	1.12787e-08
ENSMUSG00000047539.9	Fbxo28	444.129	1.22214	0.198726	6.14987	7.7545e-10	1.1459e-08
ENSMUSG00000019558.14	Slc6a8	462.153	-1.15339	0.187552	-6.14968	7.76371e-10	1.14613e-08
ENSMUSG00000049565.16	Aknad1	27.3227	8.56876	1.39606	6.13779	8.36759e-10	1.23405e-08
ENSMUSG00000023909.4	Paqr4	273.835	-1.84657	0.301019	-6.13437	8.54947e-10	1.25963e-08
ENSMUSG00000036902.11	Neto2	386.962	-1.22497	0.199784	-6.13147	8.70709e-10	1.28159e-08
ENSMUSG00000033039.10	Micall1	319.203	-2.21768	0.362669	-6.11489	9.66232e-10	1.42079e-08
ENSMUSG00000075595.9	Zfp652	478.238	-1.73119	0.283251	-6.11188	9.8463e-10	1.44642e-08
ENSMUSG00000032741.9	Tpcn1	238.905	-1.4672	0.240279	-6.10624	1.02008e-09	1.49701e-08
ENSMUSG00000041571.9	Selenow	1140.06	-0.836465	0.136996	-6.10576	1.02311e-09	1.5e-08
ENSMUSG00000020098.7	Pcbd1	74.7736	2.75026	0.450584	6.10377	1.03596e-09	1.51735e-08
ENSMUSG00000023036.14	Pcdhgc4	189.531	1.99958	0.327742	6.10109	1.05346e-09	1.54146e-08
ENSMUSG00000040548.16	Tex2	739.486	-1.10379	0.181033	-6.09719	1.07952e-09	1.57804e-08
ENSMUSG00000020900.15	Myh10	2719.34	-0.86942	0.142706	-6.09238	1.11242e-09	1.62454e-08
ENSMUSG00000024978.11	Gpam	578.043	-1.12139	0.184126	-6.09032	1.12686e-09	1.64402e-08
ENSMUSG00000057522.15	Spop	506.407	-1.5255	0.250493	-6.08997	1.12931e-09	1.64599e-08
ENSMUSG00000032737.13	Inppl1	178.734	-1.84418	0.303082	-6.08476	1.16666e-09	1.69876e-08
ENSMUSG00000037351.9	Actr1b	1012.54	0.889838	0.146314	6.0817	1.18919e-09	1.72988e-08
ENSMUSG00000024378.9	Stard4	204.635	1.63312	0.268685	6.07819	1.21546e-09	1.76639e-08
ENSMUSG00000116641.1	Gm41505	71.0818	3.03312	0.499129	6.07683	1.22583e-09	1.77972e-08
ENSMUSG00000024220.14	Zfp523	214.221	-1.43947	0.237106	-6.07099	1.27122e-09	1.84382e-08
ENSMUSG00000015846.15	Rxra	171.628	-1.95184	0.321672	-6.06778	1.2969e-09	1.87924e-08
ENSMUSG00000056966.7	Gjc3	416.008	-1.64626	0.271342	-6.06711	1.30231e-09	1.88525e-08
ENSMUSG00000057615.5	Ldoc1	38.208	4.0527	0.668702	6.06055	1.3566e-09	1.96195e-08
ENSMUSG00000056201.8	Cfl1	2124.44	0.796116	0.131405	6.05847	1.37424e-09	1.98553e-08
ENSMUSG00000026235.14	Epha4	1102.58	1.18958	0.196365	6.05802	1.3781e-09	1.98731e-08
ENSMUSG00000038467.15	Chmp4b	1281.45	0.822806	0.135821	6.05801	1.37814e-09	1.98731e-08
ENSMUSG00000045817.8	Zfp36l2	189.322	-1.83118	0.302358	-6.05633	1.39266e-09	2.00631e-08
ENSMUSG00000054226.13	Tprkb	411.272	-1.11148	0.183546	-6.05557	1.39919e-09	2.01378e-08
ENSMUSG00000028433.14	Ubap2	553.86	1.12414	0.185681	6.05415	1.4116e-09	2.02969e-08
ENSMUSG00000028351.5	Brinp1	805.262	0.960224	0.158673	6.05159	1.43427e-09	2.06029e-08
ENSMUSG00000024290.9	Rock1	386.376	-1.58375	0.261746	-6.0507	1.44215e-09	2.06963e-08
ENSMUSG00000043857.16	Mgat5b	541.428	1.50694	0.249198	6.04713	1.4745e-09	2.11401e-08
ENSMUSG00000040606.13	Kazn	702.736	-1.41711	0.234506	-6.04296	1.51309e-09	2.16726e-08
ENSMUSG00000026014.15	Raph1	351.349	1.30383	0.21606	6.03455	1.59406e-09	2.28104e-08
ENSMUSG00000030688.15	Stard10	191.788	-1.81094	0.300332	-6.02979	1.64173e-09	2.34701e-08
ENSMUSG00000027238.17	Frmd5	244.428	-1.49105	0.24769	-6.01985	1.74578e-09	2.49337e-08
ENSMUSG00000034327.17	Kctd9	317.328	-1.76537	0.293339	-6.01818	1.76391e-09	2.51686e-08
ENSMUSG00000063550.8	Nup98	601.216	1.3682	0.22743	6.0159	1.78895e-09	2.55015e-08
ENSMUSG00000026697.10	Myoc	864.928	1.15465	0.19231	6.00413	1.92357e-09	2.73695e-08
ENSMUSG00000032667.17	Pon2	160.969	-1.89098	0.314947	-6.00413	1.92366e-09	2.73695e-08
ENSMUSG00000037031.10	Tspan15	137.016	-1.86646	0.310948	-6.00248	1.9432e-09	2.76212e-08
ENSMUSG00000061032.9	Rrp1	1986.37	0.80132	0.133532	6.00097	1.96144e-09	2.7854e-08
ENSMUSG00000069072.9	Slc7a14	543.511	-1.87271	0.312205	-5.99834	1.99342e-09	2.82812e-08
ENSMUSG00000037827.5	Gm5884	236.445	1.51742	0.252993	5.99789	1.99893e-09	2.83324e-08
ENSMUSG00000037916.14	Ndufv1	1025.28	0.866525	0.144502	5.99662	2.01468e-09	2.85285e-08
ENSMUSG00000022477.13	Aco2	2903.22	0.678839	0.113221	5.99568	2.02632e-09	2.86662e-08
ENSMUSG00000084883.2	Ccdc85c	478.181	-1.123	0.187395	-5.99272	2.06358e-09	2.91656e-08
ENSMUSG00000036499.9	Eea1	390.572	-1.12992	0.188584	-5.99159	2.07795e-09	2.9341e-08
ENSMUSG00000044080.9	S100a1	189.073	-1.71123	0.285711	-5.98937	2.1066e-09	2.97174e-08
ENSMUSG00000031762.7	Mt2	157.413	-2.44255	0.409053	-5.97122	2.35492e-09	3.31891e-08
ENSMUSG00000031532.7	Saraf	1152.95	0.754012	0.126308	5.96962	2.378e-09	3.34826e-08
ENSMUSG00000050875.11	Minar2	200.199	1.67112	0.280059	5.96703	2.41609e-09	3.3987e-08
ENSMUSG00000070643.11	Sox13	50.3937	-3.40917	0.571474	-5.96558	2.43772e-09	3.4259e-08
ENSMUSG00000009394.13	Syn2	578.63	-1.25199	0.209907	-5.9645	2.4538e-09	3.44525e-08
ENSMUSG00000022540.16	Rogdi	438.541	1.24526	0.20881	5.96362	2.46717e-09	3.46077e-08
ENSMUSG00000064125.14	Prr36	107.264	2.05837	0.345209	5.96268	2.48129e-09	3.4773e-08
ENSMUSG00000027406.13	Idh3b	1389.14	0.720771	0.120887	5.96235	2.48636e-09	3.48114e-08
ENSMUSG00000020027.18	Socs2	76.5722	2.68744	0.45089	5.96029	2.51787e-09	3.52195e-08
ENSMUSG00000056185.5	Snx32	274.211	1.56464	0.262641	5.95732	2.5641e-09	3.58326e-08
ENSMUSG00000037624.15	Kcnk2	241.854	-1.51469	0.254336	-5.95545	2.59362e-09	3.62112e-08
ENSMUSG00000032281.11	Acsbg1	1091.83	-0.924935	0.155355	-5.95371	2.62138e-09	3.65646e-08
ENSMUSG00000029723.16	Tsc22d4	480.812	-1.71418	0.287992	-5.95219	2.64582e-09	3.6871e-08
ENSMUSG00000030751.18	Psma1	303.637	1.32134	0.222098	5.94937	2.69183e-09	3.74772e-08
ENSMUSG00000030397.11	Mark4	647.202	1.03347	0.173772	5.94726	2.7267e-09	3.79273e-08
ENSMUSG00000018102.5	H2bc4	137.187	-1.998	0.336043	-5.94567	2.75324e-09	3.82608e-08
ENSMUSG00000022180.7	Slc7a8	272.608	1.5114	0.254342	5.94239	2.80896e-09	3.89988e-08
ENSMUSG00000049800.13	Sertad2	112.387	-2.37855	0.400466	-5.93945	2.85975e-09	3.96671e-08
ENSMUSG00000045318.6	Adra2c	53.6078	-3.08149	0.518965	-5.93775	2.88956e-09	4.00433e-08
ENSMUSG00000026904.17	Slc4a10	729.227	1.01782	0.171445	5.93675	2.90735e-09	4.02524e-08
ENSMUSG00000004936.8	Map2k1	1036.33	0.93476	0.157563	5.93263	2.98126e-09	4.12376e-08
ENSMUSG00000045648.15	Vwc2l	166.084	2.1358	0.36019	5.92963	3.03621e-09	4.19588e-08
ENSMUSG00000026864.13	Hspa5	2259.43	0.706606	0.119212	5.92732	3.07923e-09	4.25139e-08
ENSMUSG00000040811.15	Eml2	1212.11	0.762593	0.128676	5.92645	3.09549e-09	4.26989e-08
ENSMUSG00000034290.9	Nek9	292.164	-1.65042	0.278576	-5.92447	3.13297e-09	4.3176e-08
ENSMUSG00000029822.15	Osbpl3	170.469	2.27075	0.383379	5.92298	3.16165e-09	4.3521e-08
ENSMUSG00000031157.10	Pqbp1	524.895	1.05009	0.177294	5.92286	3.16384e-09	4.3521e-08
ENSMUSG00000039740.6	Alg2	851.748	0.968898	0.163601	5.92233	3.17412e-09	4.36222e-08
ENSMUSG00000028832.11	Stmn1	534.73	1.19843	0.202383	5.92161	3.18799e-09	4.37725e-08
ENSMUSG00000030007.8	Cct7	1120.44	0.967682	0.16344	5.92073	3.20519e-09	4.39682e-08
ENSMUSG00000026469.14	Xpr1	716.753	-1.07276	0.181504	-5.91041	3.41258e-09	4.67702e-08
ENSMUSG00000028478.18	Clta	1396	0.668343	0.113133	5.90757	3.47188e-09	4.75393e-08
ENSMUSG00000042688.16	Mapk6	399.561	-1.17764	0.19938	-5.90652	3.49411e-09	4.77998e-08
ENSMUSG00000028790.13	Khdrbs1	1046.72	0.853087	0.144477	5.90464	3.53416e-09	4.83034e-08
ENSMUSG00000025151.16	Maged1	2914.35	0.979322	0.165868	5.90423	3.54298e-09	4.83797e-08
ENSMUSG00000030554.16	Synm	413.273	-1.04723	0.177427	-5.90231	3.58449e-09	4.89017e-08
ENSMUSG00000070934.6	Rraga	647.947	0.936265	0.158681	5.9003	3.62848e-09	4.94566e-08
ENSMUSG00000022707.16	Gbe1	208.798	1.68247	0.285241	5.89842	3.6701e-09	4.99783e-08
ENSMUSG00000022253.15	Nadk2	391.192	-1.17262	0.198883	-5.89603	3.7235e-09	5.06593e-08
ENSMUSG00000030342.8	Cd9	161.506	-1.62496	0.275678	-5.8944	3.76045e-09	5.11154e-08
ENSMUSG00000027210.20	Meis2	557.224	-2.15776	0.366175	-5.89272	3.79901e-09	5.15685e-08
ENSMUSG00000043456.17	Zfp536	353.718	-1.54715	0.262556	-5.89264	3.80069e-09	5.15685e-08
ENSMUSG00000024899.7	Papss2	170.731	-2.04875	0.34795	-5.88804	3.90806e-09	5.29772e-08
ENSMUSG00000104913.1	Gm6560	1354.42	0.949969	0.161358	5.88734	3.92458e-09	5.31528e-08
ENSMUSG00000038301.15	Snx10	492.286	1.09148	0.185404	5.88701	3.93235e-09	5.32097e-08
ENSMUSG00000030209.14	Grin2b	1811.25	-0.925908	0.157335	-5.88494	3.98196e-09	5.38322e-08
ENSMUSG00000002222.14	Rmnd5a	502.28	-1.53082	0.260215	-5.88288	4.0319e-09	5.44581e-08
ENSMUSG00000020817.16	Rabep1	1396.64	-0.693338	0.117902	-5.88064	4.08673e-09	5.51487e-08
ENSMUSG00000078532.9	Nkain1	167.68	-1.92847	0.328153	-5.87676	4.18385e-09	5.64083e-08
ENSMUSG00000008036.11	Ap2s1	321.395	1.32695	0.225814	5.87627	4.19616e-09	5.64722e-08
ENSMUSG00000031603.14	Fgf20	34.0829	5.58529	0.950465	5.87638	4.19338e-09	5.64722e-08
ENSMUSG00000034853.16	Acot11	317.271	-1.85619	0.316193	-5.87045	4.3461e-09	5.84374e-08
ENSMUSG00000036422.10	Pcdh8	217.978	2.26586	0.386108	5.86845	4.39875e-09	5.90921e-08
ENSMUSG00000002190.13	Clgn	272.376	1.8438	0.314354	5.86536	4.48146e-09	6.01492e-08
ENSMUSG00000020644.9	Id2	257.34	-1.79673	0.306361	-5.86475	4.49801e-09	6.0317e-08
ENSMUSG00000032020.15	Ubash3b	369.104	1.12101	0.191393	5.8571	4.71017e-09	6.31053e-08
ENSMUSG00000027253.15	Lrp4	302.711	-1.33667	0.228375	-5.85299	4.82826e-09	6.46294e-08
ENSMUSG00000025702.15	Marchf8	464.847	-1.07164	0.183104	-5.85262	4.83879e-09	6.47123e-08
ENSMUSG00000040997.14	Abhd4	458.067	-1.52087	0.259909	-5.85156	4.8697e-09	6.50674e-08
ENSMUSG00000027184.14	Caprin1	2165.53	0.803416	0.137328	5.85033	4.90603e-09	6.54941e-08
ENSMUSG00000028484.16	Psip1	1762.42	1.08363	0.18524	5.84988	4.9193e-09	6.56127e-08
ENSMUSG00000020841.5	Cpd	942.552	-1.06438	0.182355	-5.83688	5.31882e-09	7.0878e-08
ENSMUSG00000041740.16	Rnf10	1072.14	-0.779582	0.133602	-5.83511	5.3754e-09	7.15682e-08
ENSMUSG00000013275.9	Slc41a1	349.511	-1.78224	0.305835	-5.82744	5.62829e-09	7.48683e-08
ENSMUSG00000028788.14	Ptp4a2	675.066	-1.07099	0.183937	-5.82257	5.79485e-09	7.70153e-08
ENSMUSG00000073678.4	Pgap1	399.876	1.34947	0.231794	5.82186	5.81946e-09	7.72735e-08
ENSMUSG00000042790.16	Rnf214	668.401	0.852059	0.146385	5.82065	5.86177e-09	7.77661e-08
ENSMUSG00000041540.16	Sox5	147.122	-2.16038	0.371188	-5.82017	5.87894e-09	7.79247e-08
ENSMUSG00000020262.15	Adarb1	1365.98	-0.687372	0.118138	-5.81837	5.94236e-09	7.86954e-08
ENSMUSG00000027200.17	Sema6d	1989.31	0.69097	0.118768	5.81781	5.96225e-09	7.88888e-08
ENSMUSG00000034472.13	Rasd2	873.145	-0.953874	0.164028	-5.81531	6.05214e-09	8.00072e-08
ENSMUSG00000055720.10	Ubl7	372.63	1.12956	0.194368	5.81144	6.19374e-09	8.18067e-08
ENSMUSG00000025268.15	Maged2	472.56	1.27072	0.218755	5.8089	6.28853e-09	8.29852e-08
ENSMUSG00000041124.11	Msantd4	767.101	0.842934	0.145271	5.8025	6.53321e-09	8.6138e-08
ENSMUSG00000074093.4	Svip	232.006	-1.73688	0.299388	-5.80145	6.57438e-09	8.66042e-08
ENSMUSG00000014349.7	Ube2z	460.848	0.992278	0.171098	5.79946	6.65284e-09	8.75605e-08
ENSMUSG00000036766.12	Dner	1353.66	0.686632	0.118415	5.79852	6.69013e-09	8.79738e-08
ENSMUSG00000087881.1	Gm22442	59.7061	3.77587	0.651252	5.79787	6.71613e-09	8.82379e-08
ENSMUSG00000020368.15	Canx	4908.48	0.655045	0.113002	5.79676	6.76087e-09	8.87475e-08
ENSMUSG00000030654.9	Arl6ip1	790.235	0.816536	0.140879	5.79602	6.79087e-09	8.90631e-08
ENSMUSG00000022415.12	Syngr1	1832.05	0.784142	0.135299	5.79561	6.80736e-09	8.92009e-08
ENSMUSG00000024962.13	Vegfb	430.147	-1.12884	0.194835	-5.79382	6.88029e-09	9.00775e-08
ENSMUSG00000031822.20	Gse1	477.559	1.28396	0.221648	5.79278	6.92291e-09	9.0556e-08
ENSMUSG00000042743.13	Sgtb	786.257	1.07423	0.185538	5.78983	7.04588e-09	9.20839e-08
ENSMUSG00000028868.13	Wasf2	199.486	-2.01687	0.348437	-5.78834	7.10864e-09	9.28228e-08
ENSMUSG00000025404.15	R3hdm2	1037.58	-0.836862	0.144611	-5.78699	7.1659e-09	9.34888e-08
ENSMUSG00000004113.18	Cacna1b	596.668	0.932557	0.161337	5.78019	7.46173e-09	9.72632e-08
ENSMUSG00000033793.12	Atp6v1h	762.291	1.02238	0.176917	5.77887	7.52051e-09	9.79438e-08
ENSMUSG00000009073.16	Nf2	520.755	-1.22076	0.211451	-5.77325	7.77588e-09	1.01181e-07
ENSMUSG00000001248.15	Gramd1a	320.892	1.26671	0.219508	5.77069	7.89457e-09	1.02636e-07
ENSMUSG00000023960.13	Enpp5	1851.61	0.77349	0.13406	5.76974	7.93942e-09	1.03129e-07
ENSMUSG00000037032.16	Apbb1	1776.14	0.644804	0.111788	5.7681	8.01707e-09	1.04048e-07
ENSMUSG00000082100.1	Glns-ps1	563.299	-1.29676	0.224962	-5.76435	8.19728e-09	1.06294e-07
ENSMUSG00000035152.14	Ap2b1	1924.22	0.649053	0.112629	5.76278	8.27399e-09	1.07196e-07
ENSMUSG00000020777.16	Acox1	1417.73	0.723824	0.125625	5.7618	8.32194e-09	1.07723e-07
ENSMUSG00000022577.17	Ly6h	280.73	1.49413	0.259362	5.76078	8.37263e-09	1.08286e-07
ENSMUSG00000022421.19	Nptxr	611.292	1.10161	0.191252	5.75996	8.4133e-09	1.08717e-07
ENSMUSG00000033174.17	Mgll	215.457	-1.69947	0.295273	-5.75561	8.63291e-09	1.11459e-07
ENSMUSG00000047228.9	A2ml1	67.9161	3.47947	0.605014	5.75106	8.8688e-09	1.14405e-07
ENSMUSG00000058624.13	Gda	176.452	-2.05361	0.35715	-5.74999	8.9247e-09	1.15027e-07
ENSMUSG00000022840.9	Adcy5	2645.74	-1.10713	0.192606	-5.74816	9.02195e-09	1.1618e-07
ENSMUSG00000026155.13	Smap1	540.787	1.3187	0.22943	5.74772	9.0454e-09	1.16382e-07
ENSMUSG00000037062.13	Sh3glb1	500.213	-1.58911	0.27665	-5.74413	9.23956e-09	1.18777e-07
ENSMUSG00000048385.9	Scrt1	681.534	-1.14839	0.200033	-5.74099	9.41222e-09	1.20893e-07
ENSMUSG00000038065.13	Mturn	714.322	0.958586	0.167136	5.73537	9.73016e-09	1.24869e-07
ENSMUSG00000030519.14	Apba2	891.07	0.860933	0.150119	5.73499	9.75172e-09	1.25038e-07
ENSMUSG00000025020.11	Slit1	342.977	1.45462	0.253663	5.73445	9.78273e-09	1.25328e-07
ENSMUSG00000020235.16	Fzr1	343.82	1.17412	0.204851	5.73156	9.95097e-09	1.27374e-07
ENSMUSG00000059336.14	Slc14a1	122.924	-2.26532	0.395287	-5.73082	9.99481e-09	1.27826e-07
ENSMUSG00000029516.19	Cit	1582.05	-0.725651	0.126664	-5.72895	1.01051e-08	1.29126e-07
ENSMUSG00000005610.17	Eif4g2	3039.66	-0.695321	0.121497	-5.72294	1.04693e-08	1.33666e-07
ENSMUSG00000024851.14	Pitpnm1	1221.65	0.756349	0.132203	5.7211	1.05834e-08	1.35006e-07
ENSMUSG00000074886.11	Grk6	347.817	1.15293	0.201532	5.7208	1.06021e-08	1.3513e-07
ENSMUSG00000022811.17	Zfp148	656.963	-1.05125	0.183809	-5.71927	1.06985e-08	1.36241e-07
ENSMUSG00000027893.14	Ahcyl1	2680.73	-0.692953	0.121208	-5.71703	1.084e-08	1.37926e-07
ENSMUSG00000051527.11	Usp29	520.659	1.11745	0.19573	5.70915	1.13541e-08	1.44344e-07
ENSMUSG00000027012.15	Dync1i2	779.779	0.852408	0.149381	5.70628	1.15473e-08	1.46676e-07
ENSMUSG00000034832.15	Tet3	306.645	-2.16103	0.378748	-5.70574	1.15839e-08	1.47015e-07
ENSMUSG00000025743.14	Sdc3	1533.75	-0.969636	0.169987	-5.70418	1.16904e-08	1.48241e-07
ENSMUSG00000053475.5	Tnfaip6	89.9792	-2.40885	0.422371	-5.70315	1.17615e-08	1.49015e-07
ENSMUSG00000054455.5	Vapb	1239.29	0.880113	0.154398	5.70027	1.1962e-08	1.51427e-07
ENSMUSG00000023456.16	Tpi1	1641.61	1.02147	0.179207	5.69994	1.19851e-08	1.51591e-07
ENSMUSG00000029546.12	Uncx	100.686	2.24693	0.394781	5.69158	1.2587e-08	1.59069e-07
ENSMUSG00000057101.8	Zfp180	213.135	-1.48206	0.261008	-5.67821	1.36115e-08	1.71871e-07
ENSMUSG00000020363.6	Gfpt2	102.705	2.0735	0.365261	5.67677	1.37265e-08	1.7305e-07
ENSMUSG00000024855.10	Pacs1	478.852	1.15187	0.202911	5.67675	1.3728e-08	1.7305e-07
ENSMUSG00000084817.3	Gm5526	151.458	1.72378	0.303679	5.67633	1.37616e-08	1.7318e-07
ENSMUSG00000034818.17	Celf5	309.487	-1.31895	0.232354	-5.67646	1.37511e-08	1.7318e-07
ENSMUSG00000024077.15	Strn	1165.58	-1.14605	0.202029	-5.67271	1.40556e-08	1.76731e-07
ENSMUSG00000021684.17	Pde8b	221.819	-2.28892	0.404168	-5.66329	1.48501e-08	1.86564e-07
ENSMUSG00000005625.15	Psmd4	975.925	0.874771	0.154468	5.66313	1.4864e-08	1.86581e-07
ENSMUSG00000066632.3	Pgk1-rs7	178.772	2.24246	0.396264	5.65899	1.52266e-08	1.90972e-07
ENSMUSG00000030029.14	Lrig1	678.902	-1.42683	0.252286	-5.65562	1.55282e-08	1.94592e-07
ENSMUSG00000036197.16	Gxylt1	105.954	-2.16882	0.383902	-5.64941	1.60998e-08	2.01586e-07
ENSMUSG00000045589.7	Frrs1l	847.125	-0.840057	0.148881	-5.64246	1.67638e-08	2.09547e-07
ENSMUSG00000031701.6	Dnaja2	1497.15	0.820339	0.145385	5.64254	1.67558e-08	2.09547e-07
ENSMUSG00000037852.8	Cpe	9620.15	-0.410606	0.0728084	-5.63954	1.70503e-08	2.12951e-07
ENSMUSG00000032249.14	Anp32a	566.935	-0.896519	0.158984	-5.63907	1.70974e-08	2.1336e-07
ENSMUSG00000009535.13	Rnmt	435.779	0.996563	0.176898	5.63355	1.76533e-08	2.20114e-07
ENSMUSG00000004894.10	Hapln2	234.452	-1.73047	0.307322	-5.6308	1.79379e-08	2.23475e-07
ENSMUSG00000070287.3	Slc35g2	233.659	1.61024	0.286013	5.62997	1.80246e-08	2.24367e-07
ENSMUSG00000029616.9	Erp29	488.073	1.04699	0.18617	5.62383	1.86774e-08	2.323e-07
ENSMUSG00000022295.8	Atp6v1c1	1210.61	0.953678	0.169599	5.62315	1.87509e-08	2.3302e-07
ENSMUSG00000031835.16	Mbtps1	439.244	-1.04267	0.185497	-5.62095	1.89907e-08	2.35804e-07
ENSMUSG00000035623.14	Rsf1	679.375	-0.836814	0.148896	-5.62012	1.90821e-08	2.36741e-07
ENSMUSG00000060019.6	Gm10073	124.155	-1.79939	0.320301	-5.6178	1.93407e-08	2.39751e-07
ENSMUSG00000026238.14	Ptma	244.561	-1.39989	0.249219	-5.61712	1.94168e-08	2.40495e-07
ENSMUSG00000022361.14	Zhx1	482.144	-0.955046	0.170212	-5.61092	2.0125e-08	2.4906e-07
ENSMUSG00000047037.5	Nipa1	379.724	-1.14876	0.204786	-5.60957	2.02827e-08	2.50803e-07
ENSMUSG00000022265.7	Ank	855.503	-0.879014	0.156708	-5.60926	2.03191e-08	2.51045e-07
ENSMUSG00000047879.17	Usp14	453.372	1.24473	0.222137	5.60342	2.10169e-08	2.59452e-07
ENSMUSG00000060098.11	Prmt7	232.658	1.28927	0.230123	5.6025	2.11279e-08	2.60392e-07
ENSMUSG00000022382.15	Wnt7b	86.5374	-2.66837	0.476278	-5.60255	2.11226e-08	2.60392e-07
ENSMUSG00000024012.18	Mtch1	1342.58	0.681004	0.121679	5.59674	2.18416e-08	2.68965e-07
ENSMUSG00000055320.18	Tead1	135.578	-2.39186	0.42773	-5.59198	2.24499e-08	2.76229e-07
ENSMUSG00000029196.9	Tada2b	179.928	-1.50508	0.269551	-5.58365	2.35517e-08	2.89547e-07
ENSMUSG00000053716.9	Dusp7	241.726	-1.31738	0.23604	-5.58117	2.38911e-08	2.93477e-07
ENSMUSG00000051537.9	Gm5124	361.996	1.5476	0.277446	5.578	2.43301e-08	2.98624e-07
ENSMUSG00000110333.1	Gm45861	23.2898	8.33934	1.49539	5.57672	2.45098e-08	3.00583e-07
ENSMUSG00000038173.15	Enpp6	109.738	-2.69808	0.484058	-5.57387	2.49142e-08	3.05291e-07
ENSMUSG00000028961.15	Pgd	261.854	1.62033	0.290726	5.57338	2.49843e-08	3.05899e-07
ENSMUSG00000044340.7	Phlpp1	1264.73	-1.1767	0.211165	-5.57243	2.51207e-08	3.07317e-07
ENSMUSG00000017639.13	Rab11fip4	1799.9	-1.04539	0.187608	-5.57221	2.51532e-08	3.07463e-07
ENSMUSG00000083396.1	Gm15542	475.927	1.2673	0.227487	5.57087	2.53469e-08	3.09577e-07
ENSMUSG00000057335.11	Cep170	1153.91	0.717874	0.128954	5.56689	2.59331e-08	3.16478e-07
ENSMUSG00000001334.9	Fndc5	516.351	-0.993637	0.178526	-5.56578	2.60989e-08	3.1824e-07
ENSMUSG00000034926.3	Dhcr24	448.961	1.39211	0.250322	5.56126	2.67836e-08	3.26057e-07
ENSMUSG00000062995.12	Ica1	311.157	1.33119	0.239362	5.56138	2.67646e-08	3.26057e-07
ENSMUSG00000029777.10	Gars	1112.8	0.895827	0.161232	5.55613	2.75817e-08	3.35498e-07
ENSMUSG00000075224.10	Lrrc55	178.81	1.90532	0.342986	5.55511	2.77434e-08	3.36917e-07
ENSMUSG00000074968.11	Ano3	472.976	-1.85318	0.333592	-5.55524	2.77226e-08	3.36917e-07
ENSMUSG00000027293.13	Ehd4	217.113	1.50053	0.270146	5.55452	2.78379e-08	3.3779e-07
ENSMUSG00000033352.11	Map2k4	898.814	0.834191	0.15021	5.55349	2.80017e-08	3.39501e-07
ENSMUSG00000045532.5	C1ql1	39.8365	-4.4943	0.809528	-5.55176	2.82813e-08	3.42612e-07
ENSMUSG00000027423.15	Snx5	485.818	-1.05209	0.189583	-5.54948	2.86529e-08	3.46832e-07
ENSMUSG00000046952.9	Gm5815	209.087	-2.39797	0.432434	-5.54529	2.93468e-08	3.54944e-07
ENSMUSG00000032816.15	Igdcc4	319.313	-1.48639	0.268242	-5.54124	3.00342e-08	3.62964e-07
ENSMUSG00000036572.16	Upf3b	264.484	1.41891	0.256114	5.54017	3.02184e-08	3.64894e-07
ENSMUSG00000106847.1	Peg13	1457.55	-0.766339	0.138339	-5.53957	3.0321e-08	3.65837e-07
ENSMUSG00000034557.14	Zfyve9	1113.16	-0.877196	0.158364	-5.53912	3.03997e-08	3.66491e-07
ENSMUSG00000038760.14	Trhr	67.8037	2.83945	0.512862	5.53648	3.08608e-08	3.7175e-07
ENSMUSG00000027574.15	Nkain4	128.922	-2.43184	0.439268	-5.53612	3.09248e-08	3.7192e-07
ENSMUSG00000024981.6	Acsl5	253.624	1.33535	0.241201	5.53626	3.09003e-08	3.7192e-07
ENSMUSG00000055430.4	Nap1l5	2779.98	0.937476	0.169387	5.53453	3.12071e-08	3.74711e-07
ENSMUSG00000018474.18	Chd3	2527.68	-0.553098	0.0999351	-5.53457	3.11993e-08	3.74711e-07
ENSMUSG00000098557.1	Kctd12	369.159	-1.89654	0.342821	-5.53217	3.16291e-08	3.79474e-07
ENSMUSG00000031622.16	Sin3b	672.274	0.865209	0.156503	5.52837	3.23214e-08	3.8718e-07
ENSMUSG00000021614.16	Vcan	239.723	-1.38944	0.251329	-5.52836	3.23233e-08	3.8718e-07
ENSMUSG00000068039.13	Tcp1	1321.35	0.762483	0.137928	5.52814	3.23644e-08	3.87361e-07
ENSMUSG00000112714.1	Gm4798	112.402	1.99453	0.360845	5.52737	3.25068e-08	3.88753e-07
ENSMUSG00000022996.15	Wnt10b	27.831	6.0503	1.09516	5.5246	3.30236e-08	3.94617e-07
ENSMUSG00000024360.8	Etf1	563.247	0.889418	0.16101	5.52401	3.31356e-08	3.95639e-07
ENSMUSG00000021193.10	Pitrm1	351.302	1.3428	0.243146	5.5226	3.34024e-08	3.98506e-07
ENSMUSG00000078137.1	Ankrd63	139.433	-1.96657	0.356451	-5.51706	3.44708e-08	4.10924e-07
ENSMUSG00000113175.1	Gm9973	18.9931	8.04564	1.45917	5.51384	3.51097e-08	4.18206e-07
ENSMUSG00000005947.11	Itgae	31.3592	4.04792	0.734237	5.5131	3.52574e-08	4.1963e-07
ENSMUSG00000108078.1	Gm8744	19.6573	8.09185	1.46853	5.51017	3.58486e-08	4.26327e-07
ENSMUSG00000051469.14	Zfp24	316.058	-1.32312	0.240511	-5.50127	3.7706e-08	4.48059e-07
ENSMUSG00000020070.18	Rufy2	328.77	1.09131	0.198474	5.4985	3.83038e-08	4.54801e-07
ENSMUSG00000024583.3	Txnl1	617.251	1.23828	0.225283	5.49656	3.87261e-08	4.59449e-07
ENSMUSG00000022296.9	Baalc	374.951	-1.89836	0.345543	-5.49384	3.9329e-08	4.66232e-07
ENSMUSG00000032532.7	Cck	150.218	2.70974	0.493592	5.48983	4.02312e-08	4.76548e-07
ENSMUSG00000037236.16	Matr3	1019.03	0.794696	0.144844	5.48656	4.09836e-08	4.85075e-07
ENSMUSG00000026824.11	Kcnj3	129.125	-1.83241	0.334074	-5.48504	4.13376e-08	4.88877e-07
ENSMUSG00000028465.16	Tln1	632.739	-1.0531	0.192024	-5.48421	4.15331e-08	4.90801e-07
ENSMUSG00000036309.14	Skp1a	2347.8	0.779888	0.142252	5.48245	4.19475e-08	4.95088e-07
ENSMUSG00000025190.13	Got1	2055.62	0.750645	0.136919	5.48239	4.19622e-08	4.95088e-07
ENSMUSG00000040389.15	Wdr47	672.145	0.890294	0.162441	5.48074	4.23562e-08	4.99341e-07
ENSMUSG00000025314.16	Ptprj	428.637	-0.988752	0.180441	-5.47964	4.26194e-08	5.02048e-07
ENSMUSG00000028519.16	Dab1	486.905	-0.960946	0.175388	-5.47897	4.27815e-08	5.03418e-07
ENSMUSG00000046982.11	Tshz1	257.048	-1.41857	0.258917	-5.47888	4.28032e-08	5.03418e-07
ENSMUSG00000109336.1	Samd4b	342.108	-1.30683	0.23853	-5.47871	4.28439e-08	5.035e-07
ENSMUSG00000048764.16	Tmprss11f	26.9107	8.54646	1.56013	5.47804	4.30072e-08	5.05021e-07
ENSMUSG00000018286.6	Psmb6	435.461	1.0497	0.191801	5.47288	4.42785e-08	5.19541e-07
ENSMUSG00000021262.15	Evl	724.841	0.968272	0.176958	5.47178	4.45548e-08	5.22373e-07
ENSMUSG00000030738.11	Eif3c	1813.54	0.697949	0.127596	5.47	4.50032e-08	5.27215e-07
ENSMUSG00000069806.5	Cacng7	357.424	-1.17785	0.215472	-5.46638	4.59329e-08	5.37685e-07
ENSMUSG00000037601.11	Nme1	232.748	1.42648	0.260981	5.46583	4.60756e-08	5.38933e-07
ENSMUSG00000024474.7	Ik	1289.59	0.820708	0.150219	5.46341	4.67072e-08	5.45893e-07
ENSMUSG00000005442.13	Cic	893.856	-0.93561	0.171265	-5.46294	4.68309e-08	5.4691e-07
ENSMUSG00000025318.13	Jph3	867.019	-0.885215	0.162089	-5.4613	4.72651e-08	5.5155e-07
ENSMUSG00000022817.15	Itgb5	395.806	-1.89259	0.346636	-5.45988	4.76459e-08	5.55559e-07
ENSMUSG00000039126.10	Prune2	1066.4	0.75793	0.138942	5.45501	4.89709e-08	5.70563e-07
ENSMUSG00000071234.3	Syndig1l	325.029	-1.30653	0.239548	-5.45415	4.92079e-08	5.72877e-07
ENSMUSG00000021182.16	Ccdc88c	220.015	-1.46873	0.26939	-5.45205	4.97913e-08	5.79217e-07
ENSMUSG00000021236.16	Entpd5	196.109	-1.61734	0.296726	-5.45063	5.01917e-08	5.8342e-07
ENSMUSG00000067879.3	Vxn	76.261	-2.36103	0.433335	-5.44851	5.07933e-08	5.89954e-07
ENSMUSG00000083261.4	Gm7816	105.437	1.91769	0.352466	5.44078	5.30483e-08	6.15666e-07
ENSMUSG00000021910.15	Nisch	3251.8	0.689433	0.126724	5.44042	5.31555e-08	6.1643e-07
ENSMUSG00000028161.17	Ppp3ca	2598.77	-0.906145	0.166563	-5.44025	5.32073e-08	6.16552e-07
ENSMUSG00000044167.6	Foxo1	221.067	-1.76683	0.324847	-5.43896	5.35938e-08	6.20549e-07
ENSMUSG00000045608.7	Dbx2	76.1635	-2.45345	0.451198	-5.43764	5.39894e-08	6.24645e-07
ENSMUSG00000051675.13	Trim32	838.74	0.785362	0.144446	5.43705	5.41693e-08	6.26241e-07
ENSMUSG00000002475.16	Abhd3	298.256	-1.32175	0.243199	-5.43486	5.48384e-08	6.33486e-07
ENSMUSG00000037736.20	Limch1	819.201	-1.48514	0.27331	-5.43389	5.51373e-08	6.36446e-07
ENSMUSG00000024298.15	Zfp871	461.695	-0.96811	0.178199	-5.43275	5.54922e-08	6.40047e-07
ENSMUSG00000047921.17	Trappc9	525.027	0.920571	0.169465	5.43221	5.56601e-08	6.40994e-07
ENSMUSG00000016554.9	Eif3d	377.419	0.984615	0.181251	5.43233	5.5624e-08	6.40994e-07
ENSMUSG00000029544.16	Cabp1	253.392	-1.58405	0.291772	-5.42908	5.66448e-08	6.5183e-07
ENSMUSG00000033065.14	Pfkm	2596.45	0.669485	0.123365	5.42687	5.73497e-08	6.59433e-07
ENSMUSG00000092111.2	Vmn2r113	15.5249	21.2135	3.91028	5.42506	5.79337e-08	6.65635e-07
ENSMUSG00000006576.16	Slc4a3	998.294	1.02203	0.188418	5.42428	5.81879e-08	6.68041e-07
ENSMUSG00000022861.17	Dgkg	148.98	-1.80811	0.333451	-5.4224	5.88025e-08	6.74579e-07
ENSMUSG00000096736.1	Gm17535	27.1387	7.5848	1.40104	5.4137	6.17362e-08	7.0769e-07
ENSMUSG00000036242.15	Armh4	799.729	1.24953	0.230941	5.4106	6.28127e-08	7.19478e-07
ENSMUSG00000005483.10	Dnajb1	372.53	1.1336	0.209536	5.41004	6.30094e-08	7.21177e-07
ENSMUSG00000097451.11	Rian	742.253	-0.773131	0.142941	-5.40875	6.34664e-08	7.25851e-07
ENSMUSG00000018973.2	Hoxb1	14.6503	21.1376	3.91049	5.40537	6.46733e-08	7.39088e-07
ENSMUSG00000085925.3	Rtl1	71.6134	2.58337	0.478103	5.40337	6.54006e-08	7.46828e-07
ENSMUSG00000026821.16	Ralgds	663.404	-1.06075	0.196423	-5.40032	6.65213e-08	7.59045e-07
ENSMUSG00000021556.12	Golm1	111.184	-2.48444	0.460271	-5.39776	6.74763e-08	7.69353e-07
ENSMUSG00000036887.5	C1qa	237.501	-1.53676	0.284826	-5.39544	6.83565e-08	7.78795e-07
ENSMUSG00000043789.8	Vwce	25.5385	6.18018	1.14559	5.39474	6.86216e-08	7.81218e-07
ENSMUSG00000036095.11	Dgkb	890.146	-0.934462	0.173232	-5.39429	6.87943e-08	7.82587e-07
ENSMUSG00000024381.16	Bin1	982.967	-0.696042	0.129052	-5.39349	6.91021e-08	7.8549e-07
ENSMUSG00000030310.10	Slc6a1	2250.07	-0.590569	0.109501	-5.39328	6.91835e-08	7.85817e-07
ENSMUSG00000057134.6	Ado	445.458	-1.3476	0.249986	-5.39067	7.01937e-08	7.96685e-07
ENSMUSG00000039033.11	Tasp1	241.013	-1.26556	0.234787	-5.39025	7.03592e-08	7.97957e-07
ENSMUSG00000025396.7	Hsd17b6	13.9943	21.0771	3.91066	5.38966	7.0592e-08	7.9999e-07
ENSMUSG00000036764.12	Dnajc12	153.824	1.61713	0.300096	5.3887	7.09683e-08	8.03643e-07
ENSMUSG00000028059.16	Arhgef2	492.039	-0.869893	0.161503	-5.38624	7.19471e-08	8.14109e-07
ENSMUSG00000022390.11	Zc3h7b	1035.01	-0.89343	0.165951	-5.38369	7.2974e-08	8.25103e-07
ENSMUSG00000027808.8	Serp1	175.449	-1.67902	0.311887	-5.38342	7.30845e-08	8.25728e-07
ENSMUSG00000037797.14	Adh4	14.213	21.0496	3.9106	5.3827	7.33759e-08	8.27767e-07
ENSMUSG00000095387.5	Trav6d-4	14.213	21.0496	3.9106	5.3827	7.33759e-08	8.27767e-07
ENSMUSG00000052609.9	Plekhg3	331.208	-1.35275	0.25138	-5.3813	7.39482e-08	8.33593e-07
ENSMUSG00000031284.16	Pak3	995.917	0.901524	0.167757	5.37398	7.7016e-08	8.6752e-07
ENSMUSG00000066043.13	Phactr4	124.014	-2.34911	0.437239	-5.3726	7.76114e-08	8.73567e-07
ENSMUSG00000020719.14	Ddx5	2697.16	0.500938	0.0933149	5.36825	7.95039e-08	8.94194e-07
ENSMUSG00000006301.17	Tmbim1	224.786	-1.25603	0.233979	-5.36811	7.95648e-08	8.94205e-07
ENSMUSG00000081534.3	Slc48a1	567.835	-1.10895	0.206605	-5.36749	7.98407e-08	8.96631e-07
ENSMUSG00000022790.14	Igsf11	306.886	-1.36133	0.253713	-5.36563	8.06662e-08	9.05221e-07
ENSMUSG00000020661.15	Dnmt3a	431.489	-1.22653	0.228693	-5.36324	8.17437e-08	9.16623e-07
ENSMUSG00000027215.13	Cd82	161.921	-1.54304	0.287716	-5.36308	8.18151e-08	9.16735e-07
ENSMUSG00000003033.15	Ap1m1	361.811	1.00297	0.187028	5.3627	8.19872e-08	9.17324e-07
ENSMUSG00000024197.10	Plin3	189.487	-1.80363	0.336329	-5.36269	8.19906e-08	9.17324e-07
ENSMUSG00000023236.7	Scg5	840.088	0.972293	0.181475	5.35773	8.4275e-08	9.42176e-07
ENSMUSG00000018415.14	Gid4	235.835	-1.48079	0.276534	-5.35482	8.56396e-08	9.56714e-07
ENSMUSG00000025468.15	Caly	786.232	1.03096	0.192564	5.35387	8.60919e-08	9.61048e-07
ENSMUSG00000026466.16	Tor1aip1	232.353	-1.36501	0.254981	-5.35339	8.63234e-08	9.62709e-07
ENSMUSG00000029166.14	Mapre3	997.279	0.957632	0.178887	5.35329	8.63697e-08	9.62709e-07
ENSMUSG00000055022.14	Cntn1	4036.69	0.57539	0.107511	5.35194	8.70157e-08	9.69186e-07
ENSMUSG00000030216.12	Wbp11	647.142	0.852446	0.159356	5.3493	8.82944e-08	9.82695e-07
ENSMUSG00000017817.11	Jph2	30.1729	4.00979	0.749713	5.34843	8.87192e-08	9.86687e-07
ENSMUSG00000003099.11	Ppp5c	603.381	0.825408	0.154334	5.34818	8.88442e-08	9.87342e-07
ENSMUSG00000030884.12	Uqcrc2	704.954	0.86243	0.161326	5.3459	8.99703e-08	9.99113e-07
ENSMUSG00000030059.15	Tmf1	607.354	-1.07368	0.20095	-5.34302	9.14087e-08	1.01433e-06
ENSMUSG00000030850.17	Ate1	539.499	0.906078	0.169618	5.34189	9.1985e-08	1.01997e-06
ENSMUSG00000034723.11	Tmx4	2007.53	0.693987	0.129961	5.33996	9.29693e-08	1.03012e-06
ENSMUSG00000020919.11	Stat5b	382.572	1.15589	0.216491	5.33919	9.33609e-08	1.03369e-06
ENSMUSG00000037172.14	Dennd11	484.468	-1.45357	0.272315	-5.33782	9.40712e-08	1.04078e-06
ENSMUSG00000037652.15	Phc3	582.589	-0.899215	0.168483	-5.33713	9.44302e-08	1.04321e-06
ENSMUSG00000000538.18	Tom1l2	2070.95	0.681048	0.127606	5.33713	9.4429e-08	1.04321e-06
ENSMUSG00000042271.13	Nxt2	152.903	-1.61578	0.302804	-5.33607	9.49818e-08	1.04852e-06
ENSMUSG00000045733.7	Sprn	234.089	1.55814	0.292028	5.33558	9.52373e-08	1.05057e-06
ENSMUSG00000070808.4	Bicra	132.037	-1.5872	0.297543	-5.33436	9.58819e-08	1.0569e-06
ENSMUSG00000037148.8	Arhgap10	247.607	-2.26781	0.4252	-5.33351	9.63301e-08	1.06105e-06
ENSMUSG00000030329.11	Pianp	412.309	1.16015	0.217658	5.33014	9.81353e-08	1.08014e-06
ENSMUSG00000017390.15	Aldoc	5815.58	-0.553865	0.103917	-5.3299	9.82682e-08	1.08081e-06
ENSMUSG00000021814.17	Anxa7	462.133	1.47277	0.276614	5.3243	1.01344e-07	1.11382e-06
ENSMUSG00000021930.14	Spryd7	302.656	1.21541	0.228442	5.32043	1.03524e-07	1.13693e-06
ENSMUSG00000021448.8	Shc3	425.418	-1.12897	0.212268	-5.31862	1.0456e-07	1.14747e-06
ENSMUSG00000030930.14	Chst15	147.819	-1.96543	0.369658	-5.3169	1.05552e-07	1.15751e-06
ENSMUSG00000046093.9	Hpcal4	1591.19	0.631029	0.118855	5.30925	1.10076e-07	1.20623e-06
ENSMUSG00000027519.10	Rab22a	295.988	-1.1857	0.223486	-5.30549	1.12369e-07	1.23046e-06
ENSMUSG00000026159.13	Agfg1	605.011	0.900543	0.169757	5.30489	1.12743e-07	1.23365e-06
ENSMUSG00000026626.11	Ppp2r5a	378.006	-1.13753	0.214446	-5.30452	1.12969e-07	1.23521e-06
ENSMUSG00000063063.12	Ctnna2	983.521	0.744257	0.140328	5.30371	1.13472e-07	1.23901e-06
ENSMUSG00000055805.15	Fmnl1	191.549	-2.09953	0.395862	-5.30369	1.13483e-07	1.23901e-06
ENSMUSG00000052738.14	Suclg1	771.284	0.898313	0.169475	5.30057	1.1544e-07	1.25946e-06
ENSMUSG00000049076.12	Acap2	613.745	-0.983984	0.185686	-5.29918	1.16321e-07	1.26814e-06
ENSMUSG00000030256.11	Bhlhe41	335.606	-1.20011	0.226555	-5.29723	1.17574e-07	1.28087e-06
ENSMUSG00000042751.14	Nmnat2	1204.06	0.7809	0.147496	5.2944	1.19409e-07	1.29991e-06
ENSMUSG00000021770.11	Samd8	359.464	-1.3199	0.249413	-5.29202	1.20974e-07	1.31599e-06
ENSMUSG00000037579.7	Kcnh3	128.19	-2.21922	0.419457	-5.29071	1.21845e-07	1.32449e-06
ENSMUSG00000049946.7	BC030500	66.2409	2.64934	0.50091	5.28906	1.22946e-07	1.3355e-06
ENSMUSG00000021268.17	Meg3	883.73	-1.55749	0.294549	-5.28772	1.2385e-07	1.34434e-06
ENSMUSG00000109564.1	Muc16	30.4556	8.72429	1.65038	5.28624	1.24856e-07	1.35427e-06
ENSMUSG00000030707.15	Coro1a	234.444	1.76801	0.334703	5.28234	1.27544e-07	1.38243e-06
ENSMUSG00000036062.13	Phf24	826.803	-0.923526	0.174927	-5.27948	1.29552e-07	1.40317e-06
ENSMUSG00000070639.5	Lrrc8b	320.883	-2.06278	0.390834	-5.2779	1.30675e-07	1.41431e-06
ENSMUSG00000035964.8	Tmem59l	604.577	0.992777	0.188125	5.27723	1.31153e-07	1.41845e-06
ENSMUSG00000020758.15	Itgb4	245.823	-1.18563	0.224773	-5.27477	1.32923e-07	1.43655e-06
ENSMUSG00000108621.1	Gm37494	133.227	-2.18994	0.415962	-5.26476	1.40375e-07	1.51598e-06
ENSMUSG00000032548.14	Slco2a1	42.6945	3.64849	0.693187	5.26336	1.41446e-07	1.52645e-06
ENSMUSG00000081999.3	Gm13461	396.965	1.24793	0.237128	5.26269	1.41963e-07	1.53092e-06
ENSMUSG00000096544.2	Gm4617	432.137	-1.12957	0.214701	-5.26114	1.43163e-07	1.54275e-06
ENSMUSG00000059003.12	Grin2a	710.738	-1.09947	0.209004	-5.26054	1.43633e-07	1.5467e-06
ENSMUSG00000054256.11	Msi1	158.964	-1.69063	0.321412	-5.26001	1.44049e-07	1.55006e-06
ENSMUSG00000067787.10	Blcap	432.501	1.01091	0.192202	5.25963	1.44343e-07	1.5521e-06
ENSMUSG00000045515.4	Pou3f3	685.653	-0.986388	0.187575	-5.25865	1.45119e-07	1.55932e-06
ENSMUSG00000114832.2	Gm21388	17.6122	7.93738	1.51007	5.2563	1.46981e-07	1.5782e-06
ENSMUSG00000001380.7	Hars	636.738	1.243	0.236499	5.25584	1.47353e-07	1.58106e-06
ENSMUSG00000001985.9	Grik3	672.118	1.26458	0.240676	5.25431	1.48584e-07	1.59311e-06
ENSMUSG00000078429.9	Ctdsp2	206.986	-1.44391	0.274873	-5.25301	1.49637e-07	1.60325e-06
ENSMUSG00000050447.15	Lypd6	20.6151	-7.5135	1.43096	-5.25069	1.51532e-07	1.62239e-06
ENSMUSG00000003316.14	Glg1	2830.62	0.715406	0.136307	5.24848	1.53362e-07	1.64081e-06
ENSMUSG00000068748.7	Ptprz1	1833.43	-1.02962	0.196214	-5.24742	1.54244e-07	1.64906e-06
ENSMUSG00000020178.6	Adora2a	250.265	-1.95932	0.373496	-5.24588	1.55535e-07	1.66167e-06
ENSMUSG00000036815.17	Dpp10	629.647	0.920141	0.175473	5.24377	1.57325e-07	1.67959e-06
ENSMUSG00000030731.13	Syt3	373.622	1.15042	0.219557	5.23971	1.60826e-07	1.71574e-06
ENSMUSG00000032118.16	Fez1	1470.81	-0.78581	0.150032	-5.23762	1.62663e-07	1.7341e-06
ENSMUSG00000036188.4	Ankmy2	324.231	1.02718	0.196251	5.23403	1.65854e-07	1.76686e-06
ENSMUSG00000054675.5	Tmem119	76.0852	-2.45329	0.469298	-5.22758	1.71747e-07	1.82834e-06
ENSMUSG00000056537.11	Rlim	1052.2	0.646572	0.123782	5.22345	1.75618e-07	1.86821e-06
ENSMUSG00000024410.15	Rmc1	220.305	1.37371	0.263039	5.22247	1.76551e-07	1.8768e-06
ENSMUSG00000062209.15	Erbb4	1006.28	0.941924	0.180371	5.22216	1.7685e-07	1.87864e-06
ENSMUSG00000041642.18	Kif21b	390.217	-1.09743	0.210228	-5.22022	1.78713e-07	1.89708e-06
ENSMUSG00000017943.15	Gdap1l1	414.788	1.04055	0.199397	5.2185	1.80383e-07	1.91344e-06
ENSMUSG00000022800.14	Fyttd1	436.077	0.954418	0.182938	5.21716	1.81692e-07	1.92596e-06
ENSMUSG00000040152.8	Thbs1	121.889	2.63745	0.505729	5.21515	1.83666e-07	1.9455e-06
ENSMUSG00000087968.1	Gm25395	48.1568	4.25555	0.816141	5.21423	1.84581e-07	1.95381e-06
ENSMUSG00000015711.8	Prune1	185.317	1.3913	0.266838	5.21404	1.84776e-07	1.95449e-06
ENSMUSG00000035783.9	Acta2	135.276	3.03125	0.581453	5.21324	1.85569e-07	1.96149e-06
ENSMUSG00000026077.15	Npas2	179.065	-1.62269	0.311344	-5.21189	1.8693e-07	1.97391e-06
ENSMUSG00000022678.16	Nde1	199.804	-1.86992	0.358786	-5.21181	1.87009e-07	1.97391e-06
ENSMUSG00000022351.14	Sqle	278.427	1.41603	0.271722	5.21133	1.87493e-07	1.97762e-06
ENSMUSG00000027882.18	Stxbp3	125.373	-1.5949	0.306125	-5.20997	1.8887e-07	1.99074e-06
ENSMUSG00000040669.14	Phc1	264.518	-1.41211	0.271438	-5.20235	1.96785e-07	2.0727e-06
ENSMUSG00000025781.14	Atp5c1	1188.51	0.704315	0.135394	5.20197	1.97185e-07	2.07545e-06
ENSMUSG00000081344.5	Gm14303	257.427	-1.398	0.268754	-5.20179	1.97376e-07	2.076e-06
ENSMUSG00000047996.16	Prrg1	106.99	-2.06663	0.397311	-5.20155	1.97638e-07	2.07729e-06
ENSMUSG00000030735.6	Gm9755	333.313	1.11361	0.2141	5.20137	1.97829e-07	2.07783e-06
ENSMUSG00000035781.14	R3hdm4	403.11	-1.48636	0.285852	-5.19977	1.9954e-07	2.09433e-06
ENSMUSG00000033671.18	Cep350	2882.89	2.03161	0.390792	5.1987	2.00685e-07	2.10487e-06
ENSMUSG00000020297.10	Nsg2	2090.42	0.701794	0.13502	5.19772	2.01751e-07	2.11456e-06
ENSMUSG00000031065.14	Cdk16	738.857	-0.753282	0.144955	-5.19668	2.0288e-07	2.1249e-06
ENSMUSG00000038023.12	Atp6v0a2	358.929	-1.02576	0.197462	-5.19474	2.05005e-07	2.14566e-06
ENSMUSG00000100863.1	Gm12669	415.728	1.04313	0.200842	5.19379	2.06057e-07	2.15515e-06
ENSMUSG00000049422.7	Chchd10	1529.31	0.805492	0.155149	5.19174	2.08343e-07	2.17754e-06
ENSMUSG00000051062.6	Fbll1	119.846	1.6322	0.314548	5.18903	2.11393e-07	2.20787e-06
ENSMUSG00000025650.13	Col7a1	21.0812	8.19275	1.58024	5.18449	2.16604e-07	2.26071e-06
ENSMUSG00000103427.1	Gm37534	16.5489	7.84426	1.51318	5.18395	2.1724e-07	2.26577e-06
ENSMUSG00000009291.13	Pttg1ip	206.993	-1.79964	0.347248	-5.18258	2.18835e-07	2.28081e-06
ENSMUSG00000026131.20	Dst	5780.68	-0.801144	0.154614	-5.18157	2.20029e-07	2.29165e-06
ENSMUSG00000058135.12	Gstm1	659.888	-0.983857	0.190073	-5.17621	2.26442e-07	2.3568e-06
ENSMUSG00000023913.17	Pla2g7	1309.44	-0.96112	0.185724	-5.17499	2.27927e-07	2.3706e-06
ENSMUSG00000055373.8	Fut9	614.556	-1.18569	0.229226	-5.17259	2.30873e-07	2.39957e-06
ENSMUSG00000027820.12	Mme	174.149	-1.69905	0.328833	-5.16691	2.37991e-07	2.47182e-06
ENSMUSG00000031785.16	Adgrg1	498.908	-1.01239	0.19618	-5.1605	2.46297e-07	2.55631e-06
ENSMUSG00000038349.10	Plcl1	905.59	-1.05051	0.203597	-5.15975	2.47282e-07	2.56476e-06
ENSMUSG00000004565.15	Pnpla6	363.694	1.06644	0.206771	5.15759	2.50155e-07	2.59275e-06
ENSMUSG00000026447.17	Pik3c2b	301.38	-1.22526	0.237912	-5.15006	2.60408e-07	2.69715e-06
ENSMUSG00000043241.14	Upf2	449.758	-1.20033	0.233175	-5.14775	2.63625e-07	2.72857e-06
ENSMUSG00000055675.6	Kbtbd11	337.585	-1.2073	0.234584	-5.14658	2.65283e-07	2.74383e-06
ENSMUSG00000042331.13	Specc1	968.405	-0.736247	0.143142	-5.14345	2.69732e-07	2.78791e-06
ENSMUSG00000063902.13	Gm7964	1132.48	0.715669	0.13917	5.14242	2.71216e-07	2.80131e-06
ENSMUSG00000022602.14	Arc	217.966	-2.28395	0.444193	-5.14178	2.72143e-07	2.80894e-06
ENSMUSG00000025780.7	Itih5	447.118	-1.11201	0.216279	-5.14153	2.72506e-07	2.80953e-06
ENSMUSG00000017843.14	Ppp2r5c	914.393	-0.914499	0.177867	-5.14148	2.72576e-07	2.80953e-06
ENSMUSG00000050121.9	Opalin	92.6269	-1.99229	0.387544	-5.14081	2.73564e-07	2.81776e-06
ENSMUSG00000007682.6	Dio2	183.906	-2.82555	0.54967	-5.14045	2.74079e-07	2.82113e-06
ENSMUSG00000027534.16	Snx16	183.893	1.48307	0.288577	5.13924	2.7585e-07	2.83739e-06
ENSMUSG00000002274.13	Metrn	194.061	-1.85033	0.360121	-5.13806	2.77591e-07	2.85334e-06
ENSMUSG00000006651.8	Aplp1	7053.18	-0.560008	0.109011	-5.13715	2.78938e-07	2.86521e-06
ENSMUSG00000026090.16	2010300C02Rik	754.993	-0.796446	0.155077	-5.13581	2.80931e-07	2.88369e-06
ENSMUSG00000035376.10	Hacd2	73.7453	-2.11074	0.411204	-5.13307	2.85054e-07	2.92401e-06
ENSMUSG00000041020.14	Map7d2	2636.91	0.866529	0.168963	5.12852	2.92026e-07	2.99347e-06
ENSMUSG00000032216.15	Nedd4	3186.8	0.578996	0.112964	5.12547	2.96792e-07	3.04023e-06
ENSMUSG00000030956.15	Fam53b	233.099	-1.57712	0.307717	-5.12522	2.97194e-07	3.04226e-06
ENSMUSG00000040420.15	Cdh18	201.476	1.56363	0.305209	5.12313	3.00511e-07	3.07411e-06
ENSMUSG00000029993.16	Nfu1	198.736	1.38045	0.269592	5.12053	3.04677e-07	3.11459e-06
ENSMUSG00000038371.15	Sbf2	361.536	-1.78925	0.349443	-5.12028	3.05077e-07	3.11655e-06
ENSMUSG00000040724.5	Kcna2	1870.71	-0.753716	0.147325	-5.11602	3.12054e-07	3.18565e-06
ENSMUSG00000026188.11	Tmem169	149.639	1.58733	0.310343	5.11478	3.14112e-07	3.20446e-06
ENSMUSG00000026866.16	Kynu	27.1973	8.56031	1.67409	5.11341	3.16396e-07	3.22555e-06
ENSMUSG00000039001.12	Rps21	230.081	-1.651	0.32289	-5.11319	3.16767e-07	3.22713e-06
ENSMUSG00000068587.10	Mgam	27.0003	6.85642	1.3432	5.10456	3.31572e-07	3.37566e-06
ENSMUSG00000003352.14	Cacnb3	404.066	1.05849	0.207429	5.10292	3.34458e-07	3.4004e-06
ENSMUSG00000091631.2	Vmn2r95	22.3399	8.28262	1.62311	5.10294	3.34421e-07	3.4004e-06
ENSMUSG00000079470.8	Utp14b	284.402	-1.3878	0.272207	-5.09834	3.4264e-07	3.48121e-06
ENSMUSG00000026196.7	Bard1	29.0361	3.44508	0.676008	5.09622	3.46504e-07	3.51807e-06
ENSMUSG00000030638.13	Sh3gl3	124.027	-1.72272	0.338086	-5.09552	3.47794e-07	3.52877e-06
ENSMUSG00000015950.13	Ncf1	69.7209	-2.44036	0.479086	-5.09379	3.50985e-07	3.55873e-06
ENSMUSG00000028444.17	Cntfr	486.699	-1.49397	0.293326	-5.09321	3.52058e-07	3.56719e-06
ENSMUSG00000030603.16	Psmc4	482.193	0.939465	0.184475	5.09265	3.53098e-07	3.57529e-06
ENSMUSG00000026933.17	Camsap1	941.558	0.672139	0.13208	5.08888	3.60179e-07	3.64205e-06
ENSMUSG00000045613.9	Chrm2	63.814	-2.58312	0.5076	-5.08889	3.60165e-07	3.64205e-06
ENSMUSG00000027630.13	Tbl1xr1	463.137	-1.09598	0.215426	-5.08752	3.62778e-07	3.66585e-06
ENSMUSG00000027340.15	Slc23a2	912.85	1.09689	0.215647	5.08649	3.64747e-07	3.68325e-06
ENSMUSG00000104868.1	Gm9954	44.9704	3.28298	0.645604	5.08512	3.67396e-07	3.7075e-06
ENSMUSG00000001089.14	Luzp1	683.144	-1.2428	0.244484	-5.08339	3.70763e-07	3.73895e-06
ENSMUSG00000026000.16	Lancl1	615.033	0.88809	0.17478	5.0812	3.75061e-07	3.77973e-06
ENSMUSG00000026748.13	Plxdc2	495.433	-0.847479	0.166824	-5.08008	3.77282e-07	3.79955e-06
ENSMUSG00000008090.14	Fgfrl1	40.2401	-3.56526	0.702092	-5.07806	3.81317e-07	3.8376e-06
ENSMUSG00000028785.13	Hpca	1041.11	-1.08233	0.213159	-5.0776	3.82241e-07	3.84431e-06
ENSMUSG00000005045.16	Chd5	2458.35	0.605504	0.119282	5.07626	3.84934e-07	3.86878e-06
ENSMUSG00000020519.5	Sap30l	193.041	-1.70917	0.336753	-5.07543	3.86611e-07	3.88302e-06
ENSMUSG00000029161.7	Cgref1	231.992	1.23682	0.243721	5.07474	3.88026e-07	3.89199e-06
ENSMUSG00000032733.6	Snx33	93.3762	-3.01441	0.594002	-5.07476	3.87989e-07	3.89199e-06
ENSMUSG00000036523.16	Greb1	74.4123	3.45902	0.681781	5.07351	3.90554e-07	3.91472e-06
ENSMUSG00000022807.9	Osbpl11	267.472	1.22537	0.241585	5.07221	3.9322e-07	3.9388e-06
ENSMUSG00000060882.5	Kcnd2	470.139	-1.3158	0.259516	-5.07021	3.97381e-07	3.97781e-06
ENSMUSG00000094920.2	Gm6605	21.9515	6.52244	1.28663	5.0694	3.99063e-07	3.99196e-06
ENSMUSG00000024347.16	Psd2	581.413	-0.862723	0.170247	-5.06749	4.03091e-07	4.02956e-06
ENSMUSG00000026726.10	Cubn	65.5634	2.44345	0.482194	5.06736	4.03375e-07	4.0297e-06
ENSMUSG00000030352.15	Tspan9	184.352	-1.3502	0.266493	-5.06656	4.05073e-07	4.04396e-06
ENSMUSG00000001415.10	Smg5	354.563	-1.00941	0.199243	-5.0662	4.0583e-07	4.04881e-06
ENSMUSG00000059146.12	Ntrk3	882.526	-1.07709	0.21271	-5.06364	4.11326e-07	4.1009e-06
ENSMUSG00000029823.16	Luc7l2	714.472	-0.773809	0.152826	-5.06333	4.11986e-07	4.10473e-06
ENSMUSG00000001687.15	Ubl3	1073.51	-0.813642	0.160717	-5.06258	4.13613e-07	4.11819e-06
ENSMUSG00000042607.15	Asb4	41.6635	4.25572	0.840951	5.0606	4.17938e-07	4.15849e-06
ENSMUSG00000028410.13	Dnaja1	427.191	0.989268	0.195493	5.06036	4.18461e-07	4.16092e-06
ENSMUSG00000022112.14	Gpc5	197.79	-1.617	0.319594	-5.05955	4.2024e-07	4.17582e-06
ENSMUSG00000054693.14	Adam10	487.537	-0.962083	0.19016	-5.05934	4.20705e-07	4.17766e-06
ENSMUSG00000023904.10	Hcfc1r1	428.39	1.11691	0.22082	5.05799	4.23695e-07	4.20455e-06
ENSMUSG00000062184.11	Hs6st2	226.066	-1.58611	0.313797	-5.05457	4.31355e-07	4.27773e-06
ENSMUSG00000045761.16	Togaram2	47.5634	3.1766	0.628661	5.05296	4.35007e-07	4.31107e-06
ENSMUSG00000058297.16	Spock2	5972.61	0.565604	0.111959	5.05187	4.37497e-07	4.33287e-06
ENSMUSG00000097636.8	Mirt1	15.2146	7.7265	1.53024	5.04922	4.43619e-07	4.39059e-06
ENSMUSG00000006204.7	Cdcp3	21.5803	8.2271	1.62996	5.04743	4.47795e-07	4.42898e-06
ENSMUSG00000022270.16	Retreg1	556.726	0.853157	0.169207	5.04209	4.60482e-07	4.55145e-06
ENSMUSG00000021709.14	Erbin	1679.58	-0.843857	0.167424	-5.04024	4.64959e-07	4.59266e-06
ENSMUSG00000024563.16	Smad2	302.196	1.03883	0.206247	5.03684	4.73288e-07	4.67184e-06
ENSMUSG00000025207.16	Sema4g	252.456	1.4173	0.281475	5.03526	4.77199e-07	4.70733e-06
ENSMUSG00000032333.6	Stoml1	209.855	1.30801	0.259874	5.03326	4.82212e-07	4.75365e-06
ENSMUSG00000038725.13	Pkhd1l1	26.1201	8.50271	1.69018	5.03066	4.88795e-07	4.81218e-06
ENSMUSG00000023832.14	Acat2	90.7079	1.74632	0.347133	5.03069	4.88712e-07	4.81218e-06
ENSMUSG00000080242.5	Atp6v0c-ps2	277.568	1.14728	0.228106	5.02957	4.91584e-07	4.83645e-06
ENSMUSG00000091006.3	Vmn2r69	26.9432	8.54779	1.69983	5.02862	4.94033e-07	4.85734e-06
ENSMUSG00000022757.19	Tfg	568.643	1.11286	0.221343	5.02777	4.96224e-07	4.87567e-06
ENSMUSG00000063229.15	Ldha	501.662	0.967134	0.192368	5.02752	4.96865e-07	4.87876e-06
ENSMUSG00000047216.8	Cdh19	179.915	-1.47803	0.294058	-5.0263	5.00033e-07	4.90663e-06
ENSMUSG00000029649.10	Pomp	449.959	0.995658	0.198293	5.02114	5.13664e-07	5.03708e-06
ENSMUSG00000001870.16	Ltbp1	93.4587	2.35851	0.469895	5.01922	5.18809e-07	5.08419e-06
ENSMUSG00000078794.4	Dact3	504.016	-1.15786	0.230734	-5.01816	5.21697e-07	5.10744e-06
ENSMUSG00000024413.14	Npc1	641.501	-1.22621	0.244359	-5.01809	5.21866e-07	5.10744e-06
ENSMUSG00000020308.7	Tpgs1	184.54	1.25569	0.250369	5.01538	5.29288e-07	5.17669e-06
ENSMUSG00000032023.7	Jhy	30.3077	4.78362	0.954026	5.01414	5.32718e-07	5.20682e-06
ENSMUSG00000035569.17	Ankrd11	1933.1	-0.546779	0.109104	-5.01153	5.39984e-07	5.27439e-06
ENSMUSG00000000560.9	Gabra2	160.829	-2.03108	0.405373	-5.0104	5.43182e-07	5.30216e-06
ENSMUSG00000042216.13	Sgsm1	529.924	0.942559	0.188149	5.00963	5.45349e-07	5.31983e-06
ENSMUSG00000026857.9	Ntmt1	112.326	1.75205	0.349834	5.00825	5.4928e-07	5.35467e-06
ENSMUSG00000025066.10	Sfr1	846.882	1.08343	0.216428	5.00595	5.55871e-07	5.41539e-06
ENSMUSG00000052572.19	Dlg2	1498.63	-0.813011	0.162498	-5.00322	5.63816e-07	5.48921e-06
ENSMUSG00000041328.16	Pcf11	362.626	-0.940968	0.188219	-4.99932	5.75318e-07	5.59753e-06
ENSMUSG00000021149.8	Gtpbp4	404.729	0.955442	0.191154	4.99828	5.78435e-07	5.6242e-06
ENSMUSG00000028581.17	Laptm5	227.428	-2.29767	0.459773	-4.99739	5.81109e-07	5.64652e-06
ENSMUSG00000032599.12	Ip6k2	416.649	1.04525	0.209353	4.99279	5.95142e-07	5.77912e-06
ENSMUSG00000038070.15	Cntln	169.414	-1.88009	0.376597	-4.99231	5.96613e-07	5.78963e-06
ENSMUSG00000030870.12	Ubfd1	560.142	1.03131	0.206614	4.99145	5.99264e-07	5.81158e-06
ENSMUSG00000086968.8	4933431E20Rik	352.51	-1.13547	0.227496	-4.99117	6.00135e-07	5.81625e-06
ENSMUSG00000021876.15	Rnase4	54.43	-3.59855	0.721239	-4.98939	6.05688e-07	5.86625e-06
ENSMUSG00000032786.16	Alas1	350.575	1.00334	0.201146	4.98809	6.09792e-07	5.90217e-06
ENSMUSG00000068036.16	Afdn	1014.62	0.723655	0.145102	4.98723	6.12526e-07	5.92479e-06
ENSMUSG00000049470.13	Aff4	2448.34	0.595447	0.119411	4.98654	6.14689e-07	5.94186e-06
ENSMUSG00000031709.15	Tbc1d9	703.093	0.982913	0.197254	4.98299	6.26106e-07	6.04831e-06
ENSMUSG00000036564.17	Ndrg4	7634.48	0.51942	0.104289	4.98057	6.33979e-07	6.1204e-06
ENSMUSG00000099696.6	2900052N01Rik	68.5465	-3.67652	0.738382	-4.97916	6.38616e-07	6.16118e-06
ENSMUSG00000026587.15	Astn1	1734.52	0.60305	0.121133	4.97841	6.41086e-07	6.18101e-06
ENSMUSG00000042249.11	Grk3	463.583	0.85308	0.17146	4.97538	6.51213e-07	6.2746e-06
ENSMUSG00000070304.12	Scn2b	1673.86	0.601285	0.120867	4.97478	6.53206e-07	6.28974e-06
ENSMUSG00000042082.7	Arsb	544.16	-0.865915	0.17408	-4.97423	6.55074e-07	6.30367e-06
ENSMUSG00000027109.16	Sp3	248.115	-1.11927	0.225048	-4.9735	6.57561e-07	6.32352e-06
ENSMUSG00000099021.1	Rn7s1	84.9201	-2.90672	0.584708	-4.97124	6.65272e-07	6.39355e-06
ENSMUSG00000028033.16	Kcnq5	198.083	-1.74608	0.351563	-4.96663	6.81249e-07	6.54288e-06
ENSMUSG00000035969.15	Rusc2	989.284	0.830388	0.16726	4.96466	6.88199e-07	6.60538e-06
ENSMUSG00000020849.13	Ywhae	4470.51	0.534487	0.107662	4.96449	6.88832e-07	6.60721e-06
ENSMUSG00000044957.3	Pp2d1	14.6924	7.67673	1.54638	4.96432	6.89438e-07	6.60878e-06
ENSMUSG00000018398.18	Septin8	1361.03	-0.608936	0.122695	-4.96299	6.94176e-07	6.64993e-06
ENSMUSG00000053693.16	Mast1	557.012	0.823567	0.165966	4.96227	6.96727e-07	6.67008e-06
ENSMUSG00000079184.10	Mphosph8	502.824	0.881655	0.177732	4.96058	7.02819e-07	6.72409e-06
ENSMUSG00000015217.11	Hmgb3	50.1626	-3.15307	0.635673	-4.9602	7.04207e-07	6.73305e-06
ENSMUSG00000037286.15	Stag1	366.544	-1.16802	0.235646	-4.95667	7.17131e-07	6.85223e-06
ENSMUSG00000022013.4	Dnajc15	295.538	-1.08227	0.218439	-4.95455	7.24987e-07	6.92286e-06
ENSMUSG00000094392.1	Gm3788	93.2177	1.76895	0.357113	4.95347	7.29012e-07	6.95685e-06
ENSMUSG00000022205.15	Sub1	799.443	0.818132	0.165172	4.95323	7.29917e-07	6.96103e-06
ENSMUSG00000057604.9	Lmcd1	91.018	2.40139	0.485123	4.95007	7.41871e-07	7.066e-06
ENSMUSG00000038886.10	Man2a2	894.07	-0.940997	0.190097	-4.9501	7.41754e-07	7.066e-06
ENSMUSG00000031232.17	Magt1	123.767	-1.91936	0.387863	-4.94856	7.47635e-07	7.11636e-06
ENSMUSG00000057315.14	Arhgap24	333.492	1.14119	0.230914	4.94207	7.72993e-07	7.34836e-06
ENSMUSG00000040229.11	Gpr34	47.7956	-3.39857	0.687668	-4.94217	7.72596e-07	7.34836e-06
ENSMUSG00000070880.10	Gad1	3073.23	-0.947338	0.191721	-4.94122	7.76344e-07	7.37552e-06
ENSMUSG00000070802.5	Pnmal2	2545.1	0.667133	0.135068	4.93923	7.84303e-07	7.44638e-06
ENSMUSG00000020101.14	Vsir	168.385	-2.83237	0.573618	-4.93772	7.90414e-07	7.49964e-06
ENSMUSG00000041977.18	Arhgef11	935.268	0.791978	0.160462	4.93561	7.99019e-07	7.57646e-06
ENSMUSG00000014226.10	Cacybp	773.288	1.15168	0.233363	4.93513	8.00984e-07	7.59028e-06
ENSMUSG00000027457.15	Snph	897.725	-0.776897	0.157479	-4.93333	8.08376e-07	7.65546e-06
ENSMUSG00000066607.5	Insyn1	345.957	-1.17109	0.237407	-4.93286	8.10332e-07	7.66912e-06
ENSMUSG00000058966.13	Fam57b	170.083	-1.39038	0.281975	-4.93086	8.18693e-07	7.74334e-06
ENSMUSG00000110080.1	Gm6145	70.9946	-2.73816	0.555645	-4.92789	8.31206e-07	7.85672e-06
ENSMUSG00000019878.8	Hsf2	208.867	1.5282	0.31018	4.92683	8.35726e-07	7.89444e-06
ENSMUSG00000061904.12	Slc25a3	1514.57	0.649515	0.131892	4.92461	8.4528e-07	7.97964e-06
ENSMUSG00000046062.5	Ppp1r15b	315.627	-1.0261	0.208415	-4.92338	8.50626e-07	8.02503e-06
ENSMUSG00000038860.15	Garnl3	305.29	1.20954	0.245703	4.92276	8.53307e-07	8.04523e-06
ENSMUSG00000019194.15	Scn1b	775.403	-1.1773	0.239229	-4.9212	8.60137e-07	8.10451e-06
ENSMUSG00000021377.15	Dek	328.437	-0.999958	0.203572	-4.91206	9.01238e-07	8.48642e-06
ENSMUSG00000001416.13	Cct3	663.595	0.796786	0.162233	4.91138	9.04375e-07	8.51059e-06
ENSMUSG00000012848.15	Rps5	338.066	-1.0501	0.213827	-4.91099	9.06156e-07	8.51661e-06
ENSMUSG00000038267.15	Slc22a23	429.498	-1.02633	0.208984	-4.91103	9.05994e-07	8.51661e-06
ENSMUSG00000032306.14	Mpi	226.173	1.25737	0.256074	4.91021	9.09811e-07	8.54558e-06
ENSMUSG00000064325.4	Hhip	213.924	-1.28755	0.262267	-4.90932	9.13916e-07	8.57874e-06
ENSMUSG00000021061.15	Sptb	770.641	-1.56938	0.31984	-4.90677	9.25876e-07	8.68554e-06
ENSMUSG00000017781.17	Pitpna	2096.02	0.659583	0.134473	4.90494	9.34549e-07	8.7614e-06
ENSMUSG00000027575.19	Arfgap1	315.386	1.03095	0.2102	4.90463	9.36026e-07	8.76974e-06
ENSMUSG00000066621.12	Tecpr1	582.861	0.992625	0.202408	4.90407	9.38714e-07	8.78827e-06
ENSMUSG00000033688.10	1300017J02Rik	17.1572	7.89751	1.61043	4.90397	9.39182e-07	8.78827e-06
ENSMUSG00000039953.13	Clstn1	6226.05	0.550321	0.112259	4.90225	9.47468e-07	8.86025e-06
ENSMUSG00000050533.3	Gm9845	17.2206	-7.25782	1.48081	-4.90126	9.52219e-07	8.89911e-06
ENSMUSG00000000708.14	Kat2b	236.216	-1.40448	0.286747	-4.89796	9.6836e-07	9.04429e-06
ENSMUSG00000034109.15	Golim4	258.824	-1.92838	0.393767	-4.89727	9.71797e-07	9.07071e-06
ENSMUSG00000026399.12	Cd55	89.8219	2.90601	0.593561	4.8959	9.78582e-07	9.12528e-06
ENSMUSG00000019970.15	Sgk1	573.629	-1.00796	0.205881	-4.89584	9.78866e-07	9.12528e-06
ENSMUSG00000037166.5	Ppp1r14a	298.536	-1.37721	0.281338	-4.89521	9.82003e-07	9.1431e-06
ENSMUSG00000021270.13	Hsp90aa1	3772.49	0.801669	0.163764	4.89527	9.81721e-07	9.1431e-06
ENSMUSG00000024644.17	Cndp2	342.257	1.121	0.229189	4.89116	1.00243e-06	9.32541e-06
ENSMUSG00000025026.15	Add3	982.452	-0.899205	0.183846	-4.89108	1.00283e-06	9.32541e-06
ENSMUSG00000034341.17	Wbp2	1749.35	0.835896	0.170951	4.88969	1.00995e-06	9.38578e-06
ENSMUSG00000028128.13	F3	244.471	-1.19448	0.244308	-4.88926	1.01217e-06	9.40056e-06
ENSMUSG00000020594.14	Pum2	1051.34	-0.723341	0.147965	-4.88861	1.01549e-06	9.42553e-06
ENSMUSG00000042650.3	Alkbh5	506.985	-1.00352	0.2053	-4.88804	1.01847e-06	9.44727e-06
ENSMUSG00000020646.17	Mboat2	466.6	-1.30663	0.267322	-4.88786	1.01937e-06	9.44978e-06
ENSMUSG00000024998.17	Plce1	588.617	-0.827768	0.169367	-4.88742	1.02166e-06	9.46507e-06
ENSMUSG00000060314.13	Zfp941	193.764	1.24947	0.255699	4.88647	1.02659e-06	9.50487e-06
ENSMUSG00000021451.16	Sema4d	498.823	-1.13124	0.231529	-4.88598	1.02917e-06	9.52287e-06
ENSMUSG00000039262.16	Prrc2b	3996.97	0.501855	0.102762	4.88368	1.04124e-06	9.62857e-06
ENSMUSG00000033722.9	BC034090	58.7846	-2.34982	0.481184	-4.88341	1.04267e-06	9.6358e-06
ENSMUSG00000027455.16	Nsfl1c	406.264	0.955624	0.195717	4.88268	1.04653e-06	9.66555e-06
ENSMUSG00000006675.10	P4htm	294.839	1.04968	0.215061	4.88083	1.05643e-06	9.74485e-06
ENSMUSG00000050321.3	Neto1	296.757	-2.3275	0.476858	-4.8809	1.05601e-06	9.74485e-06
ENSMUSG00000025651.14	Uqcrc1	1258.38	0.654787	0.134263	4.87689	1.07773e-06	9.9352e-06
ENSMUSG00000055024.12	Ep300	735.944	-0.877289	0.179913	-4.87619	1.08154e-06	9.96422e-06
ENSMUSG00000039157.12	Fam102a	534.119	-0.895605	0.183771	-4.87347	1.09652e-06	1.0096e-05
ENSMUSG00000021508.11	Cxcl14	184.922	-2.41421	0.495532	-4.87197	1.10493e-06	1.01671e-05
ENSMUSG00000027634.14	Ndrg3	1680.58	0.545389	0.111962	4.8712	1.10921e-06	1.02003e-05
ENSMUSG00000026510.10	Trp53bp2	450.76	-1.01904	0.209295	-4.8689	1.12219e-06	1.03132e-05
ENSMUSG00000030213.12	Atf7ip	686.254	-0.720135	0.147996	-4.86589	1.13941e-06	1.04651e-05
ENSMUSG00000062866.16	Phactr2	258.879	-1.35415	0.278323	-4.8654	1.14225e-06	1.04847e-05
ENSMUSG00000033365.14	Ipo13	301.62	-1.09999	0.226094	-4.86517	1.14357e-06	1.04904e-05
ENSMUSG00000023019.12	Gpd1	207.519	-1.35278	0.278119	-4.86403	1.15022e-06	1.05448e-05
ENSMUSG00000010376.15	Nedd8	394.957	1.00339	0.206388	4.86164	1.16416e-06	1.06662e-05
ENSMUSG00000025584.17	Pde8a	288.605	-1.58514	0.326242	-4.8588	1.18102e-06	1.08139e-05
ENSMUSG00000025423.16	Pias2	236.004	-1.14509	0.23579	-4.8564	1.19538e-06	1.09387e-05
ENSMUSG00000025287.15	Acot9	123.612	1.63821	0.337377	4.85573	1.19946e-06	1.09694e-05
ENSMUSG00000006373.10	Pgrmc1	1201.34	0.944302	0.194483	4.85545	1.20117e-06	1.09782e-05
ENSMUSG00000034998.18	Foxn2	142.804	-1.40927	0.29047	-4.8517	1.22408e-06	1.11808e-05
ENSMUSG00000038034.15	Igsf8	937.56	0.989437	0.203962	4.85108	1.22791e-06	1.12089e-05
ENSMUSG00000097789.2	Gm2115	103.401	-2.23503	0.460991	-4.84831	1.24518e-06	1.13596e-05
ENSMUSG00000034248.7	Slc25a37	43.3614	-3.29725	0.680464	-4.84559	1.26235e-06	1.15092e-05
ENSMUSG00000020823.16	Sec14l1	646.78	-0.968984	0.200018	-4.8445	1.26933e-06	1.15658e-05
ENSMUSG00000040855.15	Reps2	975.344	-0.763529	0.157762	-4.83977	1.29992e-06	1.18373e-05
ENSMUSG00000056820.7	Tsnax	699.17	0.766735	0.158521	4.83681	1.31942e-06	1.20075e-05
ENSMUSG00000054580.14	Pla2r1	26.9691	6.71003	1.38786	4.83479	1.33285e-06	1.21224e-05
ENSMUSG00000049536.5	Tceal1	295.367	1.55928	0.322532	4.8345	1.33482e-06	1.21328e-05
ENSMUSG00000019843.14	Fyn	548.93	-0.873105	0.180613	-4.83411	1.33741e-06	1.2149e-05
ENSMUSG00000028962.14	Slc4a2	239.178	-1.24961	0.258664	-4.83103	1.3583e-06	1.23312e-05
ENSMUSG00000055733.6	Nap1l3	519.312	0.916171	0.189681	4.83005	1.36497e-06	1.23843e-05
ENSMUSG00000007783.10	Cpt1c	285.387	0.980842	0.203191	4.82719	1.38476e-06	1.25562e-05
ENSMUSG00000037892.13	Pcdh18	108.595	1.93039	0.399953	4.82655	1.38922e-06	1.2589e-05
ENSMUSG00000079429.9	Mroh2a	66.9913	3.88949	0.806502	4.82266	1.41657e-06	1.2824e-05
ENSMUSG00000075324.13	Fign	148.397	-1.75259	0.363412	-4.82262	1.41687e-06	1.2824e-05
ENSMUSG00000021670.14	Hmgcr	486.491	1.03782	0.215237	4.82173	1.42316e-06	1.28731e-05
ENSMUSG00000026781.17	Acbd5	633.868	-0.828726	0.171883	-4.82147	1.42507e-06	1.28826e-05
ENSMUSG00000039298.16	Cdk5rap2	368.669	-1.30208	0.27045	-4.8145	1.47567e-06	1.3332e-05
ENSMUSG00000026740.12	Dnajc1	149.388	-2.19633	0.456498	-4.81125	1.49989e-06	1.35426e-05
ENSMUSG00000017734.15	Dbndd2	383.206	-1.24812	0.259517	-4.80941	1.51375e-06	1.36595e-05
ENSMUSG00000027248.13	Pdia3	1641.8	0.585541	0.121812	4.80693	1.53267e-06	1.38218e-05
ENSMUSG00000022698.17	Naa50	274.119	-1.14182	0.23755	-4.80664	1.53485e-06	1.38331e-05
ENSMUSG00000073889.10	Il11ra1	105.106	-1.69302	0.352509	-4.80277	1.56489e-06	1.40954e-05
ENSMUSG00000037143.17	Cfap61	46.2214	2.9822	0.621025	4.80206	1.57041e-06	1.41365e-05
ENSMUSG00000028760.16	Eif4g3	1898.56	0.508328	0.105938	4.79837	1.59963e-06	1.43908e-05
ENSMUSG00000060675.13	Plaat3	288.594	-1.77606	0.370209	-4.79745	1.60697e-06	1.44482e-05
ENSMUSG00000109561.1	Ankrd31	22.2647	8.27246	1.72489	4.79593	1.61921e-06	1.45495e-05
ENSMUSG00000033707.9	Lrrc24	76.5699	1.97662	0.412216	4.79509	1.62599e-06	1.46016e-05
ENSMUSG00000031918.16	Mtmr2	413.306	-0.956054	0.199387	-4.79496	1.62704e-06	1.46023e-05
ENSMUSG00000074965.5	Olfr1277	17.6876	7.94644	1.65832	4.79185	1.65248e-06	1.48217e-05
ENSMUSG00000021767.19	Kat6b	606.879	-1.34499	0.280793	-4.78999	1.66791e-06	1.49511e-05
ENSMUSG00000031672.8	Got2	524.195	0.806521	0.168413	4.78894	1.67663e-06	1.50202e-05
ENSMUSG00000060534.16	Dcc	480.699	0.992566	0.207318	4.78764	1.68752e-06	1.51087e-05
ENSMUSG00000030077.11	Chl1	930.764	0.817683	0.17093	4.78373	1.72075e-06	1.5397e-05
ENSMUSG00000047586.4	Nccrp1	25.8173	4.45368	0.931427	4.78156	1.73937e-06	1.55471e-05
ENSMUSG00000019820.11	Utrn	610.942	-1.47259	0.307975	-4.78154	1.73961e-06	1.55471e-05
ENSMUSG00000034156.16	Tspoap1	445.253	-1.22351	0.25617	-4.77615	1.78687e-06	1.59599e-05
ENSMUSG00000032977.9	Fam207a	204.909	1.46665	0.307132	4.7753	1.7944e-06	1.60122e-05
ENSMUSG00000034932.4	Mrpl54	140.005	1.68807	0.353513	4.77513	1.79595e-06	1.60122e-05
ENSMUSG00000038555.7	Reep2	505.926	1.0306	0.215821	4.77524	1.79493e-06	1.60122e-05
ENSMUSG00000031885.14	Cbfb	82.5149	-2.55413	0.53492	-4.77479	1.79891e-06	1.60291e-05
ENSMUSG00000000826.16	Dnajc5	1641.62	0.74439	0.155928	4.77392	1.80674e-06	1.60858e-05
ENSMUSG00000044576.6	Garem2	121.765	-1.55576	0.325892	-4.77384	1.80743e-06	1.60858e-05
ENSMUSG00000031488.14	Rab11fip1	84.1674	2.48823	0.521392	4.77228	1.82151e-06	1.61998e-05
ENSMUSG00000115987.1	Vps28	407.115	0.887754	0.186027	4.77218	1.82241e-06	1.61998e-05
ENSMUSG00000061911.15	Myt1l	1202	-0.69688	0.146163	-4.76781	1.86239e-06	1.65453e-05
ENSMUSG00000000168.9	Dlat	702.737	0.988658	0.207511	4.76437	1.89449e-06	1.68196e-05
ENSMUSG00000020024.7	Cep83	176.31	-1.35073	0.283512	-4.76426	1.89552e-06	1.68196e-05
ENSMUSG00000024501.20	Dpysl3	630.335	0.829132	0.174157	4.76083	1.92797e-06	1.70974e-05
ENSMUSG00000045777.14	Ifitm10	139.184	1.87433	0.393712	4.76066	1.92964e-06	1.71021e-05
ENSMUSG00000022285.17	Ywhaz	2615.68	0.635342	0.133473	4.76009	1.93511e-06	1.71404e-05
ENSMUSG00000025871.18	4833439L19Rik	532.537	-1.01736	0.213912	-4.75595	1.97513e-06	1.74844e-05
ENSMUSG00000022982.10	Sod1	767.203	0.776838	0.163368	4.75514	1.98309e-06	1.75446e-05
ENSMUSG00000042557.14	Sin3a	251.5	-1.22457	0.257721	-4.75154	2.01878e-06	1.78497e-05
ENSMUSG00000002633.4	Shh	60.7997	2.20753	0.464705	4.7504	2.03017e-06	1.79398e-05
ENSMUSG00000032776.9	Mctp2	53.51	2.88776	0.608516	4.74558	2.07911e-06	1.83614e-05
ENSMUSG00000014725.16	Adam28	21.1677	7.24736	1.52741	4.74487	2.08643e-06	1.84151e-05
ENSMUSG00000079562.7	Maea	503.813	0.865623	0.18245	4.74443	2.09099e-06	1.84445e-05
ENSMUSG00000105864.1	Gm10484	21.8346	7.26969	1.5327	4.74308	2.10496e-06	1.85567e-05
ENSMUSG00000095159.2	Tubb4b-ps1	127.917	1.58977	0.335232	4.74228	2.11322e-06	1.86185e-05
ENSMUSG00000096349.1	Gm22513	32.1477	4.66346	0.983429	4.74204	2.11573e-06	1.86297e-05
ENSMUSG00000022015.8	Tnfsf11	12.7485	7.46824	1.5755	4.74025	2.13458e-06	1.87846e-05
ENSMUSG00000035891.16	Cerk	680.745	-0.741475	0.156552	-4.73627	2.17684e-06	1.91452e-05
ENSMUSG00000003234.16	Abcf3	424.895	0.863079	0.182243	4.73588	2.18105e-06	1.91643e-05
ENSMUSG00000084289.1	Gm6977	84.9103	-2.56	0.540559	-4.73583	2.18158e-06	1.91643e-05
ENSMUSG00000056091.12	St3gal5	234.748	-1.6425	0.346849	-4.7355	2.18515e-06	1.91843e-05
ENSMUSG00000021608.15	Lpcat1	268.769	1.17003	0.247353	4.7302	2.24295e-06	1.96802e-05
ENSMUSG00000032959.12	Pebp1	311.352	0.97995	0.207187	4.72978	2.24767e-06	1.96985e-05
ENSMUSG00000025228.5	Actr1a	1121.1	0.604838	0.127876	4.72987	2.24666e-06	1.96985e-05
ENSMUSG00000026260.12	Ndufa10	923.589	0.649079	0.137375	4.72485	2.30282e-06	2.01699e-05
ENSMUSG00000041763.14	Tpp2	513.382	0.882086	0.186729	4.72388	2.31386e-06	2.02548e-05
ENSMUSG00000019082.18	Slc25a22	466.738	0.920077	0.194794	4.72332	2.32021e-06	2.02984e-05
ENSMUSG00000009863.14	Sdhb	616.257	0.806603	0.170821	4.72193	2.33623e-06	2.04266e-05
ENSMUSG00000040055.9	Gjb6	264.195	-1.33579	0.282953	-4.72091	2.34788e-06	2.05165e-05
ENSMUSG00000019370.10	Calm3	6956.17	0.483562	0.102455	4.71974	2.36147e-06	2.06111e-05
ENSMUSG00000094950.2	Vmn2r66	12.6165	7.45404	1.57933	4.71974	2.36144e-06	2.06111e-05
ENSMUSG00000037138.18	Aff3	475.049	-0.887857	0.188126	-4.71948	2.36453e-06	2.06257e-05
ENSMUSG00000021597.16	Slf1	79.8163	-2.09701	0.444349	-4.71929	2.36664e-06	2.06321e-05
ENSMUSG00000052040.10	Klf13	735.359	-0.859777	0.182324	-4.71565	2.40944e-06	2.09929e-05
ENSMUSG00000042826.13	Fgf11	176.209	-1.78617	0.378789	-4.71548	2.41147e-06	2.09983e-05
ENSMUSG00000079698.7	Vmn2r93	17.4103	7.91592	1.6793	4.71382	2.4311e-06	2.1157e-05
ENSMUSG00000057182.15	Scn3a	452.856	1.13022	0.239784	4.71347	2.43539e-06	2.1182e-05
ENSMUSG00000045994.17	B3gat1	234.991	-1.39066	0.295084	-4.71277	2.44372e-06	2.1242e-05
ENSMUSG00000022636.13	Alcam	975.705	-0.8698	0.184739	-4.70827	2.49832e-06	2.1704e-05
ENSMUSG00000048000.15	Gigyf2	644.563	-0.699217	0.148529	-4.7076	2.50649e-06	2.17623e-05
ENSMUSG00000018166.8	Erbb3	248.368	-1.515	0.32195	-4.7057	2.52992e-06	2.19529e-05
ENSMUSG00000006127.9	Inpp5k	183.601	1.15929	0.246417	4.70461	2.54348e-06	2.20578e-05
ENSMUSG00000029192.17	Tbc1d14	330.289	-1.02845	0.218652	-4.70359	2.55623e-06	2.21555e-05
ENSMUSG00000031666.15	Rbl2	399.882	-1.05066	0.223447	-4.70206	2.57552e-06	2.23098e-05
ENSMUSG00000037104.9	Socs5	517.938	-1.01288	0.215443	-4.70137	2.58421e-06	2.2372e-05
ENSMUSG00000028347.14	Tmeff1	706.883	-1.22749	0.261114	-4.70099	2.58903e-06	2.24008e-05
ENSMUSG00000035189.17	Ano4	168.926	-1.51208	0.321682	-4.70055	2.59464e-06	2.24362e-05
ENSMUSG00000030516.14	Tjp1	881.909	-1.01372	0.215669	-4.70034	2.59725e-06	2.24459e-05
ENSMUSG00000047250.13	Ptgs1	80.5536	-1.86046	0.395847	-4.69995	2.60228e-06	2.24763e-05
ENSMUSG00000100475.1	Gm29543	21.3384	5.57322	1.18592	4.6995	2.60803e-06	2.25129e-05
ENSMUSG00000025917.9	Cops5	410.838	0.955213	0.203278	4.69905	2.61373e-06	2.25491e-05
ENSMUSG00000073433.11	Arhgdig	232.511	1.43719	0.306058	4.69582	2.6554e-06	2.28954e-05
ENSMUSG00000032590.14	Apeh	179.729	1.28133	0.27292	4.6949	2.66733e-06	2.29849e-05
ENSMUSG00000019996.17	Map7	621.043	-1.42448	0.30348	-4.6938	2.68174e-06	2.30958e-05
ENSMUSG00000032458.6	Copb2	843.877	0.660126	0.140842	4.68701	2.77231e-06	2.3862e-05
ENSMUSG00000046058.7	Eid2	255.057	1.0709	0.228573	4.68515	2.7975e-06	2.4065e-05
ENSMUSG00000064350.1	mt-Ty	15.7586	-7.12166	1.52078	-4.68291	2.82835e-06	2.43163e-05
ENSMUSG00000032076.20	Cadm1	442.619	-1.04774	0.223847	-4.68059	2.8605e-06	2.45786e-05
ENSMUSG00000039047.17	Pigk	492.395	0.747502	0.159734	4.67966	2.87345e-06	2.46756e-05
ENSMUSG00000055681.14	Cope	426.172	0.868419	0.18562	4.67847	2.89025e-06	2.48057e-05
ENSMUSG00000019889.10	Ptprk	175.78	-1.76051	0.376374	-4.67754	2.90331e-06	2.49034e-05
ENSMUSG00000071867.5	Mrpl27-ps	71.3584	1.86239	0.398283	4.67604	2.92471e-06	2.50725e-05
ENSMUSG00000034868.9	Myl12b	208.128	1.30216	0.278575	4.67437	2.94853e-06	2.52622e-05
ENSMUSG00000026209.15	Dnpep	263.054	1.3128	0.281131	4.66972	3.01614e-06	2.58267e-05
ENSMUSG00000047414.6	Flrt2	200.734	-1.29804	0.278317	-4.66389	3.10293e-06	2.65546e-05
ENSMUSG00000117093.1	Gm49949	38.2564	3.04341	0.65318	4.65938	3.17169e-06	2.71275e-05
ENSMUSG00000019232.14	Etnppl	383.745	-1.33081	0.285677	-4.65843	3.18629e-06	2.72212e-05
ENSMUSG00000022024.10	Sugt1	583.685	0.719495	0.154448	4.6585	3.18517e-06	2.72212e-05
ENSMUSG00000029571.14	Tmem106b	848.181	-0.637308	0.137002	-4.65182	3.29023e-06	2.80931e-05
ENSMUSG00000058441.7	Panx2	753.532	-0.861985	0.185385	-4.6497	3.32419e-06	2.83668e-05
ENSMUSG00000036377.19	C530008M17Rik	335.408	-1.82876	0.393408	-4.64849	3.34368e-06	2.85168e-05
ENSMUSG00000005981.11	Trap1	525.579	0.887649	0.190976	4.64795	3.3525e-06	2.85757e-05
ENSMUSG00000028876.7	Epha10	220.656	1.46888	0.316111	4.64672	3.37254e-06	2.87137e-05
ENSMUSG00000020604.13	Arsg	229.902	-1.21902	0.26234	-4.64673	3.37233e-06	2.87137e-05
ENSMUSG00000028487.18	Bnc2	177.741	1.71895	0.369962	4.64628	3.37973e-06	2.87586e-05
ENSMUSG00000025786.17	Zdhhc3	249.321	-1.4099	0.303499	-4.64549	3.39278e-06	2.88531e-05
ENSMUSG00000041815.14	Poldip3	491.656	0.756101	0.162992	4.6389	3.50272e-06	2.97711e-05
ENSMUSG00000027022.14	Xirp2	19.9905	7.12313	1.5356	4.63868	3.50647e-06	2.97861e-05
ENSMUSG00000037824.6	Tspan14	98.1607	-1.83759	0.39626	-4.63733	3.52944e-06	2.99641e-05
ENSMUSG00000030876.7	Mettl9	207.163	-1.80741	0.390133	-4.63279	3.60763e-06	3.06105e-05
ENSMUSG00000015224.10	Cyp2j9	241.944	-1.05479	0.227698	-4.63241	3.61436e-06	3.06502e-05
ENSMUSG00000008730.17	Hipk1	847.217	-0.658744	0.142207	-4.63228	3.61656e-06	3.06514e-05
ENSMUSG00000041688.16	Amot	307.281	-1.14321	0.246908	-4.63013	3.65441e-06	3.09546e-05
ENSMUSG00000023010.15	Tmbim6	1121.87	-0.580836	0.125478	-4.629	3.67437e-06	3.11061e-05
ENSMUSG00000027067.16	Ssrp1	650.955	0.758489	0.163888	4.62809	3.69054e-06	3.12075e-05
ENSMUSG00000037712.16	Fermt2	547.289	-0.792204	0.17117	-4.62816	3.68936e-06	3.12075e-05
ENSMUSG00000034729.16	Mrps10	120.475	1.63262	0.352811	4.62747	3.70159e-06	3.12833e-05
ENSMUSG00000087679.2	Tmem250-ps	154.053	-1.48135	0.320241	-4.62572	3.73296e-06	3.15305e-05
ENSMUSG00000048307.8	Ankrd46	683.11	0.765194	0.165429	4.6255	3.73692e-06	3.15461e-05
ENSMUSG00000002455.14	Prpf6	647.903	0.97852	0.211678	4.62269	3.78791e-06	3.19585e-05
ENSMUSG00000026068.11	Il18rap	15.2189	7.72904	1.67272	4.62063	3.82571e-06	3.22592e-05
ENSMUSG00000021991.9	Cacna2d3	661.717	0.797998	0.172726	4.62002	3.83694e-06	3.23356e-05
ENSMUSG00000051041.8	Olfml1	109.068	-2.01156	0.435791	-4.61589	3.91422e-06	3.29683e-05
ENSMUSG00000022197.16	Pdzd2	455.549	-1.33191	0.288582	-4.61537	3.92395e-06	3.30315e-05
ENSMUSG00000039318.12	Rab3gap2	652.817	0.829183	0.179693	4.61443	3.94168e-06	3.31621e-05
ENSMUSG00000009569.14	Mrtfb	1109.63	-0.979738	0.212443	-4.61176	3.99276e-06	3.3573e-05
ENSMUSG00000032890.17	Rims3	588.987	0.919574	0.19949	4.60961	4.03421e-06	3.39024e-05
ENSMUSG00000046312.4	Myorg	190.852	-1.62222	0.352093	-4.60737	4.07802e-06	3.42513e-05
ENSMUSG00000032010.15	Usp2	204.368	-1.56736	0.340252	-4.60646	4.09583e-06	3.43815e-05
ENSMUSG00000028431.11	Elp1	512.695	0.889426	0.193178	4.60418	4.1409e-06	3.47403e-05
ENSMUSG00000044313.13	Mab21l3	15.5351	7.75357	1.68413	4.60392	4.14619e-06	3.47651e-05
ENSMUSG00000038762.15	Abcf1	843.117	0.668818	0.145423	4.59913	4.24269e-06	3.55542e-05
ENSMUSG00000015970.19	Chdh	90.1846	-2.1999	0.478423	-4.59824	4.26081e-06	3.56861e-05
ENSMUSG00000054679.8	Srsf12	125.13	1.60423	0.34893	4.59758	4.2742e-06	3.57581e-05
ENSMUSG00000029769.16	Ccdc136	752.333	0.960831	0.208985	4.5976	4.27378e-06	3.57581e-05
ENSMUSG00000004668.14	Abca13	22.6028	5.34011	1.16179	4.59647	4.29709e-06	3.59294e-05
ENSMUSG00000031732.12	Phlpp2	360.872	0.888096	0.193245	4.59571	4.31285e-06	3.6041e-05
ENSMUSG00000059456.13	Ptk2b	717.697	-1.14264	0.248721	-4.59405	4.34732e-06	3.63087e-05
ENSMUSG00000070047.14	Fat1	1183.91	-0.718405	0.156392	-4.59363	4.35607e-06	3.63615e-05
ENSMUSG00000006024.13	Napa	849.194	0.723163	0.157435	4.59341	4.36068e-06	3.63685e-05
ENSMUSG00000056692.13	Ilrun	883.07	-0.782715	0.170402	-4.59335	4.36178e-06	3.63685e-05
ENSMUSG00000028522.16	Mier1	215.877	-1.45568	0.31713	-4.59017	4.42893e-06	3.69078e-05
ENSMUSG00000021130.8	Galnt16	397.179	-1.02257	0.22281	-4.58943	4.44464e-06	3.7018e-05
ENSMUSG00000040029.15	Ipo8	475.332	-0.888971	0.193746	-4.58833	4.46809e-06	3.71718e-05
ENSMUSG00000018849.6	Wwc1	382.433	-1.5019	0.327328	-4.58838	4.46698e-06	3.71718e-05
ENSMUSG00000024581.13	Napg	771.666	0.869141	0.189496	4.58658	4.50566e-06	3.74635e-05
ENSMUSG00000055485.6	Soga1	499.498	-1.30423	0.284396	-4.58595	4.51926e-06	3.75139e-05
ENSMUSG00000030062.7	Rpn1	1160.93	0.867304	0.189122	4.58595	4.51917e-06	3.75139e-05
ENSMUSG00000020664.10	Dld	819.044	0.734818	0.160231	4.58601	4.51803e-06	3.75139e-05
ENSMUSG00000028176.13	Lrrc7	513.753	-0.907463	0.197928	-4.5848	4.54415e-06	3.76996e-05
ENSMUSG00000030357.10	Fkbp4	1003.92	0.89773	0.195889	4.58286	4.58667e-06	3.80311e-05
ENSMUSG00000058152.8	Chsy3	39.8868	-3.31807	0.724248	-4.58141	4.61856e-06	3.82743e-05
ENSMUSG00000020183.11	Cpm	174.252	-2.05797	0.449244	-4.58096	4.62847e-06	3.83352e-05
ENSMUSG00000031906.9	Smpd3	352.514	-1.09418	0.238885	-4.58039	4.64119e-06	3.84192e-05
ENSMUSG00000065990.12	Aurkaip1	438.214	0.932493	0.203697	4.57784	4.69798e-06	3.88677e-05
ENSMUSG00000024112.16	Cacna1h	283.357	-1.95001	0.425983	-4.57768	4.70171e-06	3.8877e-05
ENSMUSG00000020042.15	Btbd11	187.847	1.35314	0.295712	4.57587	4.74247e-06	3.91923e-05
ENSMUSG00000051375.15	Pcdh1	844.543	0.975176	0.213186	4.5743	4.77808e-06	3.94648e-05
ENSMUSG00000042608.15	Stk40	98.4554	-2.38573	0.521726	-4.57276	4.81347e-06	3.97132e-05
ENSMUSG00000058070.14	Eml1	318.995	-1.04919	0.229442	-4.57278	4.81294e-06	3.97132e-05
ENSMUSG00000100215.1	Gm8292	47.3041	-2.66572	0.5831	-4.57164	4.83911e-06	3.99026e-05
ENSMUSG00000021782.14	Dlg5	325.263	-1.29208	0.282993	-4.56576	4.97686e-06	4.10158e-05
ENSMUSG00000047517.12	Dmbt1	14.4053	7.64412	1.67522	4.56306	5.04134e-06	4.15243e-05
ENSMUSG00000034912.18	Mdga2	402.007	-1.44044	0.315798	-4.56126	5.08472e-06	4.18585e-05
ENSMUSG00000090129.10	Olfr287	38.2685	-3.55077	0.778678	-4.55999	5.11556e-06	4.20892e-05
ENSMUSG00000059213.7	Ddn	969.548	-2.70749	0.593992	-4.55813	5.16108e-06	4.24403e-05
ENSMUSG00000032101.6	Ddx25	444.611	0.904472	0.198491	4.55673	5.19559e-06	4.27005e-05
ENSMUSG00000041444.14	Arhgap32	1910.4	-0.835257	0.183318	-4.55633	5.20557e-06	4.2759e-05
ENSMUSG00000054469.14	Lclat1	181.724	1.42962	0.313991	4.55305	5.28732e-06	4.34066e-05
ENSMUSG00000034751.17	Mast4	995.714	-0.623613	0.136972	-4.55286	5.29213e-06	4.34222e-05
ENSMUSG00000002768.8	Mea1	460.051	1.08502	0.238358	4.55207	5.31208e-06	4.3562e-05
ENSMUSG00000109125.1	Gm45159	48.2796	3.22955	0.709679	4.55071	5.3465e-06	4.38201e-05
ENSMUSG00000017400.10	Stac2	195.247	-1.27741	0.280822	-4.54884	5.39433e-06	4.41879e-05
ENSMUSG00000020961.15	Ston2	238.556	-1.91315	0.42065	-4.54807	5.41389e-06	4.43238e-05
ENSMUSG00000091972.2	Tmem207	22.1277	5.19891	1.14314	4.5479	5.41832e-06	4.43357e-05
ENSMUSG00000001151.10	Pcnt	322.706	-0.96227	0.211649	-4.54654	5.45363e-06	4.46002e-05
ENSMUSG00000036769.14	Wdr44	322.569	1.24152	0.273099	4.54604	5.46655e-06	4.46814e-05
ENSMUSG00000034957.10	Cebpa	49.4603	-2.7554	0.606295	-4.54465	5.50268e-06	4.49521e-05
ENSMUSG00000001794.13	Capns1	755.643	0.704106	0.154942	4.54431	5.51157e-06	4.49755e-05
ENSMUSG00000025221.16	Kcnip2	240.153	-1.5579	0.34282	-4.54438	5.50973e-06	4.49755e-05
ENSMUSG00000054034.10	Tceal5	279.853	1.40654	0.309564	4.54363	5.52937e-06	4.50961e-05
ENSMUSG00000074736.10	Syndig1	90.9014	-1.97461	0.434655	-4.54295	5.54722e-06	4.52169e-05
ENSMUSG00000052915.14	Msl1	540.466	-0.857603	0.188809	-4.54216	5.56795e-06	4.53611e-05
ENSMUSG00000085783.3	Gm9816	479.867	0.888661	0.195652	4.54204	5.57127e-06	4.53634e-05
ENSMUSG00000036155.13	Mgat5	680.059	-0.917345	0.202053	-4.54012	5.62218e-06	4.5753e-05
ENSMUSG00000035277.15	Arx	38.7586	-2.75533	0.607175	-4.53795	5.68047e-06	4.62022e-05
ENSMUSG00000022110.13	Sucla2	927.97	0.73752	0.162544	4.53734	5.69672e-06	4.63091e-05
ENSMUSG00000029599.13	Ddx54	305.426	1.14918	0.253317	4.53651	5.7192e-06	4.64665e-05
ENSMUSG00000010064.15	Slc38a3	193.094	-1.14483	0.252449	-4.53487	5.76377e-06	4.68032e-05
ENSMUSG00000050912.15	Tmem123	75.6073	-3.00008	0.662117	-4.53104	5.8693e-06	4.76342e-05
ENSMUSG00000037703.14	Lzts3	609.466	-1.06732	0.235567	-4.53087	5.87417e-06	4.76478e-05
ENSMUSG00000024960.9	Plcb3	128.819	-1.44581	0.319209	-4.52935	5.9166e-06	4.7966e-05
ENSMUSG00000031633.4	Slc25a4	4598.18	0.542489	0.119784	4.5289	5.92916e-06	4.80416e-05
ENSMUSG00000024921.17	Smarca2	1884.5	-0.453232	0.100114	-4.52716	5.97809e-06	4.84119e-05
ENSMUSG00000031431.13	Tsc22d3	584.997	-0.793632	0.175348	-4.52604	6.00978e-06	4.86421e-05
ENSMUSG00000045193.13	Cirbp	192.189	1.19552	0.264181	4.52538	6.02877e-06	4.87693e-05
ENSMUSG00000020703.3	5530401A14Rik	12.9986	7.50123	1.65789	4.52456	6.05215e-06	4.8932e-05
ENSMUSG00000022536.14	Glyr1	1077.61	0.89224	0.197246	4.52349	6.0827e-06	4.91523e-05
ENSMUSG00000046818.7	Ddit4l	41.2931	-2.75455	0.609492	-4.51942	6.20083e-06	5.00797e-05
ENSMUSG00000033595.7	Lgi3	583.258	-0.926603	0.205065	-4.51859	6.22524e-06	5.02497e-05
ENSMUSG00000101609.2	Kcnq1ot1	141.936	1.91796	0.424649	4.51657	6.2848e-06	5.07031e-05
ENSMUSG00000042105.18	Inpp5f	888.302	-0.707474	0.156756	-4.51321	6.3853e-06	5.1486e-05
ENSMUSG00000034024.8	Cct2	949.248	0.722477	0.160148	4.5113	6.44307e-06	5.19238e-05
ENSMUSG00000022956.11	Atp5o.1	630.652	0.746194	0.165431	4.51061	6.46415e-06	5.20655e-05
ENSMUSG00000034780.6	B3galt1	573.641	0.974836	0.216134	4.51032	6.47296e-06	5.21083e-05
ENSMUSG00000034226.7	Rhov	54.5205	2.08186	0.461615	4.50995	6.48433e-06	5.21717e-05
ENSMUSG00000049940.7	Pgrmc2	505.629	-0.798073	0.177026	-4.50821	6.53761e-06	5.25721e-05
ENSMUSG00000036948.17	Map11	198.981	1.2989	0.288167	4.50744	6.56138e-06	5.27348e-05
ENSMUSG00000034994.10	Eef2	8654.13	0.451212	0.100121	4.50667	6.58541e-06	5.28994e-05
ENSMUSG00000025402.12	Nab2	31.1377	-3.75626	0.833541	-4.50639	6.5941e-06	5.29408e-05
ENSMUSG00000039145.16	Camk1d	350.463	-0.916343	0.203375	-4.50567	6.61643e-06	5.30915e-05
ENSMUSG00000096847.2	Tmem151b	389.966	-1.28664	0.285783	-4.50215	6.72708e-06	5.39504e-05
ENSMUSG00000023961.16	Enpp4	286.58	-1.1336	0.251803	-4.50194	6.73374e-06	5.39748e-05
ENSMUSG00000049493.13	Pls1	185.192	-1.59714	0.354818	-4.50129	6.75408e-06	5.41088e-05
ENSMUSG00000040972.8	Igsf21	236.364	1.45952	0.324307	4.50043	6.78167e-06	5.43007e-05
ENSMUSG00000032131.16	Abcg4	293.312	0.950681	0.211266	4.49993	6.79747e-06	5.4398e-05
ENSMUSG00000028494.12	Plin2	76.6765	1.88983	0.420045	4.49911	6.824e-06	5.4581e-05
ENSMUSG00000044791.16	Setd2	691.656	-0.752836	0.167463	-4.49554	6.93922e-06	5.54729e-05
ENSMUSG00000062825.15	Actg1	368.735	0.897739	0.199795	4.49331	7.01251e-06	5.60287e-05
ENSMUSG00000018770.9	Atp5g3	776.407	0.879671	0.195782	4.49312	7.01875e-06	5.60486e-05
ENSMUSG00000015843.10	Rxrg	168.214	-1.50121	0.334127	-4.49294	7.0246e-06	5.60653e-05
ENSMUSG00000001783.3	Rtcb	688.573	0.641188	0.142828	4.48923	7.1481e-06	5.70205e-05
ENSMUSG00000036578.7	Fxyd7	100.818	1.93458	0.43111	4.48744	7.20852e-06	5.74717e-05
ENSMUSG00000022564.7	Grina	1637.57	0.823923	0.183781	4.48318	7.35388e-06	5.85994e-05
ENSMUSG00000021986.9	Amer2	714.383	-0.735819	0.164136	-4.483	7.36024e-06	5.86188e-05
ENSMUSG00000023004.8	Tuba1b	379.933	0.950736	0.212139	4.48166	7.40631e-06	5.89542e-05
ENSMUSG00000030302.16	Atp2b2	5193.27	-0.452439	0.10107	-4.47647	7.58865e-06	6.03734e-05
ENSMUSG00000017679.16	Ttpal	311.821	1.21525	0.271606	4.47432	7.66549e-06	6.09523e-05
ENSMUSG00000037419.9	Endod1	1304.63	-0.864198	0.193211	-4.47282	7.71938e-06	6.13481e-05
ENSMUSG00000062127.11	Cttnbp2nl	293.655	-0.997199	0.223046	-4.47083	7.79169e-06	6.18899e-05
ENSMUSG00000037474.13	Dtl	20.3657	6.07258	1.35898	4.46847	7.87829e-06	6.25444e-05
ENSMUSG00000048271.14	Rbm33	399.18	-1.00094	0.224078	-4.46694	7.93455e-06	6.29576e-05
ENSMUSG00000024213.14	Nudt3	588.486	-0.728659	0.16321	-4.46454	8.02393e-06	6.36329e-05
ENSMUSG00000046785.8	Epm2aip1	1247.19	0.955552	0.214172	4.46162	8.13428e-06	6.44738e-05
ENSMUSG00000026643.16	Nmt2	557.774	0.785805	0.176198	4.45979	8.20385e-06	6.49907e-05
ENSMUSG00000036256.13	Igfbp7	128.913	1.76318	0.39549	4.45823	8.26395e-06	6.54321e-05
ENSMUSG00000020231.15	Dip2a	799.446	-0.79516	0.178389	-4.45744	8.29432e-06	6.56377e-05
ENSMUSG00000100252.6	Mir124-2hg	136.131	-1.6456	0.369285	-4.45619	8.34275e-06	6.59859e-05
ENSMUSG00000042699.11	Dhx9	959.501	0.658134	0.147709	4.45561	8.36532e-06	6.61294e-05
ENSMUSG00000000399.10	Ndufa9	562.772	0.776114	0.174202	4.45525	8.37957e-06	6.6207e-05
ENSMUSG00000074283.5	Zfp109	115.009	-1.83087	0.411138	-4.45318	8.46075e-06	6.6813e-05
ENSMUSG00000029054.8	Gabrd	65.0348	-2.36658	0.531461	-4.45297	8.46891e-06	6.68422e-05
ENSMUSG00000024049.15	Myom1	39.0349	3.96652	0.891177	4.45088	8.55176e-06	6.74248e-05
ENSMUSG00000044550.11	Tceal3	482.876	0.730045	0.164021	4.45093	8.54989e-06	6.74248e-05
ENSMUSG00000027602.9	Map1lc3a	565.725	1.13578	0.255187	4.45076	8.5565e-06	6.74265e-05
ENSMUSG00000048482.14	Bdnf	67.8333	2.62144	0.589068	4.45015	8.58113e-06	6.75849e-05
ENSMUSG00000075700.9	Selenot	832.629	-1.04813	0.235649	-4.44785	8.67343e-06	6.82758e-05
ENSMUSG00000022208.12	Jph4	783.981	-0.612988	0.137843	-4.447	8.70773e-06	6.85097e-05
ENSMUSG00000028184.12	Adgrl2	383.635	-1.02549	0.230611	-4.44685	8.71378e-06	6.85212e-05
ENSMUSG00000028121.8	Bcar3	185.562	1.2252	0.27561	4.44541	8.77253e-06	6.89468e-05
ENSMUSG00000019338.13	Zfp687	221.372	1.01387	0.228115	4.44456	8.80701e-06	6.91814e-05
ENSMUSG00000040929.17	Rfx3	274.201	-1.49266	0.335918	-4.44354	8.84909e-06	6.94754e-05
ENSMUSG00000061451.13	Tmem151a	720.011	-0.737154	0.165948	-4.44207	8.90988e-06	6.99158e-05
ENSMUSG00000015599.9	Ttbk1	872.211	-0.882219	0.198693	-4.44011	8.99127e-06	7.05174e-05
ENSMUSG00000024565.10	Sall3	58.6044	-2.12917	0.479587	-4.43959	9.01293e-06	7.06502e-05
ENSMUSG00000093617.1	4933438K21Rik	19.2897	8.06528	1.81847	4.43519	9.19891e-06	7.20702e-05
ENSMUSG00000021218.10	Gdi2	1746.88	0.527452	0.118933	4.43487	9.21259e-06	7.21026e-05
ENSMUSG00000071862.3	Lrrtm2	358.378	0.925678	0.208727	4.43487	9.21271e-06	7.21026e-05
ENSMUSG00000001270.9	Ckb	6772.14	0.355916	0.0802582	4.43464	9.22267e-06	7.21427e-05
ENSMUSG00000060680.2	Gm8894	147.679	1.53228	0.345538	4.43447	9.23007e-06	7.21628e-05
ENSMUSG00000027429.16	Sec23b	365.605	0.992868	0.223972	4.433	9.2931e-06	7.26176e-05
ENSMUSG00000026170.6	Cyp27a1	40.8022	-2.68436	0.605627	-4.43236	9.32058e-06	7.27941e-05
ENSMUSG00000031392.18	Irak1	205.013	-1.10366	0.249024	-4.43194	9.339e-06	7.28999e-05
ENSMUSG00000067017.5	Capza1-ps1	290.371	0.900519	0.203222	4.43121	9.37052e-06	7.31077e-05
ENSMUSG00000017057.9	Il13ra1	173.995	2.16737	0.48942	4.42844	9.49166e-06	7.40142e-05
ENSMUSG00000036850.4	Mrpl41	226.094	1.30807	0.295454	4.42731	9.54164e-06	7.43504e-05
ENSMUSG00000029228.15	Lnx1	167.966	1.66932	0.377057	4.42724	9.54475e-06	7.43504e-05
ENSMUSG00000021929.9	Kpna3	443.17	0.752097	0.169966	4.42499	9.64462e-06	7.50892e-05
ENSMUSG00000073805.5	Insyn2a	73.2036	-1.96138	0.443475	-4.42275	9.74522e-06	7.58329e-05
ENSMUSG00000085939.3	Cd63-ps	111.375	-1.58699	0.358931	-4.42142	9.80544e-06	7.62617e-05
ENSMUSG00000045636.16	Mtus1	654.433	-0.770005	0.174162	-4.42119	9.81568e-06	7.63016e-05
ENSMUSG00000041120.6	Nbl1	173.844	-1.31814	0.298188	-4.42049	9.84787e-06	7.65119e-05
ENSMUSG00000023092.16	Fhl1	375.963	0.926099	0.209669	4.41697	1.00096e-05	7.77282e-05
ENSMUSG00000014496.8	Ankrd28	372.263	-1.10765	0.250861	-4.41542	1.00816e-05	7.82461e-05
ENSMUSG00000074151.13	Nlrc5	29.275	4.49162	1.01761	4.41389	1.01528e-05	7.87581e-05
ENSMUSG00000034317.14	Trim59	194.533	-1.61336	0.365633	-4.41252	1.02172e-05	7.92168e-05
ENSMUSG00000091955.2	Gm9844	196.952	1.35412	0.307081	4.40964	1.03541e-05	8.02362e-05
ENSMUSG00000037815.7	Ctnna1	1193.51	0.825236	0.187213	4.408	1.04328e-05	8.0804e-05
ENSMUSG00000022752.9	Tomm70a	1576.74	0.529101	0.120042	4.40762	1.04514e-05	8.0906e-05
ENSMUSG00000021194.6	Chga	2158	0.78578	0.178301	4.40704	1.04793e-05	8.10804e-05
ENSMUSG00000100005.7	B130024G19Rik	26.1134	3.25901	0.739572	4.40662	1.04997e-05	8.11961e-05
ENSMUSG00000086503.4	Xist	114.653	1.99785	0.453485	4.40555	1.05514e-05	8.15535e-05
ENSMUSG00000060843.11	Ctnna3	74.7033	-2.26771	0.514888	-4.40428	1.06134e-05	8.19904e-05
ENSMUSG00000041378.2	Cldn5	165.663	1.40678	0.319456	4.40368	1.06432e-05	8.21777e-05
ENSMUSG00000039741.15	Bahcc1	358.304	0.811758	0.184354	4.40325	1.0664e-05	8.22958e-05
ENSMUSG00000108213.1	Gm44172	16.1258	7.81313	1.77445	4.40314	1.06696e-05	8.22968e-05
ENSMUSG00000025905.14	Oprk1	139.208	1.7069	0.387683	4.40281	1.06857e-05	8.23783e-05
ENSMUSG00000032899.14	Styk1	17.401	6.93388	1.57531	4.40159	1.0746e-05	8.28001e-05
ENSMUSG00000047181.12	Samd14	353.082	0.931612	0.211682	4.401	1.07754e-05	8.29838e-05
ENSMUSG00000032475.15	Nck1	224.274	1.04106	0.236783	4.39667	1.09922e-05	8.46101e-05
ENSMUSG00000038055.12	Dexi	96.3873	-1.83753	0.418326	-4.39257	1.1202e-05	8.61804e-05
ENSMUSG00000020044.13	Timp3	566.802	-1.07003	0.24363	-4.39206	1.12284e-05	8.63137e-05
ENSMUSG00000019647.16	Sema6a	410.604	-1.71999	0.391619	-4.39201	1.12309e-05	8.63137e-05
ENSMUSG00000073982.11	Rhog	196.824	-1.28333	0.292246	-4.39125	1.12699e-05	8.65498e-05
ENSMUSG00000022765.10	Snap29	126.57	-1.3777	0.313742	-4.39119	1.12732e-05	8.65498e-05
ENSMUSG00000033910.13	Gucy1a1	523.73	-1.08243	0.246641	-4.38871	1.14025e-05	8.74972e-05
ENSMUSG00000101862.1	Gm8918	42.0431	3.72847	0.849995	4.38647	1.15207e-05	8.83586e-05
ENSMUSG00000038388.14	Mpp6	927.029	-0.636737	0.14524	-4.38402	1.16507e-05	8.93097e-05
ENSMUSG00000002250.16	Ppard	99.9068	-1.82912	0.417655	-4.3795	1.1895e-05	9.11362e-05
ENSMUSG00000054013.6	Tmem179	293.784	1.18637	0.270985	4.37798	1.19786e-05	9.17293e-05
ENSMUSG00000027799.12	Nbea	1896.68	-0.500024	0.114244	-4.37682	1.20422e-05	9.21695e-05
ENSMUSG00000042429.8	Adora1	513.831	-1.46012	0.333622	-4.37659	1.2055e-05	9.22198e-05
ENSMUSG00000029998.14	Pcyox1	715.499	0.706805	0.161522	4.37589	1.20935e-05	9.24672e-05
ENSMUSG00000027603.15	Ggt7	308.908	1.03644	0.236862	4.37571	1.2104e-05	9.24819e-05
ENSMUSG00000054871.5	Tmem158	164.518	-1.28945	0.294688	-4.37564	1.21079e-05	9.24819e-05
ENSMUSG00000008892.12	Vdac3	200.514	1.12165	0.256357	4.37536	1.21234e-05	9.25537e-05
ENSMUSG00000000552.10	Zfp385a	776.439	0.777616	0.17778	4.37403	1.21976e-05	9.3072e-05
ENSMUSG00000036528.16	Ppfibp2	118.831	-1.47437	0.337094	-4.37377	1.22121e-05	9.31355e-05
ENSMUSG00000045671.17	Spred2	303.21	-1.07665	0.246196	-4.37316	1.22464e-05	9.33487e-05
ENSMUSG00000081051.4	Gm15427	823.297	-0.66713	0.152604	-4.37165	1.23314e-05	9.39489e-05
ENSMUSG00000111456.1	Olfr1245	13.4849	7.54848	1.72756	4.36945	1.24561e-05	9.48507e-05
ENSMUSG00000032228.16	Tcf12	351.952	-1.15241	0.263753	-4.36928	1.24655e-05	9.48739e-05
ENSMUSG00000060503.6	Olfr715	14.462	7.6556	1.75224	4.36904	1.24796e-05	9.49325e-05
ENSMUSG00000036218.16	Pdzrn4	100.856	2.03138	0.464976	4.36878	1.24943e-05	9.49961e-05
ENSMUSG00000106186.1	Gm43627	13.0503	7.50277	1.7176	4.36818	1.25287e-05	9.52089e-05
ENSMUSG00000047514.6	Tspyl1	1003.64	0.598777	0.137108	4.36719	1.25856e-05	9.55465e-05
ENSMUSG00000024270.11	Slc39a6	318.144	1.18265	0.270804	4.36718	1.25859e-05	9.55465e-05
ENSMUSG00000001300.16	Efnb2	159.712	-1.20808	0.276637	-4.36702	1.25952e-05	9.55683e-05
ENSMUSG00000018858.15	Mrpl58	193.058	1.10049	0.252087	4.3655	1.26832e-05	9.61874e-05
ENSMUSG00000042605.16	Atxn2	1132.88	0.528799	0.121156	4.3646	1.27354e-05	9.6534e-05
ENSMUSG00000105265.4	Sox2ot	305.98	-1.96764	0.450837	-4.36442	1.27461e-05	9.65661e-05
ENSMUSG00000035297.14	Cops4	488.279	0.943817	0.216389	4.36166	1.2908e-05	9.77434e-05
ENSMUSG00000034021.15	Pds5b	535.677	-0.809826	0.185775	-4.35918	1.30552e-05	9.88074e-05
ENSMUSG00000078771.10	Evi2a	288.797	-1.57601	0.361596	-4.35848	1.30966e-05	9.90709e-05
ENSMUSG00000042156.16	Dzip1	503.688	-1.10413	0.253385	-4.35752	1.31544e-05	9.94575e-05
ENSMUSG00000048251.15	Bcl11b	593.12	-1.56477	0.359107	-4.35739	1.31624e-05	9.94675e-05
ENSMUSG00000074457.10	S100a16	150.156	-1.55167	0.356135	-4.35697	1.31873e-05	9.96059e-05
ENSMUSG00000014498.9	Ankrd52	566.092	0.859934	0.197394	4.35642	1.32206e-05	9.98062e-05
ENSMUSG00000025421.15	Hdhd2	246.708	-0.973041	0.223396	-4.35568	1.32652e-05	0.000100093
ENSMUSG00000042428.6	Mgat3	680.052	-0.900273	0.206719	-4.35505	1.33037e-05	0.000100332
ENSMUSG00000031966.7	Glb1l3	12.039	7.39158	1.69744	4.35454	1.33345e-05	0.000100514
ENSMUSG00000092837.1	Rpph1	85.3576	-3.0286	0.695613	-4.35386	1.33762e-05	0.000100777
ENSMUSG00000041685.16	Fcho2	254.188	-1.29547	0.297722	-4.35128	1.35347e-05	0.00010192
ENSMUSG00000016319.3	Slc25a5	832.343	0.595008	0.136747	4.35115	1.35423e-05	0.000101926
ENSMUSG00000096014.1	Sox1	119.436	-1.4817	0.34055	-4.3509	1.35582e-05	0.000101994
ENSMUSG00000022044.14	Stmn4	857.556	-0.666294	0.153173	-4.34995	1.36171e-05	0.000102386
ENSMUSG00000029156.11	Sgcb	293.223	0.911785	0.209663	4.34881	1.36878e-05	0.000102865
ENSMUSG00000075063.2	Olfr142	16.3424	7.83063	1.8009	4.34817	1.3728e-05	0.000103115
ENSMUSG00000014850.15	Msh3	243.719	1.22847	0.282568	4.34752	1.37686e-05	0.000103368
ENSMUSG00000000197.8	Nalcn	997.379	0.776705	0.178782	4.34441	1.39647e-05	0.000104788
ENSMUSG00000029148.15	Nrbp1	479.558	0.737224	0.169709	4.34405	1.3988e-05	0.00010491
ENSMUSG00000037149.10	Ddx1	1089.47	0.711103	0.163727	4.34321	1.40414e-05	0.000105258
ENSMUSG00000056296.17	Synpr	144.957	-1.66136	0.382569	-4.34263	1.40784e-05	0.000105482
ENSMUSG00000024587.10	Nars	1368.46	0.570481	0.131445	4.34006	1.42443e-05	0.000106671
ENSMUSG00000063998.4	Vmn1r211	14.206	7.63012	1.75985	4.33566	1.45322e-05	0.000108773
ENSMUSG00000040624.18	Plekhg1	249.487	-1.17224	0.270401	-4.33519	1.45632e-05	0.000108951
ENSMUSG00000040667.11	Nup88	327.261	0.962551	0.222087	4.33412	1.46346e-05	0.000109375
ENSMUSG00000022789.15	Dnm1l	1183.61	0.730795	0.168614	4.33412	1.46345e-05	0.000109375
ENSMUSG00000060180.12	Myh13	17.2869	6.92666	1.59828	4.33381	1.46547e-05	0.000109471
ENSMUSG00000042599.8	Kdm7a	401.989	-0.814407	0.187939	-4.33335	1.4686e-05	0.000109649
[truncated: 12,950 more rows]

## Sheet: SNc_Fraction
gene_id	gene_name	baseMean	log2FoldChange	lfcSE	stat	pvalue	padj
ENSMUSG00000021609.6	Slc6a3	12444.7	3.80175	0.102454	37.1071	2.16107e-301	3.24507e-297
ENSMUSG00000031955.10	Bcar1	9929.29	5.58832	0.166605	33.5423	1.1647e-246	8.74455e-243
ENSMUSG00000040856.17	Dlk1	13354.9	3.41727	0.106216	32.1728	4.23616e-227	2.12034e-223
ENSMUSG00000029219.10	Slc10a4	2752.39	3.87518	0.129324	29.9648	2.81935e-197	1.05838e-193
ENSMUSG00000118642.1	CT010467.2	1996.25	4.22134	0.143159	29.487	4.22794e-191	1.26974e-187
ENSMUSG00000071753.13	Cdr1os	5985.58	-4.1577	0.150075	-27.7041	6.2279e-169	1.55864e-165
ENSMUSG00000058665.8	En1	1897.49	3.66491	0.133491	27.4545	6.14597e-166	1.3184e-162
ENSMUSG00000025094.8	Slc18a2	5379.8	3.58501	0.135257	26.5051	8.45426e-155	1.58687e-151
ENSMUSG00000025889.13	Snca	3546.02	3.85326	0.14747	26.1291	1.70385e-150	2.84278e-147
ENSMUSG00000038738.15	Shank1	4155.54	-3.10129	0.11936	-25.9827	7.76509e-149	1.16601e-145
ENSMUSG00000023064.4	Sncg	4364.43	4.57335	0.183993	24.8561	2.22062e-136	3.03135e-133
ENSMUSG00000021268.17	Meg3	3777.84	-3.85934	0.172639	-22.3549	1.08156e-110	1.35339e-107
ENSMUSG00000053279.8	Aldh1a1	14949.6	3.06125	0.144874	21.1304	4.17938e-99	4.8275e-96
ENSMUSG00000019923.14	Zwint	13840	1.87299	0.0928096	20.181	1.43786e-90	1.5422e-87
ENSMUSG00000038437.11	Mllt6	810.138	-2.79396	0.146031	-19.1327	1.34868e-81	1.35012e-78
ENSMUSG00000022658.10	Tagln3	3580.31	2.2257	0.116399	19.1213	1.67731e-81	1.57416e-78
ENSMUSG00000019505.7	Ubb	3765.29	1.92156	0.102689	18.7125	3.9136e-78	3.45686e-75
ENSMUSG00000054459.8	Vsnl1	8967.81	2.02015	0.108954	18.5414	9.57068e-77	7.98407e-74
ENSMUSG00000031422.16	Morf4l2	2625.48	1.95399	0.108542	18.0022	1.87365e-72	1.48078e-69
ENSMUSG00000029223.12	Uchl1	7237.45	1.90868	0.106267	17.9612	3.92099e-72	2.94388e-69
ENSMUSG00000030110.13	Ret	7546.82	2.76032	0.155993	17.6952	4.56762e-70	3.26607e-67
ENSMUSG00000033585.5	Ndn	5117.81	1.82004	0.103024	17.6662	7.63037e-70	5.20807e-67
ENSMUSG00000015656.17	Hspa8	10900.9	1.62177	0.0947485	17.1166	1.11649e-65	7.28924e-63
ENSMUSG00000047261.9	Gap43	5004.94	2.05623	0.120156	17.113	1.18678e-65	7.42526e-63
ENSMUSG00000100801.1	Gm15459	4520.4	1.73786	0.101645	17.0974	1.55137e-65	9.31817e-63
ENSMUSG00000042750.7	Bex2	4771.28	2.43082	0.14531	16.7285	8.12302e-63	4.69136e-60
ENSMUSG00000062078.15	Qk	5351.45	-1.82765	0.110364	-16.5602	1.35116e-61	7.51446e-59
ENSMUSG00000021087.18	Rtn1	8857.82	1.6071	0.0976041	16.4655	6.49599e-61	3.48371e-58
ENSMUSG00000031137.17	Fgf13	2608.56	2.46954	0.151153	16.338	5.29618e-60	2.74233e-57
ENSMUSG00000025229.15	Pitx3	250.174	4.8057	0.295755	16.2489	2.27268e-59	1.13755e-56
ENSMUSG00000031491.10	Chrna6	1959.88	3.2965	0.207192	15.9104	5.36678e-57	2.5996e-54
ENSMUSG00000061436.15	Hipk2	2691.77	-1.89292	0.120508	-15.7078	1.33698e-55	6.27376e-53
ENSMUSG00000050071.8	Bex1	955.999	2.5832	0.164571	15.6966	1.5967e-55	7.26545e-53
ENSMUSG00000061601.15	Pclo	2689.98	-1.83074	0.11699	-15.6487	3.39033e-55	1.49733e-52
ENSMUSG00000020182.16	Ddc	5416.1	3.21295	0.205551	15.6309	4.48096e-55	1.92246e-52
ENSMUSG00000024659.15	Anxa1	337.129	4.92538	0.316164	15.5786	1.0179e-54	4.24577e-52
ENSMUSG00000031841.19	Cdh13	1804.82	1.94884	0.126403	15.4176	1.24575e-53	5.05572e-51
ENSMUSG00000046341.5	Gm11223	3924.44	2.10702	0.138152	15.2515	1.60959e-52	6.36041e-50
ENSMUSG00000030772.6	Dkk3	1207.87	2.44752	0.160821	15.2189	2.65023e-52	1.02041e-49
ENSMUSG00000041215.16	Yeats2	1045.57	3.34184	0.219732	15.2087	3.09559e-52	1.16208e-49
ENSMUSG00000005089.15	Slc1a2	15945	-1.86296	0.123128	-15.1303	1.02278e-51	3.74587e-49
ENSMUSG00000021466.12	Ptch1	1079.65	-2.10962	0.139736	-15.0972	1.69038e-51	6.04351e-49
ENSMUSG00000024425.4	Ndfip1	6117.84	1.60523	0.106856	15.0224	5.23834e-51	1.82928e-48
ENSMUSG00000046432.12	Bex3	3422.55	2.19259	0.147436	14.8714	5.05177e-50	1.72403e-47
ENSMUSG00000055538.7	Zcchc24	776.987	-2.19127	0.149632	-14.6444	1.46341e-48	4.88322e-46
ENSMUSG00000025468.15	Caly	1968.7	1.73753	0.118826	14.6224	2.02101e-48	6.59729e-46
ENSMUSG00000022390.11	Zc3h7b	1445.89	-1.69603	0.11701	-14.4947	1.30826e-47	4.17975e-45
ENSMUSG00000093798.2	Gm8355	2346.84	1.77569	0.122568	14.4874	1.45489e-47	4.55138e-45
ENSMUSG00000042066.16	Tmcc2	1546	-1.86306	0.129309	-14.4078	4.62317e-47	1.41494e-44
ENSMUSG00000027581.12	Stmn3	5252.47	1.43281	0.0994561	14.4065	4.71144e-47	1.41494e-44
ENSMUSG00000028649.21	Macf1	3556.1	-1.64087	0.114581	-14.3206	1.62736e-46	4.6993e-44
ENSMUSG00000094483.2	Purb	3137.45	-1.733	0.121007	-14.3215	1.60701e-46	4.6993e-44
ENSMUSG00000034377.10	Tulp4	3295.01	-1.53749	0.108823	-14.1283	2.54227e-45	7.20279e-43
ENSMUSG00000003363.15	Pld3	2979.66	1.52669	0.108115	14.1211	2.81747e-45	7.83464e-43
ENSMUSG00000022623.17	Shank3	1037.2	-2.71968	0.193707	-14.0402	8.849e-45	2.41594e-42
ENSMUSG00000060657.8	Marf1	2211.18	-1.73648	0.124193	-13.9821	2.00579e-44	5.37839e-42
ENSMUSG00000021273.11	Fdft1	1372.45	2.04262	0.146957	13.8994	6.38582e-44	1.68227e-41
ENSMUSG00000032452.12	Clstn2	3019.47	2.02045	0.145647	13.8722	9.33391e-44	2.41652e-41
ENSMUSG00000102869.2	2900097C17Rik	5696.81	-1.63585	0.118004	-13.8627	1.06613e-43	2.7134e-41
ENSMUSG00000027351.14	Spred1	1299.46	-1.70176	0.123004	-13.835	1.56798e-43	3.92412e-41
ENSMUSG00000025410.10	Dctn2	2385.91	1.58251	0.115413	13.7117	8.6353e-43	2.1257e-40
ENSMUSG00000063354.7	Slc39a4	199.852	4.52306	0.330309	13.6934	1.11151e-42	2.69201e-40
ENSMUSG00000033615.9	Cplx1	19421.4	1.74209	0.127759	13.6357	2.45628e-42	5.85453e-40
ENSMUSG00000031492.13	Chrnb3	928.547	2.87914	0.211846	13.5907	4.54799e-42	1.06707e-39
ENSMUSG00000044708.5	Kcnj10	3011.9	-1.89388	0.141007	-13.4311	3.97293e-41	9.17808e-39
ENSMUSG00000025151.16	Maged1	6416.88	1.3133	0.098286	13.362	1.00775e-40	2.29278e-38
ENSMUSG00000055373.8	Fut9	1087.31	-1.78391	0.133974	-13.3153	1.88522e-40	4.22515e-38
ENSMUSG00000020321.16	Mdh1	7610.09	1.45633	0.109389	13.3133	1.93765e-40	4.27878e-38
ENSMUSG00000015599.9	Ttbk1	1290.08	-1.78063	0.134589	-13.2301	5.87973e-40	1.27957e-37
ENSMUSG00000018770.9	Atp5g3	1569.94	1.74571	0.132796	13.1458	1.79828e-39	3.85756e-37
ENSMUSG00000026864.13	Hspa5	4823.16	1.54417	0.1175	13.1419	1.89511e-39	4.00802e-37
ENSMUSG00000044285.8	Ubb-ps	671.279	2.16281	0.165179	13.0937	3.57638e-39	7.45873e-37
ENSMUSG00000020886.17	Dlg4	2602.95	-1.41428	0.108446	-13.0413	7.12078e-39	1.46474e-36
ENSMUSG00000022892.11	App	35947.5	1.44429	0.111013	13.0101	1.07262e-38	2.17655e-36
ENSMUSG00000020821.17	Kif1c	1106.08	-2.29568	0.177767	-12.914	3.75248e-38	7.51296e-36
ENSMUSG00000018451.7	6330403K07Rik	2614.7	1.531	0.118924	12.8738	6.32519e-38	1.24973e-35
ENSMUSG00000020267.6	Hint1	1719.49	1.69679	0.132424	12.8133	1.38109e-37	2.6933e-35
ENSMUSG00000030695.16	Aldoa	11516.2	1.444	0.113743	12.6953	6.27994e-37	1.19544e-34
ENSMUSG00000023827.8	Agpat4	916.847	1.80715	0.142349	12.6952	6.28929e-37	1.19544e-34
ENSMUSG00000022982.10	Sod1	1604.81	1.68874	0.133043	12.6932	6.45219e-37	1.21108e-34
ENSMUSG00000041329.13	Atp1b2	5541.79	-1.89463	0.149494	-12.6736	8.27779e-37	1.53456e-34
ENSMUSG00000030007.8	Cct7	2286.72	1.52099	0.120125	12.6618	9.63259e-37	1.76394e-34
ENSMUSG00000030246.12	Ldhb	4812.34	1.36947	0.108181	12.659	9.972e-37	1.80409e-34
ENSMUSG00000031772.17	Cntnap4	1278.85	1.96623	0.156424	12.5699	3.09194e-36	5.52722e-34
ENSMUSG00000031391.18	L1cam	3512.7	1.37569	0.109715	12.5387	4.58262e-36	8.0956e-34
ENSMUSG00000042156.16	Dzip1	880.797	-2.12527	0.17046	-12.4678	1.11808e-35	1.95221e-33
ENSMUSG00000043388.8	Tmem130	6289.75	1.39785	0.112603	12.414	2.19523e-35	3.78892e-33
ENSMUSG00000035901.14	Dennd5a	2466.16	-1.34484	0.108415	-12.4045	2.4701e-35	4.21488e-33
ENSMUSG00000068882.13	Ssb	1619.77	1.69408	0.136698	12.3929	2.85626e-35	4.76552e-33
ENSMUSG00000041852.15	Tcf20	4785.6	-1.55808	0.125721	-12.3932	2.84433e-35	4.76552e-33
ENSMUSG00000096054.3	Syne1	4536.94	-1.28694	0.103973	-12.3776	3.45388e-35	5.69928e-33
ENSMUSG00000027375.14	Mal	2678.25	-1.73599	0.140409	-12.3638	4.1011e-35	6.69371e-33
ENSMUSG00000038305.15	Spats2l	994.512	2.02559	0.163868	12.3611	4.24401e-35	6.85247e-33
ENSMUSG00000053626.5	Tll1	408.197	2.66142	0.215561	12.3465	5.08811e-35	8.12798e-33
ENSMUSG00000032297.11	Celf6	684.116	2.28145	0.184809	12.3449	5.19006e-35	8.20357e-33
ENSMUSG00000023175.15	Bsg	5929.54	1.55925	0.127096	12.2683	1.34082e-34	2.09727e-32
ENSMUSG00000045763.8	Basp1	4560.33	1.2027	0.0982682	12.239	1.92486e-34	2.97976e-32
ENSMUSG00000090841.2	Myl6	794.602	2.27551	0.185978	12.2354	2.01181e-34	3.08259e-32
ENSMUSG00000030307.8	Slc6a11	3817.02	-1.87828	0.154558	-12.1526	5.55912e-34	8.43189e-32
ENSMUSG00000048142.9	Nat8l	2156.29	-1.36805	0.112591	-12.1506	5.69747e-34	8.55532e-32
ENSMUSG00000028832.11	Stmn1	1353.31	1.98362	0.163366	12.1421	6.31657e-34	9.39105e-32
ENSMUSG00000023236.7	Scg5	2002.25	1.43276	0.118163	12.1253	7.75771e-34	1.14206e-31
ENSMUSG00000054034.10	Tceal5	727.453	1.93261	0.159544	12.1133	8.97771e-34	1.30883e-31
ENSMUSG00000038855.10	Itpkb	684.035	-2.10543	0.174639	-12.0559	1.80579e-33	2.60728e-31
ENSMUSG00000048022.11	Tmem229a	966.173	-1.82688	0.151801	-12.0347	2.33505e-33	3.33934e-31
ENSMUSG00000033307.7	Mif	712.86	2.11683	0.176274	12.0088	3.19633e-33	4.52793e-31
ENSMUSG00000017009.3	Sdc4	651.169	-2.28221	0.190159	-12.0016	3.48449e-33	4.89001e-31
ENSMUSG00000024747.3	Aldh1a7	271.142	3.62583	0.302181	11.9989	3.60193e-33	5.00802e-31
ENSMUSG00000031983.7	2310022B05Rik	704.443	-1.79349	0.149629	-11.9862	4.19747e-33	5.78249e-31
ENSMUSG00000028222.2	Calb1	1062.04	1.65015	0.137688	11.9847	4.27486e-33	5.83558e-31
ENSMUSG00000036046.14	5031439G07Rik	1466.98	-1.54116	0.129706	-11.882	1.46896e-32	1.9872e-30
ENSMUSG00000058897.18	Col25a1	2557.72	2.16302	0.182243	11.8689	1.71773e-32	2.30299e-30
ENSMUSG00000049606.16	Zfp644	1635.31	-1.45852	0.123165	-11.842	2.36752e-32	3.14608e-30
ENSMUSG00000033377.14	Palmd	285.85	2.95116	0.249597	11.8237	2.94441e-32	3.87835e-30
ENSMUSG00000038976.12	Ppp1r9b	3179.76	-2.08192	0.176568	-11.791	4.34239e-32	5.67003e-30
ENSMUSG00000036850.4	Mrpl41	588.857	2.34171	0.198816	11.7783	5.05166e-32	6.53928e-30
ENSMUSG00000005417.17	Mprip	2377.87	-1.74583	0.148371	-11.7666	5.79919e-32	7.44278e-30
ENSMUSG00000031342.17	Gpm6b	2818.24	-1.71918	0.147433	-11.6607	2.02271e-31	2.57398e-29
ENSMUSG00000046329.14	Slc25a23	1524.22	-1.46282	0.125627	-11.6441	2.4583e-31	3.10201e-29
ENSMUSG00000033713.12	Foxn3	1093.79	-1.53151	0.131913	-11.6099	3.66879e-31	4.59087e-29
ENSMUSG00000019179.10	Mdh2	3771.65	1.15425	0.0995215	11.598	4.21936e-31	5.23619e-29
ENSMUSG00000007682.6	Dio2	301.865	-2.46578	0.212749	-11.5901	4.62663e-31	5.69455e-29
ENSMUSG00000060240.12	Cend1	3993.22	1.27063	0.109717	11.5809	5.1476e-31	6.28426e-29
ENSMUSG00000033793.12	Atp6v1h	1365.84	1.60234	0.13842	11.576	5.45418e-31	6.5964e-29
ENSMUSG00000030428.16	Ttyh1	2571.38	-1.36038	0.117523	-11.5754	5.49114e-31	6.5964e-29
ENSMUSG00000026490.18	Cdc42bpa	4025.48	-1.15621	0.0999143	-11.572	5.71571e-31	6.81167e-29
ENSMUSG00000037580.10	Gch1	344.079	3.38544	0.292688	11.5667	6.07676e-31	7.18493e-29
ENSMUSG00000028964.14	Park7	1375.88	1.9788	0.171403	11.5447	7.85246e-31	9.21191e-29
ENSMUSG00000054728.17	Phactr1	1094.61	-1.54984	0.134721	-11.5041	1.25806e-30	1.46442e-28
ENSMUSG00000039105.6	Atp6v1g1	655.259	2.43746	0.211909	11.5024	1.28307e-30	1.48204e-28
ENSMUSG00000018707.13	Dync1h1	16401.8	1.32453	0.115227	11.4949	1.39886e-30	1.60346e-28
ENSMUSG00000056201.8	Cfl1	3862.12	1.38041	0.120398	11.4653	1.97002e-30	2.24105e-28
ENSMUSG00000020949.9	Fkbp3	1978.07	1.97559	0.172364	11.4617	2.05348e-30	2.31843e-28
ENSMUSG00000032303.8	Chrna3	268.718	2.71722	0.237197	11.4555	2.20625e-30	2.47232e-28
ENSMUSG00000022708.16	Zbtb20	1414.8	-1.51026	0.132403	-11.4066	3.87664e-30	4.31197e-28
ENSMUSG00000025428.15	Atp5a1	8828.54	1.13673	0.0998977	11.3789	5.32668e-30	5.88129e-28
ENSMUSG00000028484.16	Psip1	2977.06	1.40644	0.123734	11.3667	6.12921e-30	6.71797e-28
ENSMUSG00000024091.9	Vapa	1485.12	1.4201	0.12497	11.3635	6.35368e-30	6.91354e-28
ENSMUSG00000049001.5	Ndnf	1956.57	2.43817	0.215115	11.3342	8.87939e-30	9.59229e-28
ENSMUSG00000014226.10	Cacybp	1342.04	1.448	0.127801	11.3302	9.30435e-30	9.97958e-28
ENSMUSG00000031633.4	Slc25a4	8303.76	1.01501	0.0896691	11.3196	1.04996e-29	1.11817e-27
ENSMUSG00000034312.15	Iqsec1	3531.14	-1.16217	0.102723	-11.3137	1.12295e-29	1.18749e-27
ENSMUSG00000092341.3	Malat1	43449.6	-3.72949	0.329828	-11.3074	1.20644e-29	1.26684e-27
ENSMUSG00000027858.13	Tspan2	1248.32	-1.48451	0.131638	-11.2772	1.70124e-29	1.77402e-27
ENSMUSG00000062785.14	Kcnc3	1790.06	-1.4922	0.132437	-11.2672	1.90491e-29	1.9727e-27
ENSMUSG00000036427.5	Gpi1	3496.54	1.22188	0.108574	11.2539	2.21462e-29	2.27772e-27
ENSMUSG00000047905.10	Gm8566	545.051	1.84487	0.163989	11.2499	2.31813e-29	2.36796e-27
ENSMUSG00000025203.6	Scd2	15032.7	-1.03558	0.092104	-11.2435	2.49177e-29	2.52814e-27
ENSMUSG00000060002.14	Chpt1	488.928	-1.93338	0.172262	-11.2235	3.12616e-29	3.1505e-27
ENSMUSG00000027091.14	Zc3h15	1501.79	1.53498	0.137026	11.2021	3.98398e-29	3.98823e-27
ENSMUSG00000021114.9	Atp6v1d	2034.15	1.26271	0.11279	11.1952	4.30238e-29	4.27844e-27
ENSMUSG00000000214.11	Th	7564.09	3.6847	0.32919	11.1932	4.40042e-29	4.34715e-27
ENSMUSG00000063317.7	Usp31	1264.63	-1.46032	0.130668	-11.1758	5.35486e-29	5.25546e-27
ENSMUSG00000025613.13	Cct8	2136.75	1.31555	0.117789	11.1687	5.80348e-29	5.62226e-27
ENSMUSG00000023944.14	Hsp90ab1	21928.3	1.12029	0.100302	11.1692	5.76774e-29	5.62226e-27
ENSMUSG00000005625.15	Psmd4	1878.4	1.34798	0.120801	11.1586	6.49936e-29	6.25605e-27
ENSMUSG00000073680.2	Tmem88b	686.526	-1.98388	0.177824	-11.1564	6.6644e-29	6.37405e-27
ENSMUSG00000048376.6	F2r	673.733	2.31275	0.207352	11.1537	6.86603e-29	6.52533e-27
ENSMUSG00000023456.16	Tpi1	2765.7	1.18963	0.106676	11.1518	7.02006e-29	6.62976e-27
ENSMUSG00000022122.15	Ednrb	388.307	-2.01908	0.181079	-11.1503	7.13972e-29	6.70063e-27
ENSMUSG00000055053.18	Nfic	989.534	-1.71828	0.154112	-11.1496	7.19288e-29	6.70859e-27
ENSMUSG00000022956.11	Atp5o.1	1418.75	1.82375	0.163778	11.1355	8.42972e-29	7.81362e-27
ENSMUSG00000085438.1	Oip5os1	3008.76	-1.87398	0.168372	-11.13	8.96174e-29	8.2558e-27
ENSMUSG00000038143.16	Stox2	1502.32	-1.32942	0.119514	-11.1235	9.6365e-29	8.82328e-27
ENSMUSG00000036766.12	Dner	3029.24	1.36155	0.122631	11.1028	1.21599e-28	1.10662e-26
ENSMUSG00000036098.15	Myrf	1380.55	-1.85316	0.168088	-11.0249	2.89799e-28	2.62146e-26
ENSMUSG00000028478.18	Clta	2615.11	1.16805	0.106084	11.0106	3.39589e-28	3.05346e-26
ENSMUSG00000021585.10	Cast	502.7	1.98814	0.180855	10.993	4.12915e-28	3.69067e-26
ENSMUSG00000005161.15	Prdx2	1313.47	1.49197	0.136153	10.958	6.07961e-28	5.40186e-26
ENSMUSG00000021610.8	Clptm1l	1158.1	1.55969	0.142774	10.9242	8.8313e-28	7.80063e-26
ENSMUSG00000030062.7	Rpn1	2050.12	1.27962	0.117196	10.9186	9.38985e-28	8.2455e-26
ENSMUSG00000024985.20	Tcf7l2	1552.45	-1.6693	0.15303	-10.9083	1.05152e-27	9.18006e-26
ENSMUSG00000068706.3	Gm10250	1211.21	1.48315	0.135972	10.9078	1.05842e-27	9.18685e-26
ENSMUSG00000018965.11	Ywhah	8476.43	1.0967	0.100608	10.9008	1.14289e-27	9.863e-26
ENSMUSG00000027568.9	Ntsr1	1045.15	2.69007	0.246862	10.8971	1.18998e-27	1.02107e-25
ENSMUSG00000011877.13	Git1	1864.56	-1.48317	0.1362	-10.8896	1.29155e-27	1.10193e-25
ENSMUSG00000008734.9	Gprc5b	1500.61	-1.4849	0.13652	-10.8768	1.4865e-27	1.26109e-25
ENSMUSG00000021061.15	Sptb	1012.71	-1.69136	0.155773	-10.8578	1.83031e-27	1.54404e-25
ENSMUSG00000027288.16	Zfp106	3127.64	-1.42128	0.130936	-10.8548	1.89315e-27	1.58813e-25
ENSMUSG00000035297.14	Cops4	952.735	1.44052	0.132787	10.8484	2.02967e-27	1.6932e-25
ENSMUSG00000034796.14	Cpne7	983.443	2.5001	0.230717	10.8362	2.3192e-27	1.92404e-25
ENSMUSG00000031425.15	Plp1	15755.6	-1.69196	0.156175	-10.8338	2.38155e-27	1.96491e-25
ENSMUSG00000020331.9	Hcn2	3048.99	-1.18051	0.109219	-10.8087	3.13073e-27	2.56891e-25
ENSMUSG00000033061.15	Resp18	1638.81	1.74708	0.162048	10.7812	4.22241e-27	3.44585e-25
ENSMUSG00000019210.10	Atp6v1e1	2548.11	1.26682	0.11783	10.7512	5.84907e-27	4.74755e-25
ENSMUSG00000096847.2	Tmem151b	649.924	-1.65665	0.154397	-10.7298	7.37525e-27	5.95413e-25
ENSMUSG00000055013.16	Agap1	2391.67	-1.39984	0.130478	-10.7285	7.47611e-27	6.00327e-25
ENSMUSG00000041959.14	S100a10	299.239	2.48514	0.231671	10.727	7.59892e-27	6.06943e-25
ENSMUSG00000034891.13	Sncb	6107.43	1.13042	0.105758	10.6888	1.14854e-26	9.12516e-25
ENSMUSG00000054428.12	Atpif1	2742.07	1.74194	0.163059	10.6829	1.22409e-26	9.67419e-25
ENSMUSG00000013523.13	Bcas1	1179.02	-1.94711	0.182659	-10.6598	1.56912e-26	1.23361e-24
ENSMUSG00000025630.8	Hprt	1312.83	1.35065	0.126732	10.6575	1.60908e-26	1.25843e-24
ENSMUSG00000022216.17	Psme1	510.066	1.88805	0.177232	10.653	1.68848e-26	1.31369e-24
ENSMUSG00000022661.14	Cd200	1288	1.57415	0.147792	10.6511	1.72243e-26	1.3332e-24
ENSMUSG00000024966.9	Stip1	2989.88	1.31112	0.12314	10.6474	1.79289e-26	1.38061e-24
ENSMUSG00000022577.17	Ly6h	806.608	1.70614	0.160497	10.6303	2.15318e-26	1.6496e-24
ENSMUSG00000099250.1	Rn7s2	133.28	-3.53129	0.332699	-10.6141	2.56324e-26	1.95379e-24
ENSMUSG00000035451.7	Foxa1	354.26	3.09453	0.291742	10.6071	2.76287e-26	2.09532e-24
ENSMUSG00000095588.1	Gm12350	1069.24	1.66519	0.157051	10.6029	2.88989e-26	2.18063e-24
ENSMUSG00000049422.7	Chchd10	2918.49	1.57612	0.148748	10.5959	3.11292e-26	2.33718e-24
ENSMUSG00000037071.3	Scd1	2262.12	-1.80835	0.170686	-10.5946	3.15657e-26	2.35816e-24
ENSMUSG00000032517.16	Mobp	5822.56	-1.98171	0.18715	-10.5889	3.35682e-26	2.49535e-24
ENSMUSG00000028271.9	Gtf2b	413.894	1.8258	0.172492	10.5848	3.50413e-26	2.59202e-24
ENSMUSG00000050711.7	Scg2	9512.88	1.67607	0.15864	10.5652	4.31899e-26	3.17911e-24
ENSMUSG00000021270.13	Hsp90aa1	6935.34	1.02078	0.0966567	10.5609	4.52174e-26	3.31212e-24
ENSMUSG00000090100.7	Ttbk2	1318.46	-1.3711	0.129863	-10.558	4.66537e-26	3.40074e-24
ENSMUSG00000071658.5	Gng3	1905.98	1.88378	0.178785	10.5366	5.86064e-26	4.25137e-24
ENSMUSG00000099696.6	2900052N01Rik	326.963	-2.89156	0.274939	-10.5171	7.20645e-26	5.2025e-24
ENSMUSG00000001911.16	Nfix	967.428	-1.69019	0.160947	-10.5016	8.49451e-26	6.10304e-24
ENSMUSG00000036309.14	Skp1a	3832.58	1.09836	0.104652	10.4953	9.08225e-26	6.49424e-24
ENSMUSG00000020894.16	Vamp2	6020.48	1.04931	0.100024	10.4906	9.53805e-26	6.78784e-24
ENSMUSG00000027500.10	Stmn2	3095.69	1.2484	0.119136	10.4788	1.08145e-25	7.62655e-24
ENSMUSG00000021143.10	Pacs2	1916.27	-1.28866	0.122978	-10.4787	1.08182e-25	7.62655e-24
ENSMUSG00000055945.8	Prr18	295.015	-2.18085	0.20824	-10.4728	1.15209e-25	8.08401e-24
ENSMUSG00000064337.1	mt-Rnr1	499923	-3.69858	0.353726	-10.456	1.37481e-25	9.6019e-24
ENSMUSG00000042182.16	Bend6	1926.89	-1.15323	0.110314	-10.4541	1.40328e-25	9.75541e-24
ENSMUSG00000047126.17	Cltc	10314.8	1.06077	0.101522	10.4487	1.48593e-25	1.02823e-23
ENSMUSG00000022791.19	Tnk2	1793.06	-1.45739	0.139603	-10.4395	1.63646e-25	1.1272e-23
ENSMUSG00000001211.15	Agpat3	1938.45	-1.2723	0.122187	-10.4127	2.17023e-25	1.48805e-23
ENSMUSG00000025066.10	Sfr1	1761.14	1.73577	0.166735	10.4104	2.22383e-25	1.51786e-23
ENSMUSG00000083899.2	Gm12346	5176.41	1.0257	0.0990069	10.3599	3.77313e-25	2.56368e-23
ENSMUSG00000018287.12	Spag7	698.799	1.78366	0.172646	10.3313	5.08656e-25	3.44053e-23
ENSMUSG00000039542.16	Ncam1	7713.86	0.961441	0.0931529	10.3211	5.65684e-25	3.80911e-23
ENSMUSG00000020684.14	Rasl10b	612.463	-2.16767	0.210069	-10.3188	5.79272e-25	3.88319e-23
ENSMUSG00000025781.14	Atp5c1	1875.83	1.22634	0.118881	10.3157	5.98324e-25	3.99308e-23
ENSMUSG00000067889.6	Sptbn2	1069.02	-1.5592	0.151174	-10.3139	6.09509e-25	4.04973e-23
ENSMUSG00000091955.2	Gm9844	496.946	2.11114	0.204701	10.3133	6.13533e-25	4.05851e-23
ENSMUSG00000078794.4	Dact3	700.286	-1.89338	0.183622	-10.3113	6.26543e-25	4.12639e-23
ENSMUSG00000034158.9	Lrrc58	1211.64	-1.36649	0.132534	-10.3106	6.31379e-25	4.14008e-23
ENSMUSG00000064373.12	Selenop	1854.02	-1.99178	0.193463	-10.2954	7.39088e-25	4.82528e-23
ENSMUSG00000003657.9	Calb2	2460.35	1.45436	0.141316	10.2916	7.68832e-25	4.99774e-23
ENSMUSG00000031227.8	Magee1	2922.85	1.51518	0.147298	10.2865	8.10826e-25	5.248e-23
ENSMUSG00000034993.7	Vat1	1417.25	1.77346	0.172737	10.2668	9.94197e-25	6.40724e-23
ENSMUSG00000075595.9	Zfp652	606.285	-1.69363	0.16504	-10.262	1.04561e-24	6.70978e-23
ENSMUSG00000033960.6	Jcad	361.687	-2.0794	0.203354	-10.2255	1.52401e-24	9.73813e-23
ENSMUSG00000025268.15	Maged2	1079.09	1.6719	0.163555	10.2223	1.57587e-24	1.00268e-22
ENSMUSG00000064339.1	mt-Rnr2	775536	-3.62845	0.355295	-10.2125	1.74344e-24	1.10462e-22
ENSMUSG00000026576.12	Atp1b1	20738	1.15126	0.112825	10.204	1.90297e-24	1.20063e-22
ENSMUSG00000021764.8	Ndufs4	918.379	1.60421	0.15727	10.2003	1.97586e-24	1.2414e-22
ENSMUSG00000029004.15	Kmt2e	934.435	-1.35024	0.132657	-10.1784	2.47621e-24	1.54928e-22
ENSMUSG00000009549.14	Srp14	1093.67	1.57639	0.155145	10.1607	2.96908e-24	1.84995e-22
ENSMUSG00000041607.17	Mbp	12143.4	-1.64457	0.16209	-10.146	3.45109e-24	2.14139e-22
ENSMUSG00000026421.14	Csrp1	2043.09	-1.51721	0.1496	-10.1417	3.60696e-24	2.22889e-22
ENSMUSG00000014294.4	Ndufa2	631.958	1.85605	0.183061	10.1389	3.71088e-24	2.28371e-22
ENSMUSG00000061911.15	Myt1l	1555.73	-1.16687	0.11518	-10.1309	4.03058e-24	2.47033e-22
ENSMUSG00000067377.12	Tspan6	314.104	2.45198	0.242723	10.102	5.41505e-24	3.30538e-22
ENSMUSG00000056366.5	Fabp3-ps1	345.779	2.44381	0.242131	10.0929	5.93753e-24	3.60964e-22
ENSMUSG00000040390.13	Map3k10	611.495	-1.6747	0.165969	-10.0905	6.08696e-24	3.68556e-22
ENSMUSG00000056966.7	Gjc3	461.785	-2.21957	0.220196	-10.0799	6.7764e-24	4.08653e-22
ENSMUSG00000017291.13	Taok1	2517.83	-1.17385	0.116718	-10.0572	8.5392e-24	5.12898e-22
ENSMUSG00000015092.9	Edf1	943.54	1.91613	0.190722	10.0467	9.49796e-24	5.68212e-22
ENSMUSG00000034714.9	Ttyh2	914.719	-1.97822	0.196986	-10.0425	9.91668e-24	5.90908e-22
ENSMUSG00000032009.8	Sesn3	1181.34	-1.23565	0.123117	-10.0364	1.05443e-23	6.25822e-22
ENSMUSG00000002379.7	Ndufa11	648.783	1.65669	0.165994	9.98042	1.85684e-23	1.09773e-21
ENSMUSG00000020297.10	Nsg2	3814.71	1.12952	0.113215	9.97675	1.92677e-23	1.1346e-21
ENSMUSG00000027350.8	Chgb	5547.52	1.16214	0.116571	9.9694	2.07469e-23	1.21694e-21
ENSMUSG00000042429.8	Adora1	811.302	-1.4194	0.142569	-9.9559	2.37674e-23	1.38868e-21
ENSMUSG00000061032.9	Rrp1	3317.29	1.04546	0.105102	9.94714	2.59524e-23	1.51047e-21
ENSMUSG00000046167.5	Gldn	195.535	3.18528	0.320444	9.9402	2.78273e-23	1.6118e-21
ENSMUSG00000031231.4	Cox7b	1648.23	1.67869	0.168884	9.93991	2.79081e-23	1.6118e-21
ENSMUSG00000020723.3	Cacng4	327.238	-2.22039	0.223854	-9.9189	3.44523e-23	1.9756e-21
ENSMUSG00000062070.12	Pgk1	476.81	1.77669	0.179122	9.91885	3.44703e-23	1.9756e-21
ENSMUSG00000010376.15	Nedd8	837.813	1.68013	0.169433	9.91624	3.53849e-23	2.0203e-21
ENSMUSG00000028692.14	Akr1a1	2364.32	1.09284	0.110225	9.91462	3.59609e-23	2.04541e-21
ENSMUSG00000022957.20	Itsn1	3097.24	-1.076	0.108625	-9.90557	3.93701e-23	2.23087e-21
ENSMUSG00000032827.15	Ppp1r9a	1084.28	-1.47059	0.148577	-9.89782	4.2543e-23	2.4016e-21
ENSMUSG00000029465.14	Arpc3	676.896	1.58956	0.160785	9.88623	4.7769e-23	2.68652e-21
ENSMUSG00000037754.13	Ppp1r16b	1631.56	-1.52992	0.15477	-9.88515	4.82849e-23	2.70539e-21
ENSMUSG00000048385.9	Scrt1	1255.19	-1.72062	0.174098	-9.88308	4.92941e-23	2.75168e-21
ENSMUSG00000109336.1	Samd4b	511.106	-1.80089	0.182316	-9.87786	5.19301e-23	2.88808e-21
ENSMUSG00000021477.9	Ctsl	1165.76	1.39294	0.141103	9.87183	5.51516e-23	3.05593e-21
ENSMUSG00000022296.9	Baalc	648.118	-1.4869	0.150666	-9.86888	5.67961e-23	3.13548e-21
ENSMUSG00000027248.13	Pdia3	3181.7	1.30957	0.132731	9.86641	5.8212e-23	3.20187e-21
ENSMUSG00000026223.15	Itm2c	2918.71	1.01786	0.103358	9.84793	6.99688e-23	3.8345e-21
ENSMUSG00000020635.8	Fkbp1b	282.771	2.01805	0.205065	9.841	7.49641e-23	4.09331e-21
ENSMUSG00000029516.19	Cit	3249.19	-1.21524	0.123609	-9.83133	8.25207e-23	4.4896e-21
ENSMUSG00000062933.7	Gm10123	980.124	1.49925	0.152612	9.82396	8.87816e-23	4.81279e-21
ENSMUSG00000028937.14	Acot7	4394.05	1.46943	0.149865	9.80499	1.07157e-22	5.78799e-21
ENSMUSG00000028249.15	Sdcbp	1036.46	1.41338	0.144173	9.80338	1.0888e-22	5.86001e-21
ENSMUSG00000033763.14	Mtss2	2707.26	-1.20738	0.123219	-9.79864	1.14111e-22	6.11963e-21
ENSMUSG00000040524.9	Zfp609	831.908	-1.47738	0.150868	-9.79252	1.21234e-22	6.47845e-21
ENSMUSG00000035390.16	Brsk1	1747.14	-1.48452	0.151605	-9.79203	1.21823e-22	6.48686e-21
ENSMUSG00000070639.5	Lrrc8b	390.843	-2.04583	0.208964	-9.79035	1.23866e-22	6.57232e-21
ENSMUSG00000025931.15	Paqr8	1582.76	-1.60687	0.164203	-9.78587	1.29474e-22	6.84573e-21
ENSMUSG00000020859.16	Spag9	4009.4	-1.00777	0.103017	-9.78257	1.33772e-22	7.04812e-21
ENSMUSG00000038495.14	Otud7b	761.616	-1.4777	0.151129	-9.77777	1.40265e-22	7.36438e-21
ENSMUSG00000021750.16	Fam107a	1145.24	-2.11252	0.216481	-9.75848	1.69671e-22	8.87729e-21
ENSMUSG00000029447.11	Cct6a	1448.05	1.1541	0.118631	9.72848	2.27983e-22	1.18868e-20
ENSMUSG00000018293.4	Pfn1	664.75	1.43917	0.147964	9.72646	2.32535e-22	1.20822e-20
ENSMUSG00000020431.5	Adcy1	1755.83	-1.45944	0.150076	-9.72469	2.36632e-22	1.22527e-20
ENSMUSG00000036192.15	Rorb	592.869	-1.80709	0.185849	-9.72347	2.39476e-22	1.23573e-20
ENSMUSG00000056515.9	Rab31	550.507	-1.79984	0.18514	-9.72151	2.44135e-22	1.25546e-20
ENSMUSG00000026737.12	Pip4k2a	789.943	-1.3337	0.137421	-9.70521	2.86477e-22	1.46817e-20
ENSMUSG00000027455.16	Nsfl1c	675.834	1.44423	0.149149	9.68316	3.55537e-22	1.8159e-20
ENSMUSG00000038502.17	Ptov1	1310.03	1.40652	0.145294	9.68052	3.64873e-22	1.85727e-20
ENSMUSG00000027007.16	Itprid2	460.237	-1.73423	0.179283	-9.67309	3.92335e-22	1.9903e-20
ENSMUSG00000066632.3	Pgk1-rs7	267.022	2.23449	0.231115	9.66831	4.11131e-22	2.07863e-20
ENSMUSG00000020044.13	Timp3	589.873	-1.77794	0.183976	-9.66396	4.28946e-22	2.16143e-20
ENSMUSG00000037601.11	Nme1	492.162	1.84345	0.191101	9.64646	5.08813e-22	2.5553e-20
ENSMUSG00000038587.10	Akap12	645.465	-1.49782	0.155438	-9.63615	5.6256e-22	2.8158e-20
ENSMUSG00000070493.3	Chchd2	722.412	1.66787	0.173108	9.63488	5.69568e-22	2.84141e-20
ENSMUSG00000059495.14	Arhgef12	2501.95	-1.26686	0.131634	-9.62416	6.32221e-22	3.14352e-20
ENSMUSG00000034235.17	Usp54	884.774	-1.40957	0.146503	-9.62141	6.49333e-22	3.21795e-20
ENSMUSG00000015932.8	Dstn	1447	1.12625	0.117164	9.61261	7.0732e-22	3.49379e-20
ENSMUSG00000049807.16	Arhgap23	1008.13	-1.33798	0.139238	-9.60933	7.30222e-22	3.59509e-20
ENSMUSG00000036295.5	Lrrn3	704.449	1.43607	0.149536	9.6035	7.72776e-22	3.79216e-20
ENSMUSG00000019087.13	Atp6ap1	2143.83	1.01459	0.105754	9.59392	8.48e-22	4.14774e-20
ENSMUSG00000024661.7	Fth1	10695.9	-1.36216	0.142297	-9.57266	1.0419e-21	5.07962e-20
ENSMUSG00000084883.2	Ccdc85c	604.972	-1.63889	0.171259	-9.56964	1.07274e-21	5.21305e-20
ENSMUSG00000030337.16	Vamp1	2260.1	-1.12716	0.118225	-9.53395	1.5141e-21	7.33411e-20
ENSMUSG00000055681.14	Cope	734.466	1.37573	0.144677	9.50894	1.92614e-21	9.29996e-20
ENSMUSG00000026028.12	Trak2	809.178	-1.50083	0.158056	-9.49559	2.18966e-21	1.05384e-19
ENSMUSG00000030357.10	Fkbp4	1994.81	1.21033	0.127509	9.49213	2.26352e-21	1.08591e-19
ENSMUSG00000045201.6	Lrrc3b	316.726	2.13092	0.224543	9.49005	2.30917e-21	1.10428e-19
ENSMUSG00000007739.10	Cct4	1052.15	1.404	0.148084	9.48111	2.51593e-21	1.19934e-19
ENSMUSG00000036764.12	Dnajc12	325.681	2.15022	0.226824	9.47971	2.54996e-21	1.21172e-19
ENSMUSG00000005442.13	Cic	1350.5	-1.20605	0.127296	-9.47433	2.68489e-21	1.27181e-19
ENSMUSG00000026830.9	Ermn	1255.22	-1.6543	0.174618	-9.47384	2.69751e-21	1.27377e-19
ENSMUSG00000025579.14	Gaa	7325.55	1.00706	0.106473	9.45842	3.12631e-21	1.47162e-19
ENSMUSG00000058975.7	Kcnc1	2733.69	-1.33328	0.141296	-9.43603	3.87155e-21	1.81673e-19
ENSMUSG00000028266.17	Lmo4	499.212	1.55733	0.165802	9.39268	5.84935e-21	2.73626e-19
ENSMUSG00000031540.14	Kat6a	982.121	-1.25626	0.133951	-9.37845	6.69471e-21	3.12198e-19
ENSMUSG00000031157.10	Pqbp1	900.37	1.29964	0.138615	9.37585	6.86205e-21	3.19011e-19
ENSMUSG00000059195.10	Gm12715	1264.19	1.28461	0.137414	9.34843	8.89545e-21	4.12265e-19
ENSMUSG00000032532.7	Cck	515.156	1.91054	0.204644	9.33592	1.00114e-20	4.62559e-19
ENSMUSG00000020849.13	Ywhae	6825.4	0.851505	0.0912386	9.33273	1.03178e-20	4.7525e-19
ENSMUSG00000040219.4	Ttc12	161.368	2.47496	0.265515	9.32135	1.14868e-20	5.2748e-19
ENSMUSG00000008348.9	Ubc	572.491	1.8809	0.202022	9.31036	1.27396e-20	5.83224e-19
ENSMUSG00000026249.10	Serpine2	3553.67	1.0507	0.112889	9.30736	1.31048e-20	5.98119e-19
ENSMUSG00000036422.10	Pcdh8	561.518	1.81248	0.194776	9.30544	1.33443e-20	6.07204e-19
ENSMUSG00000021991.9	Cacna2d3	812.236	1.34054	0.144286	9.29089	1.53005e-20	6.94115e-19
ENSMUSG00000025393.12	Atp5b	9447.06	0.826261	0.0889527	9.28877	1.56082e-20	7.03821e-19
ENSMUSG00000091478.2	Gm10039	503.321	2.02747	0.218266	9.28899	1.55758e-20	7.03821e-19
ENSMUSG00000084817.3	Gm5526	297.394	2.3138	0.249204	9.28479	1.62021e-20	7.28415e-19
ENSMUSG00000033579.16	Fa2h	395.974	-1.59922	0.172405	-9.27594	1.76065e-20	7.89191e-19
ENSMUSG00000007564.15	Ppp2r1a	3521.4	1.12503	0.121328	9.2726	1.81667e-20	8.1188e-19
ENSMUSG00000106847.1	Peg13	2908.82	-0.949351	0.10242	-9.26919	1.87561e-20	8.35733e-19
ENSMUSG00000004207.14	Psap	11811.7	0.845305	0.0913916	9.24926	2.26045e-20	1.00423e-18
ENSMUSG00000036510.17	Cdh8	1170.63	1.7517	0.189886	9.22499	2.83579e-20	1.25611e-18
ENSMUSG00000036502.14	Tmem255a	1018.37	1.84897	0.200536	9.22016	2.96666e-20	1.31022e-18
ENSMUSG00000037025.11	Foxa2	148.462	3.40877	0.369748	9.21916	2.99439e-20	1.31858e-18
ENSMUSG00000048249.14	Crebrf	1268.7	-1.1438	0.124083	-9.21802	3.02628e-20	1.32873e-18
ENSMUSG00000031954.6	Cfdp1	1478.17	1.44405	0.156691	9.21591	3.08647e-20	1.35121e-18
ENSMUSG00000045589.7	Frrs1l	1572.28	-1.29548	0.140591	-9.21455	3.12595e-20	1.3614e-18
ENSMUSG00000018548.15	Trim37	3091.83	-0.991745	0.107629	-9.21448	3.12787e-20	1.3614e-18
ENSMUSG00000053646.13	Plxnb1	716.873	-1.63551	0.177749	-9.20123	3.5387e-20	1.53576e-18
ENSMUSG00000020368.15	Canx	8319.9	0.928519	0.100971	9.19587	3.71978e-20	1.60969e-18
ENSMUSG00000029559.15	2210016L21Rik	1293.97	1.11646	0.121415	9.19539	3.73635e-20	1.61221e-18
ENSMUSG00000027273.13	Snap25	18872.5	0.907899	0.0989237	9.17777	4.40096e-20	1.89355e-18
ENSMUSG00000022205.15	Sub1	1512.7	1.44145	0.15714	9.17304	4.59852e-20	1.9729e-18
ENSMUSG00000063524.13	Eno1	1058.24	1.26053	0.137635	9.15852	5.26132e-20	2.25082e-18
ENSMUSG00000045962.16	Wnk1	4254.41	-1.24039	0.135469	-9.15624	5.37392e-20	2.29247e-18
ENSMUSG00000034024.8	Cct2	1694.38	1.10681	0.120964	9.14993	5.69679e-20	2.42331e-18
ENSMUSG00000032064.17	Dixdc1	717.507	-1.28831	0.140894	-9.14386	6.02604e-20	2.55613e-18
ENSMUSG00000031839.7	Hsbp1	1341.19	1.32294	0.144857	9.13275	6.67839e-20	2.82487e-18
ENSMUSG00000028447.11	Dctn3	560.927	1.82365	0.199696	9.13213	6.71661e-20	2.83305e-18
ENSMUSG00000027339.15	Rassf2	625.772	-1.84434	0.202191	-9.12176	7.3913e-20	3.1089e-18
ENSMUSG00000045104.9	Ldhb-ps	1389.53	1.38223	0.151611	9.11692	7.72886e-20	3.24181e-18
ENSMUSG00000020932.14	Gfap	1195.86	-1.37482	0.150815	-9.11592	7.8003e-20	3.26266e-18
ENSMUSG00000033419.16	Snap91	3769.31	0.994126	0.109154	9.10758	8.42386e-20	3.51369e-18
ENSMUSG00000029616.9	Erp29	986.203	1.27356	0.140111	9.08967	9.93446e-20	4.13229e-18
ENSMUSG00000004843.7	Chmp2b	665.091	1.5039	0.165569	9.0832	1.0543e-19	4.37331e-18
ENSMUSG00000069806.5	Cacng7	663.23	-1.38362	0.15259	-9.06755	1.21719e-19	5.03509e-18
ENSMUSG00000008036.11	Ap2s1	655.638	1.48383	0.163672	9.06582	1.23666e-19	5.10158e-18
ENSMUSG00000028172.5	Tacr3	299.832	2.18657	0.241396	9.05801	1.32853e-19	5.4506e-18
ENSMUSG00000015837.15	Sqstm1	4320.84	0.966908	0.106746	9.05804	1.32821e-19	5.4506e-18
ENSMUSG00000083327.1	Vcp-rs	2150.43	1.20819	0.133507	9.04965	1.43428e-19	5.86844e-18
ENSMUSG00000052040.10	Klf13	727.634	-1.56998	0.173715	-9.03768	1.60031e-19	6.52997e-18
ENSMUSG00000022540.16	Rogdi	826.8	1.44804	0.160265	9.03528	1.63586e-19	6.65694e-18
ENSMUSG00000054252.18	Fgfr3	1035.58	-1.83445	0.203402	-9.01884	1.90094e-19	7.71472e-18
ENSMUSG00000024238.15	Zeb1	1173.85	-1.25747	0.139437	-9.01824	1.91131e-19	7.7359e-18
ENSMUSG00000055430.4	Nap1l5	8105.08	0.923051	0.102367	9.01706	1.93197e-19	7.79852e-18
ENSMUSG00000062661.6	Ncs1	2370.43	-1.104	0.122502	-9.01211	2.02131e-19	8.13726e-18
ENSMUSG00000044550.11	Tceal3	1020.39	1.4039	0.155887	9.00587	2.13965e-19	8.59064e-18
ENSMUSG00000008489.18	Elavl2	1302.16	1.1337	0.125992	8.99826	2.29325e-19	9.18277e-18
ENSMUSG00000058441.7	Panx2	1272.7	-1.29432	0.144046	-8.98543	2.57724e-19	1.02925e-17
ENSMUSG00000028843.8	Sh3bgrl3	587.465	1.50523	0.167674	8.97712	2.77939e-19	1.10704e-17
ENSMUSG00000041530.17	Ago1	682.995	-1.38179	0.154028	-8.97099	2.93867e-19	1.16738e-17
ENSMUSG00000031144.15	Syp	7767.69	0.947785	0.105702	8.96657	3.05904e-19	1.21199e-17
ENSMUSG00000051483.9	Cbr1	575.775	1.57017	0.175128	8.96585	3.07907e-19	1.21672e-17
ENSMUSG00000028134.11	Ptbp2	884.683	1.43828	0.160472	8.96283	3.16458e-19	1.24723e-17
ENSMUSG00000028546.17	Elavl4	1703.86	1.33975	0.149744	8.94695	3.65443e-19	1.43651e-17
ENSMUSG00000018042.18	Cyb5r3	561.652	1.51414	0.169265	8.94538	3.70682e-19	1.45331e-17
ENSMUSG00000030029.14	Lrig1	869.524	-1.56607	0.175172	-8.94014	3.88669e-19	1.51986e-17
ENSMUSG00000000563.17	Atp5pb	1132.98	1.15558	0.129281	8.93853	3.94368e-19	1.53814e-17
ENSMUSG00000042388.14	Dlgap3	994.237	-1.53637	0.171971	-8.9339	4.11244e-19	1.5998e-17
ENSMUSG00000017057.9	Il13ra1	235.528	2.32516	0.260377	8.92996	4.26144e-19	1.65348e-17
ENSMUSG00000092837.1	Rpph1	111.766	-3.37965	0.379821	-8.898	5.68627e-19	2.20064e-17
ENSMUSG00000041417.15	Pik3r1	1411.34	-1.21412	0.136505	-8.89435	5.87608e-19	2.26826e-17
ENSMUSG00000018474.18	Chd3	4078.49	-1.27632	0.143665	-8.88402	6.44863e-19	2.48289e-17
ENSMUSG00000027223.15	Mapk8ip1	1859.52	-1.02324	0.115318	-8.87313	7.11171e-19	2.72534e-17
ENSMUSG00000021846.9	Peli2	220.412	-2.40815	0.2714	-8.87309	7.11462e-19	2.72534e-17
ENSMUSG00000019877.10	Serinc1	8248.34	1.00072	0.112793	8.87217	7.17371e-19	2.74098e-17
ENSMUSG00000035133.9	Arhgap5	2217.15	-1.01838	0.114806	-8.87046	7.28449e-19	2.77624e-17
ENSMUSG00000047228.9	A2ml1	175.276	2.69163	0.303909	8.85672	8.24031e-19	3.13257e-17
ENSMUSG00000051627.3	H1f4	706.948	1.58745	0.179459	8.84576	9.09081e-19	3.44716e-17
ENSMUSG00000026750.6	Psmb7	712.362	1.33382	0.150852	8.84195	9.40607e-19	3.55772e-17
ENSMUSG00000027133.3	Nop10	313.614	2.27671	0.257504	8.84145	9.44851e-19	3.56479e-17
ENSMUSG00000031604.10	Msmo1	821.898	1.48224	0.167687	8.83934	9.62851e-19	3.6236e-17
ENSMUSG00000024533.17	Spire1	1140.18	-1.3486	0.152616	-8.83654	9.87323e-19	3.70641e-17
ENSMUSG00000031007.2	Atp6ap2	1886.96	1.13584	0.128572	8.83423	1.00789e-18	3.77417e-17
ENSMUSG00000020594.14	Pum2	1310.03	-1.24951	0.14151	-8.82988	1.04788e-18	3.91416e-17
ENSMUSG00000025743.14	Sdc3	2177.03	-1.07833	0.122144	-8.82838	1.06198e-18	3.95701e-17
ENSMUSG00000046550.8	Spin2c	189.192	2.52574	0.28636	8.82016	1.14294e-18	4.24813e-17
ENSMUSG00000057522.15	Spop	747.668	-1.28771	0.146091	-8.81444	1.20282e-18	4.45964e-17
ENSMUSG00000035964.8	Tmem59l	1501.58	1.0703	0.121445	8.81309	1.21741e-18	4.50262e-17
ENSMUSG00000026131.20	Dst	9012.18	-0.925124	0.104992	-8.81139	1.23601e-18	4.56016e-17
ENSMUSG00000044627.11	Swi5	961.081	1.57688	0.179105	8.80423	1.31757e-18	4.84919e-17
ENSMUSG00000034269.12	Setd5	922.008	-1.23809	0.140724	-8.79795	1.39338e-18	5.11565e-17
ENSMUSG00000009863.14	Sdhb	1042.22	1.22344	0.139306	8.78237	1.60068e-18	5.86239e-17
ENSMUSG00000035877.17	Zhx3	875.078	-1.16835	0.133119	-8.77671	1.68327e-18	6.14989e-17
ENSMUSG00000026436.15	Elk4	340.235	-1.68461	0.191972	-8.7753	1.70442e-18	6.19699e-17
ENSMUSG00000036591.16	Arhgap21	1216.75	-1.33188	0.151776	-8.77533	1.70402e-18	6.19699e-17
ENSMUSG00000005732.14	Ranbp1	557.016	1.62659	0.185433	8.77186	1.7574e-18	6.37419e-17
ENSMUSG00000036242.15	Armh4	1513.8	1.17201	0.133677	8.76747	1.82724e-18	6.61154e-17
ENSMUSG00000020737.12	Jpt1	378.514	2.05254	0.234186	8.76458	1.87482e-18	6.75117e-17
ENSMUSG00000035129.6	Gm6781	291.977	1.89945	0.216715	8.76473	1.87233e-18	6.75117e-17
ENSMUSG00000036751.7	Cox6b1	909.27	1.8411	0.210196	8.75898	1.97026e-18	7.07785e-17
ENSMUSG00000030591.17	Psmd8	840.057	1.36156	0.15581	8.73857	2.36084e-18	8.4607e-17
ENSMUSG00000001467.5	Cyp51	807.582	1.22202	0.139847	8.73826	2.3673e-18	8.46365e-17
ENSMUSG00000058672.7	Tubb2a	3654.39	1.19136	0.136425	8.73267	2.48722e-18	8.87127e-17
ENSMUSG00000070319.6	Eif3g	962.068	1.44262	0.165245	8.73019	2.54244e-18	9.04677e-17
ENSMUSG00000038886.10	Man2a2	1176.29	-1.19332	0.136699	-8.72951	2.55782e-18	9.07996e-17
ENSMUSG00000080242.5	Atp6v0c-ps2	566.047	1.33629	0.153124	8.72683	2.61921e-18	9.27594e-17
ENSMUSG00000031696.9	Vps35	1435.91	1.05282	0.12079	8.71612	2.87909e-18	1.01723e-16
ENSMUSG00000043192.4	Gpi-ps	1272.28	1.25541	0.14408	8.71325	2.95278e-18	1.04082e-16
ENSMUSG00000038462.3	Uqcrfs1	1117.19	1.22631	0.140857	8.70603	3.14712e-18	1.10673e-16
ENSMUSG00000021140.9	Pcnx	1117.58	-1.25425	0.144359	-8.68838	3.6766e-18	1.2899e-16
ENSMUSG00000040797.16	Iqsec3	1626.68	-1.34074	0.154333	-8.68729	3.71188e-18	1.29924e-16
ENSMUSG00000021448.8	Shc3	880.258	-1.67167	0.192483	-8.68477	3.79516e-18	1.32531e-16
ENSMUSG00000060467.4	Gm10080	443.437	2.00687	0.231102	8.68391	3.82392e-18	1.33225e-16
ENSMUSG00000024740.10	Ddb1	3201.64	1.14936	0.13241	8.68029	3.94774e-18	1.37221e-16
ENSMUSG00000014769.10	Psmb1	1043.7	1.31719	0.151835	8.67512	4.13123e-18	1.43267e-16
ENSMUSG00000040209.12	Zfp704	438.615	-1.54367	0.178176	-8.66372	4.56618e-18	1.57985e-16
ENSMUSG00000035864.14	Syt1	14030.4	1.25926	0.145402	8.66057	4.69417e-18	1.62041e-16
ENSMUSG00000024558.12	Mapk4	540.358	-1.74733	0.20183	-8.65743	4.82521e-18	1.66182e-16
ENSMUSG00000021709.14	Erbin	1553.01	-1.08544	0.125678	-8.63668	5.78689e-18	1.98847e-16
ENSMUSG00000045967.11	Gpr158	2675.72	1.22448	0.141815	8.63438	5.90451e-18	2.02425e-16
ENSMUSG00000081999.3	Gm13461	615.911	1.34309	0.155636	8.62969	6.15185e-18	2.10424e-16
ENSMUSG00000005871.15	Apc	3352.7	-0.884569	0.102546	-8.62605	6.35051e-18	2.16726e-16
ENSMUSG00000020300.14	Cpeb4	789.929	-1.22234	0.141904	-8.61389	7.06212e-18	2.40464e-16
ENSMUSG00000006711.15	D130043K22Rik	640.945	1.31689	0.152907	8.61233	7.15935e-18	2.43224e-16
ENSMUSG00000004285.12	Atp6v1f	478.61	1.4844	0.172778	8.59133	8.5966e-18	2.91392e-16
ENSMUSG00000029649.10	Pomp	862.874	1.67678	0.195315	8.585	9.08365e-18	3.07207e-16
ENSMUSG00000031708.17	Tecr	2288.66	1.21374	0.141572	8.57327	1.00587e-17	3.39417e-16
ENSMUSG00000021366.8	Hivep1	1027.23	-1.39187	0.162434	-8.56888	1.04496e-17	3.5182e-16
ENSMUSG00000040724.5	Kcna2	4025.67	-0.990164	0.115614	-8.56436	1.08677e-17	3.65077e-16
ENSMUSG00000048978.14	Nrsn1	1416.45	-1.07949	0.126058	-8.56344	1.0955e-17	3.67186e-16
ENSMUSG00000026585.13	Kifap3	2663.5	1.00226	0.117138	8.55625	1.16602e-17	3.89953e-16
ENSMUSG00000009013.5	Dynll1	1091.13	1.56126	0.182545	8.55275	1.20188e-17	4.01053e-16
ENSMUSG00000053038.8	Gm6180	714.27	1.32527	0.154978	8.55137	1.2164e-17	4.05e-16
ENSMUSG00000033720.12	Sfxn5	1124.18	-1.28996	0.150863	-8.55053	1.22525e-17	4.07045e-16
ENSMUSG00000073676.4	Hspe1	509.659	1.67206	0.195597	8.54848	1.24719e-17	4.13418e-16
ENSMUSG00000048537.16	Phldb1	1405.93	-1.24029	0.14512	-8.54667	1.26686e-17	4.19013e-16
ENSMUSG00000032649.14	Colgalt2	251.498	2.01505	0.235849	8.54379	1.2989e-17	4.28665e-16
ENSMUSG00000027012.15	Dync1i2	1184.81	1.08273	0.126907	8.53166	1.44261e-17	4.7505e-16
ENSMUSG00000043496.7	Tril	447.99	-1.86205	0.218289	-8.53019	1.46106e-17	4.80071e-16
ENSMUSG00000047907.11	Tshz2	743.338	-2.03827	0.238995	-8.5285	1.48255e-17	4.86069e-16
ENSMUSG00000003402.14	Prkcsh	1060.68	1.14293	0.134032	8.52728	1.4983e-17	4.90162e-16
ENSMUSG00000048148.18	Nwd1	601.069	-1.78738	0.209622	-8.52668	1.50603e-17	4.91622e-16
ENSMUSG00000049577.15	Zfpm1	240.107	-1.96179	0.230184	-8.52271	1.55857e-17	5.07669e-16
ENSMUSG00000021194.6	Chga	5165.42	1.00685	0.118347	8.50761	1.77559e-17	5.77104e-16
ENSMUSG00000024121.13	Atp6v0c	890.24	1.5903	0.187011	8.50378	1.83509e-17	5.95155e-16
ENSMUSG00000029777.10	Gars	2065.66	0.943731	0.110999	8.50217	1.86076e-17	6.02181e-16
ENSMUSG00000058153.15	Sez6l	3252.76	1.05679	0.124337	8.4994	1.9057e-17	6.15396e-16
ENSMUSG00000033066.16	Gas7	785.532	-1.69755	0.199906	-8.49173	2.03592e-17	6.56038e-16
ENSMUSG00000006024.13	Napa	1456	1.04941	0.123602	8.49019	2.06299e-17	6.63338e-16
ENSMUSG00000068748.7	Ptprz1	2435.2	-0.976781	0.115125	-8.48452	2.16619e-17	6.9355e-16
ENSMUSG00000029778.12	Adcyap1r1	1410.28	-1.12157	0.132187	-8.48468	2.16318e-17	6.9355e-16
ENSMUSG00000033863.2	Klf9	797.659	-1.19359	0.141035	-8.46309	2.60378e-17	8.3188e-16
ENSMUSG00000021277.16	Traf3	579.1	-1.53018	0.180813	-8.46279	2.61057e-17	8.32278e-16
ENSMUSG00000045092.8	S1pr1	563.12	-1.84119	0.21765	-8.45938	2.68795e-17	8.55134e-16
ENSMUSG00000072235.6	Tuba1a	2437.48	1.20303	0.142306	8.45383	2.8189e-17	8.94898e-16
ENSMUSG00000040596.15	Pogk	589.836	-1.51265	0.179043	-8.44849	2.95101e-17	9.34859e-16
ENSMUSG00000039081.10	Zfp503	232.151	1.83468	0.217175	8.44792	2.96551e-17	9.37476e-16
ENSMUSG00000040351.11	Ankib1	961.235	-1.13091	0.133884	-8.44695	2.99008e-17	9.43257e-16
ENSMUSG00000042712.10	Tceal9	870.751	1.71958	0.203975	8.43033	3.44702e-17	1.08512e-15
ENSMUSG00000031441.15	Atp11a	814.04	-1.33664	0.158561	-8.42984	3.46153e-17	1.08741e-15
ENSMUSG00000032536.12	Trak1	1313.82	-1.51545	0.179849	-8.42626	3.56892e-17	1.11881e-15
ENSMUSG00000010663.5	Fads1	1221.96	-1.09697	0.13028	-8.42008	3.76235e-17	1.17699e-15
ENSMUSG00000055717.13	Slain1	794.968	-1.44773	0.171981	-8.41797	3.83071e-17	1.19588e-15
ENSMUSG00000115783.1	Bc1	9767.92	-3.43187	0.408141	-8.40854	4.15151e-17	1.29334e-15
ENSMUSG00000036377.19	C530008M17Rik	995.824	-1.23007	0.146424	-8.40077	4.43573e-17	1.37902e-15
ENSMUSG00000047459.14	Dynlrb1	1109.92	1.51305	0.180119	8.40028	4.4541e-17	1.38187e-15
ENSMUSG00000034243.17	Golgb1	2342.5	-1.33126	0.158764	-8.38515	5.06628e-17	1.56856e-15
ENSMUSG00000026872.18	Zeb2	1083.19	-1.47792	0.176393	-8.37857	5.35731e-17	1.65526e-15
ENSMUSG00000019699.16	Akt3	1454.1	-1.19377	0.142484	-8.37828	5.37089e-17	1.65604e-15
ENSMUSG00000028517.8	Plpp3	1406.26	-1.38293	0.165069	-8.37794	5.38625e-17	1.65738e-15
ENSMUSG00000020611.14	Gna13	622.01	-1.4616	0.174634	-8.3695	5.7862e-17	1.7768e-15
ENSMUSG00000003072.15	Atp5d	1440.81	1.13225	0.135426	8.36068	6.23583e-17	1.91096e-15
ENSMUSG00000074657.5	Kif5a	18147.6	-0.805649	0.0963962	-8.35769	6.39601e-17	1.95606e-15
ENSMUSG00000038517.15	Tbkbp1	364.824	-2.42147	0.289848	-8.35429	6.58283e-17	2.0091e-15
ENSMUSG00000027642.15	Rpn2	1529.47	1.13886	0.136537	8.34107	7.36202e-17	2.24236e-15
ENSMUSG00000026074.15	Map4k4	1198.82	-1.37854	0.165506	-8.32924	8.1362e-17	2.47314e-15
ENSMUSG00000026204.15	Ptprn	4268.41	0.984467	0.11827	8.32393	8.5095e-17	2.58139e-15
ENSMUSG00000027602.9	Map1lc3a	1046.63	1.2163	0.146308	8.31326	9.31102e-17	2.81884e-15
ENSMUSG00000047547.14	Cltb	2818.57	0.99525	0.119732	8.31229	9.3876e-17	2.8363e-15
ENSMUSG00000055254.15	Ntrk2	4870.79	-0.797063	0.095955	-8.30663	9.84566e-17	2.96872e-15
ENSMUSG00000046058.7	Eid2	541.936	1.43069	0.17236	8.30064	1.03555e-16	3.11621e-15
ENSMUSG00000038056.15	Kmt2c	1700.81	-0.957448	0.115374	-8.29865	1.053e-16	3.16237e-15
ENSMUSG00000060678.5	H4c3	269.514	1.80997	0.218624	8.27893	1.24282e-16	3.72499e-15
ENSMUSG00000027544.16	Nfatc2	586.879	1.34167	0.162452	8.25887	1.4706e-16	4.39073e-15
ENSMUSG00000115987.1	Vps28	736.736	1.43694	0.173988	8.25885	1.47079e-16	4.39073e-15
ENSMUSG00000036752.4	Tubb4b	3043.02	1.1877	0.143934	8.25175	1.56097e-16	4.65069e-15
ENSMUSG00000041164.15	Zmiz2	1648.14	-1.0506	0.127576	-8.23512	1.79376e-16	5.33367e-15
ENSMUSG00000026360.9	Rgs2	445.657	1.49436	0.181486	8.23405	1.80987e-16	5.37096e-15
ENSMUSG00000030663.12	1110004F10Rik	695.55	1.32916	0.161458	8.23221	1.83788e-16	5.44331e-15
ENSMUSG00000050148.9	Ubqln2	3516.4	0.985434	0.119709	8.23194	1.84212e-16	5.44513e-15
ENSMUSG00000049044.16	Rapgef4	1642.64	-1.10021	0.13372	-8.22775	1.90755e-16	5.62746e-15
ENSMUSG00000031297.14	Slc7a3	165.127	2.36588	0.287577	8.22693	1.92067e-16	5.65506e-15
ENSMUSG00000037972.7	Snn	872.278	-1.26435	0.153803	-8.22058	2.02515e-16	5.95101e-15
ENSMUSG00000024067.14	Dpy30	316.675	1.83812	0.223746	8.21517	2.11859e-16	6.21342e-15
ENSMUSG00000004980.16	Hnrnpa2b1	2754.56	1.01719	0.123911	8.209	2.23032e-16	6.52836e-15
ENSMUSG00000022565.15	Plec	1778.78	-1.42436	0.173643	-8.20281	2.34839e-16	6.86059e-15
ENSMUSG00000062444.15	Ap3b2	1967.57	1.02935	0.125756	8.18526	2.71706e-16	7.9222e-15
ENSMUSG00000028869.13	Gnl2	542.149	1.40542	0.17184	8.17866	2.87015e-16	8.35237e-15
ENSMUSG00000025020.11	Slit1	821.689	1.14798	0.1404	8.17648	2.92252e-16	8.48832e-15
ENSMUSG00000096188.1	Cmtm4	678.433	-1.61194	0.197158	-8.17592	2.93615e-16	8.51145e-15
ENSMUSG00000017639.13	Rab11fip4	2651.75	-1.31378	0.16075	-8.17282	3.01275e-16	8.6999e-15
ENSMUSG00000074892.9	B3galt5	628.877	-1.22858	0.150322	-8.17303	3.00748e-16	8.6999e-15
ENSMUSG00000020262.15	Adarb1	3834.54	-1.162	0.142236	-8.16958	3.09476e-16	8.91956e-15
ENSMUSG00000007021.5	Syngr3	1300.63	1.31439	0.160914	8.16827	3.12842e-16	8.9993e-15
ENSMUSG00000001416.13	Cct3	1081.54	1.16142	0.142208	8.16705	3.16035e-16	9.07376e-15
ENSMUSG00000019820.11	Utrn	501.393	-1.66427	0.203851	-8.16413	3.23753e-16	9.27762e-15
ENSMUSG00000035594.10	Chrna5	105.401	2.9863	0.366116	8.15671	3.44268e-16	9.84672e-15
ENSMUSG00000043542.12	Zc2hc1a	641.585	1.19034	0.145957	8.15545	3.47895e-16	9.93154e-15
ENSMUSG00000038538.17	Ubn2	709.532	-1.60708	0.197168	-8.15083	3.61438e-16	1.02986e-14
ENSMUSG00000034868.9	Myl12b	396.228	1.73214	0.212651	8.14544	3.77898e-16	1.07472e-14
ENSMUSG00000024143.15	Rhoq	357.244	-1.6457	0.202234	-8.1376	4.0319e-16	1.14448e-14
ENSMUSG00000064370.1	mt-Cytb	28456.9	-3.56045	0.438168	-8.12577	4.44549e-16	1.2595e-14
ENSMUSG00000049659.15	Aftph	1249.65	1.05966	0.130558	8.11643	4.8011e-16	1.35769e-14
ENSMUSG00000004698.11	Hdac9	967.934	1.1443	0.141102	8.10973	5.07334e-16	1.43198e-14
ENSMUSG00000052738.14	Suclg1	1087.47	1.03612	0.12785	8.10424	5.30767e-16	1.49531e-14
ENSMUSG00000024309.15	Pfdn6	370.986	1.48574	0.183344	8.10356	5.33717e-16	1.5008e-14
ENSMUSG00000053141.16	Ptprt	1143.17	-1.24151	0.15348	-8.08904	6.01362e-16	1.68786e-14
ENSMUSG00000063015.12	Ccni	888.27	-1.13986	0.140928	-8.08821	6.05467e-16	1.69621e-14
ENSMUSG00000038034.15	Igsf8	1879.1	0.957932	0.118544	8.08079	6.43499e-16	1.7994e-14
ENSMUSG00000029161.7	Cgref1	381.975	1.55347	0.192312	8.0779	6.58921e-16	1.83569e-14
ENSMUSG00000035274.13	Tpbg	269.786	2.23873	0.277135	8.0781	6.57844e-16	1.83569e-14
ENSMUSG00000022261.6	Sdc2	758.612	1.51573	0.187677	8.07628	6.67733e-16	1.85679e-14
ENSMUSG00000022108.8	Itm2b	6474.35	1.07347	0.132953	8.07407	6.79905e-16	1.88714e-14
ENSMUSG00000033379.13	Atp6v0b	774.494	1.46659	0.181704	8.07131	6.95505e-16	1.92688e-14
ENSMUSG00000000902.13	Smarcb1	646.29	1.40784	0.174442	8.07054	6.99865e-16	1.93539e-14
ENSMUSG00000065954.11	Tacc1	1294.63	-1.19475	0.148255	-8.05875	7.70797e-16	2.12763e-14
ENSMUSG00000026424.8	Gpr37l1	776.024	-1.67277	0.20761	-8.05731	7.79936e-16	2.1489e-14
ENSMUSG00000047879.17	Usp14	904.521	1.18904	0.147806	8.04456	8.6556e-16	2.38045e-14
ENSMUSG00000028565.18	Nfia	635.587	-1.74954	0.21753	-8.04275	8.78457e-16	2.4115e-14
ENSMUSG00000048240.14	Gng7	216.501	-2.14559	0.267006	-8.03573	9.30231e-16	2.54897e-14
ENSMUSG00000097451.11	Rian	1458.94	-1.11255	0.138469	-8.03465	9.38496e-16	2.56693e-14
ENSMUSG00000021737.4	Psmd6	794.609	1.32108	0.164785	8.01696	1.08395e-15	2.95938e-14
ENSMUSG00000041870.16	Ankrd13a	665.675	-1.28429	0.160336	-8.00999	1.14718e-15	3.12633e-14
ENSMUSG00000078307.3	AI593442	766.53	-1.26457	0.158009	-8.00315	1.21276e-15	3.29905e-14
ENSMUSG00000025034.9	Trim8	996.096	-1.04134	0.130166	-8.00013	1.24288e-15	3.37488e-14
ENSMUSG00000021379.2	Id4	448.788	-1.35348	0.169216	-7.99853	1.2591e-15	3.41274e-14
ENSMUSG00000069895.4	Atxn1l	329.4	-1.57497	0.196947	-7.99695	1.2754e-15	3.45071e-14
ENSMUSG00000059995.12	Atxn7l3	944.15	-1.30926	0.163793	-7.99342	1.31247e-15	3.54461e-14
ENSMUSG00000024902.5	Mrpl11	301.58	1.79369	0.224445	7.99167	1.33127e-15	3.58892e-14
ENSMUSG00000064372.1	mt-Tp	196.493	-3.21402	0.402304	-7.98902	1.36011e-15	3.6601e-14
ENSMUSG00000028034.15	Fubp1	1086.67	1.18756	0.148665	7.98812	1.37008e-15	3.68035e-14
ENSMUSG00000033916.5	Chmp2a	978.284	1.40731	0.176583	7.9697	1.59057e-15	4.26501e-14
ENSMUSG00000027406.13	Idh3b	2024.65	0.84642	0.106219	7.96865	1.60413e-15	4.29368e-14
ENSMUSG00000039579.15	Grin3a	611.527	-1.19279	0.149814	-7.96185	1.69484e-15	4.52841e-14
ENSMUSG00000024038.17	Ndufv3	680.61	1.57919	0.19837	7.96082	1.70898e-15	4.55809e-14
ENSMUSG00000083626.1	Gm4459	482.58	1.68014	0.211672	7.93748	2.06323e-15	5.48571e-14
ENSMUSG00000019428.16	Fkbp8	1926.7	0.911437	0.114828	7.93743	2.06408e-15	5.48571e-14
ENSMUSG00000024099.15	Ndufv2	1861.69	1.23807	0.155993	7.93674	2.07567e-15	5.50677e-14
ENSMUSG00000045994.17	B3gat1	455.072	-1.69237	0.213513	-7.92628	2.25803e-15	5.98e-14
ENSMUSG00000026932.14	Nacc2	2103.11	-1.15372	0.1457	-7.91851	2.40376e-15	6.35474e-14
ENSMUSG00000061576.15	Dpp6	5156.13	0.740678	0.0935438	7.91798	2.41397e-15	6.37051e-14
ENSMUSG00000091421.3	Gm4202	3605.96	0.902325	0.113995	7.91551	2.46242e-15	6.48695e-14
ENSMUSG00000060012.9	Kif13b	764.101	-1.17278	0.148196	-7.91374	2.49765e-15	6.56826e-14
ENSMUSG00000009894.15	Snap47	3682.53	1.01934	0.128827	7.91245	2.52372e-15	6.62521e-14
ENSMUSG00000029038.9	Ssu72	615.261	1.32148	0.167033	7.91145	2.54399e-15	6.66676e-14
ENSMUSG00000062098.11	Btbd3	1101.68	-1.09465	0.138695	-7.8925	2.96182e-15	7.74821e-14
ENSMUSG00000052949.14	Rnf157	2346.5	-1.05971	0.13434	-7.88824	3.06483e-15	8.00374e-14
ENSMUSG00000020476.14	Dbnl	1117.07	1.18629	0.150415	7.88677	3.10106e-15	8.08428e-14
ENSMUSG00000024208.16	Uqcc2	503.71	1.42642	0.180942	7.88329	3.18861e-15	8.29813e-14
ENSMUSG00000025869.11	Nop16	241.033	1.86621	0.236844	7.87947	3.28783e-15	8.54154e-14
ENSMUSG00000029430.13	Ran	1199.88	1.04414	0.132545	7.87765	3.33599e-15	8.65167e-14
ENSMUSG00000024357.10	Sil1	362.687	1.53535	0.194928	7.87648	3.36737e-15	8.718e-14
ENSMUSG00000037855.15	Zfp365	822.101	-1.2799	0.162506	-7.87604	3.3791e-15	8.7333e-14
ENSMUSG00000035569.17	Ankrd11	2809.95	-0.939798	0.119332	-7.87548	3.39427e-15	8.75746e-14
ENSMUSG00000039621.13	Prex1	1095.06	-1.42422	0.180922	-7.87199	3.49054e-15	8.97854e-14
ENSMUSG00000008575.17	Nfib	465.45	-1.6044	0.203813	-7.87194	3.49192e-15	8.97854e-14
ENSMUSG00000034825.14	Nrip3	3175.8	1.1428	0.145238	7.86849	3.5894e-15	9.21341e-14
ENSMUSG00000029120.10	Ppp2r2c	2808.52	-0.923237	0.117468	-7.85946	3.85794e-15	9.86898e-14
ENSMUSG00000037149.10	Ddx1	1796.55	0.925456	0.11775	7.85947	3.85766e-15	9.86898e-14
ENSMUSG00000044894.14	Uqcrq	1420.93	1.5611	0.198715	7.85599	3.96639e-15	1.01291e-13
ENSMUSG00000060680.2	Gm8894	306.802	1.98285	0.252514	7.85245	4.07995e-15	1.04015e-13
ENSMUSG00000041740.16	Rnf10	1472.97	-1.02526	0.1306	-7.8504	4.1472e-15	1.0555e-13
ENSMUSG00000039899.5	Fgl2	125.458	2.81878	0.359424	7.84249	4.41704e-15	1.12227e-13
ENSMUSG00000038708.10	Golga4	1549.97	-1.11419	0.142149	-7.83819	4.57075e-15	1.15937e-13
ENSMUSG00000105787.1	Gm8099	309.442	1.84241	0.235199	7.83342	4.74772e-15	1.19818e-13
ENSMUSG00000002190.13	Clgn	458.919	1.5258	0.194779	7.83353	4.7436e-15	1.19818e-13
ENSMUSG00000031765.8	Mt1	825.617	-2.02583	0.258608	-7.83361	4.74074e-15	1.19818e-13
ENSMUSG00000018286.6	Psmb6	608.372	1.29607	0.165482	7.83212	4.79725e-15	1.20865e-13
ENSMUSG00000026377.12	Nifk	238.231	1.88053	0.240124	7.83151	4.82057e-15	1.21249e-13
ENSMUSG00000059288.14	Cdyl	355.955	-1.66063	0.212109	-7.82915	4.91195e-15	1.23341e-13
ENSMUSG00000011884.13	Gltp	207.926	-1.93313	0.246972	-7.82733	4.98322e-15	1.24922e-13
ENSMUSG00000006373.10	Pgrmc1	2152.32	0.979243	0.125145	7.82485	5.08272e-15	1.27203e-13
ENSMUSG00000022890.13	Atp5j	1835.28	1.08845	0.139132	7.82314	5.1521e-15	1.28725e-13
ENSMUSG00000024346.6	Pfdn1	612.105	1.65737	0.211958	7.81933	5.31056e-15	1.32464e-13
ENSMUSG00000052516.19	Robo2	1592.87	1.24476	0.159362	7.81088	5.6788e-15	1.41414e-13
ENSMUSG00000022391.16	Rangap1	3371.15	1.1286	0.144513	7.80968	5.73343e-15	1.42538e-13
ENSMUSG00000041020.14	Map7d2	5399.82	0.934644	0.119696	7.80851	5.78681e-15	1.43628e-13
ENSMUSG00000021290.6	Atp5mpl	1065.72	1.49665	0.191715	7.80665	5.87296e-15	1.45525e-13
ENSMUSG00000033350.7	Chst2	789.62	-1.36934	0.175851	-7.78694	6.86506e-15	1.69828e-13
ENSMUSG00000021097.15	Clmn	1272.48	-1.30502	0.167622	-7.78549	6.9442e-15	1.71504e-13
ENSMUSG00000047976.4	Kcna1	1256.57	-1.19435	0.153555	-7.77796	7.37041e-15	1.81731e-13
ENSMUSG00000026688.5	Mgst3	472.895	1.714	0.220415	7.77621	7.47295e-15	1.83957e-13
ENSMUSG00000022234.15	Cct5	1719.11	0.930268	0.119635	7.77587	7.4932e-15	1.84154e-13
ENSMUSG00000032816.15	Igdcc4	416.692	-1.45653	0.187353	-7.77425	7.58984e-15	1.86224e-13
ENSMUSG00000067847.13	Romo1	208.196	2.05432	0.264298	7.77276	7.67956e-15	1.88118e-13
ENSMUSG00000025375.15	Aatk	2655.78	-0.870946	0.112166	-7.76479	8.17828e-15	2.00008e-13
ENSMUSG00000047085.14	Lrrc4b	1487.63	-1.06028	0.13663	-7.76023	8.47769e-15	2.06994e-13
ENSMUSG00000036430.8	Tbcc	245.719	1.70504	0.219785	7.75778	8.64307e-15	2.10689e-13
ENSMUSG00000068267.5	Cenpb	448.535	-1.50476	0.194198	-7.74856	9.29393e-15	2.26187e-13
ENSMUSG00000046138.15	9930021J03Rik	687.973	-1.35834	0.17559	-7.73589	1.02679e-14	2.49486e-13
ENSMUSG00000038412.8	Higd1a	504.313	1.48888	0.192623	7.72951	1.07961e-14	2.61897e-13
ENSMUSG00000046480.6	Scn4b	1112.55	-1.1827	0.153184	-7.72073	1.15663e-14	2.80127e-13
ENSMUSG00000040711.8	Sh3pxd2b	202.402	-1.93563	0.250736	-7.71977	1.16538e-14	2.81794e-13
ENSMUSG00000006356.10	Crip2	301.321	1.95127	0.252874	7.71638	1.19676e-14	2.88916e-13
ENSMUSG00000063902.13	Gm7964	1660.51	0.959593	0.124498	7.7077	1.28108e-14	3.08775e-13
ENSMUSG00000033006.10	Sox10	616.249	-1.36223	0.176752	-7.70704	1.28772e-14	3.09878e-13
ENSMUSG00000040407.18	Akap9	2063.56	-1.14288	0.1484	-7.70135	1.34637e-14	3.23474e-13
ENSMUSG00000039844.20	Rapgef1	758.759	-1.32909	0.172638	-7.69872	1.37438e-14	3.29272e-13
ENSMUSG00000078234.6	Klhdc7a	220.791	-1.94299	0.25238	-7.69867	1.37489e-14	3.29272e-13
ENSMUSG00000025318.13	Jph3	1476.46	-1.45081	0.188537	-7.69511	1.4137e-14	3.38027e-13
ENSMUSG00000032348.6	Gsta4	672.481	1.58792	0.206518	7.68901	1.48274e-14	3.53971e-13
ENSMUSG00000026234.12	Ncl	4675.44	0.797841	0.10379	7.68703	1.50587e-14	3.58708e-13
ENSMUSG00000022295.8	Atp6v1c1	2102.14	0.915447	0.119092	7.68691	1.50736e-14	3.58708e-13
ENSMUSG00000000149.10	Gna12	801.844	-1.49891	0.195014	-7.68618	1.51597e-14	3.60188e-13
ENSMUSG00000022358.7	Fbxo32	224.478	-1.83388	0.23863	-7.68503	1.52966e-14	3.62865e-13
ENSMUSG00000053565.10	Eif3k	651.602	1.36956	0.178252	7.68329	1.55052e-14	3.67233e-13
ENSMUSG00000020098.7	Pcbd1	169.83	1.97615	0.257441	7.67616	1.63927e-14	3.87641e-13
ENSMUSG00000070056.6	Mfhas1	308.94	-1.77066	0.230706	-7.67495	1.65489e-14	3.90719e-13
ENSMUSG00000025487.15	Psmd13	529.753	1.26259	0.164567	7.67218	1.69102e-14	3.98623e-13
ENSMUSG00000036578.7	Fxyd7	307.033	1.78086	0.232203	7.66942	1.72779e-14	4.06654e-13
ENSMUSG00000033685.13	Ucp2	166.493	-2.23241	0.291149	-7.66759	1.75255e-14	4.11836e-13
ENSMUSG00000003345.16	Csnk1g2	803.622	-1.13392	0.147892	-7.66725	1.75728e-14	4.12302e-13
ENSMUSG00000084786.9	Ubl5	507.274	1.35907	0.177273	7.66658	1.76645e-14	4.13806e-13
ENSMUSG00000048154.17	Kmt2d	2395.87	-1.44319	0.188252	-7.66627	1.77069e-14	4.14154e-13
ENSMUSG00000063160.12	Numbl	531.322	1.25533	0.16376	7.66569	1.77876e-14	4.15393e-13
ENSMUSG00000023904.10	Hcfc1r1	853.535	1.53877	0.200755	7.66489	1.78978e-14	4.17318e-13
ENSMUSG00000046687.6	Gm5424	434.382	1.53602	0.2005	7.66095	1.84567e-14	4.29684e-13
ENSMUSG00000020089.8	Ppa1	1039.51	1.07273	0.140032	7.66055	1.85131e-14	4.3033e-13
ENSMUSG00000042428.6	Mgat3	1199.37	-1.18801	0.15514	-7.65769	1.89313e-14	4.39369e-13
ENSMUSG00000050953.10	Gja1	1443.85	-1.27632	0.166845	-7.64974	2.01392e-14	4.66682e-13
ENSMUSG00000028634.17	Hivep3	460.331	-1.40107	0.183345	-7.64172	2.14345e-14	4.95932e-13
ENSMUSG00000019998.6	Stx7	1190.23	1.00876	0.132021	7.64091	2.15691e-14	4.98279e-13
ENSMUSG00000018076.12	Med13l	616.273	-1.40902	0.184515	-7.63633	2.23495e-14	5.15515e-13
ENSMUSG00000032666.16	1700025G04Rik	429.336	-1.41319	0.185143	-7.63296	2.29424e-14	5.28379e-13
ENSMUSG00000060981.7	H4c8	233.317	1.89751	0.248663	7.63082	2.33258e-14	5.36387e-13
ENSMUSG00000022231.10	Sema5a	846.52	-1.04384	0.136936	-7.62284	2.48157e-14	5.69775e-13
ENSMUSG00000015829.13	Tnr	1440.31	-0.979236	0.128718	-7.60759	2.79244e-14	6.40173e-13
ENSMUSG00000042699.11	Dhx9	1458.27	0.95535	0.125601	7.60625	2.82164e-14	6.45881e-13
ENSMUSG00000043483.4	Gm6863	1322.5	1.20084	0.157897	7.60522	2.84427e-14	6.50069e-13
ENSMUSG00000089782.1	Gm3531	526.236	1.49055	0.196015	7.60428	2.86503e-14	6.53818e-13
ENSMUSG00000039087.17	Rreb1	175.711	-2.436	0.320369	-7.60371	2.87751e-14	6.55669e-13
ENSMUSG00000097960.1	A330074K22Rik	200.993	-1.99355	0.262193	-7.60335	2.88563e-14	6.56523e-13
ENSMUSG00000079215.8	Zfp664	682.323	-1.33812	0.176131	-7.59729	3.02389e-14	6.8694e-13
ENSMUSG00000002981.10	Clptm1	1854.83	0.810409	0.106719	7.59389	3.1045e-14	7.04186e-13
ENSMUSG00000040907.15	Atp1a3	37094.6	0.654095	0.0862178	7.58654	3.28563e-14	7.44148e-13
ENSMUSG00000028957.12	Per3	216.456	-1.71201	0.225792	-7.58225	3.39603e-14	7.66839e-13
ENSMUSG00000039202.12	Abhd2	552.496	-1.39515	0.184002	-7.58228	3.39531e-14	7.66839e-13
ENSMUSG00000034708.12	Grn	630.225	1.2252	0.161659	7.57892	3.48455e-14	7.85646e-13
ENSMUSG00000034566.10	Atp5h	402.569	1.69709	0.224183	7.57011	3.72902e-14	8.38248e-13
ENSMUSG00000057858.8	Fam204a	390.996	1.58242	0.209033	7.57019	3.72687e-14	8.38248e-13
ENSMUSG00000075415.13	Fnbp1	2233.36	-0.819122	0.108243	-7.56746	3.80587e-14	8.54245e-13
ENSMUSG00000040260.8	Daam2	1382.54	-1.2121	0.160221	-7.56519	3.8731e-14	8.68038e-13
ENSMUSG00000037361.8	Sf3b6	404.107	1.58741	0.209908	7.56243	3.95619e-14	8.85338e-13
ENSMUSG00000028907.7	Utp11	257.63	1.63882	0.216732	7.5615	3.98456e-14	8.9036e-13
ENSMUSG00000042962.5	Gm5436	352.637	1.55522	0.205705	7.56043	4.01742e-14	8.96368e-13
ENSMUSG00000033557.17	Fam20b	793.85	-1.17078	0.15488	-7.55931	4.05213e-14	9.02772e-13
ENSMUSG00000032740.17	Ccdc88a	921.729	-0.958847	0.126853	-7.55874	4.07008e-14	9.05427e-13
ENSMUSG00000014551.8	Mrps25	391.923	1.309	0.17325	7.55557	4.17016e-14	9.26319e-13
ENSMUSG00000100863.1	Gm12669	762.671	1.23348	0.16329	7.55396	4.22216e-14	9.36483e-13
ENSMUSG00000000168.9	Dlat	1202.12	0.96329	0.127585	7.55021	4.34573e-14	9.62471e-13
ENSMUSG00000001707.8	Eef1e1	272.768	2.01657	0.267107	7.54968	4.36323e-14	9.64922e-13
ENSMUSG00000034681.17	Rnps1	594.183	1.22792	0.162682	7.54795	4.4217e-14	9.76416e-13
ENSMUSG00000025272.16	Tro	2490.87	0.87053	0.11538	7.54487	4.52752e-14	9.98314e-13
ENSMUSG00000045333.15	Zfp423	802.469	-1.70328	0.225865	-7.54112	4.65967e-14	1.02595e-12
ENSMUSG00000100252.6	Mir124-2hg	299.13	-1.68915	0.224076	-7.5383	4.76145e-14	1.04611e-12
ENSMUSG00000020827.18	Mink1	1633.93	-0.88279	0.117109	-7.5382	4.76517e-14	1.04611e-12
ENSMUSG00000033845.13	Mrpl15	312.373	1.73934	0.230975	7.53042	5.05783e-14	1.10873e-12
ENSMUSG00000024120.12	Lrpprc	1218.58	1.14312	0.151946	7.52319	5.34564e-14	1.17012e-12
ENSMUSG00000034912.18	Mdga2	658.871	-1.12698	0.149817	-7.52237	5.37907e-14	1.17572e-12
ENSMUSG00000002768.8	Mea1	929.39	1.49039	0.198198	7.51969	5.49082e-14	1.1984e-12
ENSMUSG00000023089.12	Ndufa5	1094.28	1.46237	0.19456	7.51631	5.63437e-14	1.22795e-12
ENSMUSG00000068373.15	D430041D05Rik	1125.44	-1.03815	0.138142	-7.51511	5.68618e-14	1.23744e-12
ENSMUSG00000024261.6	Syt4	2199.13	1.13506	0.151096	7.51221	5.81389e-14	1.26341e-12
ENSMUSG00000063802.5	Hspbp1	529.898	1.20013	0.159807	7.50984	5.92019e-14	1.28374e-12
ENSMUSG00000022594.14	Lynx1	2120.96	-1.06895	0.142342	-7.50974	5.92458e-14	1.28374e-12
ENSMUSG00000031226.13	Pbdc1	357.062	1.68413	0.224291	7.50868	5.97246e-14	1.29225e-12
ENSMUSG00000030551.14	Nr2f2	399.269	-1.61877	0.215906	-7.49757	6.50135e-14	1.40467e-12
ENSMUSG00000008730.17	Hipk1	1117.26	-1.10817	0.147836	-7.49595	6.5822e-14	1.42009e-12
ENSMUSG00000006095.12	Tbcb	737.54	1.36427	0.182165	7.4892	6.92931e-14	1.49283e-12
ENSMUSG00000031818.12	Cox4i1	3334.77	0.987463	0.131867	7.48829	6.97748e-14	1.50106e-12
ENSMUSG00000020315.18	Sptbn1	4817.2	-1.16863	0.156208	-7.48123	7.3631e-14	1.58175e-12
ENSMUSG00000045515.4	Pou3f3	744.286	-1.46132	0.195427	-7.47756	7.57136e-14	1.62283e-12
ENSMUSG00000095139.2	Pou3f2	867.409	1.33976	0.179173	7.47748	7.57597e-14	1.62283e-12
ENSMUSG00000034557.14	Zfyve9	1946.08	-0.830347	0.111273	-7.46226	8.50528e-14	1.8193e-12
ENSMUSG00000049107.13	Ntf3	79.3811	3.74792	0.502617	7.45681	8.86403e-14	1.89335e-12
ENSMUSG00000039835.16	Nhsl1	536.844	-1.40906	0.189156	-7.44922	9.38949e-14	2.00274e-12
ENSMUSG00000033208.7	S100b	853.255	-1.64429	0.220808	-7.44671	9.5699e-14	2.03832e-12
ENSMUSG00000083477.2	Gm5555	273.651	1.64906	0.221686	7.43871	1.01671e-13	2.16245e-12
ENSMUSG00000066687.5	Zbtb16	344.714	-1.51041	0.203145	-7.43511	1.04483e-13	2.21913e-12
ENSMUSG00000002413.15	Braf	1102.92	-0.918723	0.123631	-7.43117	1.07643e-13	2.28301e-12
ENSMUSG00000020163.12	Uqcr11	513.799	1.59777	0.215185	7.42508	1.12708e-13	2.38705e-12
ENSMUSG00000022199.12	Slc22a17	3871.84	0.730237	0.0983867	7.42211	1.15268e-13	2.43783e-12
ENSMUSG00000040943.12	Tet2	291.508	-1.91073	0.257818	-7.41117	1.25193e-13	2.64401e-12
ENSMUSG00000038028.9	Tigar	575.7	1.85047	0.250072	7.39975	1.36446e-13	2.87763e-12
ENSMUSG00000058230.12	Arhgap35	3034	-0.932333	0.126144	-7.391	1.45726e-13	3.06475e-12
ENSMUSG00000032702.16	Kank1	242.154	-1.5539	0.210237	-7.39116	1.4555e-13	3.06475e-12
ENSMUSG00000036438.14	Calm2	5805.84	0.866928	0.117367	7.38645	1.50798e-13	3.16696e-12
ENSMUSG00000030647.8	Ndufc2	708.852	1.69776	0.229931	7.38378	1.53856e-13	3.22445e-12
ENSMUSG00000025422.10	Agap2	1478.73	-1.67072	0.226272	-7.38369	1.53964e-13	3.22445e-12
ENSMUSG00000025980.14	Hspd1	956.66	1.03997	0.140925	7.37963	1.58735e-13	3.31512e-12
ENSMUSG00000014846.12	Tppp3	1012.31	1.13539	0.153851	7.3798	1.58531e-13	3.31512e-12
ENSMUSG00000020029.6	Nudt4	1207.87	-1.04147	0.141166	-7.37765	1.6111e-13	3.35539e-12
ENSMUSG00000049536.5	Tceal1	605.967	1.46276	0.198269	7.37767	1.61079e-13	3.35539e-12
ENSMUSG00000027765.6	P2ry1	48.4721	-4.40922	0.597742	-7.37647	1.62539e-13	3.38046e-12
ENSMUSG00000023328.14	Ache	1729.77	1.12572	0.152645	7.37476	1.64647e-13	3.41956e-12
ENSMUSG00000018476.7	Kdm6b	205.567	-2.03815	0.276424	-7.37328	1.66475e-13	3.45275e-12
ENSMUSG00000002524.17	Puf60	1479.11	0.966489	0.131118	7.37115	1.69165e-13	3.49887e-12
ENSMUSG00000036398.13	Ppp1r11	632.641	1.44156	0.195567	7.37119	1.69117e-13	3.49887e-12
ENSMUSG00000031762.7	Mt2	134.349	-2.67232	0.362685	-7.36815	1.73015e-13	3.57359e-12
ENSMUSG00000007721.6	Ccdc124	890.208	1.34395	0.182516	7.36349	1.79159e-13	3.6954e-12
ENSMUSG00000004677.17	Myo9b	226.644	-2.0343	0.276305	-7.36252	1.80466e-13	3.71726e-12
ENSMUSG00000030057.15	Cnbp	1655.98	0.859675	0.11685	7.35705	1.88014e-13	3.86742e-12
ENSMUSG00000033430.10	Terf2ip	1101.74	1.22255	0.166193	7.3562	1.89223e-13	3.88696e-12
ENSMUSG00000002102.15	Psmc3	1423.33	0.991232	0.134774	7.35478	1.91241e-13	3.92304e-12
ENSMUSG00000037386.16	Rims2	1414.04	-1.02146	0.139013	-7.34793	2.01305e-13	4.12387e-12
ENSMUSG00000030738.11	Eif3c	2753.69	0.856802	0.116783	7.33672	2.18884e-13	4.47788e-12
ENSMUSG00000079941.1	Cox5b-ps	854.731	1.40407	0.1916	7.3281	2.33435e-13	4.76905e-12
ENSMUSG00000054008.9	Ndst1	861.157	-1.2476	0.17026	-7.32762	2.34283e-13	4.77989e-12
ENSMUSG00000003380.11	Rabac1	564.153	1.57051	0.214354	7.3267	2.35894e-13	4.79971e-12
ENSMUSG00000001380.7	Hars	1020.11	0.977856	0.133462	7.32684	2.35639e-13	4.79971e-12
ENSMUSG00000036777.8	Anln	838.489	-1.23964	0.169236	-7.32492	2.39045e-13	4.85724e-12
ENSMUSG00000010277.7	2610507B11Rik	2769.31	-1.0261	0.140101	-7.32395	2.40769e-13	4.88566e-12
ENSMUSG00000021782.14	Dlg5	535.42	-1.15154	0.157279	-7.32167	2.44904e-13	4.96286e-12
ENSMUSG00000062151.13	Unc13c	874.549	-1.26451	0.172855	-7.31543	2.56566e-13	5.19219e-12
ENSMUSG00000015944.9	Castor2	1370.93	-1.23152	0.168363	-7.31467	2.58019e-13	5.21455e-12
ENSMUSG00000024359.10	Hspa9	2762.3	0.873216	0.119464	7.30942	2.68292e-13	5.41487e-12
ENSMUSG00000040761.16	Spen	1489.01	-0.86418	0.118266	-7.30709	2.72981e-13	5.50213e-12
ENSMUSG00000039157.12	Fam102a	629.129	-1.3133	0.179766	-7.30559	2.76051e-13	5.55654e-12
ENSMUSG00000043460.7	Elfn2	1027.78	-0.946094	0.129542	-7.30335	2.80685e-13	5.64226e-12
ENSMUSG00000006717.7	Acot13	439.553	1.30307	0.178478	7.30101	2.85608e-13	5.73354e-12
ENSMUSG00000038375.15	Trp53inp2	734.024	-1.0902	0.14938	-7.29818	2.91679e-13	5.84761e-12
ENSMUSG00000029723.16	Tsc22d4	500.972	-1.27929	0.175406	-7.29332	3.02419e-13	6.05484e-12
ENSMUSG00000029546.12	Uncx	172.422	2.31648	0.317688	7.29167	3.0613e-13	6.12098e-12
ENSMUSG00000003934.5	Efnb3	667.106	-1.64009	0.225116	-7.28552	3.20428e-13	6.39832e-12
ENSMUSG00000041444.14	Arhgap32	2060.56	-1.10741	0.152039	-7.28371	3.24761e-13	6.47624e-12
ENSMUSG00000041697.8	Cox6a1	978.862	0.990738	0.136254	7.27127	3.56132e-13	7.09242e-12
ENSMUSG00000021375.11	Kif13a	646.483	-1.3885	0.190976	-7.27058	3.57958e-13	7.11934e-12
ENSMUSG00000019841.15	Rev3l	394.428	-1.53728	0.211763	-7.25942	3.88757e-13	7.72167e-12
ENSMUSG00000020577.17	Tspan13	991.878	1.17284	0.161587	7.25827	3.92076e-13	7.77729e-12
ENSMUSG00000034484.8	Snx2	693.238	1.22236	0.168463	7.25599	3.98735e-13	7.89895e-12
ENSMUSG00000028354.13	Fmn2	369.886	-1.6882	0.232713	-7.25442	4.03392e-13	7.98067e-12
ENSMUSG00000072294.5	Klf12	524.613	-1.83452	0.252944	-7.25268	4.08609e-13	8.07326e-12
ENSMUSG00000022995.16	Enah	3050.1	-0.853112	0.117709	-7.24766	4.24036e-13	8.36704e-12
ENSMUSG00000004788.11	Eif2b2	255.633	1.61996	0.223737	7.24048	4.47113e-13	8.81082e-12
ENSMUSG00000015668.13	Pdzd11	222.411	1.77047	0.244549	7.23975	4.49521e-13	8.84667e-12
ENSMUSG00000038872.10	Zfhx3	2614.22	-1.0125	0.139864	-7.2392	4.51352e-13	8.87107e-12
ENSMUSG00000025241.16	Fyco1	647.334	-1.65045	0.228	-7.23879	4.52692e-13	8.88578e-12
ENSMUSG00000038481.13	Cdk19	347.302	-1.39512	0.192904	-7.23222	4.75172e-13	9.31486e-12
ENSMUSG00000021719.9	Rgs7bp	2058.1	-0.893229	0.123678	-7.22219	5.11576e-13	1.00154e-11
ENSMUSG00000063229.15	Ldha	673.607	1.21798	0.168751	7.21761	5.29109e-13	1.03452e-11
ENSMUSG00000010095.13	Slc3a2	980.67	1.09125	0.151205	7.21703	5.31363e-13	1.03757e-11
ENSMUSG00000032186.15	Tmod2	4750.06	-0.909833	0.126107	-7.2148	5.40149e-13	1.05336e-11
ENSMUSG00000018446.8	C1qbp	522.935	1.24598	0.172865	7.20781	5.68602e-13	1.10741e-11
ENSMUSG00000013160.7	Atp6v0d1	1486.01	0.945206	0.131244	7.20189	5.93826e-13	1.15504e-11
ENSMUSG00000051579.10	Tceal8	386.323	1.57585	0.21891	7.19859	6.08374e-13	1.1818e-11
ENSMUSG00000034297.14	Med13	768.604	-1.04241	0.14487	-7.19549	6.22348e-13	1.20739e-11
ENSMUSG00000020524.16	Gria1	2114.46	-0.802518	0.111547	-7.19445	6.27125e-13	1.21509e-11
ENSMUSG00000056692.13	Ilrun	1226.29	-1.2445	0.173006	-7.19343	6.31836e-13	1.22263e-11
ENSMUSG00000024665.8	Fads2	1055.11	-1.25032	0.174066	-7.18301	6.8194e-13	1.31789e-11
ENSMUSG00000036568.7	Bicral	652.548	-1.16646	0.162441	-7.18082	6.9297e-13	1.33749e-11
ENSMUSG00000026821.16	Ralgds	778.303	-1.04691	0.145826	-7.17915	7.01465e-13	1.35214e-11
ENSMUSG00000020850.14	Prpf8	3141.87	0.818339	0.114028	7.17666	7.14362e-13	1.37524e-11
ENSMUSG00000029674.13	Limk1	1073.21	-0.940561	0.131092	-7.17483	7.23982e-13	1.39197e-11
ENSMUSG00000027737.10	Slc7a11	229.826	-1.98933	0.277657	-7.16472	7.79482e-13	1.49676e-11
ENSMUSG00000027298.17	Tyro3	445.676	-1.32349	0.184753	-7.16358	7.85972e-13	1.5073e-11
ENSMUSG00000062380.4	Tubb3	4016.22	1.01963	0.142358	7.16248	7.92297e-13	1.51749e-11
ENSMUSG00000027525.18	Phactr3	744.625	-1.13223	0.158097	-7.16164	7.97187e-13	1.52491e-11
ENSMUSG00000034910.5	Pygo1	398.264	-1.22333	0.171031	-7.15265	8.51211e-13	1.62618e-11
ENSMUSG00000016319.3	Slc25a5	1330.86	0.998976	0.13967	7.15238	8.52848e-13	1.62724e-11
ENSMUSG00000022564.7	Grina	2793.37	0.781949	0.109434	7.14539	8.97389e-13	1.71005e-11
ENSMUSG00000022757.19	Tfg	811.614	1.01787	0.142504	7.14279	9.14537e-13	1.74052e-11
ENSMUSG00000021314.13	Amph	1921.91	0.881974	0.123512	7.14077	9.28063e-13	1.76402e-11
ENSMUSG00000021365.15	Nedd9	686.05	3.53105	0.494698	7.13779	9.4841e-13	1.80042e-11
ENSMUSG00000029757.16	Dync1i1	1498.71	1.01368	0.142034	7.13692	9.54478e-13	1.80965e-11
ENSMUSG00000029632.7	Ndufa4	920.511	1.41144	0.198186	7.12183	1.06506e-12	2.01677e-11
ENSMUSG00000074637.7	Sox2	182.654	-2.00803	0.281964	-7.12158	1.06699e-12	2.01787e-11
ENSMUSG00000106133.1	Gm3724	651.231	1.51333	0.212529	7.12055	1.07497e-12	2.0304e-11
ENSMUSG00000029505.17	Ep400	1391.82	-0.994362	0.13969	-7.11833	1.09245e-12	2.06084e-11
ENSMUSG00000087370.3	Tmem170b	513.07	-1.4611	0.20527	-7.11796	1.09534e-12	2.0637e-11
ENSMUSG00000036748.16	Cuedc2	887.294	1.00531	0.141256	7.11696	1.10336e-12	2.0762e-11
ENSMUSG00000029781.7	Fkbp9	170.959	-1.85724	0.260978	-7.11648	1.1072e-12	2.07956e-11
ENSMUSG00000002833.11	Hdgfl2	834.679	1.0861	0.15262	7.11639	1.10792e-12	2.07956e-11
ENSMUSG00000015709.9	Arnt2	1874.58	-0.925875	0.130123	-7.11536	1.11623e-12	2.09254e-11
ENSMUSG00000027457.15	Snph	1380.02	-0.893151	0.125629	-7.10946	1.16498e-12	2.18122e-11
ENSMUSG00000022490.7	Ppp1r1a	306.11	1.87115	0.263266	7.10744	1.18212e-12	2.21056e-11
ENSMUSG00000079523.8	Tmsb10	273.869	2.06441	0.290481	7.10684	1.18726e-12	2.2174e-11
ENSMUSG00000017188.3	Coa3	353.106	1.63584	0.230191	7.10647	1.19049e-12	2.22068e-11
ENSMUSG00000030201.15	Lrp6	740.018	-1.28828	0.181461	-7.09949	1.25223e-12	2.33293e-11
ENSMUSG00000025793.17	Hgs	1402.27	1.0041	0.141482	7.09704	1.27454e-12	2.37155e-11
ENSMUSG00000039737.11	Prkrip1	281.856	1.61239	0.227271	7.09456	1.29763e-12	2.41154e-11
ENSMUSG00000052572.19	Dlg2	1688.08	-0.941627	0.132738	-7.09386	1.3042e-12	2.42075e-11
ENSMUSG00000032259.8	Drd2	876.102	1.74483	0.246027	7.092	1.32184e-12	2.45031e-11
ENSMUSG00000024953.17	Prdx5	1261.61	1.01103	0.142563	7.09184	1.32339e-12	2.45031e-11
ENSMUSG00000024158.17	Hagh	406.845	1.25346	0.177027	7.08062	1.43516e-12	2.65398e-11
ENSMUSG00000074607.11	Tox2	1141.78	0.870854	0.123044	7.07756	1.46714e-12	2.70957e-11
ENSMUSG00000001525.10	Tubb5	3904.14	0.771243	0.108973	7.0774	1.46883e-12	2.70957e-11
ENSMUSG00000030226.12	Lmo3	555.473	1.47992	0.209117	7.07698	1.47328e-12	2.71445e-11
ENSMUSG00000024411.11	Aqp4	1381.85	-1.56827	0.221654	-7.0753	1.49123e-12	2.74416e-11
ENSMUSG00000097431.2	Gm26782	327.362	-1.58144	0.22357	-7.07356	1.51009e-12	2.77546e-11
ENSMUSG00000024268.16	Celf4	3736.84	1.01143	0.14301	7.07245	1.52218e-12	2.79425e-11
ENSMUSG00000077714.1	Snord17	51.1194	3.90624	0.55248	7.07037	1.54526e-12	2.83317e-11
ENSMUSG00000029478.16	Ncor2	2380.37	-0.850063	0.120291	-7.06673	1.58628e-12	2.90483e-11
ENSMUSG00000038602.7	Slc35f1	808.05	1.01347	0.143505	7.06224	1.63842e-12	2.99666e-11
ENSMUSG00000027076.10	Timm10	191.796	1.79531	0.254226	7.06186	1.64286e-12	3.00112e-11
ENSMUSG00000026496.11	Parp1	706.036	1.07766	0.152776	7.05386	1.74022e-12	3.17511e-11
ENSMUSG00000013275.9	Slc41a1	387.825	-1.33933	0.189979	-7.04985	1.79106e-12	3.2639e-11
ENSMUSG00000037622.14	Wdtc1	466.144	-1.25666	0.178371	-7.04522	1.85169e-12	3.3703e-11
ENSMUSG00000046447.3	Camk2n1	2569.49	-0.896694	0.127325	-7.04254	1.88769e-12	3.43167e-11
ENSMUSG00000020733.3	Slc9a3r1	262.344	-1.71035	0.243156	-7.03395	2.0077e-12	3.64542e-11
ENSMUSG00000026399.12	Cd55	103.076	2.68685	0.382286	7.02837	2.08957e-12	3.78949e-11
ENSMUSG00000046314.16	Stxbp6	406.985	-1.48928	0.212197	-7.0184	2.24419e-12	4.06498e-11
ENSMUSG00000040824.3	Snrpd2	130.407	2.17472	0.309879	7.01797	2.25117e-12	4.07271e-11
ENSMUSG00000019373.11	Cops3	544.689	1.31342	0.187163	7.01753	2.25828e-12	4.08067e-11
ENSMUSG00000042700.16	Sipa1l1	969.065	-1.39759	0.199176	-7.01688	2.26874e-12	4.09463e-11
ENSMUSG00000004961.7	Syt5	582.012	1.69449	0.241601	7.0136	2.32267e-12	4.18695e-11
ENSMUSG00000024524.17	Gnal	1780.85	-0.86683	0.12366	-7.00977	2.38708e-12	4.29789e-11
ENSMUSG00000006740.14	Kif5b	3588.66	-0.748673	0.106833	-7.00791	2.41909e-12	4.35031e-11
ENSMUSG00000028419.5	Chmp5	909.357	1.0745	0.153353	7.00672	2.43962e-12	4.38198e-11
ENSMUSG00000030257.16	Srgap3	2443.8	-0.893544	0.127539	-7.00602	2.45193e-12	4.39882e-11
ENSMUSG00000020153.14	Ndufs7	988.109	1.05813	0.151158	7.00016	2.55669e-12	4.5813e-11
ENSMUSG00000070934.6	Rraga	993.906	1.09092	0.155994	6.99338	2.68343e-12	4.80241e-11
ENSMUSG00000022285.17	Ywhaz	4391.52	0.804445	0.115032	6.99322	2.68649e-12	4.80241e-11
ENSMUSG00000022265.7	Ank	1192.1	-0.876415	0.12545	-6.9862	2.82437e-12	5.04289e-11
ENSMUSG00000031065.14	Cdk16	1126.63	-0.940709	0.134719	-6.98277	2.8941e-12	5.16126e-11
ENSMUSG00000027506.15	Tpd52	673.747	1.00342	0.143801	6.97782	2.99792e-12	5.34007e-11
ENSMUSG00000020628.16	Trappc12	791.192	0.936345	0.134297	6.97221	3.11994e-12	5.55082e-11
ENSMUSG00000085133.2	B930095G15Rik	195.218	-1.69322	0.242878	-6.97148	3.13624e-12	5.57323e-11
ENSMUSG00000021832.8	Psmc6	887.808	0.91231	0.130937	6.96756	3.22485e-12	5.72392e-11
ENSMUSG00000038690.15	Atp5j2	652.383	1.3268	0.190462	6.96625	3.25502e-12	5.76384e-11
ENSMUSG00000018909.15	Arrb1	2060	-0.958283	0.137559	-6.96633	3.2532e-12	5.76384e-11
ENSMUSG00000006675.10	P4htm	602.654	1.08985	0.156453	6.96595	3.26188e-12	5.76918e-11
ENSMUSG00000057455.12	Rit2	1427.87	1.03856	0.149109	6.96508	3.28221e-12	5.79831e-11
ENSMUSG00000031532.7	Saraf	1682.84	0.921997	0.132397	6.96387	3.31061e-12	5.84162e-11
ENSMUSG00000008855.17	Hdac5	1492.12	-0.99949	0.143569	-6.96176	3.36054e-12	5.92276e-11
ENSMUSG00000052565.7	H1f3	189.912	2.27262	0.326882	6.95243	3.59057e-12	6.32075e-11
ENSMUSG00000094392.1	Gm3788	261.77	2.22278	0.319775	6.95109	3.62469e-12	6.37334e-11
ENSMUSG00000031245.8	Hmgn5	289.848	1.61152	0.231896	6.94931	3.67087e-12	6.44699e-11
ENSMUSG00000029066.12	Mrpl20	386.667	1.38983	0.200019	6.94852	3.69126e-12	6.47522e-11
ENSMUSG00000028545.13	Bend5	193.494	1.73905	0.250299	6.9479	3.70755e-12	6.49622e-11
ENSMUSG00000024695.16	Zfp91.1	385.045	-1.26725	0.182487	-6.94429	3.80357e-12	6.6567e-11
ENSMUSG00000018593.13	Sparc	4698.41	-1.31583	0.189696	-6.93649	4.01952e-12	7.02645e-11
ENSMUSG00000082491.1	Gm5909	259.347	1.54407	0.22263	6.93561	4.04468e-12	7.0622e-11
ENSMUSG00000032393.15	Dpp8	1584.77	-0.82947	0.11963	-6.9336	4.10257e-12	7.15495e-11
ENSMUSG00000039960.5	Rhou	314.419	-1.52337	0.219931	-6.92655	4.31238e-12	7.51215e-11
ENSMUSG00000028053.13	Ash1l	2219.48	-0.797494	0.115181	-6.92386	4.395e-12	7.6472e-11
ENSMUSG00000061518.11	Cox5b	1501.16	1.58345	0.228805	6.92049	4.50069e-12	7.82203e-11
ENSMUSG00000045983.16	Eif4g1	3365.14	0.77996	0.112712	6.91991	4.5194e-12	7.84548e-11
ENSMUSG00000020646.17	Mboat2	596.92	-1.24392	0.179824	-6.91742	4.59941e-12	7.97514e-11
ENSMUSG00000037999.13	Arap2	913.104	-0.969113	0.140108	-6.9169	4.61646e-12	7.99548e-11
ENSMUSG00000034832.15	Tet3	421.871	-2.01065	0.290717	-6.91619	4.63965e-12	8.02637e-11
ENSMUSG00000052915.14	Msl1	787.022	-1.25789	0.182019	-6.91077	4.82039e-12	8.32945e-11
ENSMUSG00000054405.14	Dnajc8	860.053	1.0277	0.148826	6.90542	5.00542e-12	8.63925e-11
ENSMUSG00000026452.15	Syt2	2681.71	-0.973988	0.141206	-6.89765	5.28699e-12	9.11475e-11
ENSMUSG00000015305.6	Sash1	1841.83	-1.04569	0.151701	-6.89312	5.4583e-12	9.3993e-11
ENSMUSG00000031665.7	Sall1	204.397	-1.96712	0.285442	-6.89149	5.52116e-12	9.49665e-11
ENSMUSG00000026202.13	Tuba4a	3025.78	0.949596	0.137804	6.89093	5.54285e-12	9.52305e-11
ENSMUSG00000051062.6	Fbll1	185.808	1.73273	0.251473	6.89033	5.56612e-12	9.5521e-11
ENSMUSG00000005873.6	Reep5	3617.81	0.818942	0.118921	6.88641	5.72179e-12	9.80803e-11
ENSMUSG00000036053.17	Fmnl2	661.221	-1.2851	0.186775	-6.88047	5.96571e-12	1.02145e-10
ENSMUSG00000020728.17	Cep112	82.3879	-2.63351	0.382828	-6.87911	6.02269e-12	1.03003e-10
ENSMUSG00000027199.14	Gatm	1249.1	-1.16637	0.169635	-6.87574	6.16673e-12	1.05347e-10
ENSMUSG00000032890.17	Rims3	1842.2	-1.23172	0.179198	-6.87351	6.26416e-12	1.06889e-10
ENSMUSG00000026313.16	Hdac4	554.986	-1.17024	0.170276	-6.87259	6.30451e-12	1.07334e-10
ENSMUSG00000019132.11	BC005537	656.696	-1.33521	0.194276	-6.87275	6.29761e-12	1.07334e-10
ENSMUSG00000052825.6	Gm9892	364.241	1.37111	0.199548	6.87107	6.37206e-12	1.08238e-10
ENSMUSG00000022456.18	Septin3	2290.01	-0.859019	0.125017	-6.87122	6.36553e-12	1.08238e-10
ENSMUSG00000043673.11	Kcns3	382.204	1.56734	0.228127	6.87046	6.39958e-12	1.08583e-10
ENSMUSG00000042688.16	Mapk6	753.437	-1.23872	0.180354	-6.86828	6.49816e-12	1.10131e-10
ENSMUSG00000061104.5	Sap18b	308.494	1.43931	0.209585	6.86742	6.53735e-12	1.10671e-10
ENSMUSG00000030824.17	Nucb1	1154.69	0.892605	0.13002	6.86511	6.64377e-12	1.12346e-10
ENSMUSG00000025860.15	Xiap	716.219	-1.0252	0.149365	-6.86369	6.71025e-12	1.13342e-10
ENSMUSG00000029672.16	Fam3c	845.948	0.979706	0.142763	6.86245	6.76915e-12	1.14209e-10
ENSMUSG00000027215.13	Cd82	149.323	-2.13545	0.311253	-6.86083	6.84638e-12	1.1534e-10
ENSMUSG00000025255.18	Zfhx4	1361.93	-0.961337	0.140122	-6.86072	6.85161e-12	1.1534e-10
ENSMUSG00000070509.15	Rgma	687.603	-1.22728	0.178893	-6.86042	6.86586e-12	1.15451e-10
ENSMUSG00000028811.12	Yars	1049.71	0.890385	0.129811	6.85908	6.93063e-12	1.1641e-10
ENSMUSG00000005846.12	Rsl1d1	454.327	1.13646	0.165719	6.85778	6.99376e-12	1.17339e-10
ENSMUSG00000001383.9	Zmat2	1424.52	0.832053	0.121366	6.85576	7.09365e-12	1.18882e-10
ENSMUSG00000054863.9	Tafa5	877.016	-0.962716	0.140532	-6.85051	7.35853e-12	1.23184e-10
ENSMUSG00000038467.15	Chmp4b	2116.51	0.831686	0.121419	6.84973	7.39904e-12	1.23724e-10
ENSMUSG00000036617.17	Etl4	823.068	-0.900505	0.131497	-6.84813	7.4823e-12	1.247e-10
ENSMUSG00000040997.14	Abhd4	455.612	-1.13342	0.165509	-6.84813	7.48227e-12	1.247e-10
ENSMUSG00000022337.7	Emc2	393.778	1.2244	0.178791	6.84823	7.47708e-12	1.247e-10
ENSMUSG00000040865.15	Ino80d	363.532	-1.36281	0.199026	-6.84739	7.52083e-12	1.25168e-10
ENSMUSG00000021748.9	Pdhb	624.425	1.13371	0.165571	6.84727	7.52707e-12	1.25168e-10
ENSMUSG00000006050.12	Sra1	254.229	1.52983	0.223613	6.84141	7.84185e-12	1.30258e-10
ENSMUSG00000041881.13	Ndufa7	300.518	2.06291	0.301753	6.83642	8.1198e-12	1.34726e-10
ENSMUSG00000050321.3	Neto1	183.095	-1.75156	0.256292	-6.83425	8.24371e-12	1.36631e-10
ENSMUSG00000025130.11	P4hb	1421.43	0.810739	0.11868	6.83128	8.41611e-12	1.39334e-10
ENSMUSG00000007989.7	Fzd3	663.658	-1.2255	0.179514	-6.82674	8.68674e-12	1.43657e-10
ENSMUSG00000041642.18	Kif21b	675.24	-1.27577	0.186949	-6.82418	8.84269e-12	1.46075e-10
ENSMUSG00000018507.16	Trpv2	208.488	1.6104	0.235995	6.82386	8.8627e-12	1.46244e-10
ENSMUSG00000064351.1	mt-Co1	46724.4	-2.47534	0.362835	-6.82223	8.96384e-12	1.47751e-10
ENSMUSG00000055421.8	Pcdh9	1930.6	-1.07471	0.157641	-6.81747	9.266e-12	1.52564e-10
ENSMUSG00000027195.10	Hsd17b12	782.018	0.95129	0.139769	6.80616	1.0024e-11	1.64546e-10
ENSMUSG00000041124.11	Msantd4	1108.11	1.03304	0.151781	6.80617	1.00234e-11	1.64546e-10
ENSMUSG00000074505.6	Fat3	2983.03	-0.963162	0.141514	-6.80612	1.00266e-11	1.64546e-10
ENSMUSG00000064329.13	Scn1a	3318	-0.796941	0.117122	-6.80434	1.01515e-11	1.66414e-10
ENSMUSG00000051232.13	Tmem199	340.823	1.34208	0.197383	6.79935	1.05091e-11	1.72087e-10
ENSMUSG00000041112.17	Elmo1	1148.17	-0.876549	0.128938	-6.7982	1.05932e-11	1.73277e-10
ENSMUSG00000028367.5	Txn1	246.947	1.62086	0.238548	6.79469	1.08545e-11	1.77357e-10
ENSMUSG00000102824.1	Pdcd5-ps	310.412	1.54255	0.227168	6.79035	1.11863e-11	1.82579e-10
ENSMUSG00000016541.10	Atxn10	2315.65	0.919656	0.135493	6.78751	1.14088e-11	1.86009e-10
ENSMUSG00000044751.5	Atp5pb-ps	393.553	1.35453	0.199613	6.78578	1.15464e-11	1.88049e-10
ENSMUSG00000044330.8	Gm9790	114.086	2.10603	0.310378	6.78537	1.15786e-11	1.88369e-10
ENSMUSG00000033705.17	Stard9	221.495	-2.29748	0.338631	-6.7846	1.16411e-11	1.8918e-10
ENSMUSG00000035199.6	Arl6ip5	711.226	1.10328	0.162633	6.78387	1.16999e-11	1.8993e-10
ENSMUSG00000025337.10	Sbds	680.142	1.09147	0.160908	6.78319	1.17553e-11	1.90623e-10
ENSMUSG00000003814.8	Calr	3716.03	0.776236	0.114448	6.78242	1.18176e-11	1.91221e-10
ENSMUSG00000117621.1	Hspe1-rs1	259.832	1.64419	0.242417	6.78248	1.18128e-11	1.91221e-10
ENSMUSG00000028426.10	Rad23b	1632.26	0.780028	0.115096	6.7772	1.22528e-11	1.9805e-10
ENSMUSG00000026915.16	Strbp	2553.06	-0.772878	0.114134	-6.77168	1.27298e-11	2.05538e-10
ENSMUSG00000037152.11	Ndufc1	485.322	1.576	0.232763	6.77082	1.28057e-11	2.06543e-10
ENSMUSG00000038679.16	Trps1	377.415	-1.38532	0.204835	-6.7631	1.3507e-11	2.1762e-10
ENSMUSG00000024782.7	Ak3	564.056	-1.23839	0.183157	-6.76133	1.3673e-11	2.20058e-10
ENSMUSG00000032301.13	Psma4	466.542	1.31827	0.195056	6.75844	1.39489e-11	2.24257e-10
ENSMUSG00000032172.8	Olfm2	700.879	1.02165	0.151221	6.75605	1.41804e-11	2.27583e-10
ENSMUSG00000001924.15	Uba1	3497.14	0.874803	0.129486	6.75599	1.4186e-11	2.27583e-10
ENSMUSG00000079139.4	Gm4204	991.224	0.917268	0.135821	6.75349	1.44329e-11	2.31296e-10
ENSMUSG00000041961.14	Znrf3	124.967	-1.98899	0.294522	-6.75327	1.44549e-11	2.31401e-10
ENSMUSG00000010064.15	Slc38a3	208.598	-1.91777	0.284056	-6.75137	1.46455e-11	2.34203e-10
ENSMUSG00000031781.14	Ciapin1	288.77	1.44876	0.214705	6.74766	1.50247e-11	2.40012e-10
ENSMUSG00000040712.16	Camta2	1103.18	-0.976945	0.145014	-6.73691	1.61788e-11	2.58173e-10
ENSMUSG00000001995.9	Sipa1l2	876.428	-0.928661	0.137851	-6.73672	1.61999e-11	2.58236e-10
ENSMUSG00000018166.8	Erbb3	281.507	-1.4967	0.222194	-6.73604	1.62767e-11	2.59184e-10
ENSMUSG00000050875.11	Minar2	451.849	1.48313	0.220455	6.72759	1.72493e-11	2.7426e-10
ENSMUSG00000072966.11	Gprasp2	2048.4	0.882403	0.131164	6.7275	1.726e-11	2.7426e-10
ENSMUSG00000021703.9	Serinc5	471.587	-1.24689	0.185407	-6.72512	1.75443e-11	2.78483e-10
ENSMUSG00000028410.13	Dnaja1	654.903	0.943086	0.140295	6.72216	1.79048e-11	2.83906e-10
ENSMUSG00000084304.1	Gm6142	144.403	2.17171	0.323392	6.71541	1.87538e-11	2.97054e-10
ENSMUSG00000019188.16	H13	801.756	0.934226	0.139129	6.71483	1.88287e-11	2.97927e-10
ENSMUSG00000007594.10	Hapln4	786.804	-0.989343	0.147403	-6.71181	1.92221e-11	3.0383e-10
ENSMUSG00000030327.8	Necap1	1664.91	0.932736	0.139045	6.70816	1.97094e-11	3.11205e-10
ENSMUSG00000038418.7	Egr1	188.754	-1.70929	0.254963	-6.70408	2.0268e-11	3.1969e-10
ENSMUSG00000008153.12	Clstn3	5487.08	0.769904	0.115054	6.6917	2.20597e-11	3.47585e-10
ENSMUSG00000097545.7	Mir124a-1hg	165.349	-2.45557	0.36701	-6.69073	2.22054e-11	3.49515e-10
ENSMUSG00000000631.20	Myo18a	1475.14	-1.10699	0.16546	-6.69037	2.22614e-11	3.50029e-10
ENSMUSG00000036699.12	Zcchc12	1292.25	1.46398	0.218891	6.68817	2.25984e-11	3.54955e-10
ENSMUSG00000008393.9	Carhsp1	264.266	-1.37581	0.205973	-6.67955	2.3967e-11	3.76059e-10
ENSMUSG00000029166.14	Mapre3	1837.09	0.806786	0.120841	6.67641	2.44864e-11	3.83807e-10
ENSMUSG00000021587.5	Pcsk1	547.134	1.69662	0.254411	6.66879	2.57928e-11	4.03864e-10
ENSMUSG00000001334.9	Fndc5	895.14	-0.972938	0.14594	-6.66669	2.61636e-11	4.08823e-10
ENSMUSG00000004936.8	Map2k1	1339.19	1.16844	0.175266	6.66669	2.6164e-11	4.08823e-10
ENSMUSG00000038453.17	Srcin1	1667.85	-0.881474	0.132284	-6.66349	2.67394e-11	4.17379e-10
ENSMUSG00000002332.16	Dhrs1	461.361	1.20519	0.180924	6.66131	2.71405e-11	4.232e-10
ENSMUSG00000027502.11	Rtf2	494.312	1.06287	0.159639	6.65795	2.7767e-11	4.3252e-10
ENSMUSG00000003949.16	Hlf	755.878	-1.29379	0.194393	-6.65553	2.82284e-11	4.39252e-10
ENSMUSG00000030879.10	Mrpl17	385.956	1.27286	0.191389	6.65064	2.91829e-11	4.53633e-10
ENSMUSG00000083240.3	Gm13453	100.95	2.77186	0.416929	6.64827	2.9655e-11	4.6002e-10
ENSMUSG00000067719.5	Gm10221	605.55	1.45715	0.219175	6.64835	2.96402e-11	4.6002e-10
ENSMUSG00000017843.14	Ppp2r5c	1488.04	-0.793457	0.119377	-6.64663	2.99885e-11	4.64713e-10
ENSMUSG00000032330.7	Cox7a2	614.999	1.50107	0.225913	6.64446	3.04341e-11	4.71132e-10
ENSMUSG00000041203.9	Trir	768.553	0.959527	0.144475	6.64146	3.10582e-11	4.80298e-10
ENSMUSG00000063787.4	Chchd1	258.341	1.90242	0.286473	6.64083	3.11917e-11	4.81867e-10
ENSMUSG00000002660.8	Clpp	370.867	1.25256	0.188889	6.63121	3.32944e-11	5.13822e-10
ENSMUSG00000039068.16	Zzz3	559.49	-1.06639	0.160862	-6.62921	3.37494e-11	5.20308e-10
ENSMUSG00000024583.3	Txnl1	823.031	0.95914	0.144694	6.62877	3.38502e-11	5.21327e-10
ENSMUSG00000019558.14	Slc6a8	564.901	-1.20617	0.18205	-6.62548	3.46114e-11	5.32505e-10
ENSMUSG00000081113.1	Gm7308	1040.51	0.984082	0.148579	6.62331	3.51245e-11	5.39847e-10
ENSMUSG00000022472.16	Desi1	772.034	-1.00098	0.151143	-6.62276	3.52553e-11	5.41302e-10
ENSMUSG00000037235.13	Mxd4	342.741	-1.38795	0.209644	-6.62049	3.58002e-11	5.49107e-10
ENSMUSG00000068739.13	Sars	1850.81	0.819633	0.123842	6.61839	3.63139e-11	5.56418e-10
ENSMUSG00000031197.11	Vbp1	438.807	1.16903	0.176705	6.61571	3.69771e-11	5.66002e-10
ENSMUSG00000029309.7	Sparcl1	21052.8	-1.13852	0.172143	-6.61378	3.7463e-11	5.72856e-10
ENSMUSG00000081094.4	Rpl19-ps11	1404.66	1.07794	0.163004	6.61297	3.76684e-11	5.7541e-10
ENSMUSG00000029050.15	Ski	664.729	-1.24182	0.187843	-6.61093	3.81915e-11	5.82808e-10
ENSMUSG00000026991.20	Pkp4	1874.21	-0.82597	0.124984	-6.6086	3.87965e-11	5.91439e-10
ENSMUSG00000038740.9	Mvb12b	789.398	-0.951124	0.143953	-6.60721	3.91642e-11	5.9644e-10
ENSMUSG00000025917.9	Cops5	654.248	1.2503	0.18924	6.60696	3.92303e-11	5.96841e-10
ENSMUSG00000005779.12	Psmb4	775.65	0.932226	0.141299	6.59756	4.17977e-11	6.34614e-10
ENSMUSG00000068284.14	Usf3	584.396	-1.43744	0.217872	-6.59766	4.17697e-11	6.34614e-10
ENSMUSG00000029752.12	Asns	714.37	1.17753	0.178597	6.59325	4.3029e-11	6.52651e-10
ENSMUSG00000029212.11	Gabrb1	1176.86	-1.15684	0.175589	-6.58833	4.44808e-11	6.73989e-10
ENSMUSG00000032562.13	Gnai2	1379.05	-0.887502	0.134729	-6.58733	4.47807e-11	6.7785e-10
ENSMUSG00000053024.14	Cntn2	2587.99	-0.727639	0.110603	-6.57886	4.74081e-11	7.16898e-10
ENSMUSG00000046240.8	Hepacam	994.179	-1.3869	0.210822	-6.57853	4.75122e-11	7.1775e-10
ENSMUSG00000057134.6	Ado	573.386	-1.29295	0.196682	-6.57382	4.90405e-11	7.40093e-10
ENSMUSG00000045034.12	Ankrd34b	1745.42	1.4429	0.219681	6.56814	5.0947e-11	7.68092e-10
ENSMUSG00000027519.10	Rab22a	401.578	-1.25899	0.191818	-6.56347	5.25715e-11	7.91789e-10
ENSMUSG00000021670.14	Hmgcr	933.141	1.04823	0.159775	6.56068	5.35647e-11	8.0594e-10
ENSMUSG00000066306.13	Numa1	1299.92	-1.08625	0.165575	-6.56049	5.36301e-11	8.06116e-10
ENSMUSG00000023805.17	Synj2	692.124	-1.01478	0.154826	-6.55434	5.58877e-11	8.3921e-10
ENSMUSG00000018501.17	Ncor1	1865.3	-0.833625	0.127218	-6.55271	5.6504e-11	8.47616e-10
ENSMUSG00000000308.14	Ckmt1	2386.29	0.76932	0.117542	6.54507	5.94662e-11	8.91163e-10
ENSMUSG00000073433.11	Arhgdig	476.143	1.12424	0.171793	6.5442	5.98166e-11	8.9552e-10
ENSMUSG00000002015.5	Bcap31	536.149	1.35504	0.20726	6.53786	6.24054e-11	9.33346e-10
ENSMUSG00000020864.13	Ankrd40	897.634	-0.895442	0.13706	-6.53319	6.43816e-11	9.6157e-10
ENSMUSG00000009739.17	Pou6f1	384.736	-1.35814	0.207886	-6.5331	6.44206e-11	9.6157e-10
ENSMUSG00000025404.15	R3hdm2	1824.9	-0.759788	0.116305	-6.53273	6.45837e-11	9.63047e-10
ENSMUSG00000003099.11	Ppp5c	1027.03	0.949377	0.145331	6.53252	6.46705e-11	9.63385e-10
ENSMUSG00000030306.14	Tmtc1	603.928	-1.07931	0.165318	-6.52868	6.6352e-11	9.87454e-10
ENSMUSG00000038485.6	Socs7	490.024	-1.06331	0.162937	-6.5259	6.75931e-11	1.00493e-09
ENSMUSG00000024597.11	Slc12a2	1823.66	-0.955546	0.146536	-6.52091	6.98829e-11	1.03794e-09
ENSMUSG00000038718.15	Pbx3	1080.73	1.37523	0.210927	6.51993	7.03417e-11	1.04373e-09
ENSMUSG00000018567.14	Gabarap	643.316	0.971008	0.149009	6.51646	7.19877e-11	1.06709e-09
ENSMUSG00000045777.14	Ifitm10	304.454	1.40844	0.216205	6.51436	7.30014e-11	1.08105e-09
ENSMUSG00000075268.2	Gm10819	236.749	1.57013	0.241266	6.50791	7.62035e-11	1.12736e-09
ENSMUSG00000001424.14	Snd1	875.481	1.06496	0.163656	6.50731	7.65087e-11	1.13076e-09
ENSMUSG00000099021.1	Rn7s1	99.3649	-2.41919	0.371804	-6.50662	7.68582e-11	1.13481e-09
ENSMUSG00000105452.1	Gm5276	122.387	1.85706	0.285614	6.502	7.92597e-11	1.16912e-09
ENSMUSG00000039680.10	Mrps6	195.059	1.65063	0.254117	6.49555	8.27321e-11	1.21914e-09
ENSMUSG00000082896.1	Gm5844	435.813	1.06516	0.164061	6.49248	8.44354e-11	1.2418e-09
ENSMUSG00000046160.6	Olig1	976.661	-1.30194	0.200526	-6.49261	8.43642e-11	1.2418e-09
ENSMUSG00000041205.8	Map6d1	266.413	-2.0403	0.314555	-6.48633	8.79551e-11	1.29106e-09
ENSMUSG00000037916.14	Ndufv1	1488.22	0.89623	0.138172	6.48632	8.79563e-11	1.29106e-09
ENSMUSG00000025190.13	Got1	3154.59	0.743153	0.114597	6.48494	8.87669e-11	1.30168e-09
ENSMUSG00000026469.14	Xpr1	1217.7	-1.21081	0.186728	-6.48435	8.91132e-11	1.30549e-09
ENSMUSG00000034729.16	Mrps10	201.199	1.52598	0.235389	6.48279	9.00404e-11	1.31778e-09
ENSMUSG00000055567.18	Unc80	5532.33	-0.732996	0.113125	-6.47952	9.20129e-11	1.34534e-09
ENSMUSG00000019146.2	Cacng2	758.749	-0.955511	0.147654	-6.47128	9.71774e-11	1.41947e-09
ENSMUSG00000071176.10	Arhgef10	1007.62	-1.18579	0.183269	-6.47021	9.78668e-11	1.42815e-09
ENSMUSG00000100690.1	Gm4322	85.2021	2.72649	0.421562	6.46758	9.95831e-11	1.45179e-09
ENSMUSG00000042043.6	Tbca	300.918	1.9912	0.308155	6.46169	1.03542e-10	1.50804e-09
ENSMUSG00000047514.6	Tspyl1	1837.76	0.71406	0.110538	6.45987	1.04792e-10	1.52477e-09
ENSMUSG00000020484.19	Xbp1	629.482	1.05221	0.163091	6.45168	1.10618e-10	1.60797e-09
ENSMUSG00000016559.14	H3f3b	852.352	1.04463	0.161982	6.44909	1.12521e-10	1.63406e-09
ENSMUSG00000039943.16	Plcb4	3274.1	0.760792	0.117984	6.44828	1.13127e-10	1.64126e-09
ENSMUSG00000029198.3	Grpel1	446.822	1.14175	0.177161	6.4447	1.15832e-10	1.67889e-09
ENSMUSG00000026672.11	Optn	668.988	1.05682	0.164016	6.44344	1.16793e-10	1.69119e-09
ENSMUSG00000040424.15	Hipk4	151.679	-1.69639	0.263331	-6.44207	1.17858e-10	1.70497e-09
ENSMUSG00000026482.13	Rgl1	598.863	-1.03701	0.16113	-6.43591	1.22739e-10	1.77387e-09
ENSMUSG00000042121.16	Ssh1	354.571	-1.47691	0.229559	-6.43369	1.24546e-10	1.79825e-09
ENSMUSG00000097929.9	Tunar	307.388	-1.40091	0.217782	-6.43263	1.25418e-10	1.8091e-09
ENSMUSG00000028221.3	Pip4p2	490.581	1.20945	0.188057	6.43129	1.26528e-10	1.82336e-09
ENSMUSG00000034210.14	Efcab14	951.293	-0.961218	0.14948	-6.43039	1.27276e-10	1.82888e-09
ENSMUSG00000041309.17	Nkx6-2	156.575	-1.64622	0.256004	-6.43044	1.27233e-10	1.82888e-09
ENSMUSG00000031428.11	Zcchc18	2174.34	0.80912	0.125826	6.43045	1.27224e-10	1.82888e-09
ENSMUSG00000041058.15	Wwp1	617.196	-1.11769	0.173912	-6.42676	1.30356e-10	1.87134e-09
ENSMUSG00000016349.10	Eef1a2	11497.7	0.672895	0.104744	6.42417	1.32595e-10	1.90167e-09
ENSMUSG00000043716.13	Rpl7	945.991	0.898682	0.139904	6.42356	1.33128e-10	1.90748e-09
ENSMUSG00000038020.5	Rapgefl1	304.229	-1.23355	0.192086	-6.42186	1.34618e-10	1.92701e-09
ENSMUSG00000064341.1	mt-Nd1	13849.2	-3.02962	0.471781	-6.42168	1.34781e-10	1.9275e-09
ENSMUSG00000023572.16	Ccndbp1	554.674	1.45041	0.225901	6.42059	1.35748e-10	1.93948e-09
ENSMUSG00000028414.17	Fktn	435.93	-1.18901	0.18532	-6.41599	1.39914e-10	1.99711e-09
ENSMUSG00000059518.14	Znhit1	313.534	1.50741	0.23496	6.41561	1.40257e-10	2.00009e-09
ENSMUSG00000075014.1	Gm10800	3904.96	9.85494	1.53626	6.41489	1.40922e-10	2.00768e-09
ENSMUSG00000026842.16	Abl1	461.006	-1.04494	0.162917	-6.41393	1.41812e-10	2.01843e-09
ENSMUSG00000048578.11	Mlec	1196.38	-0.955886	0.149108	-6.41069	1.44861e-10	2.05988e-09
ENSMUSG00000039830.9	Olig2	214.982	-1.56481	0.244324	-6.40465	1.5071e-10	2.14102e-09
ENSMUSG00000028149.12	Rap1gds1	4231.37	1.04689	0.163478	6.40383	1.51523e-10	2.15053e-09
ENSMUSG00000078532.9	Nkain1	281.833	-1.39811	0.218377	-6.40227	1.53085e-10	2.17065e-09
ENSMUSG00000027533.10	Fabp5	607.315	1.0536	0.164766	6.39451	1.61062e-10	2.28161e-09
ENSMUSG00000048271.14	Rbm33	541.546	-1.0315	0.161349	-6.39299	1.62677e-10	2.30232e-09
ENSMUSG00000052229.5	Gpr17	283.375	-1.9336	0.302477	-6.39256	1.63128e-10	2.30487e-09
ENSMUSG00000052387.16	Trpm3	1890.09	-0.92203	0.144236	-6.39253	1.63164e-10	2.30487e-09
ENSMUSG00000025823.9	Pdia4	999.032	1.03459	0.161857	6.39201	1.63724e-10	2.3106e-09
ENSMUSG00000069601.14	Ank3	4020.97	-1.00111	0.156627	-6.39169	1.64061e-10	2.31319e-09
ENSMUSG00000020900.15	Myh10	4152.43	-0.683148	0.106904	-6.3903	1.65556e-10	2.33208e-09
ENSMUSG00000038267.15	Slc22a23	600.557	-0.995519	0.155832	-6.3884	1.67626e-10	2.35902e-09
ENSMUSG00000015222.18	Map2	12361.8	-0.683606	0.107024	-6.38739	1.68738e-10	2.37244e-09
ENSMUSG00000009075.2	Cabp7	466.057	-1.53487	0.240331	-6.38648	1.6975e-10	2.38443e-09
ENSMUSG00000041488.16	Stx3	242.536	1.38507	0.216889	6.38605	1.70223e-10	2.38885e-09
ENSMUSG00000027387.11	Zc3h8	90.5769	2.31396	0.3624	6.3851	1.71285e-10	2.40151e-09
ENSMUSG00000024858.14	Grk2	1305.27	-0.831441	0.130231	-6.38437	1.72109e-10	2.41082e-09
ENSMUSG00000005312.15	Ubqln1	3010.42	0.733393	0.114883	6.38383	1.72718e-10	2.41709e-09
ENSMUSG00000097767.8	Miat	222.919	-2.53068	0.396797	-6.37777	1.79684e-10	2.51224e-09
ENSMUSG00000078566.8	Bnip3	369.921	1.23779	0.194273	6.37137	1.87344e-10	2.6169e-09
ENSMUSG00000020180.10	Snrpd3	415.27	1.13697	0.178461	6.37098	1.87823e-10	2.62114e-09
ENSMUSG00000042682.9	Selenok	638.772	1.2881	0.20222	6.36983	1.8924e-10	2.63847e-09
ENSMUSG00000059734.7	Ndufs8	658.561	1.28504	0.201835	6.36677	1.93046e-10	2.68904e-09
ENSMUSG00000018849.6	Wwc1	628.317	-1.28171	0.201334	-6.36609	1.9391e-10	2.69857e-09
ENSMUSG00000051136.1	Ghsr	96.9956	2.29136	0.360051	6.36399	1.96581e-10	2.73067e-09
ENSMUSG00000059003.12	Grin2a	1000.02	-0.867565	0.136322	-6.36408	1.96469e-10	2.73067e-09
ENSMUSG00000027198.16	Ext2	447.054	1.06007	0.166629	6.36187	1.99317e-10	2.76612e-09
ENSMUSG00000014504.16	Srp19	374.005	1.2079	0.189924	6.35993	2.01839e-10	2.79854e-09
ENSMUSG00000024074.8	Crim1	910.731	-0.937882	0.147525	-6.35745	2.05133e-10	2.84159e-09
ENSMUSG00000040612.13	Ildr2	935.354	-1.38879	0.218475	-6.35677	2.06042e-10	2.85154e-09
ENSMUSG00000058325.6	Dock1	711.117	-1.07983	0.169938	-6.35424	2.09463e-10	2.89622e-09
ENSMUSG00000038429.10	Usp5	1917.42	0.930542	0.146615	6.34684	2.19788e-10	3.03618e-09
ENSMUSG00000027593.15	Raly	536.366	0.989966	0.156004	6.34577	2.21309e-10	3.05439e-09
ENSMUSG00000027239.14	Mdk	84.9754	-2.28032	0.359528	-6.34255	2.25992e-10	3.11616e-09
ENSMUSG00000053253.16	Ndfip2	664.567	1.06014	0.167179	6.34133	2.27791e-10	3.13808e-09
ENSMUSG00000043789.8	Vwce	46.9975	3.82819	0.603742	6.34077	2.28626e-10	3.1467e-09
ENSMUSG00000037172.14	Dennd11	498.681	-1.08651	0.17156	-6.33312	2.4025e-10	3.30365e-09
ENSMUSG00000051537.9	Gm5124	787.039	1.11903	0.176747	6.33125	2.43183e-10	3.34093e-09
ENSMUSG00000021024.14	Psma6	634.964	1.12199	0.177226	6.33084	2.43837e-10	3.34685e-09
ENSMUSG00000046182.8	Gsg1l	664.872	1.48186	0.234139	6.32899	2.46766e-10	3.38196e-09
ENSMUSG00000021460.17	Auh	733.326	0.927492	0.146548	6.32894	2.46845e-10	3.38196e-09
ENSMUSG00000001056.3	Nhp2	228.976	1.62419	0.25665	6.32843	2.47666e-10	3.38978e-09
ENSMUSG00000042724.8	Map3k9	436.308	-1.23938	0.195847	-6.32831	2.47868e-10	3.38978e-09
ENSMUSG00000032589.14	Bsn	2596.38	-1.05398	0.166632	-6.3252	2.52913e-10	3.45563e-09
ENSMUSG00000001768.16	Rin2	302.41	-1.26646	0.200292	-6.32309	2.56381e-10	3.49984e-09
ENSMUSG00000064363.1	mt-Nd4	14800.6	-3.51582	0.556589	-6.31673	2.67154e-10	3.64358e-09
ENSMUSG00000040848.11	Sft2d2	114.219	-2.50544	0.396797	-6.31416	2.71634e-10	3.70132e-09
ENSMUSG00000031950.7	Gabarapl2	538.025	1.50782	0.238898	6.31158	2.76207e-10	3.76023e-09
ENSMUSG00000055862.7	Izumo4	108.66	2.40072	0.38054	6.30871	2.81365e-10	3.82698e-09
ENSMUSG00000030884.12	Uqcrc2	1012.91	0.886769	0.140568	6.30847	2.81811e-10	3.82958e-09
ENSMUSG00000005687.14	Bcas2	411.615	1.24084	0.196746	6.30682	2.84819e-10	3.86694e-09
ENSMUSG00000022840.9	Adcy5	1565.78	-0.987083	0.156607	-6.30293	2.92063e-10	3.96172e-09
ENSMUSG00000026596.13	Abl2	411.01	-1.38585	0.219933	-6.30124	2.95276e-10	4.00169e-09
ENSMUSG00000025161.16	Slc16a3	62.2437	2.94645	0.467642	6.30065	2.964e-10	4.01329e-09
ENSMUSG00000031749.12	St3gal2	544.329	-1.14706	0.182073	-6.29999	2.97664e-10	4.02677e-09
ENSMUSG00000045294.11	Insig1	951.384	0.905299	0.143714	6.29933	2.98935e-10	4.04033e-09
ENSMUSG00000031523.16	Dlc1	568.676	-1.2358	0.196523	-6.2883	3.20951e-10	4.33399e-09
ENSMUSG00000030317.8	Timp4	237.43	-1.56777	0.24948	-6.28415	3.29651e-10	4.44748e-09
ENSMUSG00000027184.14	Caprin1	3099.86	0.771794	0.12299	6.27527	3.49033e-10	4.70474e-09
ENSMUSG00000008333.12	Snrpb2	223.232	1.43794	0.229218	6.27324	3.53608e-10	4.76213e-09
ENSMUSG00000026944.18	Abca2	4775.17	-0.725801	0.115726	-6.27171	3.57098e-10	4.80482e-09
ENSMUSG00000071867.5	Mrpl27-ps	136.424	2.09587	0.334218	6.27097	3.58801e-10	4.82342e-09
ENSMUSG00000039976.4	Tbc1d16	319.454	-1.34414	0.214371	-6.27017	3.60657e-10	4.84403e-09
ENSMUSG00000022800.14	Fyttd1	765.678	1.06433	0.169798	6.26824	3.65149e-10	4.89998e-09
ENSMUSG00000043384.15	Gprasp1	8299.09	0.726025	0.115852	6.26682	3.68484e-10	4.94032e-09
ENSMUSG00000112909.1	Gm10120	156.285	2.10004	0.335157	6.26585	3.70787e-10	4.96676e-09
ENSMUSG00000020917.17	Acly	2641.75	1.05961	0.16917	6.26358	3.76231e-10	5.03519e-09
ENSMUSG00000085783.3	Gm9816	731.433	1.05992	0.169349	6.2588	3.87957e-10	5.1875e-09
ENSMUSG00000063882.12	Uqcrh	877.429	1.23265	0.197113	6.25351	4.01328e-10	5.36151e-09
ENSMUSG00000040152.8	Thbs1	131.016	2.103	0.336427	6.25098	4.07876e-10	5.44415e-09
ENSMUSG00000020402.11	Vdac1	3164.57	0.775305	0.12405	6.24995	4.10584e-10	5.47542e-09
ENSMUSG00000021767.19	Kat6b	648.428	-1.12974	0.18085	-6.24685	4.18809e-10	5.58015e-09
ENSMUSG00000059554.12	Ccdc28a	210.618	1.44855	0.231983	6.2442	4.25981e-10	5.67069e-09
ENSMUSG00000014776.7	Nol3	295.772	1.42318	0.22796	6.24309	4.29015e-10	5.70602e-09
ENSMUSG00000074656.12	Eif2s2	412.243	1.34874	0.21619	6.23871	4.41198e-10	5.86286e-09
ENSMUSG00000027566.15	Psma7	663.729	1.07231	0.172019	6.23368	4.55617e-10	6.04911e-09
ENSMUSG00000029462.18	Vps29	696.163	0.908672	0.145857	6.2299	4.66734e-10	6.19123e-09
ENSMUSG00000009575.14	Cbx5	2117.3	-0.649484	0.104267	-6.22902	4.6936e-10	6.22058e-09
ENSMUSG00000037242.8	Clic4	1154.29	-1.11003	0.178293	-6.22588	4.78865e-10	6.34095e-09
ENSMUSG00000063659.11	Zbtb18	399.897	-1.21357	0.194947	-6.22511	4.8123e-10	6.36145e-09
ENSMUSG00000047844.3	Bex4	103.83	2.32757	0.373901	6.2251	4.8126e-10	6.36145e-09
ENSMUSG00000002010.17	Idh3g	780.754	1.00762	0.161887	6.22423	4.83925e-10	6.39105e-09
ENSMUSG00000021908.10	Ncoa4-ps	371.568	1.24095	0.199452	6.22181	4.9146e-10	6.48486e-09
ENSMUSG00000006699.17	Cdc42	1380.52	0.731471	0.117676	6.21596	5.10114e-10	6.72508e-09
ENSMUSG00000058318.15	Phf21a	466.41	-1.12757	0.181415	-6.2154	5.1193e-10	6.7431e-09
ENSMUSG00000028820.13	Sfpq	1835.15	0.818939	0.131866	6.21038	5.28574e-10	6.95623e-09
ENSMUSG00000038025.8	Phf2	357.044	-1.167	0.187918	-6.21018	5.29251e-10	6.95905e-09
ENSMUSG00000049612.10	Omg	1017.05	1.04158	0.167737	6.20961	5.31152e-10	6.97794e-09
ENSMUSG00000032171.7	Pin1	547.666	0.987974	0.159176	6.20682	5.40673e-10	7.09681e-09
ENSMUSG00000035202.8	Lars2	1141.69	1.36647	0.220172	6.20639	5.42144e-10	7.10991e-09
ENSMUSG00000031347.12	Cetn2	234.866	1.52493	0.245765	6.20483	5.47571e-10	7.17481e-09
ENSMUSG00000030956.15	Fam53b	279.088	-1.31046	0.211248	-6.2034	5.5255e-10	7.23374e-09
ENSMUSG00000000594.7	Gm2a	347.581	-1.26917	0.204663	-6.20127	5.60079e-10	7.32591e-09
ENSMUSG00000002831.14	Plin4	209.773	-2.06943	0.333741	-6.20072	5.62056e-10	7.34537e-09
ENSMUSG00000037010.7	Apln	175.987	-2.10307	0.339199	-6.20012	5.6419e-10	7.36685e-09
ENSMUSG00000019194.15	Scn1b	1827.57	-0.73153	0.118004	-6.19922	5.67442e-10	7.40287e-09
ENSMUSG00000059278.9	Naa38	259.751	1.73542	0.279969	6.19862	5.69618e-10	7.42481e-09
ENSMUSG00000026834.13	Acvr1c	164.902	-2.08547	0.336569	-6.19625	5.78239e-10	7.53065e-09
ENSMUSG00000037989.15	Wnk2	1797.98	-0.818213	0.132066	-6.19548	5.81093e-10	7.56126e-09
ENSMUSG00000054256.11	Msi1	248.117	-1.62823	0.262913	-6.19304	5.90156e-10	7.67254e-09
ENSMUSG00000038241.16	Cep250	560.589	-1.12279	0.181311	-6.19263	5.91701e-10	7.68597e-09
ENSMUSG00000098557.1	Kctd12	309.054	-1.45967	0.235959	-6.1861	6.1672e-10	8.00403e-09
ENSMUSG00000059534.8	Uqcr10	361.149	1.63428	0.264467	6.17953	6.42935e-10	8.33705e-09
ENSMUSG00000052951.5	C130021I20Rik	271.123	1.74692	0.28289	6.17525	6.60603e-10	8.55876e-09
ENSMUSG00000075702.9	Selenom	697.718	1.31839	0.213529	6.17427	6.647e-10	8.60442e-09
ENSMUSG00000031516.11	Dctn6	413.513	1.14969	0.186297	6.17132	6.77239e-10	8.75919e-09
ENSMUSG00000054263.12	Lifr	936.327	-0.992101	0.160774	-6.17076	6.79622e-10	8.78244e-09
ENSMUSG00000020538.15	Srebf1	604.796	-1.01803	0.165051	-6.16797	6.91736e-10	8.9313e-09
ENSMUSG00000025651.14	Uqcrc1	2078.1	0.743606	0.120591	6.16636	6.98798e-10	9.01474e-09
ENSMUSG00000033904.16	Ccp110	851.338	-1.10746	0.179673	-6.16376	7.10372e-10	9.15618e-09
ENSMUSG00000037736.20	Limch1	864.881	-1.50303	0.244253	-6.15356	7.57606e-10	9.75661e-09
ENSMUSG00000024043.13	Arhgap28	32.7925	4.15791	0.675748	6.15305	7.60047e-10	9.77966e-09
ENSMUSG00000025959.13	Klf7	302.761	-1.19644	0.194483	-6.15189	7.65631e-10	9.84308e-09
ENSMUSG00000021996.16	Esd	510.784	1.05458	0.171477	6.14997	7.74968e-10	9.9546e-09
ENSMUSG00000047496.6	Rnf152	347.375	-1.24011	0.201675	-6.14906	7.79456e-10	1.00037e-08
ENSMUSG00000039904.9	Gpr37	1366.11	-1.09438	0.177984	-6.14876	7.80896e-10	1.00078e-08
ENSMUSG00000020664.10	Dld	1237.07	0.77485	0.126018	6.14872	7.81112e-10	1.00078e-08
ENSMUSG00000052584.10	Serp2	441.221	1.05872	0.172206	6.14797	7.84789e-10	1.00464e-08
ENSMUSG00000022270.16	Retreg1	864.545	0.915426	0.148956	6.14563	7.96482e-10	1.01874e-08
ENSMUSG00000083396.1	Gm15542	658.558	0.98156	0.159824	6.14151	8.17425e-10	1.04463e-08
ENSMUSG00000025025.14	Mxi1	453.847	-1.21594	0.198039	-6.13991	8.25699e-10	1.05431e-08
ENSMUSG00000064367.1	mt-Nd5	32331.9	-2.81593	0.458735	-6.13847	8.33188e-10	1.06297e-08
ENSMUSG00000021130.8	Galnt16	928.168	-0.926716	0.151084	-6.13378	8.58129e-10	1.09385e-08
ENSMUSG00000022521.10	Crebbp	1835.67	-0.66469	0.108368	-6.13365	8.58847e-10	1.09385e-08
ENSMUSG00000048490.14	Nrip1	400.825	-1.11843	0.182364	-6.13293	8.62762e-10	1.0979e-08
ENSMUSG00000022707.16	Gbe1	253.193	1.52074	0.248019	6.13152	8.7044e-10	1.10673e-08
ENSMUSG00000021546.18	Hnrnpk	1333.71	0.823484	0.134309	6.13125	8.71897e-10	1.10765e-08
ENSMUSG00000021752.13	Kctd6	252.695	1.33319	0.217521	6.12904	8.84088e-10	1.12219e-08
ENSMUSG00000051154.11	Commd3	382.339	1.32615	0.216426	6.12752	8.92589e-10	1.13202e-08
ENSMUSG00000060923.5	Acyp2	300.625	1.50869	0.246379	6.12347	9.15593e-10	1.16021e-08
ENSMUSG00000026494.12	Kif26b	647.362	-0.947661	0.154795	-6.12204	9.23839e-10	1.16886e-08
ENSMUSG00000032047.5	Acat1	933.947	0.878614	0.143517	6.12202	9.23975e-10	1.16886e-08
ENSMUSG00000034730.17	Adgrb1	1824.81	-0.761964	0.124471	-6.12163	9.26235e-10	1.17074e-08
ENSMUSG00000019996.17	Map7	783.252	-1.03049	0.16836	-6.12078	9.3117e-10	1.17598e-08
ENSMUSG00000030127.15	Cops7a	1059.06	0.902028	0.147389	6.12005	9.35467e-10	1.18042e-08
ENSMUSG00000048756.11	Foxo3	737.792	-0.854224	0.139592	-6.11942	9.39148e-10	1.18407e-08
ENSMUSG00000029145.12	Eif2b4	340.591	1.30853	0.21392	6.11692	9.54019e-10	1.20181e-08
ENSMUSG00000040029.15	Ipo8	714	-1.01082	0.165365	-6.11269	9.7964e-10	1.23305e-08
ENSMUSG00000037541.22	Shank2	630.163	-1.2609	0.206337	-6.11089	9.90752e-10	1.24599e-08
ENSMUSG00000027131.3	Emc4	527.08	1.05858	0.173409	6.10449	1.03128e-09	1.29588e-08
ENSMUSG00000039007.10	Cpq	200.005	1.37917	0.225998	6.10259	1.04365e-09	1.31033e-08
ENSMUSG00000070808.4	Bicra	200.122	-1.53525	0.251666	-6.10036	1.05831e-09	1.32761e-08
ENSMUSG00000075284.10	Wipf1	167.09	-2.01944	0.331097	-6.09922	1.06586e-09	1.33486e-08
ENSMUSG00000053062.16	Jam2	399.423	-1.08746	0.178292	-6.09933	1.06514e-09	1.33486e-08
ENSMUSG00000024076.10	Vit	171.486	1.91151	0.313479	6.09774	1.07576e-09	1.34613e-08
ENSMUSG00000029999.14	Tgfa	219.466	-1.61689	0.265344	-6.09359	1.1041e-09	1.38044e-08
ENSMUSG00000041278.10	Ttc1	744.108	1.23459	0.202623	6.09303	1.10791e-09	1.38405e-08
ENSMUSG00000022389.15	Tef	1340.46	-0.924679	0.152148	-6.0775	1.22071e-09	1.52371e-08
ENSMUSG00000026255.15	Efhd1	215.719	-1.37686	0.22677	-6.07162	1.26624e-09	1.57923e-08
ENSMUSG00000029238.11	Clock	881.087	-1.01773	0.167631	-6.07125	1.26916e-09	1.58155e-08
ENSMUSG00000014547.10	Wdfy2	185.98	-1.47296	0.242627	-6.07087	1.27219e-09	1.58402e-08
ENSMUSG00000029861.17	Fam131b	364.622	-1.16049	0.191189	-6.06985	1.28033e-09	1.59283e-08
ENSMUSG00000020023.18	Tmcc3	914.201	-1.14554	0.188764	-6.06863	1.29009e-09	1.60364e-08
ENSMUSG00000042613.9	Pbxip1	273.615	-1.74635	0.287796	-6.06801	1.29506e-09	1.60848e-08
ENSMUSG00000029623.14	Pdap1	1012.19	0.900295	0.148387	6.0672	1.30158e-09	1.61525e-08
ENSMUSG00000021537.9	Cetn3	380.935	1.16626	0.192258	6.06612	1.31035e-09	1.62431e-08
ENSMUSG00000052713.9	Zfp608	463.166	-1.00572	0.165796	-6.06604	1.31104e-09	1.62431e-08
ENSMUSG00000113902.1	Ndufb1-ps	368.041	1.32095	0.21779	6.06527	1.31734e-09	1.63077e-08
ENSMUSG00000028431.11	Elp1	801.38	0.854981	0.140994	6.06396	1.32809e-09	1.64272e-08
ENSMUSG00000022450.6	Ndufa6	992.756	1.15372	0.190434	6.05838	1.375e-09	1.69934e-08
ENSMUSG00000027630.13	Tbl1xr1	611.288	-1.14402	0.188846	-6.05793	1.37887e-09	1.70272e-08
ENSMUSG00000026150.14	Mff	1403.91	0.774921	0.127946	6.0566	1.39025e-09	1.71537e-08
ENSMUSG00000021196.14	Pfkp	2295.24	0.738651	0.121983	6.05537	1.40092e-09	1.72711e-08
ENSMUSG00000026155.13	Smap1	792.778	1.05726	0.174805	6.04823	1.46443e-09	1.80392e-08
ENSMUSG00000037234.17	Hook3	1242.29	-0.885222	0.146412	-6.04608	1.48408e-09	1.82663e-08
ENSMUSG00000031840.12	Rab3a	5371.64	0.679108	0.112328	6.04575	1.4872e-09	1.82897e-08
ENSMUSG00000058454.15	Dhcr7	242.164	1.50688	0.249338	6.04352	1.50785e-09	1.85286e-08
ENSMUSG00000046699.14	Slitrk4	575.504	1.12177	0.185638	6.04281	1.5145e-09	1.8595e-08
ENSMUSG00000001794.13	Capns1	1096.41	0.861801	0.14264	6.0418	1.52404e-09	1.86968e-08
ENSMUSG00000021978.9	Extl3	988.693	-0.825334	0.136714	-6.03694	1.57063e-09	1.92528e-08
ENSMUSG00000069274.3	H4c6	65.4967	3.01597	0.499652	6.03614	1.57849e-09	1.93018e-08
ENSMUSG00000024474.7	Ik	1874.31	0.813802	0.13482	6.03619	1.57791e-09	1.93018e-08
ENSMUSG00000024913.16	Lrp5	99.7571	-2.1044	0.348627	-6.03624	1.57747e-09	1.93018e-08
ENSMUSG00000040549.16	Ckap5	2643.16	0.680173	0.11269	6.03581	1.58165e-09	1.93247e-08
ENSMUSG00000061479.15	Snrpa	364.016	1.12402	0.18627	6.03435	1.59604e-09	1.94847e-08
ENSMUSG00000003068.17	Stk11	418.208	-1.22813	0.203808	-6.02594	1.68128e-09	2.05086e-08
ENSMUSG00000041115.16	Iqsec2	413.701	-1.28461	0.213248	-6.02402	1.70137e-09	2.07368e-08
ENSMUSG00000056258.9	Kcnq3	1433.42	-0.988798	0.164147	-6.02385	1.70313e-09	2.07415e-08
ENSMUSG00000059146.12	Ntrk3	1086.51	-0.945624	0.156987	-6.02357	1.70614e-09	2.07612e-08
ENSMUSG00000022403.15	St13	2248.61	0.694356	0.115374	6.01832	1.76235e-09	2.14278e-08
ENSMUSG00000020048.13	Hsp90b1	5973.21	0.957977	0.159198	6.01752	1.7711e-09	2.15168e-08
ENSMUSG00000030255.13	Sspn	91.8498	-2.85916	0.47521	-6.01664	1.78076e-09	2.16167e-08
ENSMUSG00000048388.3	Fam171b	1660.93	-0.891423	0.148221	-6.01417	1.80814e-09	2.19314e-08
ENSMUSG00000021606.8	Ndufs6	249.589	1.51243	0.251509	6.01344	1.81632e-09	2.20128e-08
ENSMUSG00000079477.9	Rab7	1631.78	0.768101	0.127752	6.01243	1.82767e-09	2.21325e-08
ENSMUSG00000029422.15	Rsrc2	840.275	1.12575	0.18728	6.01105	1.84325e-09	2.23032e-08
ENSMUSG00000035407.8	Kank4	486.199	1.37646	0.229043	6.00964	1.8594e-09	2.24801e-08
ENSMUSG00000014402.15	Tsg101	392.86	1.16891	0.19451	6.00951	1.86087e-09	2.24801e-08
ENSMUSG00000060373.15	Hnrnpc	1024.24	0.939654	0.156365	6.00938	1.86236e-09	2.24801e-08
ENSMUSG00000002985.16	Apoe	9758.45	-1.27227	0.211829	-6.00614	1.89997e-09	2.29156e-08
ENSMUSG00000039095.8	En2	138.062	1.86111	0.310149	6.00071	1.96457e-09	2.36758e-08
ENSMUSG00000030102.11	Itpr1	1624.72	-0.67303	0.112161	-6.00057	1.9663e-09	2.36776e-08
ENSMUSG00000020547.5	Bzw2	236.749	1.57239	0.262058	6.00017	1.97108e-09	2.37162e-08
ENSMUSG00000034755.18	Pcdh11x	427.027	-1.26365	0.210742	-5.99621	2.01972e-09	2.42819e-08
ENSMUSG00000025278.9	Flnb	242.277	-1.70652	0.284663	-5.99489	2.03619e-09	2.44603e-08
ENSMUSG00000028917.14	Plekhm2	895.479	-0.905983	0.151133	-5.99459	2.03995e-09	2.44859e-08
ENSMUSG00000026565.18	Pou2f1	201.899	-1.69677	0.283154	-5.99237	2.06799e-09	2.48026e-08
ENSMUSG00000054793.8	Cadm4	1501.03	-0.769765	0.128546	-5.98825	2.12111e-09	2.54194e-08
ENSMUSG00000024127.15	Prepl	4565.05	0.694667	0.116025	5.98719	2.13492e-09	2.55645e-08
ENSMUSG00000015755.16	Tab2	504.545	-1.21223	0.202603	-5.98327	2.18701e-09	2.61674e-08
ENSMUSG00000028782.14	Adgrb2	1246.84	-0.824246	0.137859	-5.97892	2.24626e-09	2.6855e-08
ENSMUSG00000028779.16	Pef1	334.311	1.25991	0.210753	5.97815	2.25688e-09	2.69605e-08
ENSMUSG00000021037.7	Ahsa1	823.318	0.817323	0.136739	5.97725	2.26933e-09	2.70877e-08
ENSMUSG00000025089.15	Gfra1	964.494	1.37011	0.229324	5.97457	2.30694e-09	2.75147e-08
ENSMUSG00000037138.18	Aff3	730.013	-0.884058	0.148011	-5.97292	2.33038e-09	2.77722e-08
ENSMUSG00000015714.11	Cers2	313.22	-1.13087	0.189411	-5.97047	2.36568e-09	2.81705e-08
ENSMUSG00000041235.12	Chd7	339.105	-1.62629	0.272467	-5.96876	2.39065e-09	2.84453e-08
ENSMUSG00000020091.15	Eif4ebp2	326.586	-1.49732	0.250936	-5.96694	2.41737e-09	2.87405e-08
ENSMUSG00000065990.12	Aurkaip1	780.699	1.02135	0.171296	5.96252	2.48383e-09	2.94839e-08
ENSMUSG00000034932.4	Mrpl54	238.823	1.49458	0.250658	5.96261	2.48238e-09	2.94839e-08
ENSMUSG00000084106.4	Gm6136	1176.69	0.984782	0.165241	5.95967	2.52752e-09	2.99583e-08
ENSMUSG00000058881.13	Zfp516	262.14	-1.34078	0.224976	-5.95965	2.52778e-09	2.99583e-08
ENSMUSG00000043557.16	Mdga1	291.353	-1.17883	0.197808	-5.95946	2.53072e-09	2.99694e-08
ENSMUSG00000021820.18	Camk2g	2086.29	-0.636124	0.106757	-5.95862	2.5438e-09	3.01006e-08
ENSMUSG00000096472.2	Cdkn2d	232.928	1.34194	0.225223	5.95825	2.54959e-09	3.01454e-08
ENSMUSG00000022548.14	Apod	2384.53	-1.25164	0.210102	-5.95732	2.56401e-09	3.0292e-08
ENSMUSG00000023988.8	Bysl	242.954	1.28331	0.215457	5.95623	2.58116e-09	3.04706e-08
ENSMUSG00000046727.13	Cystm1	340.151	1.66076	0.279105	5.95031	2.67638e-09	3.157e-08
ENSMUSG00000032604.16	Qars	430.495	1.05849	0.177973	5.94748	2.72309e-09	3.20957e-08
ENSMUSG00000049739.10	Zfp646	213.676	-1.36137	0.228976	-5.9455	2.75622e-09	3.24607e-08
ENSMUSG00000000399.10	Ndufa9	837.521	0.858895	0.144592	5.94014	2.84787e-09	3.35138e-08
ENSMUSG00000032294.17	Pkm	9246.89	0.779339	0.131278	5.93657	2.91054e-09	3.42244e-08
ENSMUSG00000020181.18	Nav3	493.414	-1.00362	0.169173	-5.93252	2.98327e-09	3.50522e-08
ENSMUSG00000019362.8	D8Ertd738e	377.341	1.48248	0.249969	5.93064	3.0176e-09	3.54279e-08
ENSMUSG00000020114.12	Cand1	2667.85	0.678584	0.114507	5.92616	3.10109e-09	3.63797e-08
ENSMUSG00000024140.10	Epas1	1802.54	-1.0662	0.179942	-5.92527	3.11793e-09	3.65486e-08
ENSMUSG00000032115.14	Hyou1	1777.61	0.68625	0.11585	5.92359	3.14995e-09	3.68952e-08
ENSMUSG00000092072.3	Gm4540	168.589	1.94894	0.329044	5.92303	3.16067e-09	3.69919e-08
ENSMUSG00000099083.7	Atf7	124.777	-1.7671	0.298582	-5.91832	3.25254e-09	3.80375e-08
ENSMUSG00000014599.10	Csf1	194.013	-1.43565	0.242611	-5.91749	3.26884e-09	3.81984e-08
ENSMUSG00000040423.11	Rc3h1	758.614	-1.00941	0.170895	-5.90664	3.49149e-09	4.07617e-08
ENSMUSG00000030655.15	Smg1	1114.08	-0.847318	0.143454	-5.90654	3.49363e-09	4.07617e-08
ENSMUSG00000024077.15	Strn	937.775	-0.885183	0.149873	-5.90621	3.50073e-09	4.08128e-08
ENSMUSG00000001127.12	Araf	1234.29	0.8467	0.143365	5.9059	3.50726e-09	4.08572e-08
ENSMUSG00000021796.15	Bmpr1a	456.533	-1.25174	0.212104	-5.90153	3.60145e-09	4.1922e-08
ENSMUSG00000061578.8	Ksr2	701.629	-0.881734	0.14958	-5.89475	3.75245e-09	4.36459e-08
ENSMUSG00000029651.16	Mtus2	461.224	-1.00839	0.171081	-5.89418	3.7654e-09	4.37626e-08
ENSMUSG00000061887.14	Ssbp3	649.707	-0.89687	0.15218	-5.89347	3.78169e-09	4.39179e-08
ENSMUSG00000052033.13	Pfdn4	250.589	1.75451	0.297715	5.89324	3.78685e-09	4.39438e-08
ENSMUSG00000022770.17	Dlg1	765.092	-0.799681	0.135728	-5.89177	3.8208e-09	4.43036e-08
ENSMUSG00000019873.8	Reep3	392.836	-1.66815	0.283167	-5.89104	3.83773e-09	4.44655e-08
ENSMUSG00000055485.6	Soga1	670.165	-0.967641	0.164275	-5.89037	3.8533e-09	4.46115e-08
ENSMUSG00000049550.17	Clip1	846.11	-0.882983	0.150137	-5.88118	4.07356e-09	4.71253e-08
ENSMUSG00000034648.9	Lrrn1	786.89	-0.855356	0.145495	-5.87895	4.12868e-09	4.77262e-08
ENSMUSG00000031673.6	Cdh11	930.543	1.14208	0.194275	5.87869	4.13528e-09	4.77656e-08
ENSMUSG00000022253.15	Nadk2	328.427	-1.16054	0.197427	-5.87833	4.14435e-09	4.78337e-08
ENSMUSG00000031402.12	Mpp1	382.096	1.43069	0.243506	5.87538	4.21866e-09	4.86539e-08
ENSMUSG00000031536.6	Polb	427.843	1.0904	0.185621	5.87435	4.24499e-09	4.892e-08
ENSMUSG00000031774.8	Fam192a	422.901	1.1143	0.189812	5.87055	4.34355e-09	5.00174e-08
ENSMUSG00000000948.16	Gm38393	259.302	-1.31478	0.223998	-5.86958	4.36902e-09	5.02722e-08
ENSMUSG00000003810.13	Mast2	1139.04	-0.901071	0.153626	-5.86537	4.48144e-09	5.15263e-08
ENSMUSG00000006205.13	Htra1	1034.39	-1.04379	0.177968	-5.86504	4.49033e-09	5.1589e-08
ENSMUSG00000037710.8	Cisd1	563.583	1.17349	0.200205	5.86145	4.58845e-09	5.2676e-08
ENSMUSG00000038342.15	Mlxip	167.252	-1.54931	0.264375	-5.86028	4.62082e-09	5.3007e-08
ENSMUSG00000031149.7	Praf2	320.324	1.2034	0.20559	5.85339	4.81659e-09	5.52107e-08
ENSMUSG00000078812.10	Eif5a	1251.2	0.746145	0.127606	5.84725	4.99762e-09	5.7242e-08
ENSMUSG00000019139.10	Isyna1	235.991	1.3204	0.225838	5.84666	5.01547e-09	5.74026e-08
ENSMUSG00000063297.7	Luzp2	1576.32	-0.93985	0.16084	-5.84337	5.11546e-09	5.85024e-08
ENSMUSG00000025731.16	Mettl26	187.266	1.70209	0.291457	5.83992	5.22244e-09	5.96805e-08
ENSMUSG00000044167.6	Foxo1	105.572	-2.90743	0.497903	-5.83935	5.24063e-09	5.98428e-08
ENSMUSG00000028798.16	Eif3i	663.369	0.872977	0.149546	5.83752	5.29833e-09	6.04558e-08
ENSMUSG00000026987.16	Baz2b	757.394	-0.90055	0.15435	-5.83445	5.39668e-09	6.15312e-08
ENSMUSG00000028618.11	Tmem59	1572.17	0.859273	0.147329	5.83236	5.46484e-09	6.2261e-08
ENSMUSG00000027430.12	Dtd1	576.531	0.948094	0.162591	5.83115	5.5047e-09	6.26676e-08
ENSMUSG00000024122.16	Pdpk1	1010.54	-0.772703	0.132529	-5.83045	5.52789e-09	6.28839e-08
ENSMUSG00000104103.1	Gm9517	494.879	-1.07815	0.184944	-5.82961	5.55555e-09	6.31508e-08
ENSMUSG00000053192.9	Mllt11	1787.11	0.705553	0.121071	5.82761	5.62282e-09	6.38671e-08
ENSMUSG00000037652.15	Phc3	847.901	-0.930684	0.15971	-5.82732	5.63232e-09	6.39266e-08
ENSMUSG00000035413.8	Tmem98	63.7841	-2.97439	0.510548	-5.82589	5.68093e-09	6.44296e-08
ENSMUSG00000024403.16	Atp6v1g2	2725.96	0.755467	0.129768	5.82165	5.82685e-09	6.60347e-08
ENSMUSG00000000339.14	Rtca	535.013	1.02898	0.176758	5.82143	5.83461e-09	6.60727e-08
ENSMUSG00000067787.10	Blcap	749.977	0.874046	0.150148	5.82124	5.84139e-09	6.60998e-08
ENSMUSG00000028759.13	Hp1bp3	2243.07	0.676241	0.116182	5.82055	5.86555e-09	6.63232e-08
ENSMUSG00000024647.14	Cbln2	294.664	-1.49843	0.257742	-5.81366	6.11206e-09	6.90585e-08
ENSMUSG00000075254.12	Heg1	469.783	-1.93769	0.333382	-5.81221	6.16536e-09	6.96084e-08
ENSMUSG00000024798.15	Htr7	171.877	-1.44998	0.24952	-5.81108	6.20712e-09	7.00272e-08
ENSMUSG00000069227.4	Gprin1	732.763	0.866039	0.149125	5.80749	6.34172e-09	7.1492e-08
ENSMUSG00000069072.9	Slc7a14	1028.83	-1.03789	0.178766	-5.80589	6.4024e-09	7.21218e-08
ENSMUSG00000025825.12	Iscu	877.316	0.848528	0.146173	5.80495	6.43841e-09	7.24732e-08
ENSMUSG00000055320.18	Tead1	163.761	-1.6955	0.292096	-5.80462	6.45129e-09	7.25637e-08
ENSMUSG00000070287.3	Slc35g2	407.71	1.22005	0.210247	5.8029	6.51774e-09	7.32563e-08
ENSMUSG00000058927.6	Gm10053	435.104	1.50126	0.258766	5.80163	6.56724e-09	7.37575e-08
ENSMUSG00000034462.9	Pkd2	238.78	-1.57507	0.271514	-5.80106	6.58985e-09	7.39561e-08
ENSMUSG00000015247.10	Nipsnap3b	76.814	2.43436	0.419898	5.7975	6.73108e-09	7.54846e-08
ENSMUSG00000068039.13	Tcp1	2193.45	0.637781	0.110012	5.79737	6.73632e-09	7.5487e-08
ENSMUSG00000040097.16	Flywch1	4769.89	0.62097	0.107202	5.79254	6.93316e-09	7.76348e-08
ENSMUSG00000040383.16	Aqr	565.294	0.901526	0.155784	5.78703	7.16405e-09	8.01604e-08
ENSMUSG00000020961.15	Ston2	301.494	-1.76943	0.305819	-5.78587	7.21386e-09	8.06578e-08
ENSMUSG00000032737.13	Inppl1	184.827	-1.57188	0.271709	-5.78517	7.24372e-09	8.09313e-08
ENSMUSG00000024853.10	Sf3b2	3792.11	0.629045	0.10875	5.78433	7.28022e-09	8.12787e-08
ENSMUSG00000066415.4	Msl2	368.688	-1.17051	0.202425	-5.78245	7.36191e-09	8.21296e-08
ENSMUSG00000040667.11	Nup88	477.166	0.932346	0.161266	5.78142	7.40723e-09	8.25739e-08
ENSMUSG00000023932.9	Cdc5l	576.063	1.04067	0.180017	5.78095	7.42797e-09	8.27436e-08
ENSMUSG00000012609.19	Ttll5	678.457	-1.13715	0.196778	-5.77884	7.52163e-09	8.37248e-08
ENSMUSG00000020154.10	Ptprb	261.683	-1.94152	0.336019	-5.77801	7.55875e-09	8.40732e-08
ENSMUSG00000001962.8	Fam50a	233.725	1.65591	0.286594	5.77789	7.56412e-09	8.40732e-08
ENSMUSG00000031796.7	Cfap20	318.367	1.09889	0.19041	5.77119	7.8712e-09	8.74216e-08
ENSMUSG00000111080.1	Gm20300	292.048	-1.13037	0.195985	-5.76765	8.03846e-09	8.91684e-08
ENSMUSG00000022307.16	Oxr1	1901.57	-0.749726	0.129989	-5.76761	8.04036e-09	8.91684e-08
ENSMUSG00000030058.17	Copg1	3358.04	0.659266	0.114361	5.7648	8.17566e-09	9.0602e-08
ENSMUSG00000013921.15	Clip3	6948.27	0.742501	0.128979	5.75678	8.57345e-09	9.49402e-08
ENSMUSG00000033938.5	Ndufb7	644.873	1.35562	0.235507	5.75618	8.6038e-09	9.52061e-08
ENSMUSG00000055733.6	Nap1l3	1006.96	0.746447	0.129698	5.75525	8.6514e-09	9.56623e-08
ENSMUSG00000113606.1	Gm47441	142.424	1.71336	0.297762	5.75411	8.7099e-09	9.62383e-08
ENSMUSG00000021338.17	Carmil1	284.217	-1.30259	0.226602	-5.74834	9.01218e-09	9.9432e-08
ENSMUSG00000021687.14	Scamp1	2202.74	0.624322	0.108607	5.74845	9.00668e-09	9.9432e-08
ENSMUSG00000026914.15	Psmd14	499.725	1.08479	0.18872	5.74814	9.02279e-09	9.94759e-08
ENSMUSG00000030527.15	Crtc3	114.724	-1.70214	0.296354	-5.74359	9.26917e-09	1.02117e-07
ENSMUSG00000030849.18	Fgfr2	751.471	-1.13361	0.197404	-5.74259	9.32414e-09	1.02648e-07
ENSMUSG00000003872.9	Lin7b	171.926	1.54135	0.268416	5.7424	9.33448e-09	1.02686e-07
ENSMUSG00000028613.15	Lrp8	404.307	-1.14867	0.200101	-5.74046	9.44172e-09	1.0379e-07
ENSMUSG00000052406.14	Rexo4	422.856	1.02085	0.177984	5.73563	9.71483e-09	1.06714e-07
ENSMUSG00000059040.5	Eno1b	480.787	1.18831	0.207239	5.73399	9.8095e-09	1.07675e-07
ENSMUSG00000058503.11	Fam133b	258.353	1.18743	0.207101	5.73355	9.83489e-09	1.07875e-07
ENSMUSG00000026000.16	Lancl1	972.573	0.752631	0.131337	5.73054	1.00114e-08	1.09731e-07
ENSMUSG00000028042.15	Zbtb7b	155.731	-1.63181	0.284899	-5.72768	1.01814e-08	1.11513e-07
ENSMUSG00000054196.7	Cthrc1	132.803	1.59784	0.279062	5.72574	1.02984e-08	1.12712e-07
ENSMUSG00000024176.10	Sox8	541.184	-1.3026	0.227507	-5.72555	1.031e-08	1.12757e-07
ENSMUSG00000007891.16	Ctsd	1400.76	0.658482	0.115015	5.72516	1.03336e-08	1.12933e-07
ENSMUSG00000030209.14	Grin2b	3118.16	-0.741866	0.129591	-5.72466	1.03642e-08	1.13185e-07
ENSMUSG00000100826.6	Snhg14	564.117	-1.47654	0.257968	-5.72372	1.04216e-08	1.13657e-07
ENSMUSG00000000202.9	Btbd17	143.847	-1.73721	0.303511	-5.7237	1.04226e-08	1.13657e-07
ENSMUSG00000018340.13	Anxa6	733.907	0.912595	0.159481	5.72229	1.05098e-08	1.14525e-07
ENSMUSG00000028795.15	Ccdc28b	142.103	1.68849	0.295083	5.72211	1.05211e-08	1.14565e-07
ENSMUSG00000026787.3	Gad2	3242.5	-0.917256	0.160393	-5.71881	1.07273e-08	1.16726e-07
ENSMUSG00000004187.11	Kifc2	1117.36	-0.940604	0.164681	-5.71167	1.11875e-08	1.21645e-07
ENSMUSG00000004558.15	Ndrg2	4321.81	-0.908622	0.159087	-5.71146	1.12009e-08	1.21702e-07
ENSMUSG00000015671.11	Psma2	558.246	0.904776	0.158428	5.71097	1.12334e-08	1.21967e-07
ENSMUSG00000028522.16	Mier1	244.704	-1.39119	0.243642	-5.70996	1.13001e-08	1.22602e-07
ENSMUSG00000021133.9	Susd6	214.579	-1.7613	0.30848	-5.70962	1.13231e-08	1.22764e-07
ENSMUSG00000001910.5	Nacc1	1064.55	-0.890203	0.155963	-5.70779	1.14454e-08	1.24e-07
ENSMUSG00000029245.16	Epha5	1364.17	0.927505	0.16251	5.70738	1.14731e-08	1.24211e-07
ENSMUSG00000045886.7	Gm9803	184.2	1.361	0.238539	5.70554	1.15973e-08	1.25464e-07
ENSMUSG00000008301.11	Phax	403.325	1.15486	0.202431	5.70495	1.1638e-08	1.25815e-07
ENSMUSG00000028945.9	Rheb	552.167	0.97643	0.171175	5.70429	1.16829e-08	1.26209e-07
ENSMUSG00000024347.16	Psd2	752.607	-0.876689	0.153694	-5.70412	1.16945e-08	1.26244e-07
ENSMUSG00000055675.6	Kbtbd11	401.795	-1.23606	0.216756	-5.70253	1.18039e-08	1.27333e-07
ENSMUSG00000066607.5	Insyn1	585.957	-1.03743	0.181994	-5.70031	1.19588e-08	1.28912e-07
ENSMUSG00000059981.12	Taok2	1818.17	-0.875808	0.153662	-5.69959	1.20096e-08	1.29366e-07
ENSMUSG00000071014.10	Ndufb6	306.344	1.29612	0.227415	5.69938	1.20243e-08	1.29431e-07
ENSMUSG00000023967.9	Mrps18a	346.805	1.41119	0.247787	5.69517	1.23246e-08	1.32569e-07
ENSMUSG00000042790.16	Rnf214	1085.94	0.765513	0.134429	5.69455	1.23694e-08	1.32956e-07
ENSMUSG00000021779.17	Thrb	187.891	-1.37187	0.240937	-5.6939	1.24169e-08	1.33275e-07
ENSMUSG00000031393.16	Mecp2	1539.04	-0.774963	0.136102	-5.694	1.24099e-08	1.33275e-07
ENSMUSG00000020387.15	Jade2	683.319	-0.877165	0.154061	-5.69362	1.24372e-08	1.33398e-07
ENSMUSG00000066735.8	Vkorc1l1	464.822	-1.02752	0.18049	-5.69293	1.24875e-08	1.33842e-07
ENSMUSG00000018415.14	Gid4	312.419	-1.25339	0.220219	-5.69156	1.25885e-08	1.34828e-07
ENSMUSG00000031302.16	Nlgn3	468.582	-1.02056	0.179381	-5.68933	1.27538e-08	1.36502e-07
ENSMUSG00000028434.12	Epb41l4b	406.5	-1.10211	0.193727	-5.68899	1.2779e-08	1.36673e-07
ENSMUSG00000087679.2	Tmem250-ps	249.757	-1.29531	0.227734	-5.68783	1.28663e-08	1.37509e-07
ENSMUSG00000031355.16	Arhgap6	241.712	1.95506	0.343902	5.68493	1.30864e-08	1.39762e-07
ENSMUSG00000029404.15	Arl6ip4	543.123	1.01238	0.178088	5.68472	1.31025e-08	1.39834e-07
ENSMUSG00000058267.13	Mrps14	303.587	1.35744	0.238839	5.68349	1.31976e-08	1.40749e-07
ENSMUSG00000067879.3	Vxn	80.6135	-2.20952	0.388876	-5.68181	1.33277e-08	1.42036e-07
ENSMUSG00000038773.11	Kdm3b	559.75	-0.953757	0.167912	-5.68009	1.34627e-08	1.43373e-07
ENSMUSG00000053702.16	Nebl	607.165	-1.03078	0.181579	-5.67676	1.3727e-08	1.45989e-07
ENSMUSG00000021986.9	Amer2	872.14	-1.0755	0.189457	-5.67675	1.37278e-08	1.45989e-07
ENSMUSG00000030086.16	Chchd6	234.411	1.34628	0.237174	5.67632	1.37621e-08	1.46146e-07
ENSMUSG00000035227.7	Spcs2	459.609	1.06796	0.188143	5.67633	1.37613e-08	1.46146e-07
ENSMUSG00000051335.6	Gfod1	397.542	-1.0838	0.190976	-5.67508	1.38627e-08	1.47111e-07
ENSMUSG00000024758.15	Rtn3	7152.54	0.560356	0.0987813	5.67269	1.40571e-08	1.49069e-07
ENSMUSG00000061482.7	H4c4	466.075	1.04027	0.183392	5.67239	1.40815e-08	1.49222e-07
ENSMUSG00000024998.17	Plce1	599.485	-0.980601	0.172933	-5.67043	1.42443e-08	1.50841e-07
ENSMUSG00000064043.13	Trerf1	227.772	-1.27537	0.224967	-5.66913	1.43527e-08	1.51882e-07
ENSMUSG00000022698.17	Naa50	455.275	-0.920718	0.16244	-5.66804	1.44442e-08	1.52743e-07
ENSMUSG00000002222.14	Rmnd5a	846.521	-1.03037	0.181806	-5.66743	1.44959e-08	1.53161e-07
ENSMUSG00000051586.17	Mical3	801.776	-0.852616	0.150444	-5.66733	1.45042e-08	1.53161e-07
ENSMUSG00000019471.10	Cdc37	1521.69	0.88348	0.155915	5.66642	1.45809e-08	1.53863e-07
ENSMUSG00000025702.15	Marchf8	489.385	-1.17	0.206631	-5.66228	1.49378e-08	1.57519e-07
ENSMUSG00000034998.18	Foxn2	150.388	-1.5037	0.265576	-5.66201	1.49612e-08	1.57654e-07
ENSMUSG00000069171.14	Nr2f1	239.755	-1.59144	0.281185	-5.65977	1.51572e-08	1.59608e-07
ENSMUSG00000037098.18	Rab11fip3	893.392	-0.838854	0.148226	-5.6593	1.51991e-08	1.59937e-07
ENSMUSG00000000088.7	Cox5a	946.116	0.894151	0.158034	5.65797	1.53175e-08	1.6107e-07
ENSMUSG00000037197.11	Rbm17	617.62	1.00681	0.177984	5.65677	1.54248e-08	1.62084e-07
ENSMUSG00000028932.8	Psmc2	761.179	0.926853	0.163922	5.65423	1.56547e-08	1.64385e-07
ENSMUSG00000022055.7	Nefl	3501.48	-0.714346	0.126408	-5.6511	1.5942e-08	1.67285e-07
ENSMUSG00000081824.5	Ndufs5-ps	690.74	1.21938	0.216106	5.64248	1.67619e-08	1.75766e-07
ENSMUSG00000075053.3	Vdac3-ps1	674.029	0.866661	0.153663	5.64	1.70047e-08	1.78188e-07
ENSMUSG00000027894.14	Slc6a17	2337.62	-0.774041	0.137272	-5.63874	1.71295e-08	1.7937e-07
ENSMUSG00000044950.7	Pwwp2a	208.143	-1.30493	0.231467	-5.63765	1.72385e-08	1.80386e-07
ENSMUSG00000004892.13	Bcan	1519.97	-0.92427	0.16396	-5.63719	1.72852e-08	1.80623e-07
ENSMUSG00000028409.11	Smu1	586.838	0.909568	0.161349	5.63728	1.7276e-08	1.80623e-07
ENSMUSG00000046658.16	Zfp316	196.659	-1.40012	0.248449	-5.63546	1.74595e-08	1.82208e-07
ENSMUSG00000011751.16	Sptbn4	1079.9	-0.79582	0.141217	-5.63544	1.74612e-08	1.82208e-07
ENSMUSG00000025580.15	Eif4a3	322.116	1.0678	0.189719	5.62831	1.81984e-08	1.89769e-07
ENSMUSG00000031647.10	Mfap3l	453.178	-1.07657	0.191297	-5.62772	1.8261e-08	1.90289e-07
ENSMUSG00000032673.5	Prorsd1	68.7596	2.39771	0.426067	5.62754	1.82794e-08	1.90349e-07
ENSMUSG00000051851.5	Rtl8c	654.812	0.804296	0.142927	5.62731	1.83045e-08	1.90479e-07
ENSMUSG00000063253.11	Scoc	730.011	0.812102	0.144379	5.6248	1.85725e-08	1.93133e-07
ENSMUSG00000032855.6	Pkd1	495.025	-1.5156	0.269519	-5.62333	1.87308e-08	1.94645e-07
ENSMUSG00000029544.16	Cabp1	342.932	-1.09515	0.194771	-5.62273	1.87963e-08	1.9519e-07
ENSMUSG00000026192.13	Atic	348.929	1.22604	0.218069	5.62224	1.88502e-08	1.95615e-07
ENSMUSG00000029657.15	Hsph1	3801.34	0.558828	0.0994128	5.62129	1.89542e-08	1.96558e-07
ENSMUSG00000020657.16	Dnajc27	1484.36	-0.872476	0.155216	-5.62103	1.89818e-08	1.96709e-07
ENSMUSG00000031278.12	Acsl4	843.819	0.922008	0.164033	5.62088	1.89987e-08	1.96748e-07
ENSMUSG00000028842.15	Ago3	614.599	-0.861448	0.153331	-5.61822	1.92935e-08	1.99664e-07
ENSMUSG00000021520.4	Uqcrb	227.069	1.32091	0.235214	5.61579	1.95671e-08	2.02356e-07
ENSMUSG00000022551.8	Cyc1	803.383	0.84488	0.15046	5.6153	1.9622e-08	2.02783e-07
ENSMUSG00000070047.14	Fat1	1889.3	-0.733663	0.130703	-5.61319	1.98631e-08	2.05134e-07
ENSMUSG00000006057.15	Atp5g1	276.246	1.3276	0.236543	5.61252	1.99403e-08	2.05649e-07
ENSMUSG00000064368.1	mt-Nd6	7147.41	-3.02592	0.539138	-5.61252	1.99404e-08	2.05649e-07
ENSMUSG00000035152.14	Ap2b1	2815.73	0.660896	0.11777	5.61177	2.00262e-08	2.06392e-07
ENSMUSG00000039615.9	Stub1	988.866	0.738251	0.131559	5.61155	2.00526e-08	2.06523e-07
ENSMUSG00000050587.14	Lrrc4c	399.702	-1.14815	0.204629	-5.61087	2.01307e-08	2.07185e-07
ENSMUSG00000028412.17	Slc44a1	1134.73	-1.14176	0.203655	-5.60634	2.06648e-08	2.12536e-07
ENSMUSG00000042507.15	Elmsan1	230.475	-1.26146	0.225042	-5.60545	2.0771e-08	2.13482e-07
ENSMUSG00000071054.12	Safb	1513.75	0.625545	0.111715	5.59946	2.15023e-08	2.20847e-07
ENSMUSG00000028788.14	Ptp4a2	855.189	-0.786387	0.140447	-5.59919	2.15351e-08	2.21033e-07
ENSMUSG00000029993.16	Nfu1	337.167	1.19762	0.213901	5.59892	2.15689e-08	2.21223e-07
ENSMUSG00000038112.15	AW551984	699.958	1.41381	0.25252	5.59881	2.1583e-08	2.21223e-07
ENSMUSG00000050910.5	Cdr2l	342.357	-1.37956	0.246415	-5.59854	2.16163e-08	2.21413e-07
ENSMUSG00000028136.15	Snx27	1054.68	-0.725868	0.12969	-5.59695	2.1815e-08	2.23295e-07
ENSMUSG00000035681.7	Kcnc2	1178.28	-0.889357	0.158905	-5.59677	2.18382e-08	2.23381e-07
ENSMUSG00000025019.17	Lcor	352.376	-1.16195	0.207623	-5.59645	2.18784e-08	2.23639e-07
ENSMUSG00000039983.13	Ccdc32	329.296	1.0523	0.188055	5.59572	2.19705e-08	2.24427e-07
ENSMUSG00000061904.12	Slc25a3	2079.3	0.650231	0.116206	5.59549	2.19996e-08	2.24573e-07
ENSMUSG00000020358.17	Hnrnpab	1469.31	0.738936	0.132101	5.59371	2.22272e-08	2.26742e-07
ENSMUSG00000021712.15	Trim23	527.868	0.892475	0.159598	5.592	2.24464e-08	2.28822e-07
ENSMUSG00000051255.6	Gm6563	463.124	1.09421	0.195688	5.59163	2.24951e-08	2.29163e-07
ENSMUSG00000042541.10	Sem1	496.379	1.35913	0.243155	5.58958	2.27615e-08	2.31719e-07
ENSMUSG00000061603.8	Akap6	2863.18	-0.64096	0.114768	-5.58486	2.33893e-08	2.37809e-07
ENSMUSG00000021508.11	Cxcl14	312.155	-1.84292	0.329986	-5.58484	2.33913e-08	2.37809e-07
ENSMUSG00000031934.14	Panx1	173.397	1.51382	0.271301	5.57986	2.40709e-08	2.44553e-07
ENSMUSG00000036529.17	Sbf1	1387.1	-0.816972	0.146448	-5.5786	2.42464e-08	2.46169e-07
ENSMUSG00000038301.15	Snx10	704.094	0.899149	0.161378	5.57171	2.52256e-08	2.55937e-07
ENSMUSG00000030806.6	Stx1b	4565.61	-0.708979	0.127363	-5.56659	2.59769e-08	2.63382e-07
ENSMUSG00000084830.2	Gm14539	370.253	1.3279	0.238555	5.56643	2.60006e-08	2.63445e-07
ENSMUSG00000005881.13	Ergic3	765.581	0.841907	0.151263	5.56585	2.60874e-08	2.64146e-07
ENSMUSG00000023019.12	Gpd1	277.569	-1.59821	0.287227	-5.56426	2.63262e-08	2.66385e-07
ENSMUSG00000017400.10	Stac2	278.86	-1.38512	0.248969	-5.56342	2.64544e-08	2.67501e-07
ENSMUSG00000063171.4	Rps4l	164.386	1.60055	0.287716	5.56295	2.65251e-08	2.68036e-07
ENSMUSG00000031626.18	Sorbs2	369.418	-1.0329	0.185744	-5.5609	2.68392e-08	2.71027e-07
ENSMUSG00000029772.17	Ahcyl2	1916.13	-0.6837	0.12297	-5.55989	2.69941e-08	2.72408e-07
ENSMUSG00000052557.11	Gan	299.023	-1.30191	0.234168	-5.55974	2.70177e-08	2.72463e-07
ENSMUSG00000005610.17	Eif4g2	4597.95	-0.653146	0.117566	-5.55557	2.76707e-08	2.78861e-07
ENSMUSG00000028013.16	Ppa2	541.717	0.978975	0.176287	5.5533	2.80326e-08	2.82319e-07
ENSMUSG00000061718.12	Ppp1r1b	186.743	-1.56515	0.281893	-5.55227	2.81986e-08	2.838e-07
ENSMUSG00000112117.1	Rmst	211.765	-1.64396	0.296431	-5.54586	2.92518e-08	2.94203e-07
ENSMUSG00000026755.14	Arpc5l	474.541	0.982792	0.177279	5.54375	2.96064e-08	2.9757e-07
ENSMUSG00000079562.7	Maea	810.931	0.857471	0.154702	5.54273	2.97791e-08	2.99106e-07
ENSMUSG00000025204.10	Ndufb8	1249.05	1.08905	0.196492	5.54247	2.98228e-08	2.99344e-07
ENSMUSG00000022160.18	Mettl3	185.441	1.49186	0.269188	5.54207	2.98915e-08	2.99834e-07
ENSMUSG00000022601.11	Zbtb11	783.329	0.812739	0.146728	5.53909	3.04049e-08	3.04779e-07
ENSMUSG00000061451.13	Tmem151a	1071.96	-0.768823	0.138814	-5.53852	3.05041e-08	3.0557e-07
ENSMUSG00000028035.13	Dnajb4	755.049	0.878759	0.158716	5.53668	3.08262e-08	3.08591e-07
ENSMUSG00000083282.3	Ctsf	643.465	0.952473	0.172111	5.53406	3.12893e-08	3.13018e-07
ENSMUSG00000039533.8	Mmd2	491.137	-1.11842	0.202167	-5.53215	3.16322e-08	3.16238e-07
ENSMUSG00000023911.12	Flywch2	166.061	2.03872	0.368544	5.53183	3.16901e-08	3.16395e-07
ENSMUSG00000025224.16	Gbf1	1646.6	0.718908	0.129957	5.53188	3.16816e-08	3.16395e-07
ENSMUSG00000008373.16	Prpf31	443.284	0.986402	0.178356	5.53053	3.1926e-08	3.18539e-07
ENSMUSG00000082321.3	Gm14253	209.83	1.38369	0.250378	5.52642	3.2684e-08	3.25885e-07
ENSMUSG00000034203.8	Chchd4	279.052	1.32141	0.23939	5.51993	3.39141e-08	3.37926e-07
ENSMUSG00000021190.14	Lgmn	1546.32	0.908379	0.164581	5.51935	3.40254e-08	3.3881e-07
ENSMUSG00000059743.12	Fdps	120.274	1.66846	0.302656	5.51273	3.53312e-08	3.51579e-07
ENSMUSG00000030739.18	Myh14	1217.17	-0.682896	0.123908	-5.51132	3.56154e-08	3.54173e-07
ENSMUSG00000031253.15	Srpx2	129.748	1.68365	0.305603	5.50926	3.60349e-08	3.58108e-07
ENSMUSG00000027203.15	Dut	233.195	1.4274	0.259098	5.50912	3.60632e-08	3.58151e-07
ENSMUSG00000116536.1	Gm2805	111.583	1.8483	0.335518	5.50878	3.6133e-08	3.58607e-07
ENSMUSG00000076439.12	Mog	566.25	-1.18327	0.214865	-5.50706	3.64882e-08	3.61893e-07
ENSMUSG00000030701.17	Plekhb1	1887.09	-1.12067	0.203543	-5.50581	3.67481e-08	3.6423e-07
ENSMUSG00000039585.15	Myo9a	1440.75	-0.663322	0.120531	-5.50333	3.72678e-08	3.69138e-07
ENSMUSG00000028187.10	Rpf1	130.863	1.55734	0.283137	5.50031	3.79122e-08	3.75273e-07
ENSMUSG00000010175.13	Prox1	469.115	-1.2391	0.225306	-5.49961	3.80622e-08	3.7651e-07
ENSMUSG00000046876.16	Atxn1	959.204	-0.827555	0.150608	-5.49477	3.91218e-08	3.86736e-07
ENSMUSG00000022096.14	Hr	364.225	-1.34292	0.244416	-5.4944	3.92046e-08	3.873e-07
ENSMUSG00000038594.9	Cep85l	268.872	-1.46032	0.265836	-5.49332	3.94457e-08	3.89425e-07
ENSMUSG00000034341.17	Wbp2	2571.72	0.633187	0.1153	5.49165	3.98199e-08	3.92862e-07
ENSMUSG00000020230.15	Prmt2	639.997	1.03631	0.188723	5.49116	3.99311e-08	3.93701e-07
ENSMUSG00000028528.17	Dnajc6	3778.05	0.830526	0.151282	5.48992	4.02116e-08	3.96096e-07
ENSMUSG00000022552.16	Sharpin	194.734	1.26748	0.230878	5.48985	4.02269e-08	3.96096e-07
ENSMUSG00000024944.6	Arl2	393.768	1.06403	0.193854	5.48881	4.04649e-08	3.98178e-07
ENSMUSG00000078317.6	F8a	94.2183	1.88907	0.344411	5.48492	4.13648e-08	4.06768e-07
ENSMUSG00000062866.16	Phactr2	620.514	-0.984065	0.179441	-5.48405	4.15707e-08	4.08525e-07
ENSMUSG00000032399.8	Rpl4	3668.95	0.771548	0.140697	5.48375	4.16401e-08	4.08939e-07
ENSMUSG00000047146.17	Tet1	193.323	-1.71123	0.312214	-5.48097	4.2301e-08	4.15158e-07
ENSMUSG00000035011.15	Zbtb7a	1355.7	-0.77812	0.141975	-5.48069	4.23669e-08	4.15534e-07
ENSMUSG00000029167.13	Ppargc1a	762.516	-0.95846	0.174925	-5.47927	4.27093e-08	4.18618e-07
ENSMUSG00000030168.13	Adipor2	881.16	-0.861255	0.157191	-5.47902	4.27685e-08	4.18925e-07
ENSMUSG00000049265.7	Kcnk3	147.988	-1.80659	0.329774	-5.47828	4.29488e-08	4.20417e-07
ENSMUSG00000056158.14	Car10	467.17	-1.09373	0.199663	-5.4779	4.30395e-08	4.2103e-07
ENSMUSG00000022193.7	Psmb5	316.792	1.2595	0.229972	5.47676	4.33183e-08	4.23482e-07
ENSMUSG00000038582.15	Pptc7	414.289	-0.916616	0.167392	-5.47588	4.35353e-08	4.25326e-07
ENSMUSG00000056234.15	Ncoa4	306.118	1.38779	0.253471	5.47513	4.37189e-08	4.26842e-07
ENSMUSG00000005994.14	Tyrp1	25.4313	4.37055	0.798293	5.47487	4.37836e-08	4.26924e-07
ENSMUSG00000024231.15	Cul2	678.859	0.833139	0.152175	5.47487	4.37842e-08	4.26924e-07
ENSMUSG00000022799.4	Arhgap31	340.105	-1.04846	0.191557	-5.47335	4.41594e-08	4.30304e-07
ENSMUSG00000018585.9	Atox1	154.493	1.48578	0.271564	5.4712	4.46986e-08	4.35275e-07
ENSMUSG00000033065.14	Pfkm	3332.54	0.555905	0.101619	5.47046	4.48877e-08	4.36833e-07
ENSMUSG00000027893.14	Ahcyl1	3497.48	-0.627569	0.114833	-5.46508	4.6269e-08	4.49984e-07
ENSMUSG00000028398.8	Dmac1	157.195	1.5823	0.289686	5.46213	4.70458e-08	4.57242e-07
ENSMUSG00000031652.11	N4bp1	588.903	-0.934626	0.171119	-5.46186	4.71181e-08	4.57649e-07
ENSMUSG00000099647.1	Gm5776	121.526	2.16007	0.395714	5.45866	4.79741e-08	4.65662e-07
ENSMUSG00000042650.3	Alkbh5	768.245	-0.945126	0.173195	-5.45702	4.84196e-08	4.69418e-07
ENSMUSG00000024472.9	Dcp2	1025.13	-0.862284	0.158014	-5.457	4.84236e-08	4.69418e-07
ENSMUSG00000047712.8	Ust	150.524	-1.40341	0.257199	-5.45653	4.85525e-08	4.70364e-07
ENSMUSG00000070544.6	Top1	1420.63	0.677429	0.124155	5.45632	4.86092e-08	4.7061e-07
ENSMUSG00000020340.16	Cyfip2	7357.17	-0.641465	0.117601	-5.4546	4.90828e-08	4.74888e-07
ENSMUSG00000025905.14	Oprk1	195.456	1.95079	0.357682	5.45399	4.92514e-08	4.76213e-07
ENSMUSG00000030272.15	Camk1	556.807	0.896102	0.164338	5.4528	4.9582e-08	4.78931e-07
ENSMUSG00000011114.18	Tbrg1	281.857	1.26821	0.232581	5.45275	4.95963e-08	4.78931e-07
ENSMUSG00000105265.4	Sox2ot	326.182	-1.50585	0.27619	-5.45224	4.97407e-08	4.80017e-07
ENSMUSG00000036760.7	Kcnk9	924.351	-0.760183	0.139479	-5.45015	5.03267e-08	4.8536e-07
ENSMUSG00000029126.7	Nsg1	2153.66	0.677078	0.124235	5.44997	5.03772e-08	4.85535e-07
ENSMUSG00000038351.14	Sgsm2	368.078	-1.20003	0.220201	-5.44971	5.04517e-08	4.85941e-07
ENSMUSG00000020021.4	Fgd6	125.128	-2.45338	0.450393	-5.44719	5.1172e-08	4.92563e-07
ENSMUSG00000040606.13	Kazn	865.705	-0.838662	0.15402	-5.44515	5.17613e-08	4.97916e-07
ENSMUSG00000026171.12	Rnf25	215.417	1.33318	0.244868	5.44447	5.19602e-08	4.9905e-07
ENSMUSG00000026617.16	Bpnt1	628.365	0.948098	0.174142	5.44441	5.19788e-08	4.9905e-07
ENSMUSG00000039477.16	Tnrc18	1151.36	-0.89565	0.164502	-5.44462	5.19169e-08	4.9905e-07
ENSMUSG00000053046.16	Brsk2	1166.43	-0.838349	0.154024	-5.44298	5.23957e-08	5.02731e-07
ENSMUSG00000020183.11	Cpm	203.271	-1.27676	0.234577	-5.44282	5.24424e-08	5.02858e-07
ENSMUSG00000024579.7	Pcyox1l	188.728	1.40146	0.257604	5.44037	5.31701e-08	5.0951e-07
ENSMUSG00000044164.2	Rnf182	38.1539	-2.92726	0.538635	-5.43459	5.49218e-08	5.2596e-07
ENSMUSG00000055302.5	Mrfap1	2527.83	0.594701	0.109436	5.43425	5.50272e-08	5.26633e-07
ENSMUSG00000005566.14	Trim28	909.224	0.747948	0.137639	5.43413	5.50639e-08	5.26649e-07
ENSMUSG00000048078.16	Tenm4	1286.28	-0.816034	0.150178	-5.43379	5.51681e-08	5.2731e-07
ENSMUSG00000035674.13	Ndufa3	385.09	1.45981	0.268679	5.43328	5.53266e-08	5.28489e-07
ENSMUSG00000081406.4	Rps6-ps4	811.862	0.789241	0.145264	5.43316	5.53653e-08	5.28522e-07
ENSMUSG00000039016.5	Timm8b	600.609	1.01355	0.186562	5.43276	5.54876e-08	5.29353e-07
ENSMUSG00000056342.16	Usp34	1779.3	-0.617012	0.113582	-5.43233	5.56232e-08	5.3031e-07
ENSMUSG00000036188.4	Ankmy2	442.825	0.919678	0.169359	5.43033	5.62491e-08	5.35937e-07
ENSMUSG00000028773.8	Fabp3	120.419	1.98706	0.365968	5.42959	5.64836e-08	5.3783e-07
ENSMUSG00000028790.13	Khdrbs1	1426.14	0.781199	0.143904	5.42861	5.67948e-08	5.40451e-07
ENSMUSG00000007850.16	Hnrnph1	1173.11	0.687656	0.126701	5.42738	5.71886e-08	5.43853e-07
ENSMUSG00000016346.17	Kcnq2	2061.79	-0.77608	0.14301	-5.42675	5.73881e-08	5.45154e-07
ENSMUSG00000024271.8	Elp2	638.395	0.802661	0.147909	5.42672	5.7398e-08	5.45154e-07
ENSMUSG00000070572.7	Trmt112-ps2	137.04	1.58758	0.292687	5.42416	5.82284e-08	5.52691e-07
ENSMUSG00000015341.17	Golga7	317.263	-1.07438	0.198097	-5.42348	5.84487e-08	5.54432e-07
ENSMUSG00000073678.4	Pgap1	651.432	0.850742	0.156921	5.42147	5.91107e-08	5.60004e-07
ENSMUSG00000034853.16	Acot11	466.456	-0.992475	0.183063	-5.42149	5.91045e-08	5.60004e-07
ENSMUSG00000054920.12	Klhl5	306.111	-1.21067	0.223417	-5.41887	5.99786e-08	5.67868e-07
ENSMUSG00000040035.14	Disp2	8533.64	0.540915	0.0998454	5.41753	6.0429e-08	5.71772e-07
ENSMUSG00000001089.14	Luzp1	1588.09	-0.760304	0.140359	-5.41685	6.06592e-08	5.73589e-07
ENSMUSG00000026411.17	Tmem9	364.093	1.14557	0.211668	5.41211	6.22857e-08	5.88598e-07
ENSMUSG00000081228.1	Gm16089	239.997	1.4691	0.271572	5.40963	6.31557e-08	5.96069e-07
ENSMUSG00000017421.18	Zfp207	707.462	0.812976	0.150281	5.40971	6.31275e-08	5.96069e-07
ENSMUSG00000078153.3	Psme2b	116.374	1.62266	0.300155	5.40608	6.44197e-08	6.07617e-07
ENSMUSG00000028927.6	Padi2	545.641	-0.986598	0.182509	-5.40574	6.45409e-08	6.08378e-07
ENSMUSG00000035093.16	Secisbp2l	2433.77	-0.582665	0.107853	-5.40242	6.57487e-08	6.19374e-07
ENSMUSG00000022076.10	Klhl1	572.612	1.59561	0.295431	5.40096	6.62856e-08	6.24041e-07
ENSMUSG00000075376.10	Rc3h2	932.092	-0.939481	0.174078	-5.39691	6.77976e-08	6.37876e-07
ENSMUSG00000058420.8	Syt17	575.007	1.50184	0.278351	5.39549	6.83361e-08	6.42539e-07
ENSMUSG00000034285.15	Nipsnap1	465.573	1.19763	0.22201	5.39449	6.87169e-08	6.45715e-07
ENSMUSG00000063856.7	Gpx1	484.712	0.982	0.1821	5.39265	6.94279e-08	6.51989e-07
ENSMUSG00000004070.15	Hmox2	597.428	0.831413	0.154195	5.39194	6.97007e-08	6.54141e-07
ENSMUSG00000026021.15	Sumo1	445.032	1.13741	0.210956	5.39169	6.97991e-08	6.54655e-07
ENSMUSG00000041763.14	Tpp2	733.47	0.875907	0.162497	5.39031	7.03351e-08	6.59271e-07
ENSMUSG00000006476.19	Nsmf	1011.59	-1.04334	0.193568	-5.39004	7.04407e-08	6.59849e-07
ENSMUSG00000056602.12	Fry	3703.59	0.575338	0.106744	5.38989	7.05026e-08	6.60017e-07
ENSMUSG00000042520.16	Ubap2l	1316.63	0.75514	0.140118	5.38931	7.07299e-08	6.6132e-07
ENSMUSG00000056222.15	Spock1	2215.64	-0.819272	0.152016	-5.38937	7.07065e-08	6.6132e-07
ENSMUSG00000067869.4	Tcea1-ps1	522.443	1.04447	0.193812	5.38911	7.08078e-08	6.61637e-07
ENSMUSG00000026384.13	Ptpn4	1878.53	-0.917192	0.170255	-5.38718	7.15722e-08	6.68363e-07
ENSMUSG00000082087.4	Gm12138	57.0309	2.72964	0.506925	5.3847	7.25661e-08	6.77223e-07
ENSMUSG00000018322.10	Tomm34	474.101	0.917624	0.170549	5.38042	7.43131e-08	6.93097e-07
ENSMUSG00000026032.8	Ndufb3	359.045	1.53022	0.284439	5.37978	7.4575e-08	6.94734e-07
ENSMUSG00000036155.13	Mgat5	1257.18	-0.753114	0.13999	-5.37977	7.45812e-08	6.94734e-07
ENSMUSG00000040957.15	Cables1	181.128	-1.43676	0.267248	-5.37614	7.60984e-08	7.08428e-07
ENSMUSG00000030513.14	Pcsk6	278.991	-1.20452	0.224057	-5.37597	7.6173e-08	7.08683e-07
ENSMUSG00000022407.10	Adsl	255.789	1.18335	0.220147	5.37529	7.64613e-08	7.10925e-07
ENSMUSG00000055027.17	Smyd1	31.7741	-3.60413	0.670524	-5.37509	7.65443e-08	7.11256e-07
ENSMUSG00000023017.10	Asic1	521.183	-0.893761	0.166394	-5.37134	7.81518e-08	7.25743e-07
ENSMUSG00000056476.13	Med12l	795.636	-0.758548	0.141245	-5.37044	7.85442e-08	7.28937e-07
ENSMUSG00000037503.12	Fam168b	1433.32	-0.748223	0.13934	-5.36977	7.88363e-08	7.31196e-07
ENSMUSG00000041688.16	Amot	313.537	-1.30907	0.243797	-5.36949	7.89589e-08	7.31881e-07
ENSMUSG00000020661.15	Dnmt3a	642.267	-0.849658	0.158301	-5.36734	7.99049e-08	7.40193e-07
ENSMUSG00000058809.8	Hspd1-ps3	815.032	1.05227	0.196214	5.36285	8.19202e-08	7.58393e-07
ENSMUSG00000024084.8	Qpct	140.783	1.74159	0.324985	5.359	8.36834e-08	7.74239e-07
ENSMUSG00000074748.3	Atxn7l3b	785.122	-0.880786	0.164427	-5.35671	8.47504e-08	7.83628e-07
ENSMUSG00000060716.7	Plekhh1	831.387	-0.801556	0.149689	-5.35483	8.56392e-08	7.91359e-07
ENSMUSG00000040236.4	Trappc5	360.545	1.08641	0.202908	5.35418	8.59447e-08	7.93693e-07
ENSMUSG00000021548.10	Ccnh	338.969	1.08388	0.202449	5.35382	8.61157e-08	7.94784e-07
ENSMUSG00000021772.15	Nkiras1	706.725	0.776342	0.145129	5.34934	8.82771e-08	8.14232e-07
ENSMUSG00000044340.7	Phlpp1	1825.38	-0.732948	0.137041	-5.34837	8.87492e-08	8.18083e-07
ENSMUSG00000022180.7	Slc7a8	358.956	1.02807	0.192255	5.34743	8.92137e-08	8.2186e-07
ENSMUSG00000025006.18	Sorbs1	974.508	-0.734834	0.137583	-5.34102	9.24273e-08	8.50943e-07
ENSMUSG00000029014.14	Dnajc2	478.418	0.988355	0.185057	5.34082	9.25284e-08	8.51352e-07
ENSMUSG00000040842.17	Szrd1	195.034	-1.24253	0.232688	-5.3399	9.29984e-08	8.55152e-07
ENSMUSG00000027965.15	Olfm3	672.158	1.04879	0.196428	5.3393	9.33076e-08	8.5747e-07
ENSMUSG00000024780.7	Cdc37l1	1319.45	-0.643905	0.1206	-5.33917	9.33724e-08	8.57541e-07
ENSMUSG00000046159.16	Chrm3	119.831	-1.75446	0.328729	-5.33712	9.44344e-08	8.66765e-07
ENSMUSG00000052337.15	Immt	1397.05	0.647292	0.121298	5.33637	9.48254e-08	8.69821e-07
ENSMUSG00000027384.6	Ndufaf5	294.701	1.17321	0.219861	5.33615	9.4942e-08	8.70359e-07
ENSMUSG00000030835.6	Nomo1	1958.23	0.662202	0.124113	5.33549	9.52851e-08	8.72972e-07
ENSMUSG00000030678.7	Maz	386.416	-0.998563	0.18719	-5.33448	9.58192e-08	8.7733e-07
ENSMUSG00000018412.16	Kansl1	704.796	-0.865301	0.162231	-5.33376	9.6202e-08	8.80298e-07
ENSMUSG00000020308.7	Tpgs1	269.704	1.13961	0.213667	5.33357	9.63014e-08	8.80671e-07
ENSMUSG00000031591.14	Asah1	519.859	0.980052	0.183887	5.32965	9.84027e-08	8.9934e-07
ENSMUSG00000027803.14	Wwtr1	85.1425	-2.16287	0.406297	-5.32337	1.01862e-07	9.30385e-07
ENSMUSG00000003534.17	Ddr1	634.815	-0.937452	0.176181	-5.32095	1.03225e-07	9.4227e-07
ENSMUSG00000031458.8	Coprs	362.639	1.2696	0.238611	5.3208	1.03313e-07	9.42499e-07
ENSMUSG00000031432.3	Prps1	365.908	1.00555	0.189078	5.31818	1.04809e-07	9.55567e-07
ENSMUSG00000000708.14	Kat2b	274.537	-1.23703	0.232696	-5.31605	1.06042e-07	9.66216e-07
ENSMUSG00000045087.8	S1pr5	307.837	-1.07408	0.202094	-5.31477	1.06795e-07	9.71895e-07
ENSMUSG00000032336.17	Nptn	3679.82	0.587738	0.110586	5.31477	1.06792e-07	9.71895e-07
ENSMUSG00000029463.5	Fam216a	352.714	1.30224	0.245107	5.31297	1.07855e-07	9.80947e-07
ENSMUSG00000002957.11	Ap2a2	2196.09	0.840213	0.158159	5.31244	1.08165e-07	9.83174e-07
ENSMUSG00000030161.8	Gabarapl1	2561.98	0.615698	0.115983	5.30852	1.10521e-07	1.00398e-06
ENSMUSG00000025555.14	Farp1	593.679	-0.910685	0.171572	-5.3079	1.10896e-07	1.00678e-06
ENSMUSG00000062257.13	Opcml	1045.43	-0.811473	0.152984	-5.30429	1.1311e-07	1.02564e-06
ENSMUSG00000025195.9	Dnmbp	115.534	-1.58218	0.298278	-5.30438	1.13056e-07	1.02564e-06
ENSMUSG00000015937.15	Macroh2a1	729.426	0.762239	0.143719	5.30367	1.13497e-07	1.02791e-06
ENSMUSG00000014313.15	Cox6c	2913.52	0.864585	0.163014	5.30376	1.13444e-07	1.02791e-06
ENSMUSG00000040591.18	1110051M20Rik	633.053	0.789027	0.148781	5.30327	1.13745e-07	1.02953e-06
ENSMUSG00000002006.12	Pdzd4	524.637	-1.07195	0.202182	-5.30194	1.14581e-07	1.03648e-06
ENSMUSG00000026031.15	Cflar	117.207	-1.6992	0.320605	-5.29999	1.15811e-07	1.04697e-06
ENSMUSG00000028691.12	Prdx1	422.322	0.934238	0.176294	5.29932	1.16238e-07	1.04986e-06
ENSMUSG00000022340.15	Sybu	710.789	0.901998	0.170212	5.29926	1.16271e-07	1.04986e-06
ENSMUSG00000021770.11	Samd8	456.916	-0.903663	0.170615	-5.2965	1.18042e-07	1.06521e-06
ENSMUSG00000033161.10	Atp1a1	2509.34	0.558289	0.105418	5.29596	1.18394e-07	1.06775e-06
ENSMUSG00000030000.10	Add2	1713.19	-0.610509	0.115331	-5.29356	1.1996e-07	1.08123e-06
ENSMUSG00000019947.10	Arid5b	687.04	-0.915855	0.173059	-5.29215	1.20885e-07	1.08891e-06
ENSMUSG00000095334.2	Gm21984	355.452	-1.24428	0.235159	-5.29126	1.21479e-07	1.09361e-06
ENSMUSG00000038975.14	Rabggtb	424.572	1.12079	0.211848	5.29052	1.2197e-07	1.09737e-06
ENSMUSG00000078429.9	Ctdsp2	169.148	-1.58625	0.299977	-5.28791	1.23722e-07	1.11246e-06
ENSMUSG00000028470.10	Hint2	97.6041	1.89681	0.358796	5.28658	1.24623e-07	1.11989e-06
ENSMUSG00000081239.3	Gm11836	56.3227	2.51123	0.47509	5.2858	1.25156e-07	1.12401e-06
ENSMUSG00000015176.11	Nolc1	1008.25	0.971435	0.183841	5.2841	1.26323e-07	1.13382e-06
ENSMUSG00000050721.9	Plekho2	133.601	-1.95547	0.370108	-5.28352	1.26727e-07	1.13676e-06
ENSMUSG00000038023.12	Atp6v0a2	459.353	-1.01797	0.192754	-5.28118	1.28354e-07	1.15067e-06
ENSMUSG00000021704.8	Mtx3	416.237	-1.09101	0.206623	-5.28021	1.29035e-07	1.15608e-06
ENSMUSG00000024743.16	Syt7	1984.05	-0.683332	0.129491	-5.27706	1.31273e-07	1.17543e-06
ENSMUSG00000034088.15	Hdlbp	3133.82	0.708747	0.134315	5.27676	1.31488e-07	1.17595e-06
ENSMUSG00000029471.13	Camkk2	344.971	-1.02286	0.19384	-5.27683	1.31441e-07	1.17595e-06
ENSMUSG00000022817.15	Itgb5	376.594	-1.2411	0.235349	-5.27344	1.33889e-07	1.19671e-06
ENSMUSG00000101188.1	Eif4a-ps4	867.085	0.862303	0.163583	5.27136	1.35418e-07	1.20966e-06
ENSMUSG00000036062.13	Phf24	1323	-0.723047	0.137196	-5.27017	1.36296e-07	1.21678e-06
ENSMUSG00000013419.7	Zfp651	346.288	-1.1579	0.219753	-5.2691	1.37093e-07	1.22317e-06
ENSMUSG00000104496.1	Gm5837	255.749	1.33788	0.253931	5.26867	1.37415e-07	1.22531e-06
ENSMUSG00000072772.3	Grcc10	436.39	1.06333	0.201848	5.26798	1.37933e-07	1.22847e-06
ENSMUSG00000032087.11	Dscaml1	315.312	-1.17924	0.223846	-5.26806	1.37874e-07	1.22847e-06
ENSMUSG00000020720.13	Psmd12	961.064	0.83607	0.158719	5.26762	1.38204e-07	1.23016e-06
ENSMUSG00000090129.10	Olfr287	44.7679	-3.30321	0.627127	-5.2672	1.38518e-07	1.23222e-06
ENSMUSG00000040466.16	Blvrb	72.1823	2.1242	0.403353	5.26637	1.39151e-07	1.23692e-06
ENSMUSG00000047139.9	Cd24a	78.7427	2.18914	0.415689	5.26629	1.39211e-07	1.23692e-06
ENSMUSG00000030751.18	Psma1	378.629	1.24975	0.237341	5.26562	1.39717e-07	1.24068e-06
ENSMUSG00000024294.14	Mib1	1735.02	-0.735457	0.139741	-5.26299	1.41733e-07	1.25784e-06
ENSMUSG00000074994.6	Qser1	267.723	-1.36279	0.258957	-5.2626	1.42036e-07	1.25978e-06
ENSMUSG00000098404.1	Mrip-ps	244.797	-1.29319	0.245777	-5.26165	1.42767e-07	1.26552e-06
ENSMUSG00000083364.4	Llph-ps2	111.336	1.81843	0.345615	5.26144	1.42932e-07	1.26624e-06
ENSMUSG00000049832.6	Rbx1-ps	156.194	1.57856	0.300089	5.2603	1.43824e-07	1.27339e-06
ENSMUSG00000027952.16	Pmvk	386.954	1.37628	0.261709	5.25882	1.44982e-07	1.28288e-06
ENSMUSG00000024410.15	Rmc1	342.751	1.2396	0.235944	5.25378	1.49005e-07	1.3177e-06
ENSMUSG00000066392.12	Nrxn3	3979.17	0.771954	0.146957	5.25293	1.49701e-07	1.32308e-06
ENSMUSG00000111375.4	Btbd8	1031.36	0.736245	0.140175	5.25235	1.50173e-07	1.32647e-06
ENSMUSG00000003778.14	Brd8	667.74	0.745954	0.142051	5.2513	1.51033e-07	1.33328e-06
ENSMUSG00000064030.15	Pym1	168.147	1.33081	0.253532	5.2491	1.52846e-07	1.34849e-06
ENSMUSG00000017801.15	Mlx	183.783	1.36645	0.260425	5.247	1.54599e-07	1.36316e-06
ENSMUSG00000002844.9	Adprh	573.543	0.784795	0.149605	5.24577	1.55631e-07	1.37145e-06
ENSMUSG00000037280.12	Galnt6	303.381	-1.21287	0.231221	-5.24548	1.55873e-07	1.37278e-06
ENSMUSG00000052534.15	Pbx1	2383.9	1.14858	0.218993	5.24485	1.56407e-07	1.37668e-06
ENSMUSG00000022174.8	Dad1	290.899	1.06185	0.202497	5.24377	1.57331e-07	1.384e-06
ENSMUSG00000040048.14	Ndufb10	1594.49	0.716212	0.136665	5.24065	1.60008e-07	1.40672e-06
ENSMUSG00000045817.8	Zfp36l2	183.644	-1.62986	0.311076	-5.23942	1.61082e-07	1.41534e-06
ENSMUSG00000020176.17	Grb10	1450.52	1.12076	0.213931	5.23889	1.61542e-07	1.41855e-06
ENSMUSG00000003813.15	Rad23a	584.631	0.982771	0.187764	5.23409	1.658e-07	1.45508e-06
ENSMUSG00000040037.13	Negr1	825.686	-0.749538	0.143286	-5.23107	1.6853e-07	1.47818e-06
ENSMUSG00000030583.16	Sipa1l3	501.647	-1.40107	0.267858	-5.23063	1.68934e-07	1.48086e-06
ENSMUSG00000032959.12	Pebp1	500.23	0.975112	0.186459	5.22962	1.6986e-07	1.48811e-06
ENSMUSG00000030310.10	Slc6a1	3377.51	-0.625275	0.119583	-5.2288	1.7061e-07	1.49381e-06
ENSMUSG00000027333.18	Smox	325.514	-1.2742	0.244018	-5.22172	1.77265e-07	1.55118e-06
ENSMUSG00000042515.13	Pwwp3b	197.078	1.51221	0.289775	5.21856	1.80323e-07	1.57702e-06
ENSMUSG00000043733.14	Ptpn11	1883.5	-0.815784	0.15639	-5.21634	1.82489e-07	1.5941e-06
ENSMUSG00000035847.15	Ids	2145.91	-0.639102	0.122517	-5.21645	1.82389e-07	1.5941e-06
ENSMUSG00000075279.5	Mrpl23-ps1	208.111	1.54479	0.296232	5.2148	1.84011e-07	1.60646e-06
ENSMUSG00000025738.8	Fbxl16	1952.12	-0.677726	0.130042	-5.21159	1.87228e-07	1.6336e-06
ENSMUSG00000045005.9	Fzd5	50.0281	-2.36587	0.454057	-5.21053	1.88306e-07	1.64109e-06
ENSMUSG00000055839.6	Elob	483.162	1.23054	0.236163	5.21054	1.88295e-07	1.64109e-06
ENSMUSG00000071662.4	Polr2g	170.853	1.26432	0.242687	5.20969	1.89158e-07	1.64756e-06
ENSMUSG00000042032.13	Mat2b	441.043	0.946821	0.181761	5.20915	1.89712e-07	1.65143e-06
ENSMUSG00000003316.14	Glg1	4414.98	0.563602	0.108275	5.20526	1.93725e-07	1.68539e-06
ENSMUSG00000003279.17	Dlgap1	1201.75	-0.858236	0.164938	-5.2034	1.95674e-07	1.70136e-06
ENSMUSG00000038369.14	Ncoa6	608.903	-0.843766	0.162286	-5.19925	2.00095e-07	1.73879e-06
ENSMUSG00000021607.9	Mrpl36	111.025	1.78203	0.34278	5.19876	2.0062e-07	1.74234e-06
ENSMUSG00000038013.14	Wipf2	845.193	-0.777652	0.149604	-5.19805	2.01388e-07	1.748e-06
ENSMUSG00000032012.9	Nectin1	434.279	-0.960226	0.18479	-5.19632	2.03275e-07	1.76336e-06
ENSMUSG00000005893.14	Nr2c2	718.891	-0.821979	0.158283	-5.19311	2.0681e-07	1.79299e-06
ENSMUSG00000001270.9	Ckb	7071.05	0.519125	0.0999792	5.19233	2.07679e-07	1.79948e-06
ENSMUSG00000020642.13	Rnf144a	164.895	-1.49052	0.287171	-5.19037	2.09881e-07	1.81752e-06
ENSMUSG00000022537.18	Tmem44	192.356	-1.51146	0.291223	-5.19006	2.10223e-07	1.81943e-06
ENSMUSG00000037887.11	Dusp8	773.921	-0.89065	0.171677	-5.18794	2.12633e-07	1.83923e-06
ENSMUSG00000018750.14	Zbtb4	1440.4	-0.772212	0.148986	-5.18314	2.18186e-07	1.88618e-06
ENSMUSG00000036501.7	Fam13b	840.93	-0.855619	0.165149	-5.18089	2.20832e-07	1.90795e-06
ENSMUSG00000032279.11	Idh3a	2115.08	0.708816	0.136821	5.1806	2.21171e-07	1.90978e-06
ENSMUSG00000027254.13	Map1a	26469.4	-0.549634	0.106151	-5.17787	2.24439e-07	1.93688e-06
ENSMUSG00000007653.12	Gabrb2	1839.95	-0.806368	0.155796	-5.1758	2.26939e-07	1.95733e-06
ENSMUSG00000094410.8	Gm38394	162.248	-1.3718	0.265152	-5.17364	2.29575e-07	1.97893e-06
ENSMUSG00000024045.6	Akap8	201.274	-1.31629	0.254518	-5.17168	2.31995e-07	1.99865e-06
ENSMUSG00000060279.14	Ap2a1	2745.58	0.697327	0.134863	5.17062	2.33315e-07	2.00886e-06
ENSMUSG00000045246.11	Kcng4	221.044	-1.22715	0.237392	-5.16929	2.34984e-07	2.02207e-06
ENSMUSG00000022208.12	Jph4	887.562	-0.914648	0.177025	-5.16677	2.38179e-07	2.04839e-06
ENSMUSG00000002658.9	Gtf2f1	673.446	0.727265	0.140826	5.1643	2.41338e-07	2.07438e-06
ENSMUSG00000045636.16	Mtus1	814.734	-0.704496	0.136454	-5.16288	2.43173e-07	2.08895e-06
ENSMUSG00000008658.16	Rbfox1	949.496	-0.829393	0.160655	-5.16256	2.4359e-07	2.09134e-06
ENSMUSG00000018661.17	Cog1	485.329	0.921994	0.178637	5.16126	2.45289e-07	2.10472e-06
ENSMUSG00000027673.12	Ndufb5	596.627	1.06465	0.206332	5.15991	2.47072e-07	2.11881e-06
ENSMUSG00000029580.14	Actb	10310.7	0.495735	0.0960886	5.15914	2.48085e-07	2.12628e-06
ENSMUSG00000040972.8	Igsf21	463.11	1.0489	0.203355	5.15798	2.49622e-07	2.13823e-06
ENSMUSG00000001313.12	Rnd2	637.257	-0.939061	0.182149	-5.15545	2.53017e-07	2.16608e-06
ENSMUSG00000013593.12	Ndufs2	1645.19	0.570247	0.110622	5.15491	2.53754e-07	2.16992e-06
ENSMUSG00000059208.15	Hnrnpm	1106.57	0.813788	0.157866	5.15493	2.5372e-07	2.16992e-06
ENSMUSG00000051412.6	Vamp7	331.499	1.15587	0.224248	5.15444	2.54393e-07	2.17414e-06
ENSMUSG00000053963.7	Stum	383.67	-1.11255	0.215919	-5.15262	2.56867e-07	2.19404e-06
ENSMUSG00000039770.6	Ypel5	921.806	0.82612	0.160356	5.15178	2.58021e-07	2.20264e-06
ENSMUSG00000021957.7	Tkt	1949.01	0.640174	0.124279	5.1511	2.58961e-07	2.20941e-06
ENSMUSG00000002416.13	Ndufb2	391.735	1.12324	0.21813	5.14944	2.61271e-07	2.22532e-06
ENSMUSG00000081021.1	Gm11964	139.601	1.40248	0.272354	5.14949	2.612e-07	2.22532e-06
ENSMUSG00000079055.10	Slc8a3	743.405	-0.834353	0.162023	-5.14958	2.61064e-07	2.22532e-06
ENSMUSG00000032224.15	Fam81a	231.349	-1.61617	0.313888	-5.14886	2.6207e-07	2.23087e-06
ENSMUSG00000045427.13	Hnrnph2	705.622	1.0032	0.194874	5.14793	2.63375e-07	2.2407e-06
ENSMUSG00000024735.13	Prpf19	1341.48	0.626426	0.121713	5.14674	2.65056e-07	2.25373e-06
ENSMUSG00000022075.7	Rhobtb2	614.057	-0.834123	0.162114	-5.14529	2.67103e-07	2.26984e-06
ENSMUSG00000030652.11	Coq7	351.133	1.13937	0.221601	5.14153	2.7251e-07	2.31448e-06
ENSMUSG00000015747.5	Vps45	279.845	1.087	0.21143	5.14119	2.7301e-07	2.31742e-06
ENSMUSG00000000142.15	Axin2	225.78	-1.18179	0.229903	-5.14038	2.74189e-07	2.32612e-06
ENSMUSG00000006342.15	Susd2	300.86	1.38474	0.269425	5.1396	2.75321e-07	2.3344e-06
ENSMUSG00000048970.9	C1galt1c1	176.546	1.26712	0.246551	5.13939	2.75636e-07	2.33575e-06
ENSMUSG00000031808.7	Slc27a1	356.862	-0.976405	0.190114	-5.13589	2.80814e-07	2.37829e-06
ENSMUSG00000060147.15	Serpinb6a	268.971	1.17684	0.229293	5.13249	2.8594e-07	2.42034e-06
ENSMUSG00000029610.13	Aimp2	132.936	1.43929	0.280512	5.13094	2.88291e-07	2.43886e-06
ENSMUSG00000052812.5	Atad2b	255.738	-1.15876	0.225926	-5.12894	2.91382e-07	2.46362e-06
ENSMUSG00000066037.14	Hnrnpr	854.113	0.932715	0.181878	5.12825	2.92441e-07	2.47119e-06
ENSMUSG00000031634.13	Ufsp2	472.121	1.00108	0.195261	5.12687	2.94593e-07	2.48797e-06
ENSMUSG00000007783.10	Cpt1c	466.314	0.922516	0.180088	5.12259	3.01362e-07	2.54371e-06
ENSMUSG00000037827.5	Gm5884	285.981	1.44281	0.281671	5.12231	3.0182e-07	2.54614e-06
ENSMUSG00000021501.4	Caml	245.77	1.33886	0.261396	5.12195	3.02393e-07	2.54954e-06
ENSMUSG00000000581.8	C1d	273.615	1.06097	0.207199	5.12053	3.04679e-07	2.56737e-06
ENSMUSG00000028837.8	Psmb2	272.693	1.1259	0.219898	5.12008	3.05411e-07	2.5721e-06
ENSMUSG00000025235.8	Bbs4	601.559	0.925645	0.180804	5.1196	3.06185e-07	2.57718e-06
ENSMUSG00000020706.13	Ftsj3	399.44	0.982245	0.191901	5.11849	3.07991e-07	2.59092e-06
ENSMUSG00000026608.13	Kctd3	730.493	-0.87037	0.17012	-5.11621	3.11732e-07	2.62092e-06
ENSMUSG00000039809.10	Gabbr2	3766.31	-0.635253	0.124238	-5.11318	3.16776e-07	2.66184e-06
ENSMUSG00000026112.7	Coa5	379.338	-1.05646	0.206623	-5.11296	3.17153e-07	2.66352e-06
ENSMUSG00000038762.15	Abcf1	1289.83	0.755772	0.147848	5.1118	3.19105e-07	2.67841e-06
ENSMUSG00000020803.3	Txndc17	199.091	1.42684	0.279166	5.11109	3.20308e-07	2.68701e-06
ENSMUSG00000046062.5	Ppp1r15b	447.246	-0.885448	0.173263	-5.11042	3.2144e-07	2.695e-06
ENSMUSG00000118164.1	Gm20570	61.5255	2.13829	0.418464	5.10986	3.22395e-07	2.7015e-06
ENSMUSG00000029833.17	Trim24	250.949	-1.1305	0.221298	-5.1085	3.24726e-07	2.71951e-06
ENSMUSG00000039959.13	Hip1	512.713	-1.01224	0.198156	-5.1083	3.25062e-07	2.72081e-06
ENSMUSG00000003660.10	Snrnp200	1639.01	0.617724	0.120943	5.10757	3.26331e-07	2.72991e-06
ENSMUSG00000024565.10	Sall3	52.282	-3.66313	0.717347	-5.10649	3.2819e-07	2.74393e-06
ENSMUSG00000039114.16	Nrn1	488.046	1.04763	0.205167	5.10621	3.28683e-07	2.745e-06
ENSMUSG00000025868.6	Higd2a	324.138	1.3095	0.256453	5.10621	3.2868e-07	2.745e-06
ENSMUSG00000022771.17	Ppil2	333.426	1.00906	0.197664	5.1049	3.30961e-07	2.76249e-06
ENSMUSG00000022016.17	Akap11	2866.51	-0.519742	0.101846	-5.10322	3.33918e-07	2.78562e-06
ENSMUSG00000027834.15	Serpini1	1314.98	0.726498	0.142381	5.10249	3.35211e-07	2.79485e-06
ENSMUSG00000016382.15	Pls3	1098.97	0.757034	0.148379	5.10203	3.36033e-07	2.80015e-06
ENSMUSG00000034275.18	Igsf9b	353.657	-1.26521	0.248016	-5.1013	3.37333e-07	2.80942e-06
ENSMUSG00000026848.14	Tor1b	108.616	-1.62626	0.318843	-5.10051	3.3874e-07	2.81958e-06
ENSMUSG00000053716.9	Dusp7	311.391	-1.02913	0.201806	-5.09958	3.40409e-07	2.8319e-06
ENSMUSG00000114133.1	Gm20075	202.168	1.21648	0.238801	5.09413	3.50344e-07	2.91294e-06
ENSMUSG00000038371.15	Sbf2	436.133	-1.37539	0.270022	-5.09364	3.51257e-07	2.91892e-06
ENSMUSG00000021048.7	Mthfd1	534.097	0.786552	0.154436	5.09307	3.52313e-07	2.92607e-06
ENSMUSG00000042249.11	Grk3	577.544	-1.00384	0.197258	-5.08895	3.60046e-07	2.98864e-06
ENSMUSG00000042744.16	Hectd4	4870.04	-0.565966	0.111275	-5.08619	3.65325e-07	3.03079e-06
ENSMUSG00000020422.14	Tns3	779.194	-1.12818	0.221864	-5.085	3.67627e-07	3.0482e-06
ENSMUSG00000053110.13	Yap1	77.76	-2.44595	0.481087	-5.08421	3.69155e-07	3.05918e-06
ENSMUSG00000043940.15	Wdfy3	4330.49	-0.573973	0.112898	-5.08401	3.69555e-07	3.06081e-06
ENSMUSG00000041355.13	Ssr2	269.814	1.11188	0.218753	5.08281	3.71895e-07	3.07849e-06
ENSMUSG00000062825.15	Actg1	530.801	1.13818	0.224072	5.07952	3.7839e-07	3.13053e-06
ENSMUSG00000025816.15	Sec61a2	254.269	1.12952	0.22274	5.07101	3.95706e-07	3.27199e-06
ENSMUSG00000034902.17	Pip5k1c	1615.56	-0.79616	0.157028	-5.07017	3.97464e-07	3.28471e-06
ENSMUSG00000003575.13	Crtc1	494.236	-0.962312	0.189833	-5.06925	3.99385e-07	3.29877e-06
ENSMUSG00000026197.12	Zfand2b	113.301	1.84993	0.365024	5.06797	4.0207e-07	3.31912e-06
ENSMUSG00000029108.14	Pcdh7	1259.02	-0.635478	0.125395	-5.06783	4.02383e-07	3.31988e-06
ENSMUSG00000093651.1	Gm5873	151.105	1.79915	0.355046	5.06738	4.03338e-07	3.32593e-06
ENSMUSG00000026004.15	Kansl1l	146.008	-1.51628	0.299251	-5.06691	4.04326e-07	3.33225e-06
ENSMUSG00000024414.13	Mrpl27	188.318	1.40588	0.277566	5.06505	4.08299e-07	3.36315e-06
ENSMUSG00000029725.10	Ppp1r35	116.115	1.88211	0.371659	5.06409	4.10357e-07	3.37825e-06
ENSMUSG00000041702.7	Btbd7	211.203	-1.49376	0.294994	-5.0637	4.11207e-07	3.38339e-06
ENSMUSG00000040548.16	Tex2	1188.78	-1.00022	0.197547	-5.06318	4.12312e-07	3.39062e-06
ENSMUSG00000020457.13	Drg1	496.223	1.00757	0.199018	5.06271	4.13336e-07	3.39718e-06
ENSMUSG00000030259.12	Rassf8	429.119	-1.01242	0.199985	-5.06245	4.13911e-07	3.40005e-06
ENSMUSG00000043903.4	Zfp469	73.7249	-2.24125	0.442869	-5.06076	4.17589e-07	3.42839e-06
ENSMUSG00000021870.17	Slmap	748.178	-0.784052	0.154953	-5.05993	4.19414e-07	3.44149e-06
ENSMUSG00000037771.11	Slc32a1	921.841	-0.843333	0.166782	-5.0565	4.27024e-07	3.50201e-06
ENSMUSG00000027080.6	Med19	261.596	1.12035	0.221672	5.05409	4.3244e-07	3.5445e-06
ENSMUSG00000046139.8	Patl1	161.307	-1.44029	0.285173	-5.05057	4.40482e-07	3.60845e-06
ENSMUSG00000037625.7	Cldn11	996.769	-0.873675	0.173025	-5.04942	4.43154e-07	3.62835e-06
ENSMUSG00000050299.8	Gm9843	1030.31	0.971395	0.192405	5.04869	4.44856e-07	3.64031e-06
ENSMUSG00000061410.6	Zcchc14	420.225	-1.0056	0.19923	-5.04741	4.4785e-07	3.66281e-06
ENSMUSG00000090610.3	Gm3571	163.519	1.82727	0.362071	5.04672	4.49451e-07	3.6739e-06
ENSMUSG00000027108.15	Ola1	840.191	0.835864	0.165716	5.04396	4.55995e-07	3.72537e-06
ENSMUSG00000022257.4	Laptm4b	738.288	0.782509	0.155142	5.04383	4.56304e-07	3.72587e-06
ENSMUSG00000032537.15	Ephb1	549.751	-1.0031	0.198967	-5.04155	4.61782e-07	3.76854e-06
ENSMUSG00000042772.15	Smg7	829.085	-0.698437	0.138576	-5.04012	4.6524e-07	3.7947e-06
ENSMUSG00000025812.18	Pard3	307.677	-1.22164	0.2424	-5.03975	4.66132e-07	3.79991e-06
ENSMUSG00000036197.16	Gxylt1	167.05	-1.34516	0.266931	-5.03935	4.67124e-07	3.80594e-06
ENSMUSG00000009216.7	Fam163b	173.17	-1.22114	0.242448	-5.03669	4.7365e-07	3.85701e-06
ENSMUSG00000025968.16	Ndufs1	1558.33	0.688857	0.136794	5.03573	4.76029e-07	3.87428e-06
ENSMUSG00000024654.8	Asrgl1	1394.38	-0.641701	0.127449	-5.03495	4.77976e-07	3.88802e-06
ENSMUSG00000003355.7	Fkbp11	44.2942	2.62746	0.522027	5.03319	4.82384e-07	3.92175e-06
ENSMUSG00000016200.14	Syt14	246.802	-1.07186	0.212985	-5.03253	4.84038e-07	3.93307e-06
ENSMUSG00000052928.9	Ctif	1052.21	-0.84171	0.167271	-5.03201	4.85369e-07	3.94175e-06
ENSMUSG00000051695.6	Pcbp1	1095.97	0.762677	0.151571	5.03182	4.85842e-07	3.94346e-06
ENSMUSG00000005360.14	Slc1a3	1540.59	-1.01015	0.20079	-5.03087	4.88269e-07	3.96102e-06
ENSMUSG00000029461.17	Fam168a	2340.67	-0.768226	0.15281	-5.02733	4.97353e-07	4.03254e-06
ENSMUSG00000062963.10	Ufc1	335.918	1.05491	0.209883	5.02619	5.0033e-07	4.05449e-06
ENSMUSG00000056073.16	Grik2	426.817	-0.884606	0.17606	-5.02445	5.04875e-07	4.08911e-06
ENSMUSG00000059343.4	Aldoart1	201.219	1.38861	0.276398	5.02396	5.06172e-07	4.0974e-06
ENSMUSG00000055805.15	Fmnl1	249.201	-1.12498	0.224045	-5.02124	5.13387e-07	4.15357e-06
ENSMUSG00000027624.20	Epb41l1	5675.17	-0.646001	0.128722	-5.01857	5.20581e-07	4.2095e-06
ENSMUSG00000039530.17	Tusc3	691.356	0.863759	0.172183	5.01652	5.26158e-07	4.25231e-06
ENSMUSG00000040481.17	Bptf	1838.17	-0.551197	0.109897	-5.01557	5.28765e-07	4.27108e-06
ENSMUSG00000022354.4	Ndufb9	971.763	0.866644	0.172841	5.01411	5.3279e-07	4.30128e-06
ENSMUSG00000028868.13	Wasf2	206.828	-1.52142	0.303524	-5.01252	5.37228e-07	4.33245e-06
ENSMUSG00000031833.10	Mast3	720.467	-0.824328	0.164452	-5.01257	5.37079e-07	4.33245e-06
ENSMUSG00000037605.16	Adgrl3	1589.23	-0.667432	0.133178	-5.01157	5.39887e-07	4.35156e-06
ENSMUSG00000006333.14	Rps9	845.188	0.811851	0.162	5.01144	5.40238e-07	4.35205e-06
ENSMUSG00000026447.17	Pik3c2b	367.799	-1.1928	0.23805	-5.01072	5.4226e-07	4.366e-06
ENSMUSG00000036093.7	Arl5a	620.42	-0.866665	0.17306	-5.00789	5.50313e-07	4.42846e-06
ENSMUSG00000024191.15	Bnip1	91.9321	1.60507	0.320552	5.00721	5.52258e-07	4.44173e-06
ENSMUSG00000026686.14	Lmx1a	72.3487	2.26868	0.453137	5.0066	5.53993e-07	4.4533e-06
ENSMUSG00000019494.14	Cops6	769.62	0.801811	0.160247	5.00358	5.62743e-07	4.52122e-06
ENSMUSG00000025813.14	Homer2	374.026	-1.34301	0.268459	-5.00268	5.65399e-07	4.54012e-06
ENSMUSG00000030298.10	Sec13	302.522	1.16622	0.233181	5.00135	5.69313e-07	4.56911e-06
ENSMUSG00000095407.2	Tmem200c	297.97	1.17532	0.235097	4.99932	5.75321e-07	4.61486e-06
ENSMUSG00000027577.14	Chrna4	2822.58	1.07174	0.214402	4.99874	5.77056e-07	4.62543e-06
ENSMUSG00000053317.11	Sec61b	71.0114	1.9713	0.394364	4.99868	5.77254e-07	4.62543e-06
ENSMUSG00000023830.14	Igf2r	846.915	0.844214	0.168983	4.99586	5.8574e-07	4.69092e-06
ENSMUSG00000052336.7	Cx3cr1	228.301	-1.67047	0.334697	-4.99101	6.00654e-07	4.80779e-06
ENSMUSG00000027712.13	Anxa5	683.095	0.868229	0.173963	4.99087	6.01067e-07	4.80854e-06
ENSMUSG00000022466.6	Rpap3	441.028	0.890941	0.178523	4.99061	6.01889e-07	4.81254e-06
ENSMUSG00000090061.9	Nwd2	488.501	1.29945	0.260394	4.99034	6.02734e-07	4.81674e-06
ENSMUSG00000028879.4	Stx12	1524.3	0.811635	0.162661	4.98975	6.0459e-07	4.82887e-06
ENSMUSG00000022244.7	Amacr	103.164	1.74244	0.34921	4.98965	6.04895e-07	4.82887e-06
ENSMUSG00000019579.13	Mydgf	241.53	1.16103	0.232739	4.98858	6.08257e-07	4.85313e-06
ENSMUSG00000024270.11	Slc39a6	571.867	0.861469	0.172792	4.98559	6.17729e-07	4.92609e-06
ENSMUSG00000046093.9	Hpcal4	1537.6	0.995243	0.199636	4.98528	6.18729e-07	4.93144e-06
ENSMUSG00000048076.14	Arf1	1655.57	0.546428	0.109637	4.984	6.22843e-07	4.9616e-06
ENSMUSG00000044122.15	Proca1	29.2458	-3.84969	0.772456	-4.9837	6.23797e-07	4.96656e-06
ENSMUSG00000052428.10	Tmco1	492.71	0.935534	0.187736	4.98324	6.25277e-07	4.9757e-06
ENSMUSG00000010755.17	Cars	389.249	0.988184	0.198344	4.98218	6.28733e-07	5.00056e-06
ENSMUSG00000031442.21	Mcf2l	734.188	-0.933862	0.18748	-4.98113	6.32147e-07	5.02505e-06
ENSMUSG00000049281.16	Scn3b	956.797	1.2466	0.250365	4.97913	6.38698e-07	5.07444e-06
ENSMUSG00000040128.9	Pnrc1	1180.73	0.733945	0.147454	4.97746	6.44244e-07	5.11579e-06
ENSMUSG00000042595.7	Fam199x	266.741	-1.06997	0.215009	-4.97639	6.47823e-07	5.1415e-06
ENSMUSG00000064293.14	Cntn4	748.084	0.880198	0.176903	4.9756	6.50472e-07	5.15979e-06
ENSMUSG00000025381.3	Cnpy2	283.503	1.20199	0.241602	4.97506	6.52259e-07	5.17124e-06
ENSMUSG00000045613.9	Chrm2	381.284	-1.35842	0.273061	-4.9748	6.53158e-07	5.17563e-06
ENSMUSG00000021039.9	Snw1	501.063	0.830523	0.167009	4.97293	6.59497e-07	5.2231e-06
ENSMUSG00000068735.14	Trp53i11	270.43	-1.51206	0.304108	-4.97212	6.62235e-07	5.24203e-06
ENSMUSG00000060803.6	Gstp1	304.791	1.12008	0.225353	4.97036	6.68295e-07	5.28721e-06
ENSMUSG00000029103.16	Lrpap1	1825.09	0.679078	0.136636	4.96998	6.69598e-07	5.29473e-06
ENSMUSG00000039270.9	Megf9	1387.32	-0.83282	0.16758	-4.96968	6.70652e-07	5.30027e-06
ENSMUSG00000038668.14	Lpar1	283.661	-1.38063	0.27803	-4.96577	6.84275e-07	5.40509e-06
ENSMUSG00000052613.16	Pcdh15	190.874	-1.22871	0.247462	-4.96525	6.86112e-07	5.41675e-06
ENSMUSG00000022523.10	Fgf12	1302.35	-0.611175	0.123108	-4.96455	6.88594e-07	5.43349e-06
ENSMUSG00000025321.14	Itgb8	803.067	-1.0465	0.210826	-4.96383	6.91156e-07	5.45084e-06
ENSMUSG00000087943.1	Gm24245	326.836	1.12337	0.226317	4.9637	6.91611e-07	5.45156e-06
ENSMUSG00000027663.12	Zmat3	942.517	-1.00762	0.203039	-4.96267	6.9529e-07	5.47769e-06
[truncated: 13,114 more rows]

## Sheet: VTA_Fraction
gene_id	gene_name	baseMean	log2FoldChange	lfcSE	stat	pvalue	padj
[truncated: 14,550 more rows]

[truncated: 7 more sheets: SNr_v_SNc, SNr_v_VTA, SNc_v_VTA, SNr_g_SNc_filt, SNr_g_SNcVTA_filt, SNr_l_SNc_filt, SNr_l_SNcVTA_filt]
