# Supplementary material for: Subcellular and regional localization of mRNA translation in midbrain dopamine neurons
Source: Cell Rep. Author manuscript; Available in PMC 2022 Feb 15. (PMC8844886; doi:10.1016/j.celrep.2021.110208)
Supplement: 8 [file NIHMS1771089-supplement-8.xlsx]

## Sheet: Contents
Supplementary File 7, part 1
DESeq2 results related to Figure 6 (Midbrain synaptosome RiboTag IP)
Sheet	Description	Full Model	Reduced Model
Fraction	DESeq2 results for Fraction LRT (log2FC IP vs. Input)	~ Genotype + Fraction	~ Genotype
Genotype	DESeq2 results for Genotype LRT (log2FC CrePos vs. CreNeg)	~ Genotype + Fraction	~ Fraction
Geno_Frac	DESeq2 results for Genotype:Fraction Interation LRT (log2FC CrePos IP/Input vs. CreNeg IP/Input)	~ Genotype + Fraction + Genotype:Fraction	~ Genotype + Fraction
Supplementary File 7, part 2
Enrichr and SynGO Gene Ontology analysis related to Figure 6G
Sheet	Description
Depleted_BP	Enrichr results for FASS Depleted mRNAs, Biological Process
Depleted_CC	Enrichr results for FASS Depleted mRNAs, Cellular Component
Depleted_MF	Enrichr results for FASS Depleted mRNAs, Molecular Function
Enriched_BP	Enrichr results for FASS Enriched mRNAs, Biological Process
Enriched_CC	Enrichr results for FASS Enriched mRNAs, Cellular Component
Enriched_MF	Enrichr results for FASS Enriched mRNAs, Molecular Function
SynGO	SynGO results for FASS Enriched mRNAs

## Sheet: Fraction
gene_id	gene_name	baseMean	log2FoldChange	lfcSE	stat	pvalue	padj
ENSMUSG00000021244.15	Ylpm1	24.2663	3.67345	0.171871	534.675	2.71608e-118	2.04656e-114
ENSMUSG00000031955.9	Bcar1	29.3063	2.64778	0.132716	431.589	7.3278e-96	2.76075e-92
ENSMUSG00000046574.8	Prr12	14.6387	3.48806	0.191588	397.943	1.54417e-88	3.87844e-85
ENSMUSG00000064356.3	mt-Atp8	44.6395	-2.76685	0.166552	311.772	8.97743e-70	1.69112e-66
ENSMUSG00000000214.11	Th	88.0206	1.44703	0.0979208	225.775	4.97433e-51	7.49631e-48
ENSMUSG00000086324.8	Gm15564	34.1403	2.64286	0.186451	216.056	6.55577e-49	7.13443e-46
ENSMUSG00000064370.1	mt-Cytb	77.7752	-1.8057	0.121048	216.035	6.62788e-49	7.13443e-46
ENSMUSG00000064337.1	mt-Rnr1	792.318	-1.5975	0.105843	196.731	1.07944e-44	1.01669e-41
ENSMUSG00000034892.8	Rps29	115.618	-1.63195	0.116917	185.051	3.82585e-42	3.20309e-39
ENSMUSG00000026421.14	Csrp1	11.5564	-2.80269	0.269263	171.066	4.32829e-39	3.26137e-36
ENSMUSG00000007892.7	Rplp1	86.5301	-1.05649	0.0819541	170.264	6.47864e-39	4.43787e-36
ENSMUSG00000064363.1	mt-Nd4	108.202	-1.4297	0.107571	166.466	4.37498e-38	2.74712e-35
ENSMUSG00000100862.1	Gm10925	21.6217	-2.50801	0.2125	161.918	4.31098e-37	2.49871e-34
ENSMUSG00000020182.16	Ddc	22.8141	1.87027	0.14963	159.781	1.2633e-36	6.79926e-34
ENSMUSG00000031425.15	Plp1	130.888	-1.65046	0.125106	155.959	8.64345e-36	4.34189e-33
ENSMUSG00000033208.7	S100b	30.0587	-1.9173	0.161391	153.26	3.36062e-35	1.58264e-32
ENSMUSG00000101111.1	Gm28437	42.7282	-2.49717	0.197987	152.647	4.576e-35	2.02824e-32
ENSMUSG00000061983.6	Rps12	32.6112	-1.4586	0.124835	152.131	5.93202e-35	2.48321e-32
ENSMUSG00000031765.7	Mt1	69.1282	-1.55884	0.124727	150.382	1.43027e-34	5.67214e-32
ENSMUSG00000064351.1	mt-Co1	64.0252	-1.5263	0.123329	149.888	1.83451e-34	6.91151e-32
ENSMUSG00000026385.16	Dbi	43.2188	-1.35034	0.113993	149.333	2.42494e-34	8.70091e-32
ENSMUSG00000064364.1	mt-Th	11.4537	-3.13213	0.317971	147.755	5.36744e-34	1.83835e-31
ENSMUSG00000029309.7	Sparcl1	75.593	-1.32645	0.110097	142.432	7.82313e-33	2.56293e-30
ENSMUSG00000004558.14	Ndrg2	37.529	-1.53506	0.134325	137.072	1.16285e-31	3.65085e-29
ENSMUSG00000040952.16	Rps19	36.3012	-1.29699	0.115916	135.858	2.14297e-31	6.45892e-29
ENSMUSG00000053279.6	Aldh1a1	32.2699	1.37465	0.119549	133.875	5.8174e-31	1.63939e-28
ENSMUSG00000020532.18	Acaca	7.86019	2.79171	0.251547	133.856	5.87439e-31	1.63939e-28
ENSMUSG00000067288.12	Rps28	54.3148	-1.56232	0.135529	132.593	1.11001e-30	2.9871e-28
ENSMUSG00000033615.9	Cplx1	49.4967	1.07414	0.0940773	131.579	1.84939e-30	4.80523e-28
ENSMUSG00000064372.1	mt-Tp	12.1258	-2.89801	0.294051	130.627	2.98762e-30	7.5039e-28
ENSMUSG00000063550.8	Nup98	3.52841	3.77858	0.381837	129.104	6.43605e-30	1.56438e-27
ENSMUSG00000027447.6	Cst3	146.191	-0.898744	0.0785133	128.048	1.09542e-29	2.57936e-27
ENSMUSG00000060938.14	Rpl26	51.092	-1.054	0.0966958	125.168	4.677e-29	1.06792e-26
ENSMUSG00000102070.1	Gm28661	10.0325	-2.90922	0.313342	124.471	6.64325e-29	1.47226e-26
ENSMUSG00000064341.1	mt-Nd1	109.125	-1.32704	0.115119	124.195	7.63453e-29	1.64361e-26
ENSMUSG00000023064.4	Sncg	34.2397	1.34992	0.121878	123.869	8.99911e-29	1.88356e-26
ENSMUSG00000010476.14	Ebf3	3.84323	3.04588	0.300816	120.788	4.25229e-28	8.65974e-26
ENSMUSG00000064345.1	mt-Nd2	121.047	-1.62356	0.139616	119.951	6.48428e-28	1.28577e-25
ENSMUSG00000064352.1	mt-Ts1	13.7278	-2.84675	0.288898	118.326	1.4714e-27	2.84281e-25
ENSMUSG00000031320.9	Rps4x	36.3855	-1.20285	0.115265	116.94	2.95944e-27	5.5002e-25
ENSMUSG00000025290.16	Rps24	53.3135	-1.13698	0.106927	116.917	2.99281e-27	5.5002e-25
ENSMUSG00000024608.10	Rps14	62.3639	-0.875586	0.0843973	112.113	3.37519e-26	6.05525e-24
ENSMUSG00000031822.19	Gse1	4.74176	2.66979	0.264968	112.064	3.4604e-26	6.06376e-24
ENSMUSG00000040363.15	Bcor	3.86446	2.72853	0.275596	111.22	5.29656e-26	9.07036e-24
ENSMUSG00000027562.12	Car2	38.762	-1.23348	0.121095	109.227	1.44751e-25	2.42377e-23
ENSMUSG00000000740.11	Rpl13	44.8731	-1.06367	0.105026	107.494	3.47035e-25	5.68458e-23
ENSMUSG00000025094.7	Slc18a2	21.559	1.73807	0.168451	107.295	3.83638e-25	6.15046e-23
ENSMUSG00000031762.6	Mt2	18.2009	-1.70951	0.177883	106.307	6.31647e-25	9.91554e-23
ENSMUSG00000027375.14	Mal	12.713	-2.02099	0.220886	103.55	2.5386e-24	3.90374e-22
ENSMUSG00000090733.6	Rps27	43.8464	-1.13538	0.114422	102.168	5.1001e-24	7.68585e-22
ENSMUSG00000026830.9	Ermn	18.1418	-1.86694	0.197516	99.1703	2.31698e-23	3.42322e-21
ENSMUSG00000039477.16	Tnrc18	3.97433	3.00012	0.323643	97.3802	5.72165e-23	8.29089e-21
ENSMUSG00000035864.14	Syt1	73.5582	0.872453	0.0890115	97.1323	6.48475e-23	9.21935e-21
ENSMUSG00000005089.15	Slc1a2	35.7499	-1.25492	0.130102	96.8694	7.4053e-23	1.03331e-20
ENSMUSG00000007097.14	Atp1a2	21.7385	-1.59694	0.170092	95.2587	1.67065e-22	2.28878e-20
ENSMUSG00000050711.7	Scg2	53.8615	0.890873	0.0927928	93.0448	5.11247e-22	6.87901e-20
ENSMUSG00000017778.14	Cox7c	54.9111	-0.835462	0.0885118	92.9217	5.44052e-22	7.19198e-20
ENSMUSG00000041841.7	Rpl37	51.1822	-1.08141	0.113389	92.7471	5.94231e-22	7.71988e-20
ENSMUSG00000064344.1	mt-Tm	13.0078	-2.59599	0.288961	92.2866	7.49914e-22	9.57729e-20
ENSMUSG00000046330.9	Rpl37a	50.2133	-0.917968	0.0988583	89.5104	3.05028e-21	3.83064e-19
ENSMUSG00000029223.12	Uchl1	97.3157	0.646047	0.0688927	88.1871	5.95458e-21	7.35538e-19
ENSMUSG00000040856.17	Dlk1	36.2765	1.40028	0.149722	87.8869	6.93058e-21	8.42289e-19
ENSMUSG00000026473.15	Glul	36.9633	-1.21462	0.131613	87.2045	9.7863e-21	1.17047e-18
ENSMUSG00000025889.13	Snca	18.5955	1.28772	0.138431	86.7717	1.218e-20	1.434e-18
ENSMUSG00000064369.1	mt-Te	6.03753	-2.89878	0.395399	86.0478	1.75642e-20	2.0361e-18
ENSMUSG00000041607.16	Mbp	89.9814	-1.24431	0.13009	84.7742	3.34467e-20	3.8185e-18
ENSMUSG00000047675.15	Rps8	52.3041	-0.91141	0.100343	84.7058	3.46225e-20	3.89374e-18
ENSMUSG00000038255.6	Neurod2	1.82255	4.4719	0.505527	84.6697	3.52607e-20	3.9072e-18
ENSMUSG00000064368.1	mt-Nd6	12.2703	-2.31728	0.271312	84.2907	4.27119e-20	4.66427e-18
ENSMUSG00000048373.8	Fgfbp1	2.67059	4.60953	0.538919	84.0031	4.94011e-20	5.31767e-18
ENSMUSG00000060636.13	Rpl35a	42.0385	-0.984653	0.109983	83.5407	6.24171e-20	6.62413e-18
ENSMUSG00000028081.6	Rps3a1	26.4882	-1.04277	0.119584	83.2256	7.32031e-20	7.66091e-18
ENSMUSG00000006782.16	Cnp	22.6328	-1.28009	0.145885	83.1102	7.76023e-20	8.01005e-18
ENSMUSG00000105031.1	Gm3511	28.6243	-1.69628	0.18678	83.0167	8.13633e-20	8.28476e-18
ENSMUSG00000058600.13	Rpl30	23.7908	-1.14414	0.131875	82.8898	8.67594e-20	8.71643e-18
ENSMUSG00000064367.1	mt-Nd5	134.261	-1.18759	0.124828	82.2581	1.19425e-19	1.18404e-17
ENSMUSG00000062006.12	Rpl34	24.2827	-1.21823	0.139952	81.4139	1.83062e-19	1.79139e-17
ENSMUSG00000029219.10	Slc10a4	11.348	1.42179	0.158746	79.8052	4.13194e-19	3.99156e-17
ENSMUSG00000024661.6	Fth1	192.893	-0.888452	0.0966367	79.0433	6.07649e-19	5.79574e-17
ENSMUSG00000064348.1	mt-Tn	6.05973	-3.0118	0.415615	78.4449	8.22614e-19	7.748e-17
ENSMUSG00000039001.12	Rps21	53.8394	-0.957167	0.109515	77.8693	1.1009e-18	1.02411e-16
ENSMUSG00000064349.1	mt-Tc	10.2661	-2.92433	0.362422	77.075	1.64587e-18	1.51239e-16
ENSMUSG00000021609.6	Slc6a3	20.4835	1.64779	0.18744	76.6838	2.00643e-18	1.8215e-16
ENSMUSG00000049001.5	Ndnf	5.82364	2.06525	0.239336	76.5949	2.09882e-18	1.88269e-16
ENSMUSG00000022658.10	Tagln3	40.6674	0.897385	0.10425	74.3545	6.52768e-18	5.78659e-16
ENSMUSG00000101939.1	Gm28438	11.8852	-3.31465	0.402127	74.0904	7.4621e-18	6.53802e-16
ENSMUSG00000026238.14	Ptma	16.7284	-1.39483	0.170286	73.7512	8.86106e-18	7.67449e-16
ENSMUSG00000031137.17	Fgf13	9.14699	1.49109	0.176226	72.1496	1.99483e-17	1.70807e-15
ENSMUSG00000020460.15	Rps27a	45.6925	-0.73952	0.0896948	71.3468	2.99643e-17	2.53686e-15
ENSMUSG00000060036.13	Rpl3	48.502	-0.70044	0.084964	71.169	3.27894e-17	2.7452e-15
ENSMUSG00000035632.16	Cnot3	7.42121	-2.16832	0.289526	70.7303	4.09557e-17	3.39122e-15
ENSMUSG00000032300.6	1700017B05Rik	2.87065	3.18972	0.404976	70.442	4.73998e-17	3.88215e-15
ENSMUSG00000045128.8	Rpl18a	36.4147	-0.937094	0.114094	70.314	5.0578e-17	4.0979e-15
ENSMUSG00000030110.13	Ret	8.88991	1.65736	0.199839	69.1693	9.03645e-17	7.24358e-15
ENSMUSG00000064346.1	mt-Tw	4.48747	-3.09315	0.466252	68.7982	1.0907e-16	8.65095e-15
ENSMUSG00000003429.11	Rps11	48.6062	-0.777404	0.0951224	68.7543	1.11529e-16	8.75388e-15
ENSMUSG00000058546.8	Rpl23a	28.3784	-1.03023	0.128096	68.4998	1.26891e-16	9.85691e-15
ENSMUSG00000047261.9	Gap43	45.3726	0.733918	0.0897676	66.9938	2.72361e-16	2.09412e-14
ENSMUSG00000064353.1	mt-Td	18.3402	-2.47234	0.299402	65.7846	5.02997e-16	3.82837e-14
ENSMUSG00000065947.3	mt-Nd4l	7.17449	-3.15466	0.426649	65.2978	6.4394e-16	4.85208e-14
ENSMUSG00000025203.5	Scd2	37.2535	-0.847396	0.107476	64.9361	7.73681e-16	5.77196e-14
ENSMUSG00000031491.10	Chrna6	3.32452	2.17384	0.278154	64.7475	8.51393e-16	6.28946e-14
ENSMUSG00000019923.13	Zwint	35.9903	0.759149	0.0947615	63.7646	1.40211e-15	1.02572e-13
ENSMUSG00000061787.15	Rps17	32.6522	-0.878439	0.113161	63.2251	1.84385e-15	1.3359e-13
ENSMUSG00000047215.14	Rpl9	32.12	-0.82403	0.107055	62.8478	2.2331e-15	1.60252e-13
ENSMUSG00000031342.17	Gpm6b	18.821	-1.25091	0.163822	62.627	2.49807e-15	1.77575e-13
ENSMUSG00000074656.12	Eif2s2	25.9146	1.7357	0.226206	62.403	2.79893e-15	1.97102e-13
ENSMUSG00000059291.15	Rpl11	35.0292	-0.811148	0.105947	61.4755	4.48292e-15	3.12767e-13
ENSMUSG00000064336.1	mt-Tf	4.01087	-3.26941	0.510819	61.056	5.54747e-15	3.83488e-13
ENSMUSG00000039741.15	Bahcc1	2.8575	3.09131	0.41689	60.9456	5.86727e-15	4.01908e-13
ENSMUSG00000046432.12	Ngfrap1	27.309	0.851309	0.108694	60.7344	6.53197e-15	4.43409e-13
ENSMUSG00000025362.5	Rps26	37.481	-0.814397	0.107463	59.5792	1.17473e-14	7.87241e-13
ENSMUSG00000058665.8	En1	5.65731	1.72623	0.225567	59.5693	1.1806e-14	7.87241e-13
ENSMUSG00000097379.1	Gm26873	9.41049	4.17254	0.554879	59.115	1.48721e-14	9.82995e-13
ENSMUSG00000028580.15	Pum1	5.94715	1.6612	0.218537	58.7378	1.80147e-14	1.18035e-12
ENSMUSG00000064342.1	mt-Ti	5.40881	-3.07682	0.462227	58.563	1.96884e-14	1.2789e-12
ENSMUSG00000008683.16	Rps15a	24.7924	-0.939097	0.126772	58.4841	2.04944e-14	1.31988e-12
ENSMUSG00000041453.12	Rpl21	54.4051	-0.62168	0.083342	57.6742	3.09328e-14	1.97525e-12
ENSMUSG00000027253.15	Lrp4	19.9294	3.43844	0.46174	57.6127	3.19158e-14	2.02089e-12
ENSMUSG00000032532.6	Cck	30.3796	0.914344	0.120769	57.4692	3.43314e-14	2.15573e-12
ENSMUSG00000053332.13	Gas5	19.9581	-1.17735	0.160844	56.8112	4.79735e-14	2.98744e-12
ENSMUSG00000052305.6	Hbb-bs	19.9696	-1.21228	0.164771	55.9644	7.37942e-14	4.5577e-12
ENSMUSG00000026826.13	Nr4a2	4.99384	1.6708	0.225481	55.9464	7.44748e-14	4.56234e-12
ENSMUSG00000036292.13	Gramd1c	0.906957	3.92295	0.539924	55.5243	9.23119e-14	5.60943e-12
ENSMUSG00000062328.7	Rpl17	25.7139	-0.884446	0.122917	55.1285	1.12904e-13	6.80587e-12
ENSMUSG00000064373.11	Sepp1	11.2797	-1.48	0.212667	54.4026	1.63343e-13	9.76815e-12
ENSMUSG00000058672.6	Tubb2a	41.5136	0.616416	0.0834623	53.9064	2.10275e-13	1.24758e-11
ENSMUSG00000021647.6	Cartpt	22.3137	-1.34345	0.18314	53.6183	2.43483e-13	1.42221e-11
ENSMUSG00000025794.8	Rpl14	40.3349	-0.716978	0.0996466	53.6217	2.43058e-13	1.42221e-11
ENSMUSG00000050965.14	Prkca	4.98044	1.67427	0.230358	53.4967	2.59021e-13	1.50133e-11
ENSMUSG00000030695.14	Aldoa	106.029	0.547726	0.0753082	53.0283	3.28769e-13	1.89105e-11
ENSMUSG00000021700.9	Rab3c	27.3344	0.957269	0.132094	52.9148	3.48327e-13	1.98837e-11
ENSMUSG00000018593.12	Sparc	39.8002	-1.06925	0.144844	52.806	3.68167e-13	2.08582e-11
ENSMUSG00000009927.8	Rps25	25.9217	-0.893363	0.126928	52.3697	4.59757e-13	2.58528e-11
ENSMUSG00000002985.16	Apoe	154.105	-0.963923	0.127197	52.3185	4.71909e-13	2.63395e-11
ENSMUSG00000044080.9	S100a1	10.3041	-1.37575	0.204503	52.1228	5.21356e-13	2.88854e-11
ENSMUSG00000058135.12	Gstm1	15.3514	-1.18505	0.171795	52.0706	5.35414e-13	2.94478e-11
ENSMUSG00000057322.12	Rpl38	68.7195	-0.688343	0.0955512	52.0139	5.51102e-13	3.0091e-11
ENSMUSG00000040759.8	Cmtm5	6.81484	-1.95886	0.297922	51.5347	7.03424e-13	3.81316e-11
ENSMUSG00000090467.3	Gm4613	2.00271	3.6719	0.534727	51.2701	8.04922e-13	4.33221e-11
ENSMUSG00000022636.13	Alcam	13.3136	2.35396	0.340419	51.0044	9.21571e-13	4.92485e-11
ENSMUSG00000046364.14	Rpl27a	31.2383	-0.800497	0.115286	50.5566	1.1578e-12	6.14366e-11
ENSMUSG00000062078.14	Qk	14.392	-1.28621	0.189383	49.5409	1.9428e-12	1.02371e-10
ENSMUSG00000025508.13	Rplp2	33.2222	-0.763027	0.110724	49.3187	2.17582e-12	1.13853e-10
ENSMUSG00000006281.7	Tep1	2.11509	2.88281	0.436123	49.0827	2.45389e-12	1.27518e-10
ENSMUSG00000079435.9	Rpl36a	23.8788	-0.858736	0.125892	49.0236	2.52908e-12	1.30525e-10
ENSMUSG00000061477.3	Rps7	24.924	-0.835669	0.122747	48.9846	2.57986e-12	1.3224e-10
ENSMUSG00000005716.16	Pvalb	9.70315	-1.5916	0.241161	48.6202	3.10653e-12	1.5816e-10
ENSMUSG00000064366.1	mt-Tl2	2.16989	-3.70254	0.593001	48.2974	3.66233e-12	1.85206e-10
ENSMUSG00000029723.16	Tsc22d4	9.50318	-1.39051	0.214549	48.2149	3.81983e-12	1.91883e-10
ENSMUSG00000026787.3	Gad2	8.04598	-1.46002	0.227526	47.9802	4.30544e-12	2.14844e-10
ENSMUSG00000034353.14	Ramp1	6.4801	-1.70439	0.272766	47.7475	4.84803e-12	2.40328e-10
ENSMUSG00000041215.15	Yeats2	2.97489	2.11388	0.313626	47.4991	5.50303e-12	2.71015e-10
ENSMUSG00000032452.12	Clstn2	3.81422	1.75147	0.257268	47.2418	6.27481e-12	3.07018e-10
ENSMUSG00000030701.17	Plekhb1	10.5647	-1.43078	0.218913	47.1578	6.54962e-12	3.18396e-10
ENSMUSG00000022548.14	Apod	66.6004	-1.00481	0.141328	47.1252	6.65924e-12	3.2165e-10
ENSMUSG00000081614.1	Gm9436	5.18599	3.96347	0.602771	47.0712	6.84525e-12	3.28528e-10
ENSMUSG00000037876.16	Jmjd1c	3.34375	1.95968	0.291327	46.8653	7.60373e-12	3.62621e-10
ENSMUSG00000039262.16	Prrc2b	10.3329	1.20115	0.175098	46.6395	8.53237e-12	4.04348e-10
ENSMUSG00000068240.5	Gm11808	30.7852	-0.948782	0.140651	46.6074	8.67322e-12	4.08454e-10
ENSMUSG00000084289.1	Gm6977	10.7283	-1.84464	0.277115	46.3221	1.00324e-11	4.6953e-10
ENSMUSG00000106106.2	Rn18s-rs5	609.677	1.38192	0.210556	46.2095	1.06259e-11	4.94234e-10
ENSMUSG00000038642.10	Ctss	10.9554	-1.35836	0.210468	46.0471	1.15442e-11	5.33653e-10
ENSMUSG00000051111.15	Sv2c	7.50222	1.6849	0.250301	45.9536	1.21088e-11	5.56342e-10
ENSMUSG00000018326.9	Ywhab	51.5956	0.521891	0.0768674	45.7082	1.37245e-11	6.25298e-10
ENSMUSG00000027500.10	Stmn2	50.9426	0.545053	0.0803164	45.7009	1.37756e-11	6.25298e-10
ENSMUSG00000064359.1	mt-Tg	1.97821	-3.64669	0.601445	45.6021	1.44887e-11	6.53726e-10
ENSMUSG00000062380.3	Tubb3	30.4374	0.686448	0.101479	45.0957	1.8764e-11	8.41589e-10
ENSMUSG00000040640.10	Erc2	6.76442	1.36017	0.203592	44.6902	2.30814e-11	1.0291e-09
ENSMUSG00000057841.5	Rpl32	28.9327	-0.835123	0.12721	44.3971	2.68091e-11	1.18827e-09
ENSMUSG00000052534.15	Pbx1	10.637	1.18983	0.178134	44.3521	2.74318e-11	1.20876e-09
ENSMUSG00000069919.7	Hba-a1	9.58328	-1.50172	0.238269	43.7012	3.82539e-11	1.67583e-09
ENSMUSG00000044308.17	Ubr3	6.38371	1.56553	0.240651	43.6268	3.97361e-11	1.7307e-09
ENSMUSG00000021087.17	Rtn1	76.6521	0.484816	0.0732829	43.5118	4.21421e-11	1.82495e-09
ENSMUSG00000045034.12	Ankrd34b	5.25307	1.75626	0.26872	43.4803	4.28244e-11	1.8439e-09
ENSMUSG00000046447.3	Camk2n1	20.9177	-0.847617	0.132845	43.2754	4.75534e-11	2.02438e-09
ENSMUSG00000050708.16	Ftl1	13.8962	-1.05408	0.167178	43.2798	4.74448e-11	2.02438e-09
ENSMUSG00000032766.9	Gng11	4.95382	-2.04033	0.348078	43.2204	4.8909e-11	2.07039e-09
ENSMUSG00000064347.1	mt-Ta	4.52459	-2.56256	0.434526	43.1898	4.96794e-11	2.09125e-09
ENSMUSG00000020644.8	Id2	4.84228	-1.9352	0.333272	42.7785	6.1301e-11	2.56613e-09
ENSMUSG00000012848.15	Rps5	33.0719	-0.679427	0.105977	42.6134	6.67007e-11	2.77674e-09
ENSMUSG00000020325.10	Fstl3	8.57096	3.17248	0.49943	42.4582	7.221e-11	2.98957e-09
ENSMUSG00000028222.2	Calb1	5.88374	1.30335	0.199562	42.3907	7.4745e-11	3.07761e-09
ENSMUSG00000038738.15	Shank1	4.30593	-1.99233	0.347938	42.2181	8.16423e-11	3.34334e-09
ENSMUSG00000037552.17	Plekhg2	3.67799	4.10208	0.645415	42.1139	8.6111e-11	3.50728e-09
ENSMUSG00000039883.5	Lrrc17	2.48152	-3.04874	0.554215	42.0176	9.04535e-11	3.66434e-09
ENSMUSG00000008682.13	Rpl10	28.7567	-0.722327	0.1141	41.7683	1.02755e-10	4.14042e-09
ENSMUSG00000017978.18	Cadps2	8.35924	1.39349	0.218001	41.0466	1.48645e-10	5.95765e-09
ENSMUSG00000000632.13	Sez6	5.91426	-1.72126	0.292337	40.9731	1.54336e-10	6.15305e-09
ENSMUSG00000030772.6	Dkk3	3.88082	1.59011	0.250459	40.7907	1.69438e-10	6.71956e-09
ENSMUSG00000060126.14	Tpt1	33.7265	-0.647088	0.103287	40.775	1.70804e-10	6.73827e-09
ENSMUSG00000059975.15	Zfp74	1.80621	3.4797	0.567926	40.7563	1.72448e-10	6.76768e-09
ENSMUSG00000032294.16	Pkm	68.2918	0.481807	0.0754245	40.464	2.00273e-10	7.81894e-09
ENSMUSG00000083863.1	Gm13341	2.62971	-3.15643	0.571017	40.2346	2.25228e-10	8.74789e-09
ENSMUSG00000056919.9	Cep162	1.82404	2.62512	0.433449	40.1924	2.3014e-10	8.89286e-09
ENSMUSG00000002274.12	Metrn	3.33844	-2.37685	0.438286	39.8013	2.81161e-10	1.08089e-08
ENSMUSG00000024261.5	Syt4	12.6934	0.965273	0.153427	39.3789	3.49051e-10	1.33508e-08
ENSMUSG00000018102.4	Hist1h2bc	4.61883	-1.86973	0.332995	39.3206	3.59631e-10	1.3686e-08
ENSMUSG00000064355.1	mt-Tk	2.29948	-3.3487	0.601421	38.832	4.61893e-10	1.74893e-08
ENSMUSG00000083992.1	Gm11478	33.3168	-0.749701	0.122072	38.8114	4.66795e-10	1.75865e-08
ENSMUSG00000104211.1	Gm37985	1.63924	4.23482	0.7065	38.694	4.95721e-10	1.85834e-08
ENSMUSG00000037771.11	Slc32a1	3.4183	-2.32508	0.430727	38.3813	5.81866e-10	2.17047e-08
ENSMUSG00000079641.3	Rpl39	17.9326	-1.14952	0.189116	38.2649	6.17635e-10	2.29255e-08
ENSMUSG00000032554.15	Trf	33.6036	-1.11344	0.17537	37.8792	7.5263e-10	2.77994e-08
ENSMUSG00000020932.14	Gfap	3.18055	-2.44946	0.45345	37.7805	7.917e-10	2.90998e-08
ENSMUSG00000081049.1	Rps24-ps3	11.0376	-1.55562	0.25989	37.715	8.18743e-10	2.99477e-08
ENSMUSG00000064350.1	mt-Ty	20.3831	-1.58459	0.254631	37.6045	8.66461e-10	3.154e-08
ENSMUSG00000028832.11	Stmn1	48.3716	0.499537	0.0810992	37.5602	8.86327e-10	3.21081e-08
ENSMUSG00000036752.4	Tubb4b	23.9328	0.846647	0.139196	37.4399	9.42728e-10	3.39878e-08
ENSMUSG00000033307.6	Mif	50.4932	0.530448	0.0865653	37.4104	9.57108e-10	3.43419e-08
ENSMUSG00000028937.14	Acot7	35.5429	0.562344	0.0911864	37.3488	9.87841e-10	3.52767e-08
ENSMUSG00000026576.12	Atp1b1	119.708	0.330823	0.0539386	37.3332	9.95745e-10	3.53912e-08
ENSMUSG00000067274.10	Rplp0	22.6573	-0.790062	0.132513	37.315	1.00507e-09	3.55549e-08
ENSMUSG00000057716.6	Tmem178b	8.32324	1.57706	0.264841	36.9709	1.19903e-09	4.22183e-08
ENSMUSG00000027581.12	Stmn3	111.496	0.449711	0.0741112	36.8732	1.26069e-09	4.41827e-08
ENSMUSG00000082884.1	Gm13339	2.36079	-2.97579	0.559646	36.7285	1.35782e-09	4.73664e-08
ENSMUSG00000057455.12	Rit2	13.2662	0.849326	0.139266	36.6476	1.41536e-09	4.91464e-08
ENSMUSG00000052146.15	Rps10	21.4609	-0.811466	0.137287	36.4959	1.52989e-09	5.28794e-08
ENSMUSG00000064343.1	mt-Tq	3.69759	-2.50099	0.465622	36.462	1.55673e-09	5.35615e-08
ENSMUSG00000090841.1	Myl6	32.7619	0.637318	0.105568	36.2786	1.71028e-09	5.85771e-08
ENSMUSG00000015090.13	Ptgds	156.182	-1.22595	0.18935	35.9998	1.97337e-09	6.72822e-08
ENSMUSG00000052516.17	Robo2	3.09539	1.69558	0.28371	35.9525	2.02183e-09	6.86239e-08
ENSMUSG00000028339.17	Col15a1	0.92327	3.96507	0.692999	35.882	2.09641e-09	7.0836e-08
ENSMUSG00000028521.17	Slc35d1	2.42636	3.72572	0.653607	35.7677	2.22306e-09	7.47803e-08
ENSMUSG00000029838.11	Ptn	11.0818	-1.11111	0.194453	35.5568	2.47726e-09	8.29606e-08
ENSMUSG00000026797.16	Stxbp1	23.9848	0.659913	0.110392	35.5022	2.54764e-09	8.48781e-08
ENSMUSG00000066392.11	Nrxn3	10.5718	0.919455	0.15384	35.495	2.55704e-09	8.48781e-08
ENSMUSG00000031189.12	Aff2	3.87982	1.66698	0.27995	35.4844	2.57106e-09	8.49691e-08
ENSMUSG00000023944.14	Hsp90ab1	126.95	0.311869	0.0522557	35.3628	2.73671e-09	9.00484e-08
ENSMUSG00000084349.3	Rpl3-ps1	10.3054	-1.29683	0.226282	35.2096	2.96067e-09	9.6994e-08
ENSMUSG00000033653.17	Vps8	5.37051	-1.55474	0.285841	34.7054	3.83573e-09	1.25118e-07
ENSMUSG00000027223.15	Mapk8ip1	7.84441	-1.23058	0.222196	34.6619	3.92234e-09	1.27391e-07
ENSMUSG00000052459.13	Atp6v1a	21.2724	1.04421	0.180413	34.6239	3.99973e-09	1.29348e-07
ENSMUSG00000034796.14	Cpne7	6.30024	1.18304	0.200456	34.5499	4.15455e-09	1.3378e-07
ENSMUSG00000034825.14	Nrip3	12.2564	0.925117	0.157586	34.311	4.69721e-09	1.50611e-07
ENSMUSG00000037563.15	Rps16	24.3596	-0.824423	0.143149	34.124	5.17108e-09	1.65102e-07
ENSMUSG00000015890.2	Amdhd1	2.01776	4.96066	0.900331	33.9574	5.63307e-09	1.79094e-07
ENSMUSG00000099891.1	Gm5575	9.30834	3.68629	0.627004	33.8612	5.91888e-09	1.8739e-07
ENSMUSG00000022261.5	Sdc2	3.83244	1.48541	0.254798	33.7773	6.17961e-09	1.94826e-07
ENSMUSG00000027568.9	Ntsr1	2.88525	1.71191	0.295961	33.6799	6.49693e-09	2.03976e-07
ENSMUSG00000032518.5	Rpsa	28.5473	-0.63973	0.112575	33.5216	7.04771e-09	2.20351e-07
ENSMUSG00000003226.6	Ranbp2	2.99708	1.83102	0.319819	33.45	7.31207e-09	2.27671e-07
ENSMUSG00000015656.16	Hspa8	80.7219	0.362638	0.0625614	33.415	7.44472e-09	2.30848e-07
ENSMUSG00000004366.3	Sst	3.20037	-2.11193	0.416698	33.3215	7.81144e-09	2.40368e-07
ENSMUSG00000100215.1	Gm8292	6.28564	-1.49747	0.277652	33.3205	7.81554e-09	2.40368e-07
ENSMUSG00000072692.7	Rpl37rt	25.6981	-1.05262	0.183091	33.2676	8.03103e-09	2.45991e-07
ENSMUSG00000014313.14	Cox6c	66.4481	-0.492179	0.0859168	33.2025	8.30458e-09	2.52318e-07
ENSMUSG00000046160.6	Olig1	6.84949	-1.41032	0.260051	33.2046	8.29558e-09	2.52318e-07
ENSMUSG00000036896.5	C1qc	5.69721	-1.54073	0.289173	32.981	9.30631e-09	2.81619e-07
ENSMUSG00000049517.7	Rps23	26.0183	-0.821369	0.144844	32.8828	9.78876e-09	2.95033e-07
ENSMUSG00000030337.16	Vamp1	8.97537	-1.30413	0.235639	32.8392	1.00106e-08	3.00518e-07
ENSMUSG00000024985.18	Tcf7l2	3.79881	-1.9659	0.380083	32.7709	1.03688e-08	3.10035e-07
ENSMUSG00000026932.14	Nacc2	7.58153	-1.26924	0.235455	32.7189	1.06495e-08	3.17169e-07
ENSMUSG00000030579.10	Tyrobp	5.12819	-1.70343	0.322548	32.4584	1.21774e-08	3.61247e-07
ENSMUSG00000030307.8	Slc6a11	4.74974	-1.69656	0.325262	32.4422	1.22789e-08	3.62829e-07
ENSMUSG00000032517.15	Mobp	29.8384	-1.06653	0.181941	32.4079	1.24979e-08	3.67859e-07
ENSMUSG00000036502.14	Tmem255a	4.43809	1.36166	0.238362	32.3836	1.26548e-08	3.71026e-07
ENSMUSG00000013089.15	Etv5	4.03257	1.37861	0.242893	32.1063	1.45967e-08	4.26302e-07
ENSMUSG00000080848.3	Gm9385	28.4727	-0.729341	0.13041	32.0968	1.46675e-08	4.26717e-07
ENSMUSG00000032228.16	Tcf12	7.68524	3.36923	0.561256	32.0614	1.49373e-08	4.32894e-07
ENSMUSG00000003657.8	Calb2	27.2748	0.641267	0.112615	31.9872	1.55188e-08	4.48025e-07
ENSMUSG00000035805.13	Mlc1	3.11871	-2.08081	0.415285	31.9063	1.61791e-08	4.63533e-07
ENSMUSG00000095334.2	Gm21984	5.93042	-1.55888	0.293655	31.9093	1.61538e-08	4.63533e-07
ENSMUSG00000106451.1	Gm42934	31.3211	1.77363	0.315748	31.8929	1.62914e-08	4.64984e-07
ENSMUSG00000087141.1	Plcxd2	6.01638	1.19562	0.211231	31.8408	1.67341e-08	4.75816e-07
ENSMUSG00000042750.7	Bex2	39.2225	0.602652	0.107056	31.7624	1.74229e-08	4.93541e-07
ENSMUSG00000023175.15	Bsg	38.9376	0.554775	0.0981028	31.6804	1.81746e-08	5.12906e-07
ENSMUSG00000020894.16	Vamp2	17.188	0.760219	0.134706	31.631	1.86425e-08	5.24147e-07
ENSMUSG00000072825.10	Cep170b	6.18602	1.1408	0.20104	31.5616	1.93215e-08	5.41218e-07
ENSMUSG00000062115.15	Rai1	2.41235	2.02609	0.365579	31.5238	1.97013e-08	5.49813e-07
ENSMUSG00000042312.9	S100a13	3.82476	-1.97782	0.392548	31.4967	1.99779e-08	5.55475e-07
ENSMUSG00000073680.2	Tmem88b	3.71233	-2.13131	0.417853	31.4269	2.0709e-08	5.73685e-07
ENSMUSG00000014850.15	Msh3	1.57874	2.21229	0.407242	31.3971	2.1029e-08	5.80415e-07
ENSMUSG00000019194.14	Scn1b	10.0351	-1.03224	0.193655	31.2156	2.30899e-08	6.34972e-07
ENSMUSG00000027495.4	Fam210b	3.37849	1.51918	0.272584	30.9991	2.58148e-08	7.07327e-07
ENSMUSG00000033060.15	Lmo7	1.07826	2.71823	0.505073	30.9383	2.66367e-08	7.27202e-07
ENSMUSG00000041329.13	Atp1b2	12.6042	-0.986661	0.182945	30.7848	2.88292e-08	7.84215e-07
ENSMUSG00000027199.14	Gatm	9.19141	-1.20077	0.225243	30.7711	2.90324e-08	7.86905e-07
ENSMUSG00000024038.16	Ndufv3	23.3805	0.64865	0.116355	30.7112	2.99431e-08	8.08678e-07
ENSMUSG00000058897.17	Col25a1	3.64462	1.64198	0.298459	30.7022	3.00826e-08	8.09543e-07
ENSMUSG00000069917.7	Hba-a2	8.63522	-1.32101	0.246416	30.6363	3.11212e-08	8.34514e-07
ENSMUSG00000064338.1	mt-Tv	4.53649	-2.21235	0.429389	30.5918	3.18437e-08	8.50858e-07
ENSMUSG00000075706.10	Gpx4	35.5722	-0.554348	0.101753	30.4568	3.41388e-08	9.08961e-07
ENSMUSG00000090223.1	Pcp4	45.6099	-0.529096	0.0967484	30.4379	3.44733e-08	9.14634e-07
ENSMUSG00000105879.1	Gm6204	6.29721	-1.71563	0.325278	30.3135	3.67562e-08	9.71782e-07
ENSMUSG00000025351.13	Cd63	7.56494	-1.31934	0.25047	30.2924	3.7157e-08	9.78944e-07
ENSMUSG00000026424.8	Gpr37l1	9.56509	-1.18238	0.223251	30.1245	4.05172e-08	1.06375e-06
ENSMUSG00000030744.13	Rps3	37.5161	-0.549565	0.101276	30.0606	4.18753e-08	1.09182e-06
ENSMUSG00000096544.2	Gm4617	2.11567	-2.70272	0.551177	30.0606	4.18761e-08	1.09182e-06
ENSMUSG00000074657.4	Kif5a	34.3485	-0.596468	0.110279	29.9123	4.52048e-08	1.17454e-06
ENSMUSG00000064371.1	mt-Tt	3.58008	-2.06805	0.42409	29.8532	4.66018e-08	1.20668e-06
ENSMUSG00000037625.7	Cldn11	10.3185	-1.08656	0.206457	29.8371	4.69911e-08	1.2126e-06
ENSMUSG00000038028.9	Tigar	3.31087	1.79037	0.334819	29.6751	5.10862e-08	1.31377e-06
ENSMUSG00000031983.6	2310022B05Rik	2.15294	-2.75365	0.567899	29.5759	5.37689e-08	1.37806e-06
ENSMUSG00000040054.15	Baz2a	2.13541	1.85703	0.346207	29.4756	5.66243e-08	1.44632e-06
ENSMUSG00000027577.14	Chrna4	5.97835	1.19818	0.221679	29.2292	6.43031e-08	1.63139e-06
ENSMUSG00000064361.1	mt-Tr	1.15428	-3.07348	0.621057	29.2351	6.41081e-08	1.63139e-06
ENSMUSG00000108366.1	Gm5586	4.88399	-1.54823	0.309965	29.1582	6.67036e-08	1.68661e-06
ENSMUSG00000044533.15	Rps2	23.757	-0.68246	0.128631	29.1163	6.81603e-08	1.71768e-06
ENSMUSG00000004356.7	Utp20	2.00928	2.8518	0.535096	28.9896	7.27684e-08	1.8277e-06
ENSMUSG00000028936.15	Rpl22	11.5532	-1.05981	0.202901	28.9764	7.3267e-08	1.83411e-06
ENSMUSG00000036887.5	C1qa	13.1178	-0.941264	0.180518	28.7186	8.36952e-08	2.08822e-06
ENSMUSG00000104960.1	Snhg8	4.48284	-1.57392	0.318941	28.6858	8.51262e-08	2.11692e-06
ENSMUSG00000030432.12	Rpl28	24.9538	-0.643685	0.12268	28.5866	8.9599e-08	2.22082e-06
ENSMUSG00000070576.4	Mn1	145.631	2.02804	0.376195	28.5609	9.07986e-08	2.24317e-06
ENSMUSG00000032060.9	Cryab	23.6677	-0.876885	0.163713	28.3925	9.90473e-08	2.43896e-06
ENSMUSG00000064360.1	mt-Nd3	5.98977	-2.58261	0.489024	28.2341	1.07495e-07	2.63836e-06
ENSMUSG00000063457.14	Rps15	40.1867	-0.535162	0.10197	28.0349	1.19149e-07	2.91491e-06
ENSMUSG00000090061.9	Nwd2	1.87165	2.23815	0.432141	27.9723	1.23065e-07	3.00095e-06
ENSMUSG00000047797.14	Gjb1	3.14328	-1.93265	0.408345	27.5689	1.51599e-07	3.68483e-06
ENSMUSG00000098046.1	Gm8254	24.7037	3.50452	0.563711	27.4915	1.57783e-07	3.82282e-06
ENSMUSG00000024597.10	Slc12a2	5.33854	-1.37602	0.280105	27.4569	1.60635e-07	3.87945e-06
ENSMUSG00000050621.6	Rps27rt	10.5952	-1.34709	0.261313	27.3154	1.72834e-07	4.16071e-06
ENSMUSG00000099696.6	2900052N01Rik	4.12058	-1.96175	0.405819	27.2354	1.80129e-07	4.32252e-06
ENSMUSG00000021610.7	Clptm1l	6.63645	0.987685	0.187902	27.1194	1.91271e-07	4.56085e-06
ENSMUSG00000093674.7	Rpl41	64.1009	-0.612833	0.117239	27.1246	1.90756e-07	4.56085e-06
ENSMUSG00000033585.5	Ndn	28.8499	0.515637	0.0984895	27.112	1.92005e-07	4.5639e-06
ENSMUSG00000037166.5	Ppp1r14a	3.76282	-1.78937	0.374139	27.0301	2.00315e-07	4.74646e-06
ENSMUSG00000053398.11	Phgdh	3.85722	-1.75888	0.370187	26.9821	2.05349e-07	4.85048e-06
ENSMUSG00000093460.9	Six3os1	10.271	4.71422	0.815174	26.9715	2.06474e-07	4.86183e-06
ENSMUSG00000006333.14	Rps9	28.9458	-0.588118	0.115056	26.9156	2.1254e-07	4.98906e-06
ENSMUSG00000058420.8	Syt17	3.4171	1.47545	0.285168	26.9036	2.13856e-07	5.00436e-06
ENSMUSG00000027200.17	Sema6d	3.21862	1.44752	0.279209	26.7794	2.28061e-07	5.32024e-06
ENSMUSG00000015806.12	Qdpr	20.8482	-0.65211	0.129086	26.5812	2.52686e-07	5.87651e-06
ENSMUSG00000025777.8	Gdap1	7.38831	1.01415	0.197133	26.4284	2.73493e-07	6.34082e-06
ENSMUSG00000030428.16	Ttyh1	9.72816	-0.94269	0.191397	26.3874	2.79354e-07	6.45684e-06
ENSMUSG00000026249.10	Serpine2	24.0118	0.532047	0.102928	26.3607	2.8325e-07	6.52688e-06
ENSMUSG00000083394.2	Gm11703	2.57572	3.19659	0.640442	26.3331	2.87329e-07	6.60069e-06
ENSMUSG00000060961.14	Slc4a4	8.42508	-1.24958	0.251456	26.2547	2.99227e-07	6.85312e-06
ENSMUSG00000076439.12	Mog	5.99351	-1.31126	0.270848	26.2255	3.03783e-07	6.93637e-06
ENSMUSG00000021379.1	Id4	2.25595	-2.3017	0.506668	26.1598	3.14295e-07	7.15472e-06
ENSMUSG00000040896.16	Kcnd3	2.61529	1.58011	0.311488	26.0082	3.39979e-07	7.71608e-06
ENSMUSG00000020029.5	Nudt4	5.50004	-1.27134	0.266119	25.9369	3.52754e-07	7.98199e-06
ENSMUSG00000064340.1	mt-Tl1	3.50173	-2.30667	0.492643	25.6328	4.12956e-07	9.31624e-06
ENSMUSG00000104090.1	Gm34267	1.11261	2.37404	0.48383	25.6017	4.19667e-07	9.43937e-06
ENSMUSG00000008892.12	Vdac3	7.84031	1.28013	0.254839	25.5832	4.23704e-07	9.50181e-06
ENSMUSG00000025967.16	Eef1b2	16.2681	-0.708821	0.143877	25.5705	4.26503e-07	9.53619e-06
ENSMUSG00000001911.16	Nfix	4.62264	-1.40784	0.299432	25.5393	4.33452e-07	9.66291e-06
ENSMUSG00000029245.16	Epha5	7.80622	0.93385	0.183314	25.531	4.35329e-07	9.67613e-06
ENSMUSG00000019146.2	Cacng2	19.6774	1.58873	0.319518	25.4586	4.51977e-07	1.00166e-05
ENSMUSG00000038274.11	Fau	55.729	-0.457633	0.0909081	25.4306	4.58582e-07	1.01332e-05
ENSMUSG00000022892.10	App	56.5939	0.386803	0.0767445	25.3655	4.74324e-07	1.04504e-05
ENSMUSG00000042182.16	Bend6	14.1432	-0.83578	0.170052	25.3393	4.80805e-07	1.05623e-05
ENSMUSG00000085438.1	1700020I14Rik	8.53786	-1.05832	0.219932	25.265	4.99683e-07	1.09451e-05
ENSMUSG00000036510.17	Cdh8	3.42577	1.34962	0.268418	25.2226	5.10798e-07	1.11561e-05
ENSMUSG00000032118.15	Fez1	14.0357	-0.855444	0.173958	25.1192	5.38938e-07	1.17367e-05
ENSMUSG00000013076.15	Amotl1	5.02482	1.27767	0.256204	25.0128	5.69524e-07	1.2367e-05
ENSMUSG00000046240.7	Hepacam	3.72535	-1.67768	0.369062	24.9221	5.96926e-07	1.29248e-05
ENSMUSG00000064329.13	Scn1a	8.4163	-1.00026	0.209399	24.8928	6.06081e-07	1.30855e-05
ENSMUSG00000028234.6	Rps20	27.0555	-0.567315	0.115542	24.8487	6.20098e-07	1.33498e-05
ENSMUSG00000021340.12	Gpld1	6.02214	2.28977	0.475467	24.6308	6.94345e-07	1.48805e-05
ENSMUSG00000026163.17	Sphkap	5.79252	1.26237	0.255632	24.6285	6.95147e-07	1.48805e-05
ENSMUSG00000033981.14	Gria2	11.8834	1.03691	0.21129	24.616	6.9968e-07	1.49351e-05
ENSMUSG00000036867.7	Smad6	1.34835	4.35349	0.944731	24.5159	7.3698e-07	1.56868e-05
ENSMUSG00000021792.15	Fam213a	8.35753	-1.03255	0.217252	24.4688	7.55249e-07	1.60304e-05
ENSMUSG00000007021.4	Syngr3	11.5321	0.744279	0.148898	24.4366	7.67962e-07	1.62545e-05
ENSMUSG00000038718.15	Pbx3	2.22023	1.5932	0.325587	24.3612	7.98594e-07	1.68084e-05
ENSMUSG00000026204.15	Ptprn	15.6713	0.68873	0.137925	24.3643	7.97324e-07	1.68084e-05
ENSMUSG00000017404.12	Rpl19	33.5743	-0.647441	0.132348	24.2948	8.26611e-07	1.73496e-05
ENSMUSG00000042066.15	Tmcc2	3.53814	-1.66446	0.368211	24.2697	8.37464e-07	1.75286e-05
ENSMUSG00000097554.1	Gm26825	2.26435	2.47845	0.510043	24.2326	8.53748e-07	1.78199e-05
ENSMUSG00000043419.10	Chd3os	19.0882	-0.652856	0.135238	24.1905	8.72601e-07	1.81631e-05
ENSMUSG00000024654.8	Asrgl1	10.184	-0.961377	0.20105	24.1344	8.9841e-07	1.86488e-05
ENSMUSG00000024810.16	Il33	5.70843	-1.23186	0.265528	24.098	9.15568e-07	1.89528e-05
ENSMUSG00000083621.1	Gm14586	9.28617	-1.20367	0.251416	23.9797	9.7355e-07	2.00978e-05
ENSMUSG00000059714.13	Flot1	5.52177	1.01292	0.205528	23.8158	1.06008e-06	2.17649e-05
ENSMUSG00000028410.13	Dnaja1	23.3211	0.599455	0.122958	23.8176	1.05911e-06	2.17649e-05
ENSMUSG00000053617.11	Sh3pxd2a	1.61857	1.97092	0.41179	23.7452	1.0997e-06	2.25169e-05
ENSMUSG00000064115.13	Cadm2	11.484	0.781867	0.159835	23.7	1.1258e-06	2.29889e-05
ENSMUSG00000056579.17	Tug1	6.74652	2.08336	0.430915	23.6893	1.13209e-06	2.30548e-05
ENSMUSG00000001642.18	Akr1b3	7.52965	0.973749	0.198346	23.6751	1.1405e-06	2.31636e-05
ENSMUSG00000047976.4	Kcna1	3.11246	-1.74407	0.388234	23.5858	1.19468e-06	2.41988e-05
ENSMUSG00000085939.3	Cd63-ps	1.7173	-2.50525	0.56831	23.5477	1.21852e-06	2.46154e-05
ENSMUSG00000044117.12	2900011O08Rik	29.1409	0.505829	0.103802	23.5332	1.22776e-06	2.47358e-05
ENSMUSG00000041571.9	Sepw1	18.2178	-0.672209	0.142017	23.488	1.25698e-06	2.52569e-05
ENSMUSG00000042156.15	Dzip1	3.45494	-1.62283	0.367467	23.3854	1.32583e-06	2.65696e-05
ENSMUSG00000033720.12	Sfxn5	5.43577	-1.26268	0.276555	23.2428	1.42784e-06	2.84944e-05
ENSMUSG00000058975.7	Kcnc1	6.84279	-1.10396	0.240129	23.2406	1.42945e-06	2.84944e-05
ENSMUSG00000031492.13	Chrnb3	2.01095	1.66183	0.348099	23.1799	1.47535e-06	2.93318e-05
ENSMUSG00000091449.2	Gm10269	5.8778	-1.18217	0.258822	23.1298	1.51425e-06	3.0026e-05
ENSMUSG00000028517.8	Plpp3	6.7194	-1.26061	0.272169	23.1058	1.53329e-06	3.03237e-05
ENSMUSG00000037736.18	Limch1	3.02598	-1.73999	0.400282	23.066	1.56531e-06	3.0876e-05
ENSMUSG00000036699.12	Zcchc12	7.81006	0.901331	0.185382	22.9804	1.63665e-06	3.21989e-05
ENSMUSG00000018770.9	Atp5g3	29.9223	0.520953	0.108687	22.9402	1.67116e-06	3.27922e-05
ENSMUSG00000038900.17	Rpl12	10.9533	-0.839586	0.181103	22.9301	1.68003e-06	3.28805e-05
ENSMUSG00000063362.13	Alg11	7.44435	2.87343	0.55018	22.9223	1.6868e-06	3.29275e-05
ENSMUSG00000030317.8	Timp4	3.08319	-1.70196	0.395884	22.9157	1.69265e-06	3.29564e-05
ENSMUSG00000035530.13	Eif1	39.4601	-0.475443	0.0998764	22.8931	1.71264e-06	3.31741e-05
ENSMUSG00000032643.12	Fhl3	2.14655	3.69109	0.743408	22.8977	1.70856e-06	3.31741e-05
ENSMUSG00000087341.4	0610040F04Rik	1.27057	4.15063	0.943694	22.8509	1.75066e-06	3.38236e-05
ENSMUSG00000021365.14	Nedd9	1.26353	2.3164	0.496311	22.8385	1.76197e-06	3.3955e-05
ENSMUSG00000022500.14	Litaf	1.74117	-2.30691	0.541946	22.799	1.79858e-06	3.45722e-05
ENSMUSG00000025579.14	Gaa	15.7709	0.641037	0.133304	22.6732	1.92029e-06	3.68177e-05
ENSMUSG00000022687.11	Boc	3.37448	4.61211	1.02782	22.5428	2.05517e-06	3.93039e-05
ENSMUSG00000059070.16	Rpl18	15.094	-0.704963	0.151919	22.5079	2.09285e-06	3.9923e-05
ENSMUSG00000054459.6	Vsnl1	29.3151	0.595798	0.125698	22.4583	2.14755e-06	4.0863e-05
ENSMUSG00000004207.14	Psap	22.9509	-0.535107	0.115115	22.4218	2.18875e-06	4.15421e-05
ENSMUSG00000095288.1	Gm7618	2.79045	-1.78905	0.413864	22.3837	2.23266e-06	4.22691e-05
ENSMUSG00000024044.16	Epb41l3	8.76802	-1.02808	0.223625	22.3727	2.24545e-06	4.24047e-05
ENSMUSG00000062785.14	Kcnc3	3.88671	-1.43533	0.324999	22.3325	2.29289e-06	4.31922e-05
ENSMUSG00000049775.16	Tmsb4x	41.424	-0.423231	0.0908162	22.1725	2.49223e-06	4.68303e-05
ENSMUSG00000043388.8	Tmem130	17.929	0.630673	0.133296	22.1607	2.50753e-06	4.70006e-05
ENSMUSG00000029581.14	Fscn1	3.65879	-1.46783	0.340246	22.1297	2.54837e-06	4.76476e-05
ENSMUSG00000017009.3	Sdc4	4.16353	-1.47156	0.337613	22.0572	2.64644e-06	4.92369e-05
ENSMUSG00000027858.13	Tspan2	5.6555	-1.17681	0.264282	22.0601	2.64252e-06	4.92369e-05
ENSMUSG00000062825.15	Actg1	53.8569	0.388965	0.0827272	22.0117	2.70994e-06	5.02941e-05
ENSMUSG00000050071.8	Bex1	11.4576	0.741177	0.157496	21.9962	2.73198e-06	5.05785e-05
ENSMUSG00000072940.5	Gm10443	1.7526	-2.27471	0.535905	21.9348	2.82073e-06	5.20936e-05
ENSMUSG00000040125.4	Gpr26	2.13924	1.74157	0.37167	21.8742	2.91117e-06	5.36324e-05
ENSMUSG00000022661.14	Cd200	5.45711	0.990143	0.210796	21.8037	3.0201e-06	5.55036e-05
ENSMUSG00000096449.1	Gm4076	1.42355	-2.46555	0.585125	21.7797	3.05823e-06	5.60675e-05
ENSMUSG00000092550.2	Gm20496	0.795033	3.27306	0.733784	21.7285	3.14092e-06	5.74437e-05
ENSMUSG00000014226.10	Cacybp	15.651	0.600815	0.128455	21.6187	3.32588e-06	6.06792e-05
ENSMUSG00000083326.4	Rpl38-ps1	2.40885	-1.93785	0.455897	21.6055	3.34893e-06	6.09522e-05
ENSMUSG00000022044.14	Stmn4	14.2097	-0.757095	0.166836	21.5953	3.3667e-06	6.1128e-05
ENSMUSG00000032258.15	Lca5	1.6856	3.89261	0.894427	21.5711	3.40945e-06	6.17553e-05
ENSMUSG00000035202.7	Lars2	86.7397	1.41606	0.298842	21.5124	3.51551e-06	6.35237e-05
ENSMUSG00000025089.15	Gfra1	4.3528	1.20767	0.259466	21.4998	3.53868e-06	6.37894e-05
ENSMUSG00000106206.1	Gm43094	27.5361	4.31246	0.788209	21.4557	3.62103e-06	6.5118e-05
ENSMUSG00000060675.13	Pla2g16	2.96714	-1.76041	0.418338	21.4371	3.65632e-06	6.55961e-05
ENSMUSG00000032295.15	Man2c1	1.23635	2.20428	0.48755	21.429	3.67167e-06	6.57151e-05
ENSMUSG00000008036.11	Ap2s1	22.8515	0.530254	0.113525	21.3999	3.72787e-06	6.65629e-05
ENSMUSG00000022076.9	Klhl1	2.3578	1.47978	0.322036	21.2686	3.9922e-06	7.1114e-05
ENSMUSG00000107185.1	Gm42642	13.6378	3.27654	0.608958	21.1586	4.22802e-06	7.51372e-05
ENSMUSG00000099989.1	Gm20281	1.2499	3.55472	0.844903	21.1341	4.28236e-06	7.59237e-05
ENSMUSG00000021806.3	Nid2	5.46837	5.1991	1.11201	21.0533	4.46673e-06	7.90067e-05
ENSMUSG00000043716.13	Rpl7	19.5679	-0.612031	0.135746	20.9707	4.6637e-06	8.22974e-05
ENSMUSG00000037580.9	Gch1	2.47166	1.47482	0.323187	20.8335	5.00999e-06	8.74647e-05
ENSMUSG00000030844.11	Rgs10	5.49302	-1.22795	0.28229	20.8435	4.98375e-06	8.74647e-05
ENSMUSG00000027438.14	Napb	20.3275	0.573802	0.125838	20.8317	5.01457e-06	8.74647e-05
ENSMUSG00000057359.7	Gm17494	1.69401	2.20794	0.492039	20.8411	4.98993e-06	8.74647e-05
ENSMUSG00000098281.1	Gm27529	18.3812	-0.671811	0.149544	20.8394	4.99439e-06	8.74647e-05
ENSMUSG00000081344.5	Gm14303	16.8192	-1.56639	0.332976	20.7936	5.11538e-06	8.90171e-05
ENSMUSG00000097263.1	Gm26804	1.33351	3.69817	0.810566	20.7456	5.24533e-06	9.10681e-05
ENSMUSG00000105388.1	Rpl36a-ps2	4.28083	-1.44121	0.335352	20.6285	5.57596e-06	9.65859e-05
ENSMUSG00000081051.4	Gm15427	12.1507	-0.859717	0.193958	20.5848	5.70458e-06	9.85873e-05
ENSMUSG00000026575.15	Nme7	1.63743	1.83043	0.40995	20.5272	5.87894e-06	0.000101368
ENSMUSG00000057863.5	Rpl36	22.8728	-0.554375	0.124313	20.5113	5.92803e-06	0.000101981
ENSMUSG00000029657.15	Hsph1	14.0161	0.637933	0.139872	20.5065	5.94301e-06	0.000102006
ENSMUSG00000037843.6	Vstm2l	5.32738	-1.21688	0.284524	20.4935	5.98356e-06	0.000102468
ENSMUSG00000067736.2	Gm10222	2.18934	-2.28868	0.551636	20.4505	6.11935e-06	0.000104556
ENSMUSG00000006412.10	Pfdn2	13.134	-0.706562	0.160693	20.3832	6.33841e-06	0.000108054
ENSMUSG00000049281.15	Scn3b	2.4813	1.38155	0.306359	20.3642	6.40176e-06	0.000108888
ENSMUSG00000008658.15	Rbfox1	4.22366	-1.35462	0.318745	20.3091	6.58864e-06	0.000111731
ENSMUSG00000063015.12	Ccni	7.28893	-0.970056	0.224337	20.3062	6.59859e-06	0.000111731
ENSMUSG00000074884.12	Serf2	15.836	-0.630818	0.143499	20.2773	6.69902e-06	0.000113177
ENSMUSG00000015579.4	Nkx2-5	3.13492	3.91079	0.840999	20.2406	6.82892e-06	0.000115114
ENSMUSG00000063229.15	Ldha	15.81	0.660414	0.146152	20.0441	7.56754e-06	0.00012728
ENSMUSG00000039943.16	Plcb4	8.99545	0.769954	0.171238	19.9659	7.88368e-06	0.000132302
ENSMUSG00000024268.15	Celf4	29.4948	0.499115	0.112179	19.8158	8.52732e-06	0.000142469
ENSMUSG00000048022.11	Tmem229a	3.86484	-1.43917	0.343644	19.8166	8.5241e-06	0.000142469
ENSMUSG00000034349.14	Smc4	1.38046	2.6855	0.621227	19.8035	8.58233e-06	0.00014307
ENSMUSG00000021188.14	Trip11	6.17979	0.904663	0.201301	19.7838	8.6715e-06	0.000144238
ENSMUSG00000023913.17	Pla2g7	6.93032	-1.12923	0.263549	19.7507	8.82305e-06	0.000146435
ENSMUSG00000034035.18	Ccdc17	10.4081	5.69612	1.0031	19.7082	9.02133e-06	0.000149397
ENSMUSG00000019874.11	Fabp7	2.40641	-1.97597	0.476649	19.6652	9.22668e-06	0.000152463
ENSMUSG00000020321.15	Mdh1	58.8061	0.356443	0.0801051	19.6587	9.25788e-06	0.000152644
ENSMUSG00000068523.12	Gng5	6.80404	-0.982021	0.23164	19.641	9.34415e-06	0.00015373
ENSMUSG00000074457.10	S100a16	8.23991	-1.05633	0.244082	19.603	9.53198e-06	0.000156478
ENSMUSG00000034488.14	Edil3	5.02263	-1.13128	0.269993	19.5928	9.58321e-06	0.000156977
ENSMUSG00000050299.7	Gm9843	20.7722	-0.785538	0.178407	19.5053	1.00319e-05	0.00016397
ENSMUSG00000022973.17	Synj1	9.6165	0.752745	0.169921	19.4876	1.01254e-05	0.00016514
ENSMUSG00000097428.1	AW047730	1.9101	-2.12607	0.531544	19.4631	1.02562e-05	0.000166912
ENSMUSG00000024640.9	Psat1	3.38799	-1.48813	0.364896	19.4234	1.04716e-05	0.00017005
ENSMUSG00000033826.9	Dnah8	3.84342	2.63755	0.574265	19.3672	1.07843e-05	0.000174751
ENSMUSG00000004105.8	Angptl2	10.9205	4.96609	0.894815	19.3488	1.08889e-05	0.000176068
ENSMUSG00000005360.14	Slc1a3	4.25834	-1.41914	0.339295	19.3145	1.10859e-05	0.00017887
ENSMUSG00000020176.17	Grb10	2.25338	1.3679	0.311393	19.285	1.12588e-05	0.000181271
ENSMUSG00000003363.15	Pld3	12.6319	0.676883	0.153276	19.2446	1.14994e-05	0.00018475
ENSMUSG00000037815.6	Ctnna1	5.1163	1.04271	0.235582	19.2309	1.15821e-05	0.000185168
ENSMUSG00000074800.3	Gm4149	7.19556	-1.10748	0.259418	19.2281	1.15991e-05	0.000185168
ENSMUSG00000078771.10	Evi2a	2.17765	-1.92609	0.485665	19.2343	1.15617e-05	0.000185168
ENSMUSG00000017734.15	Dbndd2	2.52624	-1.71754	0.427895	19.2165	1.16698e-05	0.000185903
ENSMUSG00000022472.16	Desi1	6.41743	-1.01656	0.24335	19.155	1.20519e-05	0.000191584
ENSMUSG00000073982.11	Rhog	3.22162	-1.64752	0.41105	19.1492	1.2089e-05	0.000191769
ENSMUSG00000035451.6	Foxa1	1.64614	1.69498	0.392888	18.9342	1.35307e-05	0.000214189
ENSMUSG00000022296.8	Baalc	2.83018	-1.6221	0.409375	18.8564	1.40934e-05	0.000222629
ENSMUSG00000085543.1	Gm13568	1.96831	3.89959	0.942155	18.6981	1.53135e-05	0.000241395
ENSMUSG00000055053.17	Nfic	3.66079	-1.37177	0.338503	18.6887	1.53895e-05	0.000242088
ENSMUSG00000073702.11	Rpl31	26.6551	-0.521285	0.122088	18.6738	1.55101e-05	0.000243476
ENSMUSG00000013523.13	Bcas1	5.2857	-1.14247	0.276572	18.6517	1.56906e-05	0.000245797
ENSMUSG00000054034.10	Tceal5	9.82776	0.685326	0.157504	18.6191	1.5961e-05	0.000249515
ENSMUSG00000060002.14	Chpt1	3.83956	-1.36598	0.338564	18.5081	1.6918e-05	0.000263928
ENSMUSG00000086567.1	Gm2830	3.82267	-1.53614	0.376861	18.4892	1.70871e-05	0.000266015
ENSMUSG00000031355.16	Arhgap6	1.90547	1.46813	0.341796	18.4788	1.71806e-05	0.00026692
ENSMUSG00000032607.12	Amt	3.25934	2.92608	0.659632	18.4616	1.73359e-05	0.000268778
ENSMUSG00000021936.13	Mapk8	2.96664	1.58697	0.376865	18.3958	1.79453e-05	0.000277655
ENSMUSG00000018965.11	Ywhah	30.3176	0.494923	0.115579	18.3704	1.81859e-05	0.0002808
ENSMUSG00000010803.13	Gabra1	12.1023	-0.721788	0.172526	18.3382	1.84962e-05	0.000285008
ENSMUSG00000026833.18	Olfm1	10.9471	-0.743093	0.179165	18.3035	1.88361e-05	0.000289653
ENSMUSG00000030246.11	Ldhb	67.5471	0.319962	0.0746674	18.2234	1.96454e-05	0.000301482
ENSMUSG00000031227.8	Magee1	4.71407	0.983843	0.23016	18.1593	2.03178e-05	0.000311168
ENSMUSG00000083076.1	Gm11408	0.812274	-2.5461	0.646325	18.1428	2.04939e-05	0.000313228
ENSMUSG00000032854.12	Ugt8a	4.41784	-1.30735	0.322385	18.1104	2.08457e-05	0.00031796
ENSMUSG00000106144.1	Gm43972	2.3665	3.14167	0.707741	18.0811	2.11693e-05	0.000322244
ENSMUSG00000036578.7	Fxyd7	11.5397	0.677167	0.158354	18.0011	2.2078e-05	0.00033415
ENSMUSG00000027288.16	Zfp106	10.4286	-0.72577	0.175922	18.0005	2.20845e-05	0.00033415
ENSMUSG00000039607.15	Rbms3	3.67405	1.07285	0.250995	18.0075	2.20041e-05	0.00033415
ENSMUSG00000021948.15	Prkcd	1.21999	-2.1754	0.57617	17.9401	2.27963e-05	0.000344229
ENSMUSG00000021508.10	Cxcl14	3.16929	-1.45275	0.37171	17.8965	2.33248e-05	0.000351505
ENSMUSG00000002190.13	Clgn	2.37064	1.38966	0.327499	17.8891	2.34155e-05	0.000352167
ENSMUSG00000095597.2	Gm6472	4.47509	-1.21359	0.302663	17.8475	2.39337e-05	0.000359244
ENSMUSG00000001150.6	Mcm3ap	1.2043	2.03734	0.48455	17.779	2.48102e-05	0.00037166
ENSMUSG00000045690.8	Wdr89	12.5857	-0.901311	0.21735	17.7712	2.49128e-05	0.000372304
ENSMUSG00000036764.11	Dnajc12	2.52669	1.32426	0.313476	17.7641	2.50053e-05	0.000372304
ENSMUSG00000109760.1	RP24-531D19.1	2.02861	3.8996	0.926919	17.7639	2.50086e-05	0.000372304
ENSMUSG00000081400.1	Gm13680	1.44148	-2.25482	0.586468	17.7607	2.50508e-05	0.000372304
ENSMUSG00000048385.8	Scrt1	4.39989	-1.15043	0.290532	17.7391	2.53368e-05	0.000375813
ENSMUSG00000108600.1	Gm44671	2.42977	5.38952	1.39689	17.6775	2.617e-05	0.000387409
ENSMUSG00000095139.2	Pou3f2	4.17993	1.01038	0.238982	17.657	2.64534e-05	0.000390836
ENSMUSG00000034993.7	Vat1	4.58437	1.0249	0.242066	17.6321	2.68029e-05	0.000395224
ENSMUSG00000081485.5	Gm12338	10.4193	-0.978311	0.237749	17.4952	2.88036e-05	0.000423896
ENSMUSG00000064293.14	Cntn4	1.34264	1.89783	0.458125	17.466	2.92485e-05	0.000429605
ENSMUSG00000029614.13	Rpl6	28.3876	-0.523171	0.126498	17.4492	2.95085e-05	0.000432581
ENSMUSG00000057278.8	Snrpg	3.63303	-1.35556	0.343628	17.4135	3.00688e-05	0.000439938
ENSMUSG00000037071.2	Scd1	4.38393	-1.22058	0.309592	17.3848	3.05264e-05	0.000445768
ENSMUSG00000022037.14	Clu	30.9124	-0.428262	0.103891	17.3691	3.07796e-05	0.000448597
ENSMUSG00000030729.17	Pgm2l1	7.52556	0.772877	0.184937	17.3556	3.09977e-05	0.000450903
ENSMUSG00000025613.13	Cct8	8.79312	0.722769	0.172238	17.3319	3.13878e-05	0.000455698
ENSMUSG00000027525.17	Phactr3	3.9892	-1.26222	0.321341	17.2917	3.20592e-05	0.00046455
ENSMUSG00000029916.11	Agk	1.58434	1.691	0.406744	17.2738	3.23612e-05	0.000468026
ENSMUSG00000029279.15	Brdt	3.57249	1.59905	0.386177	17.2601	3.25961e-05	0.000470521
ENSMUSG00000008393.8	Carhsp1	2.59533	-1.74078	0.44935	17.123	3.50353e-05	0.000504763
ENSMUSG00000096942.1	Rps19-ps6	2.35474	-1.77474	0.463834	17.0542	3.63276e-05	0.000522383
ENSMUSG00000020096.19	Tbata	2.06368	3.09051	0.741999	17.0414	3.65736e-05	0.000524918
ENSMUSG00000029291.11	Rufy3	11.5214	0.683574	0.164778	17.0338	3.67207e-05	0.000526027
ENSMUSG00000061232.15	H2-K1	10.1911	0.848644	0.20574	17.0215	3.69592e-05	0.000528439
ENSMUSG00000054428.12	Atpif1	42.4153	0.362185	0.0877775	16.9809	3.77572e-05	0.000538827
ENSMUSG00000023150.14	Ivns1abp	99.6968	1.81016	0.443936	16.952	3.83366e-05	0.000546061
ENSMUSG00000048758.13	Rpl29	8.50157	-0.837175	0.20958	16.936	3.86619e-05	0.000549655
ENSMUSG00000046402.10	Rbp1	1.10941	-2.40895	0.627784	16.9319	3.8746e-05	0.000549813
ENSMUSG00000039384.8	Dusp10	2.40607	2.99848	0.707629	16.9282	3.88204e-05	0.000549835
ENSMUSG00000044708.5	Kcnj10	5.53492	-1.06279	0.270222	16.8811	3.97966e-05	0.000562603
ENSMUSG00000031760.8	Mt3	22.6792	-0.739507	0.180383	16.8164	4.11752e-05	0.000580807
ENSMUSG00000028524.21	Sgip1	6.10231	0.864808	0.210817	16.8135	4.12384e-05	0.000580807
ENSMUSG00000024063.12	Lbh	3.74174	1.06767	0.259099	16.8073	4.13738e-05	0.000581626
ENSMUSG00000006205.13	Htra1	5.8687	-1.01126	0.259033	16.7861	4.18382e-05	0.00058706
ENSMUSG00000056515.8	Rab31	1.88927	-1.82105	0.487024	16.6477	4.50039e-05	0.000629136
ENSMUSG00000083424.3	Rpl35a-ps4	2.579	-1.49884	0.395421	16.65	4.49512e-05	0.000629136
ENSMUSG00000016252.7	Atp5e	25.5434	-0.486679	0.120428	16.6382	4.52313e-05	0.000631144
ENSMUSG00000029622.16	Arpc1b	1.95096	-1.91963	0.511957	16.6316	4.53875e-05	0.000632152
ENSMUSG00000063556.5	Gm10132	4.30947	-1.19703	0.309925	16.5744	4.67793e-05	0.000650336
ENSMUSG00000079563.9	Pglyrp2	8.26035	2.0516	0.49049	16.5607	4.71173e-05	0.000653774
ENSMUSG00000071644.10	Eef1g	14.6981	-0.601126	0.150897	16.5574	4.72002e-05	0.000653774
ENSMUSG00000021930.14	Spryd7	4.58302	0.92151	0.22673	16.4993	4.86675e-05	0.000672862
ENSMUSG00000047459.14	Dynlrb1	30.0146	0.415506	0.101702	16.4867	4.89922e-05	0.000676054
ENSMUSG00000022629.16	Kif21a	25.5369	0.425183	0.104282	16.4834	4.90778e-05	0.000676054
ENSMUSG00000022808.4	Snx4	2.42588	1.30638	0.320683	16.4743	4.93143e-05	0.000678071
ENSMUSG00000022212.15	Cpne6	5.1627	0.927642	0.226405	16.4514	4.99128e-05	0.000685052
ENSMUSG00000059461.7	Gm7331	1.83159	-1.73774	0.468369	16.4393	5.02316e-05	0.000686925
ENSMUSG00000022283.14	Pabpc1	8.21795	-0.823216	0.209864	16.4404	5.02048e-05	0.000686925
ENSMUSG00000036427.5	Gpi1	167.422	1.55351	0.363435	16.4324	5.04173e-05	0.000688214
ENSMUSG00000027239.14	Mdk	1.75846	-2.02739	0.54491	16.3978	5.13449e-05	0.000699609
ENSMUSG00000022789.14	Dnm1l	19.3554	0.499379	0.12304	16.376	5.19398e-05	0.000706437
ENSMUSG00000035390.16	Brsk1	3.378	-1.37124	0.359861	16.3629	5.22987e-05	0.000709128
ENSMUSG00000060143.6	Gm10076	7.62591	-0.943058	0.240101	16.3619	5.23258e-05	0.000709128
ENSMUSG00000017390.15	Aldoc	63.1607	-0.45611	0.111528	16.3193	5.35161e-05	0.000723601
ENSMUSG00000029910.14	Mad2l1	2.96412	3.4354	0.761108	16.3168	5.35859e-05	0.000723601
ENSMUSG00000103996.1	4833421G17Rik	2.03494	3.2067	0.822046	16.3117	5.37322e-05	0.00072428
ENSMUSG00000033006.9	Sox10	2.33832	-1.86342	0.490041	16.3072	5.386e-05	0.000724706
ENSMUSG00000040359.14	Ufl1	2.56122	1.23211	0.303746	16.2781	5.46918e-05	0.000734585
ENSMUSG00000039221.10	Rpl22l1	28.2221	-0.440691	0.110409	16.2744	5.47993e-05	0.00073472
ENSMUSG00000096145.2	Vkorc1	1.26628	-2.2387	0.603546	16.2491	5.55362e-05	0.000743278
ENSMUSG00000048376.5	F2r	1.17244	1.79816	0.45123	16.2135	5.65898e-05	0.000756036
ENSMUSG00000041556.8	Fbxo2	8.08686	-0.926062	0.236097	16.1941	5.71715e-05	0.000762455
ENSMUSG00000041309.17	Nkx6-2	3.33995	-1.53121	0.402334	16.1682	5.79595e-05	0.000770238
ENSMUSG00000036782.13	Klhl13	3.93008	1.08547	0.269172	16.17	5.79039e-05	0.000770238
ENSMUSG00000047228.9	BC048546	3.10678	1.1376	0.281484	16.1466	5.8625e-05	0.000777711
ENSMUSG00000034994.9	Eef2	29.0284	-0.42854	0.107772	16.1346	5.89974e-05	0.000781275
ENSMUSG00000023328.14	Ache	10.3396	0.689723	0.170683	16.0599	6.13706e-05	0.000811276
ENSMUSG00000018451.6	6330403K07Rik	23.297	0.451217	0.111769	16.0495	6.17087e-05	0.000814317
ENSMUSG00000028565.18	Nfia	1.96146	-1.75925	0.475013	15.9951	6.3505e-05	0.000836557
ENSMUSG00000075359.2	Gm20775	61.488	3.57527	0.724986	15.976	6.41501e-05	0.000843129
ENSMUSG00000015714.11	Cers2	1.5177	-1.91506	0.524804	15.9737	6.42277e-05	0.000843129
ENSMUSG00000033379.13	Atp6v0b	25.0356	0.45146	0.112125	15.9635	6.45744e-05	0.000846206
ENSMUSG00000023456.14	Tpi1	49.5062	0.328086	0.0817264	15.9346	6.55682e-05	0.000857737
ENSMUSG00000104623.1	Gm6394	3.87591	-1.32584	0.349734	15.9288	6.57701e-05	0.000858887
ENSMUSG00000097479.1	Gm26582	0.836025	2.07176	0.532425	15.9104	6.64139e-05	0.000865794
ENSMUSG00000062997.6	Rpl35	18.213	-0.550314	0.140716	15.88	6.74883e-05	0.00087828
ENSMUSG00000030753.15	Prkrir	2.75737	-1.48026	0.399451	15.8472	6.86666e-05	0.000892073
ENSMUSG00000027133.3	Nop10	13.5705	0.563169	0.14059	15.8206	6.9641e-05	0.000903175
ENSMUSG00000028445.7	Enho	13.5659	-0.67313	0.171943	15.7788	7.11973e-05	0.000921772
ENSMUSG00000061080.11	Lsamp	20.5319	0.458521	0.115343	15.64	7.66166e-05	0.000989615
ENSMUSG00000021288.18	Klc1	18.9608	0.479318	0.120173	15.6379	7.67001e-05	0.000989615
ENSMUSG00000054091.9	1810037I17Rik	8.8843	-0.733158	0.190806	15.6063	7.79948e-05	0.0010046
ENSMUSG00000022205.15	Sub1	11.5391	0.68455	0.173378	15.5749	7.93023e-05	0.0010197
ENSMUSG00000062083.1	Rpl13a-ps1	6.1962	-0.990695	0.258967	15.5657	7.96859e-05	0.00102176
ENSMUSG00000066357.6	Wdr6	6.76171	0.812786	0.204292	15.5646	7.97341e-05	0.00102176
ENSMUSG00000027351.14	Spred1	4.28162	-1.06967	0.28604	15.5582	8.00041e-05	0.00102348
ENSMUSG00000027254.13	Map1a	35.9214	-0.434502	0.110509	15.5397	8.07895e-05	0.00103015
ENSMUSG00000000594.7	Gm2a	3.67649	-1.30637	0.350054	15.5395	8.07989e-05	0.00103015
ENSMUSG00000028005.13	Gucy1b3	2.43903	-1.52625	0.420722	15.5307	8.11772e-05	0.00103323
ENSMUSG00000024096.16	Ralbp1	9.33951	-0.769674	0.200111	15.4912	8.28923e-05	0.00105328
ENSMUSG00000048142.9	Nat8l	7.06966	-0.874335	0.230983	15.3734	8.82219e-05	0.00111911
ENSMUSG00000061718.12	Ppp1r1b	1.74416	-1.9972	0.559593	15.3049	9.14802e-05	0.00115849
ENSMUSG00000022425.15	Enpp2	13.3806	-0.648415	0.168467	15.2887	9.22687e-05	0.00116652
ENSMUSG00000036402.13	Gng12	2.14819	-1.62416	0.440267	15.2725	9.30608e-05	0.00117456
ENSMUSG00000001313.12	Rnd2	7.6129	-0.905647	0.236922	15.263	9.35332e-05	0.00117855
ENSMUSG00000002265.16	Peg3	20.4706	0.508061	0.129511	15.2516	9.40971e-05	0.00118368
ENSMUSG00000058254.12	Tspan7	17.7427	-0.529427	0.137502	15.2268	9.53399e-05	0.00119731
ENSMUSG00000031996.16	Aplp2	25.5643	0.41671	0.10653	15.2019	9.66046e-05	0.00121117
ENSMUSG00000025026.14	Add3	3.1335	-1.22418	0.335254	15.1795	9.7759e-05	0.00122361
ENSMUSG00000020376.16	Rnf130	3.4656	-1.25314	0.340298	15.0999	0.000101968	0.00127418
ENSMUSG00000042429.8	Adora1	3.15498	-1.43534	0.394076	15.0549	0.000104427	0.00130275
ENSMUSG00000023827.8	Agpat4	7.26357	0.719536	0.1839	15.0434	0.000105066	0.00130855
ENSMUSG00000028381.8	Ugcg	4.64663	1.83426	0.461819	15.0124	0.000106805	0.00132801
ENSMUSG00000061848.5	Gm5805	5.4677	-1.05247	0.280444	14.9991	0.00010756	0.00133366
ENSMUSG00000026452.15	Syt2	4.91553	-1.05248	0.281705	14.9982	0.000107613	0.00133366
ENSMUSG00000020774.9	Aspa	2.01363	-1.79169	0.487896	14.9911	0.000108018	0.00133648
ENSMUSG00000051146.2	Camk2n2	14.6945	-0.612659	0.160835	14.976	0.000108887	0.00134503
ENSMUSG00000106035.1	Gm43545	4.38748	1.78292	0.469851	14.9633	0.000109624	0.00134971
ENSMUSG00000062611.4	Rps3a2	2.71497	-1.48343	0.412022	14.9654	0.000109502	0.00134971
ENSMUSG00000028581.17	Laptm5	3.68508	-1.28398	0.347468	14.952	0.00011028	0.00135556
ENSMUSG00000044609.6	Gm9294	1.53459	-2.19995	0.605885	14.9286	0.000111658	0.00137027
ENSMUSG00000039830.8	Olig2	1.07317	-2.1981	0.626016	14.9147	0.000112485	0.00137714
ENSMUSG00000038429.10	Usp5	8.3782	0.697399	0.179154	14.913	0.000112584	0.00137714
ENSMUSG00000107632.1	Gm44070	2.77581	2.31768	0.603268	14.9025	0.00011321	0.00138256
ENSMUSG00000006373.10	Pgrmc1	9.09279	0.669003	0.172333	14.8488	0.000116481	0.0014202
ENSMUSG00000022817.14	Itgb5	2.14946	-1.67202	0.465542	14.8188	0.00011835	0.00144066
ENSMUSG00000008734.9	Gprc5b	2.74086	-1.41774	0.400828	14.7638	0.000121855	0.00148093
ENSMUSG00000032297.11	Celf6	4.11223	1.04163	0.272155	14.7578	0.000122238	0.00148319
ENSMUSG00000022779.14	Top3b	1.7327	2.47916	0.663765	14.7535	0.000122522	0.00148425
ENSMUSG00000024346.5	Pfdn1	10.9504	0.631962	0.163517	14.7428	0.000123216	0.00149026
ENSMUSG00000025931.15	Paqr8	3.87511	-1.19377	0.327196	14.7337	0.000123815	0.0014951
ENSMUSG00000070271.7	Gm13268	3.55073	-1.57664	0.426455	14.7082	0.0001255	0.00151303
ENSMUSG00000072235.5	Tuba1a	63.6279	0.279448	0.0726813	14.6942	0.000126438	0.0015219
ENSMUSG00000027823.9	Gmps	5.76187	0.807701	0.209612	14.6634	0.00012852	0.0015445
ENSMUSG00000038502.16	Ptov1	16.0039	0.488713	0.126477	14.6549	0.000129096	0.00154894
ENSMUSG00000056966.7	Gjc3	2.48843	-1.5306	0.427997	14.6108	0.000132153	0.0015831
ENSMUSG00000026737.12	Pip4k2a	8.77367	-0.815411	0.21756	14.5861	0.000133898	0.00160147
ENSMUSG00000034168.6	Irf2bpl	2.70392	1.24914	0.326732	14.5765	0.000134583	0.00160711
ENSMUSG00000059495.13	Arhgef12	6.78015	-0.917607	0.246903	14.5539	0.000136204	0.00162148
ENSMUSG00000097312.1	Gm26870	8.22545	3.93347	0.9483	14.5537	0.000136218	0.00162148
ENSMUSG00000037070.9	Rbmxl1	5.70341	1.7092	0.464236	14.5318	0.000137816	0.00163605
ENSMUSG00000051234.6	Rnf7	8.89017	-0.707663	0.190312	14.5309	0.000137876	0.00163605
ENSMUSG00000033735.9	Spr	2.82295	-1.42387	0.39852	14.5194	0.000138723	0.00164352
ENSMUSG00000086026.1	Gm12374	4.06801	1.87992	0.49678	14.5058	0.000139732	0.00165287
ENSMUSG00000045092.8	S1pr1	1.66627	-1.83091	0.520953	14.4972	0.00014037	0.00165781
ENSMUSG00000090137.8	Uba52	2.94585	1.50862	0.404556	14.4445	0.00014435	0.00170216
ENSMUSG00000024621.15	Csf1r	1.62442	-1.83611	0.530461	14.431	0.00014539	0.00171174
ENSMUSG00000028152.10	Tspan5	2.97197	-1.35241	0.380425	14.4224	0.000146052	0.00171685
ENSMUSG00000097545.7	Mir124a-1hg	1.28706	3.10542	0.771777	14.4162	0.000146536	0.00171986
ENSMUSG00000062647.16	Rpl7a	11.7555	-0.71464	0.191704	14.3481	0.000151935	0.00178046
ENSMUSG00000021314.11	Amph	3.50445	0.995011	0.261148	14.2935	0.000156405	0.00182998
ENSMUSG00000060019.5	Gm10073	2.69967	-1.40738	0.399752	14.2045	0.000163977	0.00191264
ENSMUSG00000028639.14	Ybx1	5.75861	-0.896118	0.246707	14.2055	0.000163892	0.00191264
ENSMUSG00000034203.8	Chchd4	4.23806	0.931515	0.244407	14.168	0.000167191	0.00194712
ENSMUSG00000020902.12	Ntn1	1.22622	1.67715	0.450492	14.1431	0.00016942	0.00197003
ENSMUSG00000003934.5	Efnb3	5.32994	-0.987953	0.271899	14.106	0.000172791	0.00200613
ENSMUSG00000097711.1	Gm5523	2.891	1.15194	0.305639	14.1014	0.000173211	0.00200792
ENSMUSG00000001334.9	Fndc5	7.31048	-0.785179	0.216375	14.0739	0.000175769	0.00203132
ENSMUSG00000009291.12	Pttg1ip	0.919454	-2.1992	0.635331	14.0754	0.000175627	0.00203132
ENSMUSG00000045854.4	Lyrm2	1.83024	1.33592	0.35451	14.0615	0.00017693	0.00203776
ENSMUSG00000071415.6	Rpl23	35.7582	-0.435868	0.116853	14.0593	0.000177138	0.00203776
ENSMUSG00000081382.1	Rpl18-ps1	3.48403	-1.27445	0.355919	14.0637	0.000176722	0.00203776
ENSMUSG00000023861.17	Mpc1	11.5772	-0.628446	0.171436	14.0129	0.000181565	0.00208551
ENSMUSG00000028879.4	Stx12	4.18099	0.964719	0.256778	13.9886	0.000183919	0.00210933
ENSMUSG00000034586.14	Hid1	3.55289	1.67948	0.454511	13.9758	0.000185181	0.00212057
ENSMUSG00000004902.7	Slc25a18	1.75687	-1.78771	0.517992	13.9572	0.000187021	0.0021384
ENSMUSG00000030683.11	Sez6l2	12.8658	-0.673298	0.182148	13.9404	0.0001887	0.00215433
ENSMUSG00000030868.6	Dctn5	3.84528	0.954993	0.252776	13.9347	0.000189274	0.00215649
ENSMUSG00000022055.7	Nefl	50.8685	-0.486705	0.128602	13.9328	0.000189462	0.00215649
ENSMUSG00000037742.14	Eef1a1	29.4623	-0.412352	0.111866	13.892	0.000193625	0.00220055
ENSMUSG00000036634.15	Mag	14.6903	-0.73923	0.197029	13.8738	0.000195508	0.00221861
ENSMUSG00000003970.8	Rpl8	40.7614	-0.344908	0.0933034	13.8703	0.000195867	0.00221934
ENSMUSG00000060377.3	Rpl36a-ps1	2.29111	-1.53316	0.438446	13.848	0.000198205	0.00224245
ENSMUSG00000070348.5	Ccnd1	1.71418	-1.86058	0.544738	13.8365	0.000199424	0.00225286
ENSMUSG00000079018.10	Ly6c1	1.27949	1.98275	0.538274	13.8328	0.000199818	0.00225393
ENSMUSG00000024617.16	Camk2a	2.9404	-1.40118	0.405451	13.8233	0.000200834	0.00226201
ENSMUSG00000062661.6	Ncs1	8.80272	-0.734255	0.201773	13.8188	0.000201311	0.002264
ENSMUSG00000031144.15	Syp	8.10188	0.689225	0.185432	13.7926	0.000204144	0.00229064
ENSMUSG00000031447.7	Lamp1	19.6053	-0.491983	0.13375	13.7912	0.000204288	0.00229064
ENSMUSG00000050538.8	B230217C12Rik	1.65665	-1.66991	0.488383	13.7854	0.000204922	0.00229433
ENSMUSG00000040265.16	Dnm3	23.0607	0.446608	0.120364	13.7557	0.000208185	0.00232741
ENSMUSG00000020396.8	Nefh	17.9432	0.539157	0.14459	13.7287	0.000211205	0.00235768
ENSMUSG00000041740.16	Rnf10	7.34012	-0.819504	0.227476	13.6549	0.000219665	0.00244848
ENSMUSG00000020591.10	Ntsr2	6.44723	-0.889224	0.247527	13.6111	0.000224847	0.00250255
ENSMUSG00000028149.12	Rap1gds1	12.9572	0.645885	0.175151	13.6002	0.000226166	0.00251351
ENSMUSG00000064179.13	Tnnt1	1.25587	-2.00104	0.586367	13.5667	0.000230238	0.002555
ENSMUSG00000019852.6	Arfgef3	2.20297	1.23755	0.333789	13.5078	0.00023758	0.0026326
ENSMUSG00000028412.17	Slc44a1	3.48129	-1.25011	0.358137	13.4925	0.000239513	0.00265011
ENSMUSG00000036398.13	Ppp1r11	11.9616	0.718515	0.195626	13.4617	0.000243479	0.00269002
ENSMUSG00000041540.16	Sox5	3.28974	2.02057	0.547994	13.4571	0.000244076	0.00269002
ENSMUSG00000024052.17	Lpin2	4.35646	0.862378	0.234332	13.4535	0.000244547	0.00269002
ENSMUSG00000041268.16	Dmxl2	3.41373	1.04652	0.285546	13.4539	0.000244498	0.00269002
ENSMUSG00000039533.8	Mmd2	3.55603	-1.16165	0.334357	13.4501	0.000244993	0.002691
ENSMUSG00000054728.16	Phactr1	6.40325	-0.875517	0.247007	13.4369	0.000246721	0.00270603
ENSMUSG00000034714.9	Ttyh2	2.10198	-1.68342	0.491937	13.4313	0.000247463	0.00271023
ENSMUSG00000020098.6	Pcbd1	5.55205	0.822952	0.222561	13.4222	0.000248667	0.00271946
ENSMUSG00000027207.15	Galk2	2.20357	2.1522	0.599385	13.4157	0.000249524	0.00272093
ENSMUSG00000076258.1	Gm23935	52.5808	0.793897	0.216735	13.4177	0.000249264	0.00272093
ENSMUSG00000045648.15	Vwc2l	0.909388	1.79833	0.494838	13.4004	0.000251564	0.00273921
ENSMUSG00000081929.1	Rps11-ps2	2.32545	-1.4804	0.430381	13.3879	0.000253259	0.00275369
ENSMUSG00000038676.6	Ucn	1.06992	-2.09825	0.623255	13.3531	0.000257998	0.00280117
ENSMUSG00000046721.11	Rpl14-ps1	10.9863	-0.875102	0.241601	13.3399	0.000259817	0.00281687
ENSMUSG00000033061.15	Resp18	36.1925	0.351219	0.0958571	13.2883	0.000267074	0.00289139
ENSMUSG00000068882.13	Ssb	11.5745	0.567616	0.155484	13.2495	0.000272658	0.00294761
ENSMUSG00000004771.12	Rab11a	6.97503	0.693692	0.188502	13.2419	0.000273762	0.0029553
ENSMUSG00000047843.16	Bri3	5.51463	-0.867418	0.247057	13.2364	0.000274559	0.00295966
ENSMUSG00000038708.9	Golga4	3.71707	-1.10516	0.318398	13.2325	0.000275131	0.00296159
ENSMUSG00000000149.10	Gna12	2.82421	-1.43451	0.411839	13.1977	0.000280294	0.00300758
ENSMUSG00000030048.5	Gkn3	1.36721	4.04073	1.1962	13.1956	0.000280601	0.00300758
ENSMUSG00000038145.16	Snrk	6.69165	0.705012	0.192816	13.1971	0.000280384	0.00300758
ENSMUSG00000044734.15	Serpinb1a	2.01917	-1.5919	0.466777	13.1858	0.000282085	0.0030192
ENSMUSG00000026202.13	Tuba4a	22.4976	0.427326	0.116985	13.179	0.000283102	0.00302578
ENSMUSG00000032959.12	Pebp1	56.9457	0.290568	0.0797841	13.1276	0.00029098	0.00310557
ENSMUSG00000058756.13	Thra	19.7339	-0.467625	0.130766	13.1059	0.000294375	0.00313736
ENSMUSG00000044224.16	Dnajc21	3.75107	-1.07155	0.312352	13.0592	0.000301804	0.003212
ENSMUSG00000033671.17	Cep350	3.35337	1.13204	0.314503	13.0424	0.000304516	0.00323629
ENSMUSG00000008035.12	Mid1ip1	4.32427	-1.05523	0.304579	13.0306	0.000306436	0.00325211
ENSMUSG00000020390.12	Ube2b	7.96033	0.698613	0.192496	13.0048	0.0003107	0.00329272
ENSMUSG00000024502.9	Jakmip2	2.71472	1.20475	0.33232	12.9939	0.000312507	0.00330258
ENSMUSG00000037331.15	Larp1	4.59729	0.861046	0.236593	12.9953	0.000312272	0.00330258
ENSMUSG00000036905.8	C1qb	11.802	-0.807365	0.222878	12.9774	0.000315278	0.0033272
ENSMUSG00000105550.1	Gm42586	2.48452	3.94594	1.04636	12.9373	0.000322107	0.00339452
ENSMUSG00000030660.9	Pik3c2a	1.31418	1.54033	0.42997	12.9259	0.000324073	0.0034098
ENSMUSG00000020099.7	Unc5b	1.19674	-2.0581	0.616718	12.9236	0.000324463	0.0034098
ENSMUSG00000095595.1	Fam177a	7.93578	-0.733181	0.20922	12.9193	0.000325212	0.00341045
ENSMUSG00000050953.9	Gja1	3.35628	-1.15124	0.337707	12.918	0.00032543	0.00341045
ENSMUSG00000024073.14	Birc6	5.31731	0.840508	0.232977	12.9033	0.000327996	0.00343257
ENSMUSG00000026126.15	Ptpn18	1.2518	-1.84266	0.556886	12.8993	0.000328698	0.00343514
ENSMUSG00000037060.3	Prkcdbp	2.46795	-1.357	0.403322	12.8669	0.000334444	0.00349036
ENSMUSG00000054364.4	Rhob	2.39285	-1.38017	0.410268	12.8477	0.000337901	0.00352155
ENSMUSG00000006699.17	Cdc42	21.1133	0.394724	0.10972	12.8207	0.000342805	0.00356772
ENSMUSG00000037062.13	Sh3glb1	5.98507	-0.841979	0.243782	12.7773	0.000350843	0.00364635
ENSMUSG00000043384.15	Gprasp1	21.8976	0.419969	0.117033	12.764	0.000353354	0.00366739
ENSMUSG00000023992.14	Trem2	1.45356	-1.87418	0.559897	12.7591	0.000354272	0.00367186
ENSMUSG00000045799.5	Gm9800	1.98182	-1.46011	0.436228	12.7448	0.000356995	0.00369499
ENSMUSG00000003038.15	Hmgn2	2.8659	-1.2826	0.381324	12.7156	0.000362615	0.00374801
ENSMUSG00000026888.14	Grb14	3.34317	-1.1554	0.343151	12.6991	0.00036584	0.00377617
ENSMUSG00000048583.16	Igf2	1.24558	-1.83537	0.561895	12.6908	0.000367465	0.00378775
ENSMUSG00000028048.11	Gba	1.69146	1.34858	0.377738	12.6626	0.000373051	0.00384008
ENSMUSG00000006356.10	Crip2	6.95278	0.71615	0.198954	12.642	0.000377167	0.00387716
ENSMUSG00000110057.1	RP24-545I11.1	2.76435	2.23422	0.626424	12.6261	0.000380399	0.00390505
ENSMUSG00000028546.17	Elavl4	8.55989	0.678235	0.19018	12.5855	0.000388745	0.0039853
ENSMUSG00000105376.4	Gm42487	1.22075	1.98385	0.572463	12.5525	0.000395674	0.00405082
ENSMUSG00000029038.9	Ssu72	8.84385	0.613578	0.171186	12.5357	0.000399241	0.00408179
ENSMUSG00000028172.5	Tacr3	1.01204	1.72599	0.494819	12.5287	0.000400741	0.00409158
ENSMUSG00000021905.13	Dph3	1.89221	-1.63492	0.49777	12.5104	0.000404687	0.00412627
ENSMUSG00000001173.15	Ocrl	2.01562	1.23673	0.347106	12.4797	0.000411394	0.004189
ENSMUSG00000028773.8	Fabp3	5.57669	0.805799	0.22809	12.4636	0.000414966	0.00421966
ENSMUSG00000030226.12	Lmo3	1.65084	1.42195	0.40181	12.4508	0.000417823	0.00424298
ENSMUSG00000029430.13	Ran	17.862	0.45008	0.127159	12.4091	0.000427252	0.00433289
ENSMUSG00000020053.18	Igf1	1.63082	1.62051	0.463584	12.3927	0.000431022	0.00436525
ENSMUSG00000030685.5	Kctd13	3.55026	-1.07295	0.319899	12.3838	0.000433064	0.00437418
ENSMUSG00000045534.4	Kcna5	3.56003	1.77984	0.504332	12.3857	0.000432637	0.00437418
ENSMUSG00000068220.5	Lgals1	2.43976	-1.36591	0.41524	12.3766	0.00043474	0.00438523
ENSMUSG00000000056.7	Narf	1.81906	1.30097	0.37105	12.3587	0.000438933	0.00442161
ENSMUSG00000031422.16	Morf4l2	9.11167	0.606657	0.171607	12.3147	0.000449405	0.00452105
ENSMUSG00000040972.8	Igsf21	2.62079	1.18779	0.335499	12.3027	0.000452311	0.00454422
ENSMUSG00000043801.6	Oaz1-ps	3.13561	-1.16121	0.348281	12.2924	0.000454814	0.00456328
ENSMUSG00000026179.14	Pnkd	6.63467	-0.786004	0.230846	12.283	0.000457107	0.00458019
ENSMUSG00000003345.15	Csnk1g2	4.0925	-1.06602	0.316989	12.2668	0.000461094	0.004614
ENSMUSG00000031634.13	Ufsp2	6.02999	1.06626	0.307258	12.2346	0.000469106	0.00468795
ENSMUSG00000058869.9	Gm4832	1.1752	-2.13074	0.649401	12.2256	0.000471373	0.00470437
ENSMUSG00000021846.8	Peli2	3.38342	2.06089	0.608429	12.2192	0.000473011	0.00471447
ENSMUSG00000096699.1	Rps19-ps4	2.91449	-1.35735	0.406304	12.1971	0.000478638	0.00475796
ENSMUSG00000105261.1	Gm43333	184.936	0.961236	0.278158	12.1985	0.000478278	0.00475796
ENSMUSG00000020483.14	Dynll2	46.811	-0.311447	0.0898863	12.163	0.00048748	0.00483948
ENSMUSG00000026360.9	Rgs2	6.42635	0.868062	0.249556	12.1542	0.000489767	0.00485579
ENSMUSG00000050122.18	Vwa3b	0.947825	2.44935	0.708315	12.1316	0.00049574	0.00490613
ENSMUSG00000031633.4	Slc25a4	75.6714	0.228832	0.0653855	12.1301	0.000496148	0.00490613
ENSMUSG00000023927.15	Satb1	2.42573	1.15093	0.327939	12.1103	0.000501432	0.00495188
ENSMUSG00000009394.13	Syn2	9.96674	-0.622192	0.182346	12.0812	0.000509329	0.00502329
ENSMUSG00000021460.16	Auh	6.20749	0.73332	0.208388	12.0639	0.000514069	0.00506341
ENSMUSG00000032468.11	Armc8	1.5932	1.45684	0.419671	12.0457	0.000519127	0.00510224
ENSMUSG00000044424.3	Gm9493	2.96415	-1.12751	0.343182	12.0448	0.000519365	0.00510224
ENSMUSG00000046182.8	Gsg1l	1.52152	1.45709	0.422111	12.0384	0.000521163	0.00510659
ENSMUSG00000024294.13	Mib1	3.46712	1.00473	0.288113	12.0392	0.000520942	0.00510659
ENSMUSG00000059835.1	Rpl13-ps3	1.92662	-1.53689	0.473484	12.0194	0.000526493	0.00515211
ENSMUSG00000031821.11	Gins2	1.01675	2.07362	0.602341	11.9993	0.000532202	0.00520122
ENSMUSG00000041417.15	Pik3r1	4.66015	-0.905987	0.2725	11.9962	0.000533078	0.00520304
ENSMUSG00000039126.9	Prune2	3.50868	0.960565	0.275892	11.9866	0.000535852	0.00522334
ENSMUSG00000075415.13	Fnbp1	6.00094	-0.799244	0.23943	11.9763	0.000538821	0.0052455
ENSMUSG00000068739.13	Sars	15.4313	0.481696	0.138734	11.9539	0.000545341	0.0052919
ENSMUSG00000040997.13	Abhd4	1.77774	-1.56815	0.4856	11.9547	0.000545108	0.0052919
ENSMUSG00000027882.18	Stxbp3	0.926804	-1.88036	0.611058	11.9527	0.000545694	0.0052919
ENSMUSG00000022090.10	Pdlim2	2.47874	-1.3947	0.429993	11.9345	0.000551047	0.00533694
ENSMUSG00000080921.4	Rpl38-ps2	8.79207	-0.947158	0.276461	11.9083	0.000558836	0.00540543
ENSMUSG00000071659.3	Hnrnpul2	6.40531	-0.77653	0.231378	11.8869	0.000565289	0.00546084
ENSMUSG00000043496.7	Tril	1.9104	-1.5004	0.459868	11.8844	0.000566054	0.00546122
ENSMUSG00000024780.6	Cdc37l1	7.30417	-0.787926	0.234831	11.8617	0.000573017	0.00552133
ENSMUSG00000022594.14	Lynx1	5.28434	-0.906385	0.271496	11.8233	0.00058494	0.00562902
ENSMUSG00000027333.18	Smox	1.52123	-1.73017	0.540958	11.8148	0.00058763	0.00564769
ENSMUSG00000028542.17	Slc6a9	2.30588	-1.34579	0.419859	11.7801	0.000598668	0.00574645
ENSMUSG00000042743.13	Sgtb	8.14042	0.632764	0.183058	11.7543	0.000607028	0.00581928
ENSMUSG00000062098.11	Btbd3	5.02254	-0.920566	0.276957	11.6908	0.000628105	0.00601369
ENSMUSG00000024411.9	Aqp4	5.04917	-0.901175	0.273962	11.6778	0.000632486	0.00604795
ENSMUSG00000085342.1	Gm12254	13.2978	-0.647931	0.191757	11.6726	0.000634259	0.00605722
ENSMUSG00000024381.15	Bin1	10.3753	-0.644562	0.191733	11.6581	0.000639245	0.0060971
ENSMUSG00000035686.8	Thrsp	1.09283	-1.94432	0.611355	11.5927	0.00066211	0.0063072
ENSMUSG00000106547.1	B230303O12Rik	1.88327	2.73987	0.78052	11.5874	0.000663997	0.00631719
ENSMUSG00000041781.8	Cpsf2	1.843	1.26056	0.36776	11.5801	0.000666616	0.00632756
ENSMUSG00000011884.13	Gltp	2.72381	-1.32578	0.414167	11.5797	0.000666767	0.00632756
ENSMUSG00000000600.15	Krit1	2.09988	1.24468	0.366254	11.562	0.000673126	0.00636387
ENSMUSG00000079557.10	March2	4.48286	-0.989168	0.300862	11.5667	0.000671452	0.00636387
ENSMUSG00000060240.12	Cend1	23.5718	0.380593	0.111483	11.5633	0.000672655	0.00636387
ENSMUSG00000024397.14	Aif1	2.97477	-1.17054	0.363169	11.5464	0.000678818	0.00640964
ENSMUSG00000059751.7	Rps3a3	2.04854	-1.48592	0.46565	11.5339	0.000683397	0.0064448
ENSMUSG00000057580.4	Gm10012	3.08392	-1.12132	0.348729	11.5214	0.000688013	0.00648023
ENSMUSG00000031683.16	Lsm6	7.59592	-0.749377	0.226031	11.4963	0.000697355	0.00656002
ENSMUSG00000028556.15	Dock7	1.13789	1.68999	0.499694	11.4875	0.000700646	0.00658276
ENSMUSG00000024603.7	Dctn4	6.04344	0.715955	0.209392	11.4728	0.000706225	0.0066269
ENSMUSG00000024012.17	Mtch1	38.4237	0.339624	0.0999361	11.4627	0.000710054	0.00665455
ENSMUSG00000074637.7	Sox2	1.97634	-1.44211	0.456062	11.4288	0.000723159	0.00676895
ENSMUSG00000083910.1	Gm13604	5.37049	-0.860886	0.263392	11.4252	0.000724527	0.00677334
ENSMUSG00000036550.15	Cnot1	2.1744	1.13689	0.334206	11.4207	0.000726292	0.00678142
ENSMUSG00000018395.19	Kif3a	9.96955	0.562532	0.166086	11.4073	0.000731564	0.00682219
ENSMUSG00000027108.15	Ola1	7.29142	0.634942	0.187393	11.3399	0.000758597	0.00706555
ENSMUSG00000039959.12	Hip1	0.972729	-1.83025	0.598727	11.3294	0.000762909	0.00709694
ENSMUSG00000001211.14	Agpat3	9.04569	-0.640441	0.194624	11.3007	0.000774774	0.00719843
ENSMUSG00000100104.1	Gm5644	3.38327	-1.00734	0.314406	11.2952	0.00077709	0.00721105
ENSMUSG00000063696.7	Gm8730	2.80379	-1.28921	0.404271	11.2754	0.000785413	0.00727932
ENSMUSG00000056412.6	Gm12396	1.13753	-1.81377	0.586885	11.2662	0.000789325	0.00730659
ENSMUSG00000069682.5	Gm10275	1.17689	-1.78933	0.580396	11.261	0.00079153	0.00731801
ENSMUSG00000061724.4	Gm2423	3.67343	0.99572	0.297447	11.2213	0.000808645	0.00746709
ENSMUSG00000021182.14	Ccdc88c	0.764248	2.42649	0.727961	11.2076	0.000814638	0.00751036
ENSMUSG00000024816.12	Frmd8	1.54045	-1.65205	0.529899	11.205	0.000815772	0.00751036
ENSMUSG00000021709.14	Erbb2ip	5.38123	0.786657	0.234648	11.2038	0.000816322	0.00751036
ENSMUSG00000015994.10	Fnta	4.14848	-0.940529	0.293335	11.0791	0.000873061	0.00801281
ENSMUSG00000019873.7	Reep3	2.0974	-1.49442	0.474833	11.0808	0.000872242	0.00801281
ENSMUSG00000019856.13	Fam184a	4.04593	0.854532	0.254678	11.0743	0.000875333	0.00802388
ENSMUSG00000000263.15	Glra1	1.77736	-1.69199	0.543553	11.0659	0.000879306	0.00805051
ENSMUSG00000005034.15	Prkacb	12.3363	0.509092	0.15276	11.0574	0.000883322	0.00807746
ENSMUSG00000047676.6	Rpsa-ps10	2.93231	-1.23985	0.391903	11.0484	0.000887647	0.008104
ENSMUSG00000032281.11	Acsbg1	4.53314	-1.01857	0.314477	11.0469	0.000888375	0.008104
ENSMUSG00000026620.11	Mark1	2.23755	-1.34209	0.425386	11.0311	0.000895941	0.00815524
ENSMUSG00000040659.3	Efhd2	5.43062	-0.840249	0.260474	11.0307	0.000896156	0.00815524
ENSMUSG00000097660.1	Gm26762	0.869667	2.43713	0.731002	11.0269	0.000897968	0.00816187
ENSMUSG00000048163.13	Selplg	1.18929	-1.84932	0.600365	10.9955	0.000913355	0.00829172
ENSMUSG00000036570.14	Fxyd1	5.49267	-0.841822	0.260605	10.9683	0.000926833	0.00840396
ENSMUSG00000069072.9	Slc7a14	2.10478	-1.37022	0.438463	10.9543	0.000933864	0.00845753
ENSMUSG00000006273.14	Atp6v1b2	15.691	0.50623	0.152977	10.951	0.000935527	0.00846242
ENSMUSG00000001018.15	Snapin	2.68661	-1.14668	0.367488	10.9414	0.000940376	0.00849458
ENSMUSG00000041774.14	Ydjc	2.57884	1.12557	0.335288	10.9395	0.000941338	0.00849458
ENSMUSG00000026571.12	Dcaf6	1.09608	1.62171	0.493298	10.9088	0.00095706	0.00861582
ENSMUSG00000020331.9	Hcn2	5.92182	-0.776862	0.242617	10.9109	0.000956008	0.00861582
ENSMUSG00000024695.15	Zfp91	7.839	-0.680566	0.210755	10.8985	0.000962416	0.00865371
ENSMUSG00000038112.15	AW551984	1.86732	1.17423	0.356914	10.887	0.000968419	0.0086973
ENSMUSG00000085133.2	B930095G15Rik	1.25394	1.907	0.565668	10.8807	0.000971723	0.00870622
ENSMUSG00000021708.16	Rasgrf2	4.06727	0.918142	0.278231	10.8819	0.000971064	0.00870622
ENSMUSG00000066232.4	Ipo7	3.25241	1.28439	0.392483	10.8757	0.000974317	0.0087191
ENSMUSG00000097657.2	Gm7389	1.70676	3.37495	0.972377	10.8719	0.000976339	0.0087228
ENSMUSG00000027523.19	Gnas	96.2194	-0.208551	0.0633831	10.8706	0.000977047	0.0087228
ENSMUSG00000021939.7	Ctsb	17.6935	0.441522	0.133386	10.8339	0.00099659	0.00888675
ENSMUSG00000067870.5	Rpl31-ps8	2.2659	-1.4194	0.458149	10.796	0.00101722	0.00905997
ENSMUSG00000034868.8	Myl12b	20.8421	0.39424	0.119779	10.7652	0.00103425	0.00919321
ENSMUSG00000045967.11	Gpr158	3.00526	1.00741	0.305725	10.7646	0.00103462	0.00919321
ENSMUSG00000021660.14	Btf3	12.8498	-0.521556	0.161718	10.7404	0.00104821	0.00930298
ENSMUSG00000036792.12	Mbd5	1.81123	1.6206	0.499164	10.7299	0.00105416	0.00934485
ENSMUSG00000031841.18	Cdh13	5.44455	0.764414	0.23195	10.6979	0.0010726	0.00949711
ENSMUSG00000020604.13	Arsg	1.43671	-1.64449	0.542984	10.6826	0.00108147	0.009557
ENSMUSG00000060475.12	Wtap	2.56846	1.03227	0.313878	10.6803	0.00108281	0.009557
ENSMUSG00000026434.12	Nucks1	12.4262	-0.514698	0.159998	10.6797	0.00108317	0.009557
ENSMUSG00000024462.17	Gabbr1	18.8503	0.42534	0.129224	10.6744	0.00108629	0.00957336
ENSMUSG00000034780.6	B3galt1	2.19297	1.11236	0.341223	10.6543	0.00109817	0.00966674
ENSMUSG00000006301.17	Tmbim1	1.62597	-1.77149	0.560433	10.642	0.00110549	0.0097198
ENSMUSG00000031029.6	Eif3f	10.8989	-0.583387	0.180933	10.6351	0.00110961	0.0097447
ENSMUSG00000049422.6	Chchd10	90.6724	0.220079	0.0672579	10.6314	0.00111181	0.00975259
ENSMUSG00000006764.8	Tph2	1.83107	-1.73185	0.556962	10.6075	0.00112628	0.00986805
ENSMUSG00000028495.14	Rps6	17.2587	-0.509643	0.158387	10.5936	0.00113482	0.0099313
ENSMUSG00000002058.13	Unc119	3.98833	0.827022	0.25183	10.5706	0.00114899	0.0100436
ENSMUSG00000090516.1	Rps11-ps1	2.9274	-1.1647	0.375341	10.564	0.00115313	0.0100682
ENSMUSG00000008489.18	Elavl2	7.40565	0.632894	0.194391	10.544	0.00116569	0.0101661
ENSMUSG00000024213.13	Nudt3	6.80851	-0.753296	0.237617	10.5388	0.00116897	0.0101715
ENSMUSG00000102982.1	Gm38319	1.82943	2.53823	0.751207	10.5387	0.00116901	0.0101715
ENSMUSG00000059775.4	Rps26-ps1	2.67376	-1.15125	0.373984	10.5294	0.0011749	0.0102109
ENSMUSG00000015291.10	Gdi1	14.0678	0.488655	0.15029	10.5221	0.00117958	0.0102397
ENSMUSG00000028114.16	Mettl14	2.42438	1.82747	0.552476	10.4807	0.00120628	0.0104595
ENSMUSG00000036199.8	Ndufa13	40.4322	-0.296245	0.0919357	10.4686	0.00121422	0.0105076
ENSMUSG00000055022.14	Cntn1	12.8624	0.557136	0.172352	10.468	0.00121462	0.0105076
ENSMUSG00000021589.12	Rhobtb3	2.55153	-1.18483	0.387801	10.46	0.00121987	0.010541
ENSMUSG00000039904.9	Gpr37	2.43043	-1.36599	0.435517	10.437	0.00123513	0.0106522
ENSMUSG00000020737.12	Hn1	6.55577	0.658409	0.202504	10.4364	0.00123557	0.0106522
ENSMUSG00000056553.14	Ptprn2	1.87027	1.15911	0.356046	10.4342	0.00123704	0.0106527
ENSMUSG00000034135.14	Sik3	4.06162	0.891042	0.274991	10.4207	0.00124611	0.0107186
ENSMUSG00000033900.13	Map9	4.24306	0.766538	0.236194	10.3805	0.00127353	0.0109295
ENSMUSG00000053475.5	Tnfaip6	1.10087	-1.96315	0.643726	10.3805	0.00127353	0.0109295
ENSMUSG00000023236.7	Scg5	13.3811	0.445595	0.137477	10.369	0.00128146	0.010985
ENSMUSG00000001525.10	Tubb5	24.5708	0.364947	0.112582	10.3483	0.00129592	0.0110906
ENSMUSG00000032252.14	Glce	0.814069	1.80284	0.564163	10.3472	0.00129672	0.0110906
ENSMUSG00000063802.5	Hspbp1	7.62421	0.673525	0.20781	10.3438	0.00129909	0.0110983
ENSMUSG00000041203.9	2310036O22Rik	6.15543	0.69213	0.213082	10.3155	0.0013192	0.0112573
ENSMUSG00000100595.1	Gm19087	1.94424	3.191	0.876674	10.3092	0.00132371	0.0112702
ENSMUSG00000031007.2	Atp6ap2	6.57908	0.65502	0.202739	10.3101	0.00132303	0.0112702
ENSMUSG00000068396.9	Rpl34-ps1	2.58574	-1.27761	0.415393	10.305	0.00132669	0.0112828
ENSMUSG00000020311.17	Erlec1	7.98013	0.592586	0.182617	10.2888	0.00133843	0.0113698
ENSMUSG00000030654.9	Arl6ip1	41.59	0.28117	0.0873715	10.2742	0.00134903	0.0114341
ENSMUSG00000039361.10	Picalm	5.07736	1.02413	0.322027	10.2753	0.00134825	0.0114341
ENSMUSG00000027544.16	Nfatc2	1.36301	1.35191	0.420322	10.2566	0.00136196	0.0115308
ENSMUSG00000040990.17	Sh3kbp1	3.08164	-1.12365	0.367975	10.2498	0.00136702	0.0115606
ENSMUSG00000003380.11	Rabac1	31.2237	0.350872	0.109221	10.2303	0.00138152	0.011631
ENSMUSG00000067377.12	Tspan6	1.3645	1.53993	0.481208	10.233	0.00137952	0.011631
ENSMUSG00000032503.17	Arpp21	2.36933	-1.38971	0.454292	10.2309	0.00138106	0.011631
ENSMUSG00000020949.8	Fkbp3	43.4242	0.280694	0.0876947	10.2348	0.00137812	0.011631
ENSMUSG00000043448.13	Gjc2	2.03111	-1.58025	0.527062	10.2223	0.00138751	0.0116554
ENSMUSG00000026775.9	Yme1l1	2.48041	1.07206	0.333154	10.2241	0.00138617	0.0116554
ENSMUSG00000098973.1	Mir6236	235.798	0.840791	0.268826	10.212	0.00139533	0.011708
ENSMUSG00000058153.14	Sez6l	4.23711	0.813358	0.254523	10.2041	0.00140128	0.0117449
ENSMUSG00000038301.15	Snx10	9.24951	0.576342	0.17948	10.1898	0.00141219	0.0118232
ENSMUSG00000024897.8	Apba1	3.95373	0.823879	0.257007	10.1735	0.00142471	0.0119147
ENSMUSG00000051391.9	Ywhag	22.2247	0.419558	0.131659	10.1598	0.00143539	0.0119908
ENSMUSG00000069188.5	Gm13192	0.883879	-1.77371	0.616595	10.1371	0.00145317	0.0120724
ENSMUSG00000028926.15	Cdk14	10.7322	0.629447	0.19885	10.1395	0.00145125	0.0120724
ENSMUSG00000021585.8	Cast	1.83239	1.19703	0.377723	10.138	0.00145243	0.0120724
ENSMUSG00000030465.18	Psd3	7.20792	0.699508	0.220274	10.1394	0.00145134	0.0120724
ENSMUSG00000020684.14	Rasl10b	2.01059	-1.37783	0.458049	10.1395	0.00145129	0.0120724
ENSMUSG00000074093.4	Svip	3.79918	-0.94935	0.309762	10.1227	0.00146456	0.0121536
ENSMUSG00000028522.16	Mier1	2.06968	-1.29779	0.431844	10.0988	0.00148368	0.0122987
ENSMUSG00000000682.7	Cd52	2.09345	-1.3998	0.46333	10.092	0.00148916	0.0123306
ENSMUSG00000024659.14	Anxa1	1.33098	1.39468	0.438889	10.0878	0.00149256	0.0123451
ENSMUSG00000026377.12	Nifk	1.83656	1.16827	0.365676	10.0784	0.00150014	0.0123942
ENSMUSG00000028528.16	Dnajc6	5.68635	0.729357	0.229095	10.074	0.0015038	0.0124109
ENSMUSG00000063800.5	Prpf38a	1.80742	1.26991	0.40349	10.0677	0.0015089	0.0124327
ENSMUSG00000015305.5	Sash1	4.59606	-1.10505	0.354162	10.0667	0.00150974	0.0124327
ENSMUSG00000094500.2	Smim18	2.21435	1.09235	0.341198	10.0603	0.00151498	0.0124486
ENSMUSG00000052336.6	Cx3cr1	1.04008	-1.86071	0.635483	10.0604	0.00151491	0.0124486
ENSMUSG00000025260.10	Hsd17b10	3.07069	-1.09146	0.357386	10.0407	0.00153117	0.012568
ENSMUSG00000033579.16	Fa2h	1.5367	-1.3984	0.474269	10.0257	0.00154369	0.0126569
ENSMUSG00000049154.11	Fam183b	1.46175	1.30496	0.407049	10.0234	0.00154562	0.012659
ENSMUSG00000004945.15	Tmem242	3.22222	-1.00335	0.331186	10.0041	0.00156194	0.0127788
ENSMUSG00000007594.9	Hapln4	1.96383	-1.33243	0.443671	9.98962	0.00157425	0.0128655
ENSMUSG00000060438.5	Rps10-ps1	2.19955	-1.34963	0.451614	9.97247	0.00158898	0.0129718
ENSMUSG00000007891.16	Ctsd	23.4574	-0.427641	0.135905	9.94453	0.00161328	0.0131559
ENSMUSG00000033352.11	Map2k4	7.66096	0.597432	0.188072	9.91357	0.00164064	0.0133574
ENSMUSG00000027893.14	Ahcyl1	9.20249	-0.649922	0.21002	9.91257	0.00164154	0.0133574
ENSMUSG00000022438.6	Parvb	2.40393	2.48461	0.784808	9.88929	0.00166243	0.0134983
ENSMUSG00000010609.15	Psen2	1.75796	1.78144	0.553158	9.89069	0.00166117	0.0134983
ENSMUSG00000030161.8	Gabarapl1	40.2592	0.282736	0.0897377	9.88225	0.0016688	0.0135355
ENSMUSG00000025871.18	4833439L19Rik	3.39964	-1.03575	0.342836	9.87809	0.00167259	0.0135516
ENSMUSG00000039740.6	Alg2	4.74221	0.697114	0.220211	9.85602	0.00169277	0.0137004
ENSMUSG00000053192.9	Mllt11	8.22183	0.615162	0.195551	9.84958	0.00169871	0.0137337
ENSMUSG00000021270.13	Hsp90aa1	74.4488	0.212412	0.0676836	9.83432	0.00171286	0.0138332
ENSMUSG00000071658.4	Gng3	24.4888	0.371491	0.11808	9.83168	0.00171532	0.0138383
ENSMUSG00000075014.1	Gm10800	2.4205	3.42619	1.15758	9.82843	0.00171835	0.0138479
ENSMUSG00000038412.7	Higd1a	10.9027	0.49261	0.155893	9.81991	0.00172633	0.0138973
ENSMUSG00000018846.8	Pank3	2.12013	1.06694	0.336451	9.8135	0.00173235	0.0139309
ENSMUSG00000027993.16	Trim2	9.5756	-0.568217	0.185083	9.80592	0.00173951	0.0139587
ENSMUSG00000074748.3	Atxn7l3b	14.1678	-0.447192	0.144937	9.80756	0.00173796	0.0139587
ENSMUSG00000025512.15	Chid1	1.81735	1.18229	0.372816	9.79184	0.00175288	0.014051
ENSMUSG00000025224.14	Gbf1	4.17229	0.759712	0.240252	9.78899	0.0017556	0.0140579
ENSMUSG00000068290.11	Ddrgk1	6.32751	-0.6949	0.228453	9.77846	0.00176568	0.0140958
ENSMUSG00000019927.6	Ube2d1	2.11884	-1.25629	0.42523	9.77972	0.00176447	0.0140958
ENSMUSG00000006057.15	Atp5g1	35.7385	0.296658	0.0943578	9.77818	0.00176595	0.0140958
ENSMUSG00000070343.3	Gm10288	4.27372	-0.961617	0.317207	9.77408	0.00176989	0.0141123
ENSMUSG00000025266.11	Gnl3l	15.9399	0.513748	0.165215	9.7681	0.00177566	0.0141432
ENSMUSG00000024248.13	Cox7a2l	14.1914	-0.492573	0.159373	9.76618	0.00177752	0.0141432
ENSMUSG00000104699.1	Rps4x-ps	1.13123	-1.59205	0.555177	9.76294	0.00178065	0.0141532
ENSMUSG00000101795.2	Gm5835	3.0642	-1.07341	0.357432	9.73273	0.00181016	0.0143725
ENSMUSG00000051107.4	Gm15440	1.23453	-1.65922	0.56734	9.72566	0.00181713	0.0144127
ENSMUSG00000003872.9	Lin7b	4.94855	0.749119	0.238013	9.71142	0.00183126	0.0145095
ENSMUSG00000038181.16	Chpf2	1.41507	1.39345	0.447274	9.68941	0.00185333	0.014669
ENSMUSG00000038034.15	Igsf8	12.4199	0.512315	0.163733	9.68013	0.00186272	0.0147278
ENSMUSG00000107911.1	Gm7565	0.894082	-1.76326	0.621475	9.67082	0.00187218	0.0147871
ENSMUSG00000028013.16	Ppa2	4.55107	0.71172	0.226748	9.65044	0.00189306	0.0149364
ENSMUSG00000062456.3	Rpl9-ps6	2.16464	-1.31204	0.446803	9.64526	0.00189841	0.0149628
ENSMUSG00000036323.14	Srp72	5.32644	0.661796	0.211334	9.63981	0.00190405	0.0149916
ENSMUSG00000003346.14	Abhd17a	6.7697	-0.683417	0.225393	9.63744	0.0019065	0.0149953
ENSMUSG00000040811.15	Eml2	6.28189	-0.697299	0.230991	9.59206	0.0019542	0.0153545
ENSMUSG00000026872.17	Zeb2	3.2479	-0.963904	0.324466	9.5867	0.00195992	0.0153833
ENSMUSG00000048978.13	Nrsn1	17.7455	-0.421865	0.13804	9.56148	0.00198703	0.0155475
ENSMUSG00000073940.3	Hbb-bt	3.53239	-1.0068	0.337472	9.56193	0.00198654	0.0155475
ENSMUSG00000110275.1	RP23-179K7.3	4.62516	-0.842843	0.281954	9.56251	0.00198591	0.0155475
ENSMUSG00000064357.1	mt-Atp6	0.896339	-1.81878	0.642467	9.55367	0.0019955	0.015585
ENSMUSG00000019797.10	1700021F05Rik	4.04625	0.882897	0.28832	9.55325	0.00199596	0.015585
ENSMUSG00000102489.1	Dnmt3a-ps1	0.927945	2.15496	0.685819	9.55106	0.00199834	0.0155874
ENSMUSG00000041890.17	Git2	1.3276	1.44064	0.466922	9.53232	0.00201884	0.0157311
ENSMUSG00000029311.16	Hsd17b11	383.886	0.739887	0.242776	9.52123	0.00203108	0.0158101
ENSMUSG00000020814.13	Mxra7	1.63144	-1.37778	0.474145	9.50249	0.00205193	0.0159559
ENSMUSG00000046668.8	Cxxc5	3.84888	-0.892389	0.302316	9.47711	0.00208051	0.0161615
ENSMUSG00000034813.16	Grip1	1.88311	2.91848	0.907028	9.4533	0.0021077	0.0163558
ENSMUSG00000030366.10	Ceacam12	16.8295	1.82651	0.534426	9.43689	0.00212664	0.0164499
ENSMUSG00000058454.15	Dhcr7	2.35487	1.81534	0.577819	9.43524	0.00212855	0.0164499
ENSMUSG00000022217.14	Emc9	7.25188	0.611956	0.197612	9.43645	0.00212714	0.0164499
ENSMUSG00000028484.16	Psip1	18.7819	0.406818	0.131501	9.44044	0.00212253	0.0164499
ENSMUSG00000015668.13	Pdzd11	4.50049	0.801107	0.257459	9.42957	0.00213515	0.0164839
ENSMUSG00000024516.12	Sec11c	12.9865	-0.468453	0.154933	9.41025	0.00215776	0.0166075
ENSMUSG00000029312.12	Klhl8	4.28174	1.09852	0.362751	9.41328	0.0021542	0.0166075
ENSMUSG00000028249.15	Sdcbp	5.3269	0.689559	0.223307	9.41034	0.00215765	0.0166075
ENSMUSG00000032562.13	Gnai2	14.6048	-0.463508	0.153166	9.36889	0.00220699	0.0169691
ENSMUSG00000019726.10	Lyst	1.01187	1.57264	0.511737	9.36502	0.00221166	0.0169703
ENSMUSG00000021587.4	Pcsk1	2.54506	1.00938	0.328178	9.36521	0.00221143	0.0169703
ENSMUSG00000028447.11	Dctn3	12.7693	0.440427	0.142964	9.36056	0.00221705	0.0169944
ENSMUSG00000035781.13	R3hdm4	2.03	-1.21377	0.420462	9.35067	0.00222904	0.0170689
ENSMUSG00000021752.12	Kctd6	1.17217	1.39844	0.455241	9.33564	0.00224739	0.017192
ENSMUSG00000022323.11	Rida	3.74191	-0.940048	0.319116	9.32529	0.00226013	0.0172719
ENSMUSG00000041966.18	Dcaf17	1.13068	-1.60203	0.569078	9.3201	0.00226653	0.0173032
ENSMUSG00000038855.10	Itpkb	2.24227	-1.2925	0.439509	9.31273	0.00227567	0.0173555
ENSMUSG00000009894.15	Snap47	16.3406	0.383998	0.125263	9.30007	0.00229146	0.0174582
ENSMUSG00000040653.5	Ppp1r14c	1.31365	-1.7556	0.61109	9.28761	0.00230709	0.0175595
ENSMUSG00000008153.11	Clstn3	7.02264	0.571826	0.186191	9.26762	0.00233241	0.0177343
ENSMUSG00000021273.9	Fdft1	6.55576	0.633958	0.207244	9.25292	0.0023512	0.0178412
ENSMUSG00000040782.12	Rfwd2	1.88573	1.64958	0.54612	9.25334	0.00235067	0.0178412
ENSMUSG00000031808.6	Slc27a1	1.00025	-1.68403	0.60569	9.24997	0.00235499	0.017852
ENSMUSG00000057522.15	Spop	6.49199	-0.739961	0.249745	9.23666	0.00237217	0.0179641
ENSMUSG00000101655.1	2310040G24Rik	1.36517	2.91561	0.956368	9.23345	0.00237634	0.0179776
ENSMUSG00000027215.13	Cd82	1.14822	-1.5165	0.541765	9.23023	0.00238051	0.0179911
ENSMUSG00000031775.4	Pllp	4.01444	-0.943319	0.321235	9.22523	0.00238703	0.0180223
ENSMUSG00000008575.17	Nfib	1.8125	-1.43392	0.501882	9.21593	0.00239918	0.0180959
ENSMUSG00000105843.1	Gm42644	0.901339	-1.71259	0.616417	9.20854	0.00240889	0.0181371
ENSMUSG00000022054.11	Nefm	25.0647	-0.453985	0.148994	9.20811	0.00240945	0.0181371
ENSMUSG00000035048.13	Anapc13	7.54271	-0.599169	0.201998	9.19869	0.00242188	0.0182125
ENSMUSG00000067058.7	Rps15a-ps5	1.7391	-1.50439	0.523833	9.18033	0.0024463	0.0183778
ENSMUSG00000078193.2	Gm2000	4.75317	-0.787568	0.267828	9.16626	0.00246518	0.0185011
ENSMUSG00000021750.15	Fam107a	3.17774	-1.10405	0.382235	9.1466	0.00249181	0.0186823
ENSMUSG00000020297.10	Nsg2	12.0977	0.466084	0.152995	9.13698	0.00250495	0.0187622
ENSMUSG00000001175.13	Calm1	141.42	-0.17326	0.0574018	9.10365	0.002551	0.0190882
ENSMUSG00000047907.11	Tshz2	1.96901	-1.28433	0.444247	9.08249	0.00258068	0.0192911
ENSMUSG00000108350.1	Gm44950	1.88565	2.03519	0.645167	9.06841	0.00260064	0.019421
ENSMUSG00000021242.8	Npc2	9.36585	-0.626769	0.210278	9.05776	0.00261582	0.0195151
ENSMUSG00000031812.16	Map1lc3b	13.0128	-0.495146	0.166119	9.04652	0.00263195	0.0196159
ENSMUSG00000026987.16	Baz2b	3.39177	0.858759	0.284266	9.03493	0.00264868	0.0197212
ENSMUSG00000094344.1	Gm11942	0.95948	-1.81616	0.646238	9.02791	0.00265888	0.0197422
ENSMUSG00000001089.14	Luzp1	4.93999	-0.785534	0.268526	9.02758	0.00265937	0.0197422
ENSMUSG00000004894.10	Hapln2	1.89599	-1.36169	0.470354	9.02923	0.00265697	0.0197422
ENSMUSG00000027422.15	Rrbp1	4.96184	-0.805548	0.275517	9.01452	0.00267844	0.0198252
ENSMUSG00000033419.15	Snap91	6.46873	0.617139	0.204686	9.01522	0.0026774	0.0198252
ENSMUSG00000036850.4	Mrpl41	11.0181	0.44246	0.146036	9.01454	0.0026784	0.0198252
ENSMUSG00000030890.16	Ilk	2.72946	-1.05001	0.365852	9.01049	0.00268434	0.0198494
ENSMUSG00000030538.15	Cib1	1.37605	-1.39425	0.497019	8.98803	0.00271753	0.0200751
ENSMUSG00000052551.15	Adarb2	1.02196	1.4906	0.49449	8.98104	0.00272796	0.0201324
ENSMUSG00000052105.16	Mtcl1	1.29526	1.80381	0.599991	8.97481	0.00273727	0.0201814
ENSMUSG00000070880.10	Gad1	5.14798	-0.770577	0.264534	8.97063	0.00274354	0.0202078
ENSMUSG00000046785.8	Epm2aip1	4.61889	0.67657	0.225111	8.95074	0.00277357	0.0204091
ENSMUSG00000025867.8	Cplx2	20.3716	0.416167	0.139428	8.92032	0.00282015	0.0207315
ENSMUSG00000020230.14	Prmt2	6.08891	0.638747	0.212256	8.90534	0.00284338	0.0208819
ENSMUSG00000005125.12	Ndrg1	6.79825	-0.701352	0.239939	8.89854	0.00285398	0.0209394
ENSMUSG00000037601.11	Nme1	27.4427	0.331801	0.110585	8.88828	0.00287007	0.0210369
ENSMUSG00000037608.15	Bclaf1	7.08767	0.65257	0.219884	8.87076	0.00289774	0.0212191
ENSMUSG00000082926.3	Gm8172	0.874308	-1.71118	0.620662	8.85947	0.00291572	0.0212887
ENSMUSG00000067344.7	Rps25-ps1	4.57867	-0.981576	0.339173	8.86119	0.00291297	0.0212887
ENSMUSG00000006728.12	Cdk4	1.68714	-1.38374	0.490275	8.86102	0.00291324	0.0212887
ENSMUSG00000000420.15	Galnt1	2.21134	-1.15866	0.408062	8.84804	0.00293404	0.0214018
ENSMUSG00000098234.7	Snhg6	1.31694	-1.44312	0.522316	8.84599	0.00293734	0.0214051
ENSMUSG00000030557.17	Mef2a	4.62762	0.761305	0.256244	8.83686	0.00295206	0.0214916
ENSMUSG00000010517.7	Faf1	1.58993	-1.47416	0.526128	8.83229	0.00295946	0.0215247
ENSMUSG00000029014.14	Dnajc2	2.69002	0.930461	0.310901	8.82439	0.00297231	0.0215973
ENSMUSG00000037679.8	Inf2	1.24523	-1.51552	0.547687	8.8149	0.00298781	0.021689
ENSMUSG00000081094.3	Rpl19-ps11	4.13435	-0.944519	0.328336	8.81038	0.00299521	0.0217065
ENSMUSG00000028545.13	Bend5	1.32938	1.23752	0.414573	8.80991	0.00299599	0.0217065
ENSMUSG00000073889.10	Il11ra1	1.26794	-1.60321	0.569083	8.8011	0.00301048	0.0217697
ENSMUSG00000038822.15	Hace1	1.54561	1.63869	0.55399	8.80184	0.00300927	0.0217697
ENSMUSG00000033707.8	Lrrc24	3.7128	0.808684	0.270065	8.79591	0.00301906	0.021807
ENSMUSG00000081534.2	Slc48a1	9.93716	-0.546759	0.186764	8.79448	0.00302143	0.021807
ENSMUSG00000033174.17	Mgll	2.88296	-1.02376	0.360455	8.77247	0.00305811	0.0220505
ENSMUSG00000041141.7	Pnmal1	8.12704	0.537068	0.180508	8.7685	0.00306477	0.0220775
ENSMUSG00000029390.13	Tmed2	2.66751	-1.01335	0.359263	8.76668	0.00306783	0.0220784
ENSMUSG00000036046.14	5031439G07Rik	4.09434	-0.905403	0.313519	8.76445	0.00307159	0.0220844
ENSMUSG00000028277.13	Ube2j1	3.25093	0.814524	0.274751	8.7492	0.00309738	0.0222486
ENSMUSG00000026667.14	Uhmk1	7.87665	0.568736	0.190909	8.73892	0.00311488	0.022353
ENSMUSG00000041959.14	S100a10	4.96955	0.664502	0.222788	8.73455	0.00312236	0.0223853
ENSMUSG00000032356.12	Rasgrf1	7.14001	-0.652332	0.22567	8.72924	0.00313147	0.0224293
ENSMUSG00000020917.17	Acly	3.60897	0.776955	0.260944	8.72516	0.00313849	0.0224582
ENSMUSG00000041020.14	Map7d2	29.4767	0.292214	0.0989516	8.69	0.00319961	0.0228739
ENSMUSG00000041801.5	Phlda3	2.13202	-1.17159	0.41411	8.66081	0.00325126	0.0232211
ENSMUSG00000023286.16	Ube2j2	2.13177	1.02983	0.346909	8.65426	0.00326297	0.0232827
ENSMUSG00000019558.14	Slc6a8	1.49895	-1.45772	0.521263	8.64216	0.00328471	0.0234156
ENSMUSG00000027602.9	Map1lc3a	47.1226	0.297125	0.100567	8.63718	0.00329372	0.0234576
ENSMUSG00000036777.7	Anln	4.00161	-0.825379	0.291598	8.63198	0.00330312	0.0235024
ENSMUSG00000024083.15	Pja2	17.2393	0.384898	0.130739	8.629	0.00330853	0.0235187
ENSMUSG00000014776.6	Nol3	3.37732	0.860919	0.291877	8.62419	0.00331727	0.0235506
ENSMUSG00000059534.8	Uqcr10	31.1883	0.306491	0.104061	8.62309	0.00331928	0.0235506
ENSMUSG00000019124.10	Scrn1	5.73924	0.600228	0.203695	8.59969	0.0033622	0.0238327
ENSMUSG00000040618.6	Pck2	1.46324	1.20531	0.410078	8.59004	0.00338007	0.0239369
ENSMUSG00000025979.13	Mob4	3.79748	1.09959	0.38021	8.58605	0.00338748	0.0239663
ENSMUSG00000041078.6	Grid1	1.03741	-1.57339	0.58358	8.58438	0.00339058	0.0239663
ENSMUSG00000046699.14	Slitrk4	1.97901	1.12012	0.38307	8.57837	0.00340181	0.0240231
ENSMUSG00000027163.13	Commd9	4.36256	0.723157	0.243351	8.56562	0.0034257	0.0241691
ENSMUSG00000044927.6	H1fx	2.39246	-1.08515	0.390662	8.55741	0.00344118	0.0242556
ENSMUSG00000080059.4	Rps19-ps3	1.41761	-1.57006	0.569662	8.54155	0.0034713	0.0244451
ENSMUSG00000037706.17	Cd81	34.1963	-0.350042	0.119482	8.53662	0.00348072	0.0244885
ENSMUSG00000031840.12	Rab3a	33.6549	0.269776	0.0921173	8.51713	0.00351818	0.024729
ENSMUSG00000050854.9	Tmem125	1.08868	-1.51676	0.565501	8.51125	0.00352957	0.0247859
ENSMUSG00000025855.13	Prkar1b	21.8708	0.338131	0.11537	8.50829	0.00353531	0.0248032
ENSMUSG00000027238.16	Frmd5	1.66371	-1.30835	0.475796	8.50458	0.00354254	0.0248307
ENSMUSG00000107176.1	Gm9794	10.6989	-0.642738	0.222989	8.49927	0.0035529	0.0248571
ENSMUSG00000025880.11	Smad7	1.842	-1.34217	0.486118	8.49945	0.00355254	0.0248571
ENSMUSG00000037010.7	Apln	1.13214	-1.47086	0.546716	8.49076	0.00356955	0.0249504
ENSMUSG00000058325.6	Dock1	0.961893	-1.63413	0.609468	8.466	0.00361847	0.0252455
ENSMUSG00000000605.9	Clcn4	3.63859	-0.826474	0.294035	8.46661	0.00361725	0.0252455
ENSMUSG00000025228.4	Actr1a	6.33196	0.603862	0.206643	8.45405	0.00364231	0.0253884
ENSMUSG00000071419.7	Rps15-ps2	4.69804	-0.812955	0.287273	8.44788	0.00365469	0.0254511
ENSMUSG00000045962.16	Wnk1	9.1937	-0.573277	0.200381	8.44569	0.0036591	0.0254583
ENSMUSG00000034285.15	Nipsnap1	5.85589	0.626487	0.214434	8.43979	0.00367099	0.0255174
ENSMUSG00000024962.13	Vegfb	10.4069	-0.531446	0.18598	8.42547	0.00370001	0.0256955
ENSMUSG00000029482.4	Aacs	1.26932	1.68918	0.58011	8.40779	0.00373616	0.0259226
ENSMUSG00000025037.6	Maoa	2.03121	1.02878	0.352381	8.40578	0.0037403	0.0259275
ENSMUSG00000032097.9	Ddx6	7.72302	-0.555616	0.196542	8.39401	0.0037646	0.0260517
ENSMUSG00000091735.2	Gpr62	1.21847	-1.72952	0.621709	8.39375	0.00376513	0.0260517
ENSMUSG00000025451.15	Paip1	3.75076	0.9303	0.320775	8.38318	0.00378709	0.0261795
ENSMUSG00000036503.13	Rnf13	5.27925	-0.704016	0.249457	8.38075	0.00379217	0.0261906
ENSMUSG00000006800.13	Sulf2	1.12198	-1.71868	0.619556	8.37499	0.00380419	0.0262496
ENSMUSG00000029420.12	Rimbp2	0.955762	1.4513	0.500573	8.36248	0.00383048	0.0264068
ENSMUSG00000026792.16	Lrsam1	1.46664	1.17103	0.401518	8.35338	0.0038497	0.0264994
ENSMUSG00000000708.14	Kat2b	1.23523	-1.46689	0.544727	8.3528	0.00385094	0.0264994
ENSMUSG00000036309.14	Skp1a	31.2731	0.33272	0.115475	8.34824	0.00386061	0.0265175
ENSMUSG00000047037.5	Nipa1	2.75559	-1.10775	0.398686	8.3483	0.00386047	0.0265175
ENSMUSG00000094483.2	Purb	12.4145	-0.470063	0.16516	8.34056	0.00387697	0.0266056
ENSMUSG00000040560.9	Wdr7	3.48938	0.7886	0.270839	8.33884	0.00388064	0.0266066
ENSMUSG00000000355.13	Mcts1	5.21201	0.696984	0.239255	8.33267	0.00389383	0.0266727
ENSMUSG00000006024.13	Napa	14.2724	0.402939	0.138403	8.32763	0.00390466	0.0267226
ENSMUSG00000100228.1	Gm29257	1.09996	-1.51121	0.566929	8.31864	0.00392403	0.0268308
ENSMUSG00000029836.15	Cbx3	7.23996	-0.653058	0.230621	8.30739	0.00394841	0.026973
ENSMUSG00000044792.6	Isca1	3.19103	-0.928222	0.336143	8.29629	0.00397261	0.0271047
ENSMUSG00000105181.1	Gm19620	1.1298	-1.59661	0.595866	8.29525	0.00397488	0.0271047
ENSMUSG00000031068.8	Glrx3	7.49294	0.519873	0.179256	8.28426	0.00399901	0.0272446
ENSMUSG00000045608.6	Dbx2	1.37064	-1.67019	0.614151	8.27561	0.00401812	0.02735
ENSMUSG00000013033.16	Adgrl1	3.55079	0.813894	0.282755	8.26119	0.00405015	0.0275184
ENSMUSG00000031540.13	Kat6a	1.90895	-1.23855	0.452707	8.26194	0.0040485	0.0275184
ENSMUSG00000030134.11	Rasgef1a	2.75574	-1.08998	0.393153	8.25474	0.00406458	0.0275915
ENSMUSG00000024670.16	Cd6	1.28562	2.22402	0.807789	8.24639	0.00408331	0.0276938
ENSMUSG00000079523.8	Tmsb10	32.7895	0.433166	0.151531	8.23981	0.00409813	0.0277631
ENSMUSG00000022855.8	Senp2	2.71461	-1.00738	0.366601	8.23859	0.0041009	0.0277631
ENSMUSG00000022791.16	Tnk2	5.05024	-0.724649	0.260059	8.2257	0.00413014	0.0279108
ENSMUSG00000036452.17	Arhgap26	2.17487	1.03524	0.358733	8.22671	0.00412784	0.0279108
ENSMUSG00000067158.9	Col4a4	1.43389	1.4451	0.502881	8.20881	0.00416874	0.0280961
ENSMUSG00000028857.16	Tmem222	5.02422	0.753661	0.261001	8.20982	0.00416643	0.0280961
ENSMUSG00000027455.16	Nsfl1c	6.97923	0.59466	0.205077	8.20927	0.0041677	0.0280961
ENSMUSG00000047547.14	Cltb	16.4524	0.41842	0.144687	8.20261	0.00418301	0.0281671
ENSMUSG00000005583.16	Mef2c	1.32841	-1.47158	0.547721	8.17967	0.00423624	0.0285
ENSMUSG00000067847.13	Romo1	17.4273	0.351664	0.122021	8.16895	0.00426135	0.0286434
ENSMUSG00000105077.1	Gm4859	0.884606	-1.60561	0.618178	8.16073	0.00428072	0.0287466
ENSMUSG00000079283.2	2310009B15Rik	1.77159	-1.25951	0.464683	8.1592	0.00428432	0.0287466
ENSMUSG00000074088.6	Snrnp40	1.26579	1.56402	0.543122	8.15722	0.004289	0.0287523
ENSMUSG00000039372.5	March4	0.972847	1.47689	0.512606	8.1438	0.00432086	0.0289144
ENSMUSG00000060419.8	Rps16-ps2	5.24349	-0.773761	0.277873	8.14481	0.00431846	0.0289144
ENSMUSG00000076281.1	Gm24270	4.36145	1.2552	0.443764	8.13473	0.00434253	0.0290079
ENSMUSG00000028833.13	Ncdn	16.6508	-0.386835	0.137092	8.13586	0.00433983	0.0290079
ENSMUSG00000036352.16	Ubac1	2.33481	-1.0903	0.397132	8.12309	0.00437051	0.029169
ENSMUSG00000027210.20	Meis2	1.49603	-1.35533	0.502889	8.12019	0.00437751	0.0291898
ENSMUSG00000010277.7	2610507B11Rik	4.4781	-0.763591	0.275356	8.11596	0.00438771	0.0292062
ENSMUSG00000006403.12	Adamts4	1.01044	-1.60793	0.601652	8.11603	0.00438755	0.0292062
ENSMUSG00000029992.14	Gfpt1	2.52343	0.885858	0.307798	8.11349	0.0043937	0.0292203
ENSMUSG00000025159.8	Mms19	4.54346	2.4689	0.738741	8.10581	0.00441236	0.0293184
ENSMUSG00000035828.10	Pim3	1.82644	-1.28806	0.480515	8.08203	0.00447063	0.0296795
ENSMUSG00000083563.1	Gm13340	2.5191	-1.10677	0.407823	8.07968	0.00447644	0.0296919
ENSMUSG00000029461.16	Fam168a	9.81107	-0.493298	0.176727	8.06456	0.00451394	0.0299143
ENSMUSG00000028266.17	Lmo4	3.6034	0.83635	0.295773	8.04326	0.00456732	0.0302414
ENSMUSG00000000131.15	Xpo6	1.34201	1.3356	0.468897	8.0334	0.00459225	0.0303532
ENSMUSG00000040022.14	Rab11fip2	3.21767	0.805873	0.282024	8.03412	0.00459043	0.0303532
ENSMUSG00000023909.3	Paqr4	3.63434	-0.84633	0.309157	8.02375	0.00461678	0.0304787
ENSMUSG00000021097.14	Clmn	2.08421	-1.23128	0.449213	8.02275	0.00461933	0.0304787
ENSMUSG00000072966.11	Gprasp2	9.87703	0.477683	0.168105	8.02047	0.00462516	0.0304905
ENSMUSG00000013275.9	Slc41a1	1.91197	-1.21585	0.447098	8.01486	0.0046395	0.0305582
ENSMUSG00000035960.13	Apex1	3.69869	0.764038	0.267319	8.00978	0.00465253	0.0306173
ENSMUSG00000052852.7	Reep1	6.97013	0.534674	0.187207	8.00547	0.00466361	0.0306635
ENSMUSG00000017781.17	Pitpna	17.0943	0.401598	0.141736	8.00346	0.00466881	0.0306708
ENSMUSG00000007038.5	Neu1	2.15213	0.981596	0.342695	8.00121	0.00467462	0.0306823
ENSMUSG00000015217.11	Hmgb3	1.20361	-1.51375	0.569488	7.99384	0.00469369	0.0307806
ENSMUSG00000029752.12	Asns	3.68677	0.755574	0.266565	7.99135	0.00470015	0.0307962
ENSMUSG00000050121.8	Opalin	2.67994	-1.1467	0.417064	7.98595	0.00471418	0.0308613
ENSMUSG00000058558.12	Rpl5	8.63251	-0.546655	0.198025	7.98003	0.00472962	0.0308819
ENSMUSG00000020524.16	Gria1	5.5916	-0.702427	0.254397	7.9823	0.0047237	0.0308819
ENSMUSG00000042638.14	Gucy2c	0.734174	1.59689	0.569291	7.98081	0.00472758	0.0308819
ENSMUSG00000028964.14	Park7	31.4861	0.285851	0.100653	7.97264	0.00474897	0.0309814
ENSMUSG00000037487.6	Ubr5	3.06526	0.852656	0.298682	7.95085	0.00480648	0.0313242
ENSMUSG00000068917.12	Clk2	0.8024	1.59796	0.563799	7.94959	0.00480984	0.0313242
ENSMUSG00000041058.15	Wwp1	3.91339	-0.96418	0.346257	7.92556	0.00487412	0.0317155
ENSMUSG00000035342.13	Lzts2	1.76686	-1.29554	0.490366	7.90151	0.00493935	0.0321122
ENSMUSG00000029516.19	Cit	7.90149	-0.608566	0.219968	7.89948	0.00494491	0.0321206
ENSMUSG00000014301.12	Pam16	8.0786	0.503732	0.177703	7.88855	0.00497488	0.0322874
ENSMUSG00000022191.15	Drosha	2.43242	0.883945	0.310816	7.87158	0.00502179	0.0325638
ENSMUSG00000025823.9	Pdia4	2.7095	0.853556	0.301015	7.85961	0.00505514	0.0327238
ENSMUSG00000004961.7	Syt5	5.42978	0.635333	0.225279	7.86106	0.00505107	0.0327238
ENSMUSG00000021423.5	Ly86	1.46094	-1.41927	0.536476	7.84065	0.00510842	0.0330403
ENSMUSG00000044340.7	Phlpp1	2.211	-1.05635	0.393396	7.83673	0.00511951	0.0330567
ENSMUSG00000015747.5	Vps45	1.84745	1.00659	0.355617	7.83665	0.00511973	0.0330567
ENSMUSG00000047844.3	Bex4	2.07318	1.00372	0.353556	7.83296	0.00513019	0.0330676
ENSMUSG00000081159.1	Gm6023	4.28433	-0.864866	0.31835	7.83324	0.0051294	0.0330676
ENSMUSG00000050732.9	Vamp8	1.85508	-1.26611	0.465163	7.82575	0.00515072	0.0331715
ENSMUSG00000090862.3	Rps13	33.8281	-0.268688	0.0970404	7.77303	0.00530321	0.0341244
ENSMUSG00000022285.16	Ywhaz	22.6288	0.304358	0.108749	7.76413	0.00532939	0.0342344
ENSMUSG00000029722.15	Agfg2	2.32225	0.898858	0.319564	7.76517	0.00532632	0.0342344
ENSMUSG00000105814.1	Mir703	5.54064	-0.667452	0.24567	7.75517	0.0053559	0.0343533
ENSMUSG00000031467.10	Agpat5	6.13093	-0.592268	0.217964	7.75479	0.00535702	0.0343533
ENSMUSG00000025739.13	Gng13	7.02253	-0.597442	0.219599	7.73633	0.00541208	0.0346769
ENSMUSG00000015932.8	Dstn	13.1919	0.412572	0.147685	7.72934	0.00543306	0.0347817
ENSMUSG00000032038.6	St3gal4	0.859047	-1.45242	0.587213	7.71417	0.00547891	0.0350455
ENSMUSG00000071649.5	B3gat3	4.87941	0.686923	0.244366	7.69836	0.00552709	0.0353237
ENSMUSG00000106946.1	Gm42856	1.5895	3.08891	1.00645	7.68539	0.00556697	0.0355484
ENSMUSG00000018501.17	Ncor1	6.58206	0.576067	0.206446	7.68359	0.00557253	0.0355538
ENSMUSG00000060802.8	B2m	26.3233	0.4046	0.145809	7.67721	0.00559227	0.0356495
ENSMUSG00000022272.17	Myo10	2.20611	-1.11553	0.426431	7.66403	0.00563325	0.0358804
ENSMUSG00000071076.6	Jund	7.61407	-0.591735	0.217159	7.64296	0.00569943	0.0362713
ENSMUSG00000020198.7	Ap3d1	5.18245	0.59767	0.214481	7.62109	0.00576895	0.0366827
ENSMUSG00000015837.15	Sqstm1	25.8614	0.288096	0.10408	7.61638	0.00578404	0.0367476
ENSMUSG00000028173.10	Wls	1.50901	-1.21291	0.464579	7.61063	0.00580252	0.036834
ENSMUSG00000026527.13	Rgs7	1.42554	1.11252	0.403041	7.60906	0.00580757	0.0368351
ENSMUSG00000039704.6	Lmbrd2	1.41046	1.61565	0.590872	7.60607	0.00581722	0.0368652
ENSMUSG00000108121.1	Gm43952	2.25176	1.03424	0.376917	7.60338	0.00582591	0.0368893
ENSMUSG00000106037.1	Gm4332	3.20452	-0.930014	0.350242	7.59273	0.00586043	0.0370767
ENSMUSG00000097971.3	Gm26917	40.1118	1.06639	0.377081	7.57781	0.00590913	0.0373534
ENSMUSG00000033685.13	Ucp2	0.9191	-1.65185	0.644999	7.56868	0.00593914	0.0374766
ENSMUSG00000028134.11	Ptbp2	3.32311	0.786376	0.285726	7.56583	0.00594851	0.0374766
ENSMUSG00000029403.14	Cdkl2	2.93286	0.805801	0.290479	7.56676	0.00594546	0.0374766
ENSMUSG00000085116.1	Gm2735	1.27997	-1.41478	0.551021	7.56706	0.00594448	0.0374766
ENSMUSG00000038811.13	Gngt2	0.928138	-1.64675	0.634994	7.55973	0.00596868	0.0375723
ENSMUSG00000029860.16	Zyx	1.22084	-1.50569	0.580501	7.54603	0.00601424	0.0377644
ENSMUSG00000063236.5	1110038F14Rik	1.22038	-1.32163	0.518234	7.54794	0.00600786	0.0377644
ENSMUSG00000020635.7	Fkbp1b	2.48073	0.914677	0.329305	7.54702	0.00601093	0.0377644
ENSMUSG00000024958.12	Gpr137	2.9338	-0.943752	0.358552	7.54377	0.00602181	0.0377804
ENSMUSG00000002608.8	Ccdc97	1.43161	1.26427	0.453195	7.53975	0.00603526	0.0378333
ENSMUSG00000029088.16	Kcnip4	3.66396	0.769166	0.280727	7.52682	0.00607872	0.0380741
ENSMUSG00000049148.8	Plcxd3	1.96481	0.969477	0.353674	7.47452	0.00625784	0.0391635
ENSMUSG00000031028.14	Tub	2.39845	0.888859	0.321104	7.46978	0.00627432	0.0392341
ENSMUSG00000026203.16	Dnajb2	8.70878	-0.497912	0.185594	7.46788	0.00628096	0.039243
ENSMUSG00000019978.15	Epb41l2	1.73841	-1.28897	0.499989	7.46626	0.00628662	0.0392458
ENSMUSG00000037490.5	Slc2a12	1.10651	1.8373	0.670339	7.4186	0.00645531	0.0402341
ENSMUSG00000020366.18	Mapk9	9.71547	0.470468	0.171503	7.41852	0.00645561	0.0402341
ENSMUSG00000038668.14	Lpar1	2.0457	-1.14216	0.436624	7.41271	0.00647646	0.0403164
ENSMUSG00000047945.6	Marcksl1	2.6034	-1.06942	0.406434	7.41186	0.00647952	0.0403164
ENSMUSG00000021972.14	Hmbox1	2.34602	0.922237	0.336099	7.4037	0.00650898	0.0404663
ENSMUSG00000038860.15	Garnl3	1.81404	1.00614	0.366322	7.40189	0.00651552	0.0404736
ENSMUSG00000030228.15	Pik3c2g	0.784695	3.34823	1.28607	7.39723	0.00653244	0.0405452
ENSMUSG00000025630.8	Hprt	7.78145	0.500695	0.182549	7.3832	0.0065836	0.0408292
ENSMUSG00000015937.14	H2afy	7.89074	0.504175	0.183962	7.35599	0.00668399	0.0413578
ENSMUSG00000032412.8	Atp1b3	7.77328	0.699749	0.259196	7.35563	0.00668531	0.0413578
ENSMUSG00000022023.5	Wbp4	7.33382	0.526973	0.193194	7.35572	0.00668496	0.0413578
ENSMUSG00000026176.13	Ctdsp1	1.03635	-1.50049	0.593071	7.35373	0.00669238	0.0413676
ENSMUSG00000027395.15	Polr1b	0.859296	2.44443	0.944008	7.35099	0.00670259	0.0413967
ENSMUSG00000039197.9	Adk	2.65251	-0.902532	0.344592	7.33764	0.00675254	0.0416711
ENSMUSG00000024376.6	Epb41l4a	1.13961	1.2523	0.463685	7.32795	0.00678905	0.0418286
ENSMUSG00000025066.9	Sfr1	14.2906	0.431559	0.158208	7.32792	0.00678917	0.0418286
ENSMUSG00000020486.18	Sept4	17.2371	-0.44896	0.165128	7.31998	0.00681922	0.0419451
ENSMUSG00000021072.12	Tmx1	1.442	1.14259	0.421636	7.3211	0.00681497	0.0419451
ENSMUSG00000039478.15	Micu3	10.9377	0.447718	0.164759	7.30831	0.00686365	0.042184
ENSMUSG00000081865.1	Gm15484	2.49892	-0.966448	0.375189	7.29093	0.00693036	0.0425593
ENSMUSG00000020262.15	Adarb1	7.20145	-0.560236	0.211973	7.27762	0.00698189	0.0428408
ENSMUSG00000046093.9	Hpcal4	4.91414	0.60497	0.222481	7.2727	0.00700103	0.0429233
ENSMUSG00000054263.11	Lifr	0.894905	-1.48218	0.602861	7.25334	0.00707694	0.0433535
ENSMUSG00000060730.8	Gm10086	1.44575	-1.3318	0.52281	7.25019	0.00708935	0.043359
ENSMUSG00000027165.16	B230118H07Rik	3.28149	0.741689	0.273318	7.25064	0.00708757	0.043359
ENSMUSG00000060012.7	Kif13b	1.23898	-1.28202	0.510252	7.24704	0.00710179	0.0433999
ENSMUSG00000081352.1	Gm12389	4.15572	-0.75266	0.28751	7.24235	0.00712036	0.0434429
ENSMUSG00000103653.1	Gm3934	6.2214	-0.629187	0.238598	7.24241	0.00712012	0.0434429
ENSMUSG00000029544.16	Cabp1	2.38163	-1.06849	0.417267	7.23918	0.00713295	0.0434845
ENSMUSG00000037747.9	Phyhipl	11.1948	-0.446639	0.168371	7.23334	0.0071562	0.0435909
ENSMUSG00000046434.15	Hnrnpa1	6.16065	0.57363	0.212643	7.22421	0.00719266	0.0437776
ENSMUSG00000020255.8	D10Wsu102e	3.18365	0.811705	0.301031	7.21158	0.00724348	0.0440513
ENSMUSG00000027534.16	Snx16	2.03595	0.940313	0.346711	7.20527	0.00726899	0.0441708
ENSMUSG00000019188.16	H13	4.73793	0.684108	0.251143	7.19775	0.0072995	0.0442856
ENSMUSG00000029864.7	Gstk1	0.890392	-1.48863	0.604793	7.19772	0.00729963	0.0442856
ENSMUSG00000036438.12	Calm2	65.7408	-0.209103	0.0782699	7.19126	0.00732593	0.0444094
ENSMUSG00000078794.4	Dact3	2.85813	-0.975854	0.376336	7.17429	0.00739556	0.0447955
ENSMUSG00000025229.15	Pitx3	2.15113	0.927818	0.341493	7.17211	0.00740456	0.0448139
ENSMUSG00000021843.16	Ktn1	5.7592	-0.622225	0.237592	7.16892	0.00741774	0.0448577
ENSMUSG00000037697.18	Ddhd1	20.3544	1.00819	0.370513	7.16376	0.00743912	0.0449509
ENSMUSG00000020267.6	Hint1	42.8163	0.238529	0.0887359	7.1622	0.0074456	0.044954
ENSMUSG00000001289.12	Pfdn5	30.2206	-0.292441	0.109951	7.14117	0.00753339	0.0454477
ENSMUSG00000018217.12	Pmp22	1.92325	-1.21551	0.476359	7.1389	0.00754294	0.0454688
ENSMUSG00000078671.11	Chd2	1.56573	1.17268	0.442061	7.13063	0.00757783	0.0456426
ENSMUSG00000053477.16	Tcf4	6.75639	0.563782	0.210471	7.12556	0.00759925	0.0457351
ENSMUSG00000083539.1	Gm12466	1.62636	-1.35802	0.536773	7.12085	0.00761927	0.045819
ENSMUSG00000058441.7	Panx2	1.88153	-1.19009	0.467946	7.10188	0.00770032	0.0462326
ENSMUSG00000027833.16	Shox2	1.06673	-1.40623	0.567474	7.10204	0.00769965	0.0462326
ENSMUSG00000020922.11	Lsm12	3.85149	-0.743301	0.288569	7.08928	0.00775464	0.0465217
ENSMUSG00000036499.8	Eea1	3.52258	-0.826232	0.31756	7.08426	0.00777641	0.0466152
ENSMUSG00000041459.15	Tardbp	5.32102	1.09588	0.40717	7.07566	0.00781381	0.0467335
ENSMUSG00000053024.14	Cntn2	4.72327	-0.699225	0.270061	7.07544	0.00781475	0.0467335
ENSMUSG00000009575.14	Cbx5	14.4918	-0.395961	0.150816	7.07741	0.00780619	0.0467335
ENSMUSG00000045725.5	Prr15	2.27059	2.3947	0.800538	7.07344	0.0078235	0.0467487
ENSMUSG00000028399.17	Ptprd	6.64861	-0.595694	0.227891	7.07051	0.0078363	0.0467881
ENSMUSG00000028998.6	Tomm7	17.2657	-0.354254	0.134925	7.06112	0.00787747	0.0469966
ENSMUSG00000024507.6	Hsd17b4	1.90173	-1.05864	0.415406	7.05439	0.00790714	0.0471363
ENSMUSG00000026519.16	Tmem63a	1.77972	-1.19927	0.473786	7.03632	0.00798729	0.0475389
ENSMUSG00000025468.15	Caly	13.9162	0.388816	0.145765	7.03734	0.00798276	0.0475389
ENSMUSG00000015341.17	Golga7	2.16762	-1.03905	0.402669	7.02956	0.00801752	0.0476811
ENSMUSG00000084235.2	Gm15421	3.91146	-0.747003	0.291707	7.02476	0.00803903	0.0477714
ENSMUSG00000016349.10	Eef1a2	21.4798	-0.315557	0.120252	7.0166	0.00807575	0.047939
ENSMUSG00000022744.12	Cldnd1	4.40635	-0.715714	0.277112	7.01144	0.00809905	0.047939
ENSMUSG00000021096.10	Ppm1a	3.94809	-0.752922	0.292476	7.01273	0.00809322	0.047939
ENSMUSG00000046314.15	Stxbp6	2.05765	-1.08865	0.426287	7.01321	0.00809107	0.047939
ENSMUSG00000019179.10	Mdh2	21.8624	0.374181	0.140427	7.0131	0.00809156	0.047939
ENSMUSG00000020629.12	Adi1	1.4039	-1.30114	0.514197	7.00814	0.00811401	0.0479898
ENSMUSG00000044067.6	Gpr22	1.19	-1.38821	0.561092	7.00508	0.00812787	0.0480341
ENSMUSG00000026643.16	Nmt2	3.95676	0.678105	0.255394	7.00301	0.00813728	0.048052
ENSMUSG00000086283.7	2810433D01Rik	0.845245	-1.62606	0.662929	6.99986	0.0081516	0.0480989
ENSMUSG00000089839.1	Rps19-ps11	0.792889	-1.5585	0.66359	6.9977	0.00816147	0.0481195
ENSMUSG00000002341.8	Ncan	0.976997	-1.65179	0.650776	6.98283	0.00822954	0.0484829
ENSMUSG00000004892.13	Bcan	3.67476	-0.845936	0.330164	6.98136	0.00823629	0.0484847
ENSMUSG00000066491.4	Gm6265	7.62847	-0.768727	0.293615	6.97217	0.00827873	0.0486965
ENSMUSG00000055013.14	Agap1	7.28283	-0.614124	0.235725	6.97042	0.0082868	0.048706
ENSMUSG00000031358.17	Msl3	1.39315	-1.38836	0.548959	6.96431	0.00831516	0.0488346
ENSMUSG00000050063.18	Klk6	3.63995	-0.836037	0.326712	6.96086	0.00833119	0.0488906
ENSMUSG00000020570.14	Sypl	1.60348	-1.26826	0.50022	6.95921	0.00833889	0.0488977
ENSMUSG00000005672.12	Kit	1.42031	1.91621	0.751083	6.95287	0.00836851	0.0490332
ENSMUSG00000097820.2	E530011L22Rik	1.32915	2.49345	0.923056	6.94995	0.00838217	0.049053
ENSMUSG00000034083.16	Ccdc174	2.34443	-1.02311	0.404252	6.94936	0.00838491	0.049053
ENSMUSG00000051989.11	Smim11	2.30974	-0.96622	0.380767	6.94686	0.00839667	0.0490614
ENSMUSG00000026781.15	Acbd5	5.50739	-0.664457	0.2575	6.94628	0.00839936	0.0490614
ENSMUSG00000001707.7	Eef1e1	2.50353	0.79886	0.302057	6.93449	0.00845491	0.0493476
ENSMUSG00000020132.9	Rab21	0.986947	-1.38677	0.577588	6.92065	0.0085206	0.0496925
ENSMUSG00000038473.14	Nos1ap	3.63618	0.792971	0.298513	6.91116	0.00856593	0.0499183
ENSMUSG00000021772.14	Nkiras1	6.86535	0.533957	0.201349	6.89872	0.00862574	0.0502279
ENSMUSG00000038084.16	Opa1	6.92631	0.982754	0.373247	6.88613	0.00868669	0.0505438
ENSMUSG00000059776.7	Rpl13-ps6	0.891862	-1.53453	0.63317	6.88108	0.0087113	0.0506479
ENSMUSG00000081406.4	Rps6-ps4	2.80503	-1.05235	0.412953	6.87598	0.00873618	0.0507214
ENSMUSG00000029028.14	Lrrc47	1.88628	1.0331	0.387274	6.87573	0.00873741	0.0507214
ENSMUSG00000038305.14	Spats2l	4.21937	0.703681	0.266818	6.86928	0.008769	0.0508656
ENSMUSG00000019302.16	Atp6v0a1	13.6989	0.423649	0.161015	6.86649	0.00878271	0.0509059
ENSMUSG00000028677.18	Rnf220	8.54972	0.460062	0.174176	6.86197	0.00880495	0.0509564
ENSMUSG00000074415.10	2610203C20Rik	2.31406	0.848482	0.321712	6.86263	0.00880171	0.0509564
ENSMUSG00000053012.17	Krcc1	1.29639	-1.31387	0.526927	6.85976	0.00881584	0.0509803
ENSMUSG00000062353.6	Gm15772	1.60324	-1.26285	0.504147	6.85585	0.00883516	0.0510115
ENSMUSG00000020792.15	Exoc7	1.9192	1.01128	0.38197	6.85456	0.00884153	0.0510115
ENSMUSG00000021670.14	Hmgcr	2.35976	0.835114	0.317306	6.85614	0.00883373	0.0510115
ENSMUSG00000025894.10	Aasdhppt	1.41429	-1.21583	0.49146	6.84092	0.00890928	0.051363
ENSMUSG00000032417.10	Rwdd2a	1.55567	1.04478	0.396733	6.83185	0.00895465	0.0515851
ENSMUSG00000021143.9	Pacs2	2.77447	-0.890633	0.353845	6.83005	0.00896367	0.0515976
ENSMUSG00000039419.17	Cntnap2	4.42107	0.622897	0.236977	6.81176	0.00905596	0.0520493
ENSMUSG00000015709.9	Arnt2	2.89679	-0.991381	0.390358	6.81212	0.00905414	0.0520493
ENSMUSG00000098274.7	Rpl24	6.53587	-0.622212	0.243134	6.80985	0.00906561	0.0520651
ENSMUSG00000049124.3	Gm8186	1.4959	-1.3682	0.540675	6.79873	0.00912226	0.0523505
ENSMUSG00000054619.6	Mettl7a1	1.33675	-1.25258	0.508829	6.7933	0.00915008	0.0524702
ENSMUSG00000042515.13	Mum1l1	1.0346	1.32	0.504641	6.78159	0.00921028	0.0527753
ENSMUSG00000031772.17	Cntnap4	1.35516	1.12075	0.430671	6.77066	0.00926688	0.0530592
ENSMUSG00000004936.8	Map2k1	3.96484	0.678208	0.259071	6.76725	0.0092846	0.05308
ENSMUSG00000105359.1	Rpl21-ps10	2.07602	-1.0921	0.435086	6.76822	0.00927952	0.05308
ENSMUSG00000032178.13	Ilf3	2.74883	0.786589	0.299404	6.74468	0.00940276	0.0536741
ENSMUSG00000100078.1	Gm6170	1.88173	-1.14181	0.459345	6.74513	0.00940039	0.0536741
ENSMUSG00000061032.8	Rrp1	24.5435	0.325008	0.124309	6.74255	0.00941401	0.0536976
ENSMUSG00000036966.15	Spryd3	3.08008	-0.831627	0.332852	6.73714	0.00944259	0.0538199
ENSMUSG00000047965.9	Rpl9-ps7	1.23507	-1.44565	0.587771	6.73533	0.00945215	0.0538337
ENSMUSG00000032827.15	Ppp1r9a	3.55574	-0.783147	0.311133	6.73222	0.00946867	0.0538739
ENSMUSG00000061576.15	Dpp6	9.36702	0.491837	0.189035	6.73131	0.00947351	0.0538739
ENSMUSG00000058709.11	Egln2	3.18164	0.762629	0.294071	6.72685	0.00949723	0.053968
ENSMUSG00000029563.16	Foxp2	1.72403	0.951306	0.365433	6.725	0.00950708	0.0539833
ENSMUSG00000028917.14	Plekhm2	2.57743	-0.93515	0.376833	6.71628	0.00955365	0.0541703
ENSMUSG00000031980.9	Agt	7.39705	-0.599935	0.233652	6.71614	0.0095544	0.0541703
ENSMUSG00000030978.10	Rrm1	0.940559	1.61746	0.61845	6.6999	0.00964185	0.0546251
ENSMUSG00000074578.12	Zfas1	6.10273	-0.582406	0.229414	6.69737	0.00965551	0.0546613
ENSMUSG00000104687.1	Gm42899	1.2555	3.7165	1.33314	6.67408	0.00978249	0.0552971
ENSMUSG00000052299.8	Ltn1	1.38012	1.06264	0.410033	6.67451	0.00978016	0.0552971
ENSMUSG00000001520.12	Nrip2	2.95158	1.09244	0.429581	6.66481	0.0098335	0.0554607
ENSMUSG00000032523.10	Hhatl	0.946139	-1.4804	0.613424	6.66532	0.00983068	0.0554607
ENSMUSG00000028756.12	Pink1	14.4457	-0.407576	0.15826	6.66654	0.00982399	0.0554607
ENSMUSG00000038486.9	Sv2a	20.173	0.321294	0.123839	6.65664	0.00987873	0.0556741
ENSMUSG00000051359.14	Ncald	9.35134	-0.495549	0.194157	6.64318	0.00995359	0.056054
ENSMUSG00000069237.8	Fam8a1	2.38759	0.845002	0.322509	6.64157	0.00996263	0.056063
ENSMUSG00000029478.16	Ncor2	2.29247	0.87238	0.334898	6.62002	0.0100839	0.056703
ENSMUSG00000049044.16	Rapgef4	1.8261	-1.11171	0.450739	6.61799	0.0100954	0.0567252
ENSMUSG00000031774.7	Fam192a	2.71437	0.825855	0.315727	6.6162	0.0101055	0.0567402
ENSMUSG00000022748.7	Cmss1	1.0707	1.27007	0.487361	6.60898	0.0101466	0.0569281
ENSMUSG00000000794.9	Kcnn3	1.04896	1.20354	0.465412	6.60701	0.0101578	0.0569488
ENSMUSG00000026058.11	Khdrbs2	1.27518	1.11195	0.432937	6.59288	0.0102388	0.0573599
ENSMUSG00000004151.16	Etv1	3.85388	-0.740123	0.294966	6.58804	0.0102666	0.0574732
ENSMUSG00000034211.14	Mrps17	5.24334	0.637165	0.247292	6.57917	0.0103179	0.0577173
ENSMUSG00000056091.12	St3gal5	3.43876	-0.797491	0.321006	6.56502	0.0104003	0.058092
ENSMUSG00000062397.7	Zfp706	7.58626	-0.543555	0.216002	6.56624	0.0103931	0.058092
ENSMUSG00000027419.9	Pcsk2	6.3294	0.536274	0.209318	6.5536	0.0104672	0.0584227
ENSMUSG00000057182.14	Scn3a	1.90435	0.926625	0.358281	6.54934	0.0104923	0.0585194
ENSMUSG00000021493.15	Pdlim7	1.90316	0.95787	0.370149	6.54236	0.0105335	0.0586236
ENSMUSG00000022231.9	Sema5a	1.15537	-1.24736	0.52638	6.54464	0.0105201	0.0586236
ENSMUSG00000036180.14	Gatad2a	1.6512	-1.08448	0.44349	6.54222	0.0105344	0.0586236
ENSMUSG00000026223.15	Itm2c	25.8528	0.287756	0.111996	6.53835	0.0105573	0.0586494
ENSMUSG00000028194.15	Ddah1	6.76687	0.543527	0.210789	6.5375	0.0105623	0.0586494
ENSMUSG00000110331.1	RP23-457I3.2	1.50887	-1.18146	0.486441	6.53774	0.0105609	0.0586494
ENSMUSG00000062209.15	Erbb4	2.52486	0.796026	0.30875	6.5315	0.0105981	0.0588045
ENSMUSG00000079677.1	Fdx1l	4.32024	-0.674314	0.270641	6.52661	0.0106272	0.0589228
ENSMUSG00000026374.14	Tsn	9.7414	0.421245	0.164122	6.50817	0.010738	0.0594934
ENSMUSG00000058443.4	Rpl10-ps3	1.3449	-1.19239	0.493905	6.49457	0.0108204	0.0598861
ENSMUSG00000034593.16	Myo5a	11.9564	0.451461	0.177417	6.49386	0.0108248	0.0598861
ENSMUSG00000001419.17	Mef2d	1.89006	0.920563	0.358605	6.49142	0.0108396	0.0599243
ENSMUSG00000004035.12	Gstm7	2.26705	-1.01487	0.413811	6.48386	0.0108858	0.0601355
ENSMUSG00000030849.18	Fgfr2	1.6348	-1.26202	0.517714	6.48123	0.010902	0.0601805
ENSMUSG00000095567.7	Noc2l	1.7726	1.02285	0.397863	6.47487	0.010941	0.0603519
ENSMUSG00000044986.8	Tst	1.07242	-1.40223	0.585298	6.45957	0.0110357	0.0608164
ENSMUSG00000021712.14	Trim23	1.51116	1.05176	0.409147	6.45864	0.0110414	0.0608164
ENSMUSG00000003949.16	Hlf	3.3722	-0.815489	0.331133	6.45554	0.0110607	0.0608783
ENSMUSG00000061755.10	Bod1l	4.85178	-0.676312	0.272103	6.45035	0.0110931	0.0610118
ENSMUSG00000025905.13	Oprk1	1.09915	1.17292	0.456455	6.44504	0.0111263	0.0611499
ENSMUSG00000021066.8	Atl1	4.52061	0.620806	0.241422	6.43828	0.0111687	0.0613382
ENSMUSG00000024614.6	Tmx3	2.5507	0.786645	0.306296	6.43197	0.0112084	0.0615116
ENSMUSG00000006522.15	Itih3	2.33934	-1.06586	0.435319	6.42775	0.0112351	0.0616131
ENSMUSG00000006476.19	Nsmf	3.01896	-0.892929	0.360247	6.4247	0.0112544	0.061674
ENSMUSG00000075702.9	Selm	19.0012	0.314268	0.123016	6.42325	0.0112636	0.0616795
ENSMUSG00000019996.16	Map7	1.7369	-1.06649	0.439495	6.42101	0.0112778	0.0617127
ENSMUSG00000019897.8	Ccdc59	2.55578	-0.879815	0.361357	6.41699	0.0113034	0.0618075
ENSMUSG00000051379.12	Flrt3	1.41071	1.13054	0.445779	6.40686	0.011368	0.0620878
ENSMUSG00000024587.9	Nars	21.4668	0.297737	0.11718	6.40638	0.0113711	0.0620878
ENSMUSG00000074211.4	Sdhaf1	1.11473	1.19472	0.46998	6.39495	0.0114445	0.0624436
ENSMUSG00000020986.13	Sec23a	2.38165	0.834183	0.32801	6.38469	0.0115109	0.0627601
ENSMUSG00000024150.11	Mcfd2	2.23066	0.907178	0.357339	6.3797	0.0115433	0.0628915
ENSMUSG00000029062.14	Cdk11b	6.98589	-0.555809	0.224576	6.3767	0.0115628	0.0629522
ENSMUSG00000034040.16	Wbscr17	1.4359	-1.27638	0.532206	6.37057	0.0116029	0.0631245
ENSMUSG00000059970.6	Hspa2	0.85999	1.28446	0.50798	6.36757	0.0116225	0.0631858
ENSMUSG00000020719.14	Ddx5	14.5853	0.365103	0.144824	6.34699	0.0117581	0.0638769
ENSMUSG00000026155.13	Smap1	8.21172	0.463951	0.183351	6.34087	0.0117987	0.0640025
ENSMUSG00000031673.6	Cdh11	2.58812	0.785313	0.310796	6.33967	0.0118067	0.0640025
ENSMUSG00000060716.6	Plekhh1	2.18255	-0.986702	0.406401	6.34178	0.0117927	0.0640025
ENSMUSG00000015478.13	Rnf5	4.66811	-0.656673	0.265917	6.33681	0.0118258	0.0640598
ENSMUSG00000003421.13	Nosip	2.78327	0.831218	0.327367	6.33221	0.0118564	0.0641721
ENSMUSG00000095762.1	Gm16378	2.09632	-1.10723	0.449693	6.33115	0.0118635	0.0641721
ENSMUSG00000027220.2	Syt13	6.42259	0.494983	0.195856	6.32983	0.0118724	0.0641739
ENSMUSG00000014602.15	Kif1a	36.2079	0.246762	0.0977029	6.32275	0.0119199	0.0643714
ENSMUSG00000000202.9	Btbd17	2.23594	-0.99826	0.414172	6.32184	0.011926	0.0643714
ENSMUSG00000049265.7	Kcnk3	1.16358	-1.4393	0.598135	6.31722	0.0119571	0.0644929
ENSMUSG00000083933.1	Gm15515	0.970978	3.01904	1.15767	6.31407	0.0119784	0.0645615
ENSMUSG00000041889.7	Shisa4	6.20906	-0.561001	0.228686	6.29841	0.0120846	0.0650876
ENSMUSG00000002379.6	Ndufa11	35.3394	0.235778	0.0934893	6.28305	0.0121898	0.065606
ENSMUSG00000045532.5	C1ql1	2.10955	-1.1688	0.47095	6.28182	0.0121983	0.065606
ENSMUSG00000060803.5	Gstp1	13.2168	-0.3847	0.155498	6.27014	0.0122789	0.0658517
ENSMUSG00000066407.3	Gm10263	1.2435	-1.26143	0.533326	6.27131	0.0122709	0.0658517
ENSMUSG00000005625.15	Psmd4	15.102	0.326133	0.129384	6.27115	0.012272	0.0658517
ENSMUSG00000006589.7	Aprt	3.32613	0.715683	0.281854	6.273	0.0122592	0.0658517
ENSMUSG00000029029.14	Wrap73	1.34921	1.07384	0.429379	6.26654	0.012304	0.065939
ENSMUSG00000034910.5	Pygo1	1.88295	-1.12335	0.466783	6.25703	0.0123702	0.0662467
ENSMUSG00000024517.16	Grp	1.60623	1.03793	0.413137	6.2526	0.0124011	0.0663655
ENSMUSG00000055717.13	Slain1	1.48814	-1.23653	0.517198	6.24982	0.0124206	0.0664224
ENSMUSG00000021892.14	Sh3bp5	2.32069	-0.911818	0.377816	6.24412	0.0124606	0.0665892
ENSMUSG00000025757.12	Hspa4l	13.7668	0.352352	0.140648	6.23992	0.0124902	0.0666528
ENSMUSG00000031604.10	Msmo1	4.91297	0.638343	0.25509	6.2409	0.0124833	0.0666528
ENSMUSG00000019659.8	Ccdc12	2.36709	-0.938891	0.388901	6.23646	0.0125147	0.066736
ENSMUSG00000028461.12	Ccdc107	3.03155	0.741638	0.29527	6.2328	0.0125405	0.0667866
ENSMUSG00000030763.7	Lcmt1	5.01255	0.566181	0.225403	6.23261	0.0125419	0.0667866
ENSMUSG00000036377.18	C530008M17Rik	2.66111	-0.853484	0.355393	6.23118	0.012552	0.0667934
ENSMUSG00000037857.16	Nufip2	3.04155	0.724285	0.288531	6.22586	0.0125898	0.0669
ENSMUSG00000025006.15	Sorbs1	1.14251	-1.22509	0.525661	6.22661	0.0125844	0.0669
ENSMUSG00000032601.13	Prkar2a	2.77475	0.777918	0.310101	6.20692	0.0127252	0.0675718
ENSMUSG00000062908.12	Acadm	2.78233	0.78859	0.315687	6.20362	0.0127489	0.0676502
ENSMUSG00000035891.16	Cerk	2.18586	-0.968132	0.40063	6.19909	0.0127816	0.0677101
ENSMUSG00000038526.14	Car14	2.23456	-1.05537	0.434673	6.20077	0.0127695	0.0677101
ENSMUSG00000057388.9	Mrpl18	5.65763	-0.552734	0.226829	6.19792	0.0127901	0.0677101
ENSMUSG00000063873.10	Slc24a3	3.44166	0.698605	0.278025	6.19707	0.0127962	0.0677101
ENSMUSG00000036885.14	Arhgef26	1.02837	-1.48871	0.625379	6.19473	0.0128132	0.0677288
ENSMUSG00000021719.8	Rgs7bp	9.10624	-0.510441	0.206856	6.1941	0.0128177	0.0677288
ENSMUSG00000053436.14	Mapk14	1.07565	1.20405	0.480304	6.19285	0.0128267	0.0677291
ENSMUSG00000016150.15	Tenm1	2.90151	0.722626	0.287314	6.18478	0.0128853	0.067991
ENSMUSG00000000168.9	Dlat	4.09186	0.613549	0.246448	6.17328	0.0129694	0.0683864
ENSMUSG00000034187.18	Nsf	23.7738	0.273748	0.109721	6.17077	0.0129878	0.0684356
ENSMUSG00000082804.3	Rpl17-ps1	0.800348	-1.43457	0.632333	6.16779	0.0130097	0.0685032
ENSMUSG00000037428.14	Vgf	3.83778	-0.704558	0.291427	6.16461	0.0130331	0.0685634
ENSMUSG00000057315.14	Arhgap24	1.62911	0.907229	0.362511	6.16253	0.0130484	0.0685634
ENSMUSG00000024431.14	Nr3c1	3.99764	-0.826858	0.339345	6.16369	0.0130399	0.0685634
ENSMUSG00000029330.8	Cds1	1.9322	-0.978432	0.410551	6.15516	0.0131029	0.0687702
ENSMUSG00000002957.11	Ap2a2	7.3242	0.541016	0.219005	6.15474	0.013106	0.0687702
ENSMUSG00000029810.15	Tmem176b	2.39066	-0.964591	0.404281	6.15032	0.0131388	0.0688942
ENSMUSG00000037972.6	Snn	3.10171	-0.864743	0.357325	6.14435	0.0131833	0.0690792
ENSMUSG00000030850.16	Ate1	5.97224	0.529521	0.211868	6.14236	0.0131981	0.0691088
ENSMUSG00000083679.1	Gm12892	4.60624	-0.672285	0.277783	6.13647	0.0132422	0.0692915
ENSMUSG00000063297.7	Luzp2	6.45574	-0.590082	0.24215	6.13258	0.0132713	0.0693958
ENSMUSG00000058620.5	Adra2b	0.828389	3.26248	1.27605	6.11493	0.0134045	0.0700118
ENSMUSG00000051483.8	Cbr1	5.51841	0.560911	0.225255	6.1145	0.0134077	0.0700118
ENSMUSG00000018507.16	Trpv2	1.01682	1.30555	0.530268	6.11321	0.0134176	0.0700147
ENSMUSG00000019471.9	Cdc37	9.76945	0.42463	0.170902	6.09382	0.0135655	0.070689
ENSMUSG00000026617.16	Bpnt1	2.84148	0.753422	0.300747	6.09486	0.0135576	0.070689
ENSMUSG00000032625.14	Thsd7a	3.53833	-0.755626	0.316621	6.09012	0.013594	0.0707393
ENSMUSG00000029394.11	Cdk2ap1	1.5502	-1.1376	0.482043	6.0909	0.013588	0.0707393
ENSMUSG00000059921.15	Unc5c	1.00156	1.22443	0.491873	6.07382	0.01372	0.0713457
ENSMUSG00000035949.15	Fbxw2	2.61593	-0.857209	0.360658	6.06754	0.0137688	0.0715012
ENSMUSG00000038848.14	Ythdf1	2.76762	0.765786	0.308118	6.06873	0.0137596	0.0715012
ENSMUSG00000020150.13	Gamt	1.91616	-1.04434	0.438005	6.05665	0.013854	0.0717535
ENSMUSG00000054793.8	Cadm4	6.57393	-0.579878	0.239268	6.05529	0.0138647	0.0717535
ENSMUSG00000045087.8	S1pr5	1.91934	-1.071	0.453273	6.05578	0.0138609	0.0717535
ENSMUSG00000055204.14	Ankrd17	4.40911	0.593585	0.238967	6.05525	0.013865	0.0717535
ENSMUSG00000013419.6	Zfp651	1.42343	-1.161	0.494169	6.05947	0.0138319	0.0717535
ENSMUSG00000031916.17	Cog8	1.38608	1.10042	0.441428	6.04826	0.01392	0.0719885
ENSMUSG00000026520.8	Pycr2	1.93348	-1.03382	0.435713	6.04349	0.0139577	0.0721338
ENSMUSG00000034557.14	Zfyve9	4.99086	-0.594075	0.248018	6.0416	0.0139726	0.0721615
ENSMUSG00000034501.6	Pcnx4	1.31127	1.10508	0.448762	6.03969	0.0139877	0.0721902
ENSMUSG00000030801.10	Kat8	1.56295	1.07851	0.433953	6.03691	0.0140098	0.0722544
ENSMUSG00000022099.16	Dmtn	5.19601	0.535022	0.216374	6.02625	0.0140947	0.0726425
ENSMUSG00000022255.15	Mtdh	5.59969	-0.577748	0.24059	6.01917	0.0141513	0.0728846
ENSMUSG00000034610.14	Zcchc11	0.913345	-1.40991	0.618157	6.01397	0.014193	0.0730495
ENSMUSG00000081087.1	Rps15a-ps7	0.803242	-1.43693	0.645736	6.01096	0.0142173	0.0731244
ENSMUSG00000037533.18	Rapgef6	1.6521	0.996052	0.402489	6.00211	0.0142888	0.0734422
ENSMUSG00000019647.16	Sema6a	1.3788	-1.12037	0.48586	5.9988	0.0143156	0.0735299
ENSMUSG00000022752.8	Tomm70a	11.0829	0.426354	0.174265	5.99572	0.0143406	0.0736081
ENSMUSG00000104043.1	Gm6525	0.863479	-1.49118	0.659809	5.99003	0.0143869	0.0737955
ENSMUSG00000036305.6	Rpl39-ps	0.903307	-1.51774	0.668842	5.98834	0.0144008	0.0738162
ENSMUSG00000020120.15	Plek	0.962567	-1.30653	0.578475	5.98588	0.0144209	0.073869
ENSMUSG00000029304.14	Spp1	3.07098	-0.955419	0.395362	5.97979	0.0144707	0.0740741
ENSMUSG00000026014.15	Raph1	1.91258	0.892231	0.361292	5.96668	0.0145787	0.0745759
ENSMUSG00000095847.1	Gm5451	0.983521	-1.26676	0.576015	5.96544	0.014589	0.0745779
ENSMUSG00000055409.14	Nell1	1.21325	-1.26839	0.550899	5.95007	0.0147167	0.07518
ENSMUSG00000076137.1	Gm26384	9.52751	-0.549925	0.228525	5.93724	0.0148242	0.075678
ENSMUSG00000024944.5	Arl2	13.6515	0.373624	0.152026	5.9233	0.014942	0.0762273
ENSMUSG00000025920.19	Stau2	5.49348	0.569614	0.232493	5.92127	0.0149592	0.0762636
ENSMUSG00000031226.13	Pbdc1	3.7354	0.624518	0.254975	5.91809	0.0149862	0.0762978
ENSMUSG00000044042.18	Fmn1	1.57085	1.37153	0.568832	5.91899	0.0149785	0.0762978
ENSMUSG00000015222.17	Map2	35.5751	-0.359058	0.147342	5.9148	0.0150142	0.0763507
ENSMUSG00000047085.14	Lrrc4b	2.89402	-0.822493	0.348532	5.91449	0.0150168	0.0763507
ENSMUSG00000036422.10	Pcdh8	0.923663	1.20376	0.487234	5.91139	0.0150433	0.0764336
ENSMUSG00000052681.7	Rap1b	1.79486	0.892747	0.36473	5.9012	0.0151305	0.0768252
ENSMUSG00000049760.5	2410015M20Rik	12.8754	0.366675	0.150203	5.88555	0.0152657	0.0774591
ENSMUSG00000108506.1	Gm44705	1.77296	1.16561	0.486959	5.88376	0.0152812	0.0774856
ENSMUSG00000057666.18	Gapdh	84.1401	0.207212	0.0856377	5.88165	0.0152995	0.0775264
ENSMUSG00000027091.14	Zc3h15	11.1354	0.38517	0.158771	5.86649	0.0154318	0.0781444
ENSMUSG00000003814.8	Calr	12.6252	0.350639	0.144145	5.86239	0.0154678	0.0782212
ENSMUSG00000061859.16	Inadl	1.65833	-1.10417	0.476576	5.86323	0.0154604	0.0782212
ENSMUSG00000026209.15	Dnpep	3.6503	0.695749	0.284519	5.84815	0.0155935	0.0788039
ENSMUSG00000041046.7	Ramp3	1.22003	-1.42289	0.615002	5.84256	0.0156431	0.0790017
ENSMUSG00000049612.10	Omg	4.14657	0.621632	0.255315	5.83508	0.0157097	0.0792852
ENSMUSG00000024583.2	Txnl1	7.35605	0.494552	0.203962	5.8297	0.0157578	0.0794748
ENSMUSG00000020811.16	Wscd1	3.28337	-0.744512	0.315645	5.82695	0.0157825	0.079546
ENSMUSG00000084106.4	Gm6136	3.83475	-0.780787	0.331088	5.82551	0.0157954	0.0795579
ENSMUSG00000031782.14	Coq9	2.0048	-0.989412	0.421699	5.81391	0.0158999	0.0800306
ENSMUSG00000020664.9	Dld	2.70671	0.72626	0.298931	5.80451	0.0159851	0.080352
ENSMUSG00000009549.14	Srp14	11.0694	0.380297	0.157139	5.80483	0.0159822	0.080352
ENSMUSG00000039637.14	Coro7	0.987435	1.34486	0.558252	5.79877	0.0160374	0.0804609
ENSMUSG00000006005.17	Tpr	7.0751	-0.546769	0.229589	5.79862	0.0160388	0.0804609
ENSMUSG00000029598.12	Plbd2	1.78616	-1.02597	0.448004	5.79961	0.0160297	0.0804609
ENSMUSG00000039105.6	Atp6v1g1	12.1461	0.38074	0.157828	5.79705	0.0160531	0.0804792
ENSMUSG00000028351.5	Brinp1	4.07518	0.607871	0.251059	5.78956	0.0161216	0.080769
ENSMUSG00000000631.20	Myo18a	3.40898	-0.748316	0.318477	5.78283	0.0161835	0.081025
ENSMUSG00000027698.14	Nceh1	5.78074	-0.595949	0.253087	5.77621	0.0162445	0.0812574
ENSMUSG00000032301.13	Psma4	7.28846	0.497001	0.205789	5.77546	0.0162515	0.0812574
ENSMUSG00000075015.3	Gm10801	3.24219	3.36883	1.23966	5.77358	0.0162689	0.0812904
ENSMUSG00000041670.15	Rims1	5.09738	0.541359	0.22531	5.77199	0.0162836	0.0813101
ENSMUSG00000038650.15	Rnh1	3.63829	0.639272	0.262973	5.76554	0.0163435	0.081555
ENSMUSG00000029505.17	Ep400	1.08523	-1.25629	0.558702	5.75813	0.0164125	0.0818453
ENSMUSG00000032977.8	Fam207a	1.6958	0.907444	0.375575	5.75564	0.0164358	0.0819071
ENSMUSG00000030881.15	Arfip2	1.7234	0.911786	0.375963	5.74954	0.016493	0.0821379
ENSMUSG00000018293.4	Pfn1	7.74078	-0.467119	0.197754	5.74278	0.0165566	0.0824003
ENSMUSG00000036053.16	Fmnl2	2.16398	-0.929897	0.402308	5.73877	0.0165944	0.082534
ENSMUSG00000002768.7	Mea1	10.5102	0.404049	0.167197	5.73573	0.0166232	0.0826224
ENSMUSG00000054452.9	Aes	19.1763	-0.320067	0.13465	5.72011	0.0167716	0.0833054
ENSMUSG00000098029.1	Gm7745	1.05786	1.13983	0.474128	5.71791	0.0167927	0.083355
ENSMUSG00000062252.8	Lhfpl5	1.62558	0.915274	0.380598	5.71475	0.0168229	0.0833953
ENSMUSG00000029715.5	Pop7	2.85675	0.743445	0.307692	5.71507	0.0168199	0.0833953
ENSMUSG00000050379.15	Sept6	4.28466	0.623729	0.258325	5.71004	0.0168681	0.0835095
ENSMUSG00000025410.9	Dctn2	12.6385	0.362548	0.150931	5.71102	0.0168588	0.0835095
ENSMUSG00000023988.8	Bysl	1.18611	1.07743	0.445567	5.70734	0.0168941	0.083583
ENSMUSG00000036835.7	Psenen	5.25329	-0.597091	0.255619	5.70404	0.0169259	0.0836856
ENSMUSG00000005362.14	Crbn	3.35047	0.681382	0.282122	5.69141	0.0170481	0.0842345
ENSMUSG00000032702.16	Kank1	1.10916	1.29611	0.536705	5.68678	0.0170932	0.0844018
ENSMUSG00000020044.13	Timp3	2.87384	-0.921315	0.397479	5.68296	0.0171305	0.0844752
ENSMUSG00000020519.5	Sap30l	1.19011	-1.2412	0.549003	5.68315	0.0171286	0.0844752
ENSMUSG00000018865.8	Sult4a1	17.6135	0.303568	0.126427	5.67884	0.0171707	0.0845679
ENSMUSG00000048732.5	Klhl11	1.28264	1.03347	0.431893	5.67645	0.0171942	0.0845679
ENSMUSG00000022790.14	Igsf11	1.02756	-1.28745	0.576675	5.6765	0.0171936	0.0845679
ENSMUSG00000016253.12	Nelfcd	1.30894	1.09276	0.458392	5.67849	0.0171742	0.0845679
ENSMUSG00000022391.15	Rangap1	13.904	0.341435	0.14256	5.67388	0.0172193	0.0846365
ENSMUSG00000017057.9	Il13ra1	0.972203	1.29923	0.543825	5.66835	0.0172737	0.0848483
ENSMUSG00000029202.12	Pds5a	0.850717	1.2926	0.544144	5.66381	0.0173185	0.0850129
ENSMUSG00000026864.13	Hspa5	22.5754	0.282452	0.118424	5.66145	0.0173418	0.0850718
ENSMUSG00000008206.16	Cers4	1.80253	0.869967	0.364187	5.6547	0.0174087	0.0853444
ENSMUSG00000022235.14	Cmbl	1.25287	1.05646	0.439763	5.64935	0.0174618	0.0855494
ENSMUSG00000028757.4	Ddost	4.83138	0.574845	0.240095	5.64605	0.0174948	0.085655
ENSMUSG00000035674.13	Ndufa3	36.3979	-0.253714	0.107291	5.64326	0.0175226	0.0857356
ENSMUSG00000036790.5	Slitrk2	1.10318	1.35746	0.55326	5.63485	0.0176068	0.0860856
ENSMUSG00000010095.13	Slc3a2	4.22553	0.580627	0.242262	5.63384	0.017617	0.0860856
ENSMUSG00000030189.15	Ybx3	1.28642	-1.18167	0.524593	5.62001	0.0177565	0.0867111
ENSMUSG00000033713.11	Foxn3	2.33308	-0.943525	0.413654	5.61068	0.0178513	0.0868364
ENSMUSG00000025907.14	Rb1cc1	4.24473	0.593683	0.248034	5.61203	0.0178376	0.0868364
ENSMUSG00000033910.13	Gucy1a3	3.3264	-0.811087	0.350254	5.61074	0.0178507	0.0868364
ENSMUSG00000022558.15	Mroh1	2.21665	0.789971	0.329438	5.61633	0.0177939	0.0868364
ENSMUSG00000031783.9	Polr2c	6.24775	0.507317	0.212086	5.61107	0.0178474	0.0868364
ENSMUSG00000001924.15	Uba1	7.6457	0.444037	0.185845	5.61129	0.0178451	0.0868364
ENSMUSG00000039114.15	Nrn1	4.19374	0.597772	0.251662	5.60198	0.0179402	0.0871002
ENSMUSG00000001518.12	Itfg2	1.08811	1.1286	0.472046	5.60277	0.0179321	0.0871002
ENSMUSG00000027680.15	Fxr1	5.5836	0.514995	0.2178	5.60198	0.0179401	0.0871002
ENSMUSG00000052415.5	Tchh	2.01142	1.98572	0.787539	5.58134	0.0181528	0.0880756
ENSMUSG00000075316.11	Scn9a	0.860152	1.26507	0.531862	5.57944	0.0181725	0.0881146
ENSMUSG00000031990.14	Jam3	1.47271	-1.30395	0.564048	5.57756	0.0181921	0.0881527
ENSMUSG00000021303.13	Gng4	2.11547	0.816007	0.341582	5.57395	0.0182296	0.0882775
ENSMUSG00000035236.17	Scai	1.30636	1.10793	0.46694	5.57227	0.0182471	0.0883055
ENSMUSG00000073468.11	Sft2d1	1.38359	-1.22312	0.535242	5.55634	0.0184139	0.0890556
ENSMUSG00000075318.12	Scn2a1	5.33164	0.551024	0.233459	5.55094	0.0184707	0.0892732
ENSMUSG00000028465.16	Tln1	3.81539	-0.70584	0.306334	5.54981	0.0184827	0.0892736
ENSMUSG00000060450.13	Rnf14	6.91951	0.472496	0.199828	5.53317	0.0186593	0.0900689
ENSMUSG00000039148.4	Sart1	3.79235	-0.666345	0.290473	5.52935	0.0187	0.0902079
ENSMUSG00000007653.12	Gabrb2	1.51181	0.958171	0.404671	5.52806	0.0187139	0.090217
ENSMUSG00000071862.2	Lrrtm2	1.96477	0.80735	0.339409	5.52411	0.0187561	0.0903627
ENSMUSG00000030739.18	Myh14	1.73424	-0.97486	0.431401	5.511	0.0188973	0.0909751
ENSMUSG00000000223.13	Drp2	1.34878	1.02796	0.436568	5.51006	0.0189074	0.0909751
ENSMUSG00000074412.4	Gm10689	2.14031	-1.1299	0.496372	5.50536	0.0189582	0.0911617
ENSMUSG00000062687.6	Cks1brt	0.398296	1.96819	0.909475	5.49886	0.0190289	0.0914431
ENSMUSG00000034981.9	Parm1	3.53337	0.685171	0.290021	5.48911	0.0191353	0.0918959
ENSMUSG00000019370.10	Calm3	42.5056	0.204754	0.0872438	5.47862	0.0192505	0.0923902
ENSMUSG00000027737.10	Slc7a11	1.14177	1.26454	0.538913	5.47687	0.0192698	0.0924237
ENSMUSG00000024647.14	Cbln2	1.3083	-1.18449	0.531609	5.46705	0.0193783	0.0927714
ENSMUSG00000050029.7	Rap2c	0.988976	-1.18997	0.551923	5.46697	0.0193792	0.0927714
ENSMUSG00000020610.16	Amz2	1.65864	0.962868	0.408729	5.46697	0.0193792	0.0927714
ENSMUSG00000031391.18	L1cam	2.46239	0.753325	0.320508	5.46515	0.0193994	0.0928092
ENSMUSG00000097451.9	Rian	3.56863	-0.696831	0.306814	5.4561	0.0195001	0.0931013
ENSMUSG00000024357.9	Sil1	3.21807	0.673039	0.284117	5.4583	0.0194756	0.0931013
ENSMUSG00000063646.14	Jakmip1	3.31156	0.636327	0.27014	5.45523	0.0195099	0.0931013
ENSMUSG00000033998.8	Kcnk1	3.0411	-0.753128	0.331258	5.45672	0.0194932	0.0931013
ENSMUSG00000043241.14	Upf2	2.91441	-0.769816	0.3408	5.45222	0.0195435	0.0932028
ENSMUSG00000028337.14	Coro2a	1.1034	1.05191	0.448845	5.44387	0.0196371	0.0935899
ENSMUSG00000018339.11	Gpx3	3.14124	-0.737237	0.3255	5.43895	0.0196925	0.0937947
ENSMUSG00000001467.5	Cyp51	3.75896	0.635563	0.272142	5.43208	0.0197702	0.094105
ENSMUSG00000006390.15	Elovl1	1.36213	-1.17327	0.52755	5.43094	0.019783	0.0941067
ENSMUSG00000020457.13	Drg1	3.78544	0.622001	0.265892	5.41637	0.0199488	0.0948356
ENSMUSG00000024639.5	Gnaq	5.89982	0.548208	0.237065	5.41436	0.0199717	0.0948846
ENSMUSG00000030213.12	Atf7ip	3.08256	0.8188	0.354542	5.41317	0.0199854	0.0948899
ENSMUSG00000106568.1	Gm42814	1.83553	-1.00965	0.452533	5.41079	0.0200127	0.0949594
ENSMUSG00000028826.14	Tmem57	2.45925	0.751143	0.321473	5.40351	0.0200963	0.095296
ENSMUSG00000056201.7	Cfl1	40.1144	-0.216843	0.0937714	5.39795	0.0201605	0.0955403
ENSMUSG00000026181.11	Ppm1f	3.52241	0.652744	0.282179	5.38787	0.0202772	0.0959728
ENSMUSG00000022890.13	Atp5j	45.3248	-0.201956	0.0873626	5.38839	0.0202711	0.0959728
ENSMUSG00000107383.1	Gm4366	3.09546	-0.702445	0.312417	5.38428	0.0203189	0.0961099
ENSMUSG00000028343.10	Erp44	1.41065	0.981448	0.419354	5.38177	0.0203482	0.096188
ENSMUSG00000076218.1	Mir692-1	2.16166	-0.968911	0.433056	5.37299	0.0204509	0.096251
ENSMUSG00000030323.13	Ift122	1.05206	1.09768	0.469197	5.37703	0.0204036	0.096251
ENSMUSG00000071708.11	Sms	5.95564	0.505524	0.217697	5.37653	0.0204094	0.096251
ENSMUSG00000034377.10	Tulp4	11.6432	-0.444303	0.193093	5.37443	0.0204341	0.096251
ENSMUSG00000031511.15	Arhgef7	3.00122	0.697683	0.298608	5.37604	0.0204152	0.096251
ENSMUSG00000030611.10	Mrps11	2.81114	0.689079	0.294137	5.37394	0.0204398	0.096251
ENSMUSG00000026317.7	Cln8	1.25192	-1.15953	0.52746	5.3768	0.0204063	0.096251
ENSMUSG00000042359.18	Osbpl6	2.14518	-1.1083	0.486935	5.36566	0.020537	0.0964152
ENSMUSG00000030500.6	Slc17a6	5.95243	-0.625418	0.271493	5.36626	0.02053	0.0964152
ENSMUSG00000025047.8	Pdcd11	1.23551	-1.20647	0.546412	5.36639	0.0205284	0.0964152
ENSMUSG00000025781.14	Atp5c1	23.458	0.25138	0.108121	5.3681	0.0205083	0.0964152
ENSMUSG00000027692.16	Tnik	2.52241	-0.831852	0.371762	5.36329	0.020565	0.0964864
ENSMUSG00000037235.13	Mxd4	3.33612	-0.78661	0.347929	5.3619	0.0205814	0.0965033
ENSMUSG00000028692.14	Akr1a1	23.3794	0.264469	0.11373	5.34761	0.0207507	0.0972364
ENSMUSG00000020473.13	Aebp1	0.845569	-1.13964	0.561239	5.34356	0.020799	0.0974022
ENSMUSG00000054013.5	Tmem179	6.05066	0.531406	0.228254	5.34236	0.0208133	0.0974089
ENSMUSG00000025658.16	Cnksr2	2.71673	0.688226	0.295452	5.34103	0.0208292	0.0974227
ENSMUSG00000002504.14	Slc9a3r2	2.32989	0.801266	0.344537	5.33735	0.0208732	0.0975679
ENSMUSG00000028760.16	Eif4g3	6.89146	0.455211	0.19594	5.33436	0.0209091	0.0976751
ENSMUSG00000095098.1	Ccdc85b	9.62524	-0.449617	0.196388	5.31373	0.021158	0.0987769
ENSMUSG00000036572.16	Upf3b	2.31723	0.748023	0.321159	5.30981	0.0212057	0.098938
ENSMUSG00000007338.9	Mrpl49	3.34364	0.662323	0.284886	5.30827	0.0212244	0.0989638
ENSMUSG00000038349.10	Plcl1	3.44017	-0.709393	0.316487	5.30279	0.0212913	0.0992145
ENSMUSG00000021775.10	Nr1d2	1.66379	0.914436	0.398785	5.29876	0.0213407	0.0993831
ENSMUSG00000049751.6	Rpl36al	14.2259	-0.323704	0.142216	5.29392	0.0214	0.0995981
ENSMUSG00000084319.3	Tpt1-ps3	3.47609	-0.793851	0.35269	5.28819	0.0214706	0.099803
ENSMUSG00000040888.9	Gfer	2.63825	0.802241	0.343843	5.28855	0.0214661	0.099803
ENSMUSG00000074909.4	Ranbp6	1.92293	0.868866	0.378017	5.2838	0.0215248	0.0999934
ENSMUSG00000029512.11	Ulk1	1.48956	0.922856	0.397978	5.28003	0.0215714	0.100086
ENSMUSG00000041423.16	Paqr6	1.3301	-1.11426	0.508479	5.28071	0.021563	0.100086
ENSMUSG00000038267.14	Slc22a23	0.949227	-1.23678	0.57951	5.27849	0.0215905	0.100113
ENSMUSG00000037712.15	Fermt2	5.01462	-0.614233	0.270956	5.27188	0.0216726	0.100432
ENSMUSG00000027479.14	Mapre1	4.21503	0.565696	0.245236	5.27036	0.0216915	0.100458
ENSMUSG00000038489.8	Polr2l	10.8925	0.375851	0.16303	5.26508	0.0217574	0.100701
ENSMUSG00000037242.8	Clic4	2.7183	-0.821796	0.371562	5.25731	0.0218548	0.10109
ENSMUSG00000045767.8	B230219D22Rik	6.09488	-0.55314	0.244395	5.24987	0.0219485	0.101399
ENSMUSG00000037805.14	Rpl10a	9.95201	-0.38536	0.170738	5.25078	0.0219369	0.101399
ENSMUSG00000029405.16	G3bp2	17.4607	0.295369	0.128859	5.2453	0.0220062	0.101584
ENSMUSG00000038544.14	Inip	0.8798	1.14595	0.498296	5.24456	0.0220155	0.101584
ENSMUSG00000035133.8	Arhgap5	9.12495	-0.43283	0.191507	5.2433	0.0220315	0.101596
ENSMUSG00000034940.15	Synrg	6.46046	0.469027	0.203718	5.23802	0.0220984	0.101842
ENSMUSG00000019970.15	Sgk1	1.1399	-1.33611	0.615437	5.23217	0.0221729	0.102052
ENSMUSG00000059713.12	Rcan3	3.7027	0.580312	0.253046	5.23124	0.0221847	0.102052
ENSMUSG00000031532.6	Saraf	14.7037	0.310514	0.134885	5.23293	0.0221632	0.102052
ENSMUSG00000042105.18	Inpp5f	6.26817	-0.522677	0.23256	5.22986	0.0222023	0.102071
ENSMUSG00000109336.1	Samd4b	1.22622	-1.19477	0.548823	5.22762	0.022231	0.10214
ENSMUSG00000043770.10	Gm12481	1.23146	-1.13437	0.522659	5.21589	0.0223814	0.102769
ENSMUSG00000050910.5	Cdr2l	0.974399	-1.3184	0.610342	5.21401	0.0224055	0.102817
ENSMUSG00000026626.11	Ppp2r5a	1.74616	-0.983397	0.445547	5.20749	0.0224898	0.103141
ENSMUSG00000036907.9	C1ql2	1.28018	-1.162	0.531759	5.19742	0.0226205	0.103677
ENSMUSG00000031839.6	Hsbp1	19.4478	0.272209	0.118792	5.19325	0.0226748	0.103863
ENSMUSG00000037685.15	Atp8a1	4.20757	-0.604115	0.271498	5.19088	0.0227057	0.10393
ENSMUSG00000083669.5	Gm10169	5.14315	0.646467	0.286811	5.19002	0.0227169	0.10393
ENSMUSG00000039960.5	Rhou	2.4978	-0.839742	0.382363	5.18482	0.022785	0.104158
ENSMUSG00000037152.11	Ndufc1	28.663	0.251451	0.110366	5.1841	0.0227945	0.104158
ENSMUSG00000022141.6	Nipbl	2.0867	0.826248	0.359857	5.17317	0.0229383	0.104751
ENSMUSG00000038160.6	Atg5	1.77781	0.884777	0.387112	5.16858	0.022999	0.104902
ENSMUSG00000002395.14	Use1	9.03116	-0.435317	0.193237	5.16898	0.0229937	0.104902
ENSMUSG00000004056.15	Akt2	1.40585	-1.16047	0.526995	5.16434	0.0230552	0.105095
ENSMUSG00000045284.9	Dcaf12l1	3.77693	0.601999	0.264718	5.13887	0.0233959	0.106583
ENSMUSG00000042406.7	Atf4	5.02536	0.520999	0.228323	5.13246	0.0234824	0.106912
ENSMUSG00000079598.3	Clec2l	3.20581	-0.688857	0.313791	5.12606	0.0235692	0.107113
ENSMUSG00000027423.15	Snx5	2.63255	-0.765524	0.349886	5.12636	0.0235651	0.107113
ENSMUSG00000029364.15	Wsb2	5.65996	-0.526298	0.23738	5.12805	0.0235421	0.107113
ENSMUSG00000025421.14	Hdhd2	7.45821	-0.496537	0.221446	5.12496	0.0235842	0.107117
ENSMUSG00000050947.9	Amigo1	0.903341	1.17167	0.516458	5.12178	0.0236274	0.107248
ENSMUSG00000027574.15	Nkain4	3.69437	-0.707028	0.319624	5.11229	0.0237569	0.107771
ENSMUSG00000026259.14	Ngef	1.30389	-1.13704	0.526138	5.11086	0.0237766	0.107796
ENSMUSG00000043733.14	Ptpn11	10.5352	-0.389332	0.174338	5.10244	0.0238922	0.10819
ENSMUSG00000057561.9	Eif1a	3.55729	0.609037	0.269985	5.10322	0.0238814	0.10819
ENSMUSG00000031232.16	Magt1	1.27576	-1.08735	0.510292	5.09446	0.0240024	0.108623
ENSMUSG00000020850.14	Prpf8	2.01162	0.809938	0.355533	5.08947	0.0240716	0.108806
ENSMUSG00000030007.8	Cct7	14.0072	0.324959	0.143344	5.09014	0.0240623	0.108806
ENSMUSG00000055435.6	Maf	2.50317	1.02491	0.456756	5.08799	0.0240921	0.108832
ENSMUSG00000022577.16	Ly6h	14.3665	0.313104	0.138123	5.08697	0.0241062	0.108832
ENSMUSG00000037286.15	Stag1	1.13298	-1.20344	0.563132	5.08362	0.0241529	0.108977
ENSMUSG00000095930.1	Nim1k	0.953686	-1.37818	0.635577	5.08117	0.0241871	0.109066
ENSMUSG00000015149.14	Sirt2	7.36051	-0.461968	0.207615	5.07699	0.0242454	0.109264
ENSMUSG00000026701.15	Prdx6	15.2473	-0.39322	0.17418	5.06787	0.0243734	0.109775
ENSMUSG00000036880.9	Acaa2	1.31177	1.16415	0.507701	5.06624	0.0243962	0.109812
ENSMUSG00000030788.16	Rnf141	1.27291	-1.11885	0.522401	5.0595	0.0244913	0.110174
ENSMUSG00000032251.12	Irak1bp1	1.61578	-0.934944	0.43234	5.0523	0.0245932	0.110369
ENSMUSG00000034902.17	Pip5k1c	2.21028	0.798058	0.350799	5.05327	0.0245795	0.110369
ENSMUSG00000024132.5	Eci1	2.55043	-0.929352	0.422624	5.05247	0.0245909	0.110369
ENSMUSG00000033808.16	Tmem87a	1.00965	1.19422	0.525887	5.05406	0.0245683	0.110369
ENSMUSG00000039852.16	Rere	3.874	-0.627061	0.285713	5.04663	0.0246739	0.110665
ENSMUSG00000042688.16	Mapk6	1.74735	-1.04346	0.48013	5.04425	0.0247078	0.110686
ENSMUSG00000027613.15	Eif6	4.22518	-0.598712	0.270961	5.04506	0.0246962	0.110686
ENSMUSG00000028426.10	Rad23b	5.00842	0.490985	0.217604	5.03476	0.0248435	0.111095
ENSMUSG00000003316.14	Glg1	8.66114	0.40478	0.17933	5.0352	0.0248372	0.111095
ENSMUSG00000028128.13	F3	1.02425	-1.21663	0.582091	5.03563	0.0248311	0.111095
ENSMUSG00000034064.14	Poglut1	2.34614	0.840999	0.37043	5.03321	0.0248658	0.111129
ENSMUSG00000020372.15	Rack1	13.5141	-0.386335	0.173055	5.02313	0.025011	0.111712
ENSMUSG00000023019.12	Gpd1	1.07526	-1.20879	0.571241	5.02005	0.0250555	0.111844
ENSMUSG00000078126.3	Rpl23a-ps3	1.7827	-1.02438	0.472064	5.01776	0.0250886	0.111926
ENSMUSG00000073411.11	H2-D1	13.0657	0.403724	0.179015	5.01571	0.0251183	0.111992
ENSMUSG00000068039.12	Tcp1	9.88991	0.380221	0.168538	5.00954	0.025208	0.112325
ENSMUSG00000020070.18	Rufy2	2.57059	0.705764	0.314138	5.00407	0.0252878	0.112615
ENSMUSG00000028496.17	Mllt3	2.00108	0.801822	0.359781	4.99877	0.0253654	0.112893
ENSMUSG00000050148.9	Ubqln2	6.08717	0.476405	0.212612	4.99671	0.0253955	0.11296
ENSMUSG00000037656.9	Slc20a2	1.06669	-1.25058	0.589596	4.99547	0.0254137	0.112975
ENSMUSG00000050272.9	Dscam	1.28224	0.99692	0.444597	4.98464	0.0255733	0.113617
ENSMUSG00000024271.7	Elp2	3.26294	0.657964	0.292018	4.97835	0.0256664	0.113629
ENSMUSG00000024347.16	Psd2	1.45705	-1.05309	0.490733	4.98123	0.0256238	0.113629
ENSMUSG00000029404.15	Arl6ip4	6.39637	0.538344	0.239653	4.98057	0.0256335	0.113629
ENSMUSG00000072969.2	Armcx5	2.00039	0.802117	0.355763	4.98122	0.0256239	0.113629
ENSMUSG00000102135.1	Gm37108	1.04116	-1.19911	0.582429	4.9789	0.0256583	0.113629
ENSMUSG00000066026.14	Dhrs3	1.13433	-1.20725	0.565051	4.98032	0.0256373	0.113629
ENSMUSG00000029211.11	Gabra4	1.40676	0.918341	0.410265	4.9759	0.0257028	0.113723
ENSMUSG00000049100.15	Pcdh10	6.81706	0.429781	0.19154	4.97183	0.0257633	0.113924
ENSMUSG00000025318.13	Jph3	2.84871	-0.727986	0.334233	4.96046	0.0259334	0.114609
ENSMUSG00000028455.15	Stoml2	3.63129	0.624575	0.277654	4.95595	0.0260011	0.114841
ENSMUSG00000026921.18	Egfl7	1.66051	0.877928	0.387993	4.94433	0.0261763	0.115547
ENSMUSG00000028821.8	Syf2	4.45806	-0.593601	0.272838	4.94113	0.0262249	0.115558
ENSMUSG00000101249.1	Gm29216	0.9826	-1.29527	0.612044	4.94273	0.0262006	0.115558
ENSMUSG00000024197.9	Plin3	1.41505	-1.10466	0.510086	4.9413	0.0262223	0.115558
ENSMUSG00000071176.10	Arhgef10	1.65859	-0.966732	0.450906	4.93795	0.0262731	0.115703
ENSMUSG00000030621.17	Me3	1.15322	1.07402	0.476062	4.93424	0.0263296	0.115884
ENSMUSG00000072437.3	Nanos1	1.06751	1.10545	0.491732	4.92817	0.0264223	0.116224
ENSMUSG00000032306.14	Mpi	1.73212	0.879596	0.394861	4.92211	0.0265151	0.116549
ENSMUSG00000045573.9	Penk	3.34006	-0.696324	0.322605	4.92133	0.0265271	0.116549
ENSMUSG00000049493.13	Pls1	1.03626	-1.36784	0.629792	4.91642	0.0266026	0.116813
ENSMUSG00000105265.4	Sox2ot	2.26423	-0.876261	0.408136	4.90872	0.0267215	0.117266
ENSMUSG00000037104.8	Socs5	2.41343	-0.828192	0.383638	4.90593	0.0267647	0.117387
ENSMUSG00000028180.18	Zranb2	10.4293	0.388275	0.175739	4.90056	0.0268481	0.117577
ENSMUSG00000046841.4	Ckap4	2.18329	0.784979	0.350174	4.90142	0.0268346	0.117577
ENSMUSG00000080775.1	Gm6368	9.61325	-0.415732	0.190685	4.90013	0.0268546	0.117577
ENSMUSG00000003721.14	Insig2	1.96996	0.763891	0.340957	4.89157	0.0269881	0.118093
ENSMUSG00000044408.6	Sptssa	1.45844	-0.971647	0.460332	4.88579	0.0270786	0.118283
ENSMUSG00000027346.15	Gpcpd1	1.21485	1.03049	0.467393	4.88621	0.027072	0.118283
ENSMUSG00000087412.4	Gm15501	1.04223	-1.17925	0.567162	4.88609	0.027074	0.118283
ENSMUSG00000038845.11	Phb	8.86629	0.37729	0.169538	4.88354	0.0271139	0.118368
ENSMUSG00000005732.14	Ranbp1	10.4005	0.368863	0.165666	4.87923	0.0271817	0.118595
ENSMUSG00000026966.6	Ssna1	2.80962	0.696208	0.312595	4.8686	0.0273497	0.119259
ENSMUSG00000056849.6	Gm16415	0.866119	-1.19012	0.584983	4.86486	0.027409	0.119449
ENSMUSG00000041362.16	Shtn1	2.31386	0.718764	0.324023	4.86238	0.0274484	0.119551
ENSMUSG00000074892.9	B3galt5	2.19658	-0.953599	0.447855	4.8472	0.0276911	0.120469
ENSMUSG00000107178.1	Gm42531	0.24424	1.82764	0.991132	4.84816	0.0276756	0.120469
ENSMUSG00000003039.8	Fam32a	5.10933	-0.52553	0.243687	4.84572	0.0277148	0.120502
ENSMUSG00000110185.1	Igip	4.53177	-0.567934	0.26269	4.84253	0.0277661	0.120547
ENSMUSG00000051675.13	Trim32	2.7776	0.664307	0.300551	4.84392	0.0277437	0.120547
ENSMUSG00000022641.15	Bbx	1.76009	0.886974	0.405705	4.8421	0.0277731	0.120547
ENSMUSG00000022132.15	Cldn10	1.94902	-0.879542	0.41047	4.83875	0.0278271	0.120712
ENSMUSG00000029228.15	Lnx1	0.979184	1.14914	0.520673	4.8333	0.0279151	0.121025
ENSMUSG00000020528.14	Prpsap2	0.983926	1.01847	0.45878	4.83154	0.0279436	0.121078
ENSMUSG00000039530.17	Tusc3	3.18983	0.615509	0.277911	4.83015	0.0279662	0.121107
ENSMUSG00000019907.9	Ppp1r12a	2.82916	-0.717219	0.336392	4.82856	0.027992	0.121149
ENSMUSG00000073664.11	Nbeal1	1.2217	1.0612	0.483388	4.82543	0.0280428	0.121299
ENSMUSG00000060681.15	Slc9a6	1.84364	0.829761	0.373826	4.82182	0.0281017	0.121484
ENSMUSG00000028619.15	Tceanc2	2.41844	0.927363	0.421719	4.81691	0.0281819	0.121761
ENSMUSG00000029463.5	Fam216a	3.40607	0.604351	0.273345	4.81337	0.0282398	0.121941
ENSMUSG00000020886.16	Dlg4	1.08784	-1.14604	0.556581	4.8116	0.0282689	0.121996
ENSMUSG00000001025.8	S100a6	1.67676	-1.10731	0.515388	4.80974	0.0282993	0.122058
ENSMUSG00000037536.13	Fbxo34	1.25652	0.994493	0.451023	4.8023	0.0284217	0.122516
ENSMUSG00000105946.1	Gm43776	0.737652	2.85713	1.29265	4.79941	0.0284694	0.122651
ENSMUSG00000022312.10	Eif3h	9.39295	-0.407819	0.188105	4.79343	0.0285685	0.123008
ENSMUSG00000022956.10	Atp5o	34.3488	0.198459	0.0903585	4.78982	0.0286285	0.123134
ENSMUSG00000021018.7	Polr2h	1.82764	0.800958	0.361988	4.78969	0.0286306	0.123134
ENSMUSG00000039809.10	Gabbr2	6.80665	0.430438	0.19606	4.7778	0.028829	0.123917
ENSMUSG00000020440.13	Arf5	12.1895	-0.359502	0.165927	4.77447	0.0288848	0.123998
ENSMUSG00000021375.9	Kif13a	1.17514	-1.10491	0.53363	4.77373	0.0288972	0.123998
ENSMUSG00000052889.11	Prkcb	4.07222	0.563249	0.255544	4.77513	0.0288737	0.123998
ENSMUSG00000049336.16	Tenm2	1.95686	0.796004	0.361812	4.77244	0.0289189	0.12402
ENSMUSG00000025104.13	Hdgfrp3	9.45888	0.469031	0.215036	4.76662	0.0290168	0.124369
ENSMUSG00000089872.10	Rps6kc1	1.14539	1.02591	0.464205	4.75061	0.0292879	0.12546
ENSMUSG00000024812.9	Tjp2	1.35833	-1.06451	0.509916	4.74565	0.0293725	0.125615
ENSMUSG00000089855.1	Gm15662	5.67021	1.02209	0.468483	4.74458	0.0293907	0.125615
ENSMUSG00000052387.15	Trpm3	1.83088	-0.917281	0.435565	4.74461	0.0293903	0.125615
ENSMUSG00000050875.11	A730017C20Rik	6.96996	0.467038	0.212797	4.74623	0.0293626	0.125615
ENSMUSG00000031451.6	Gas6	3.02096	-0.719712	0.339644	4.73526	0.0295504	0.126083
ENSMUSG00000071303.3	Rps8-ps1	1.41112	-0.992966	0.478127	4.73606	0.0295366	0.126083
ENSMUSG00000032393.14	Dpp8	2.80933	-0.73417	0.347855	4.73633	0.029532	0.126083
ENSMUSG00000034544.17	Rsrc1	5.98	-0.488348	0.22667	4.72411	0.0297425	0.126831
ENSMUSG00000030516.14	Tjp1	2.28966	-0.877247	0.418164	4.71639	0.0298764	0.12733
ENSMUSG00000035242.15	Oaz1	37.2742	-0.221241	0.10197	4.70603	0.030057	0.128027
ENSMUSG00000073433.10	Arhgdig	15.2675	0.30224	0.138338	4.70249	0.0301189	0.128166
ENSMUSG00000001036.17	Epn2	4.60132	-0.569679	0.266619	4.70125	0.0301407	0.128166
ENSMUSG00000040035.14	Disp2	5.22495	0.493139	0.22552	4.7013	0.0301399	0.128166
ENSMUSG00000044475.13	Ascc1	1.60339	0.896873	0.410942	4.6992	0.0301767	0.128217
ENSMUSG00000024740.9	Ddb1	3.97076	0.537164	0.245465	4.69863	0.0301867	0.128217
ENSMUSG00000030168.13	Adipor2	3.1734	-0.669479	0.316496	4.68735	0.0303856	0.128989
ENSMUSG00000020018.6	Snrpf	4.25063	-0.558076	0.264306	4.67937	0.030527	0.129516
ENSMUSG00000068099.4	1500009C09Rik	2.3653	-0.752908	0.358009	4.67626	0.0305822	0.129677
ENSMUSG00000027677.17	Ttc14	1.73723	0.793163	0.363368	4.66997	0.0306945	0.13008
ENSMUSG00000028161.17	Ppp3ca	10.9112	-0.38505	0.179996	4.66646	0.0307572	0.130213
ENSMUSG00000074746.2	Pdzd8	4.82537	0.503844	0.230968	4.66629	0.0307603	0.130213
ENSMUSG00000096847.1	Tmem151b	2.5605	-0.796024	0.378112	4.6635	0.0308104	0.130352
ENSMUSG00000030045.10	Mrpl19	2.78413	-0.720028	0.342417	4.65698	0.0309275	0.130481
ENSMUSG00000042870.14	Tom1	2.58186	0.703827	0.322639	4.65833	0.0309033	0.130481
ENSMUSG00000049076.9	Acap2	3.57303	-0.797254	0.374405	4.65733	0.0309213	0.130481
ENSMUSG00000020841.5	Cpd	1.91599	-0.893388	0.42722	4.65876	0.0308954	0.130481
ENSMUSG00000083362.1	Gm8606	0.955391	-1.1965	0.602383	4.65743	0.0309195	0.130481
ENSMUSG00000049086.8	Bmyc	10.3664	0.360112	0.165409	4.65449	0.0309725	0.130553
ENSMUSG00000039461.12	Tcta	1.63979	0.870003	0.399199	4.65411	0.0309793	0.130553
ENSMUSG00000064061.13	Dzip3	3.57981	0.612659	0.281962	4.65251	0.0310082	0.130602
ENSMUSG00000022456.15	Sept3	8.14117	-0.405769	0.191403	4.64445	0.031154	0.13107
ENSMUSG00000073421.5	H2-Ab1	4.90881	0.538963	0.246092	4.64526	0.0311394	0.13107
ENSMUSG00000028062.15	Lamtor2	6.64845	-0.492348	0.230335	4.64147	0.0312082	0.131224
ENSMUSG00000025666.16	Tmem47	6.45047	-0.473046	0.223165	4.63756	0.0312794	0.131304
ENSMUSG00000002997.15	Prkar2b	2.23602	0.736767	0.338592	4.63937	0.0312465	0.131304
ENSMUSG00000022889.7	Mrpl39	1.99796	0.770183	0.356907	4.6385	0.0312623	0.131304
ENSMUSG00000078713.8	Tomm5	4.91817	-0.516524	0.24436	4.63492	0.0313277	0.131433
ENSMUSG00000003360.14	Ddx23	4.07068	0.676795	0.314327	4.63153	0.0313896	0.131546
ENSMUSG00000078591.1	Hs3st4	0.956701	-1.27589	0.632693	4.63247	0.0313723	0.131546
ENSMUSG00000076031.1	Gm22751	1.49564	-1.04516	0.5051	4.62629	0.0314856	0.131875
ENSMUSG00000036613.7	Tssc1	1.56935	0.840969	0.38948	4.62234	0.0315582	0.132106
ENSMUSG00000061436.15	Hipk2	2.90205	-0.715269	0.34194	4.62131	0.0315772	0.132112
ENSMUSG00000106736.1	Gm42573	1.29775	-1.1321	0.551822	4.6179	0.0316399	0.132301
ENSMUSG00000004317.14	Clcn5	1.68069	1.00969	0.469952	4.61444	0.0317038	0.132421
ENSMUSG00000068922.14	Msto1	0.968238	1.11641	0.527212	4.61515	0.0316908	0.132421
ENSMUSG00000041757.15	Plekha6	1.73528	0.800078	0.369954	4.60899	0.0318048	0.13277
ENSMUSG00000020107.10	Anapc16	3.04291	-0.677181	0.32647	4.60106	0.0319523	0.133311
ENSMUSG00000032244.8	Fem1b	2.88212	0.655671	0.302032	4.59872	0.0319958	0.133419
ENSMUSG00000039041.15	Adrm1	7.29059	0.412816	0.190926	4.59714	0.0320253	0.133468
ENSMUSG00000061808.3	Ttr	3.28335	-0.740296	0.349649	4.59082	0.0321436	0.133887
ENSMUSG00000015750.15	Aph1a	1.22626	-1.05456	0.520631	4.58869	0.0321835	0.13398
ENSMUSG00000060992.8	Copz1	2.26492	-0.799705	0.384685	4.58775	0.0322013	0.13398
ENSMUSG00000005881.13	Ergic3	9.20656	0.386769	0.179632	4.58256	0.0322989	0.134312
ENSMUSG00000041205.7	Map6d1	0.930813	-1.19956	0.605131	4.57614	0.0324201	0.134741
ENSMUSG00000008373.16	Prpf31	2.16863	0.724624	0.33636	4.57389	0.0324627	0.134844
ENSMUSG00000027273.13	Snap25	65.9024	0.177513	0.0830716	4.57271	0.0324852	0.134863
ENSMUSG00000010376.14	Nedd8	21.2651	0.238193	0.110944	4.56727	0.0325885	0.135176
ENSMUSG00000030016.14	Zfp638	4.05256	0.574888	0.26804	4.56684	0.0325966	0.135176
ENSMUSG00000033237.18	Arid2	0.995968	1.09832	0.509963	4.55887	0.0327488	0.135733
ENSMUSG00000037855.15	Zfp365	2.49283	-0.787342	0.38115	4.55545	0.0328142	0.135929
ENSMUSG00000028988.13	Ctnnbip1	2.96218	-0.69295	0.333849	4.5514	0.0328919	0.136176
ENSMUSG00000018286.6	Psmb6	20.077	0.267914	0.124986	4.54871	0.0329436	0.136315
ENSMUSG00000030707.15	Coro1a	1.57433	0.86697	0.402917	4.53947	0.0331218	0.136902
ENSMUSG00000066705.6	Fxyd6	4.4617	-0.593508	0.283122	4.54022	0.0331074	0.136902
ENSMUSG00000048537.15	Phldb1	1.16417	-1.0537	0.522657	4.5371	0.0331678	0.136942
ENSMUSG00000097973.1	Gm4929	2.27212	0.733305	0.341827	4.53775	0.0331551	0.136942
ENSMUSG00000081461.3	Rpl30-ps11	0.954226	-1.24544	0.622391	4.53216	0.0332637	0.137263
ENSMUSG00000016664.14	Pacsin2	4.58563	0.536553	0.249467	4.52831	0.0333385	0.137421
ENSMUSG00000055745.4	Ldoc1l	1.37659	0.999084	0.461968	4.52902	0.0333247	0.137421
ENSMUSG00000033377.14	Palmd	1.18048	0.970536	0.456428	4.52073	0.0334865	0.137956
ENSMUSG00000032263.14	Bckdhb	1.83374	0.84373	0.392998	4.51753	0.0335492	0.138138
ENSMUSG00000060678.4	Hist1h4c	0.981552	1.09074	0.498701	4.51417	0.0336151	0.138334
ENSMUSG00000024782.7	Ak3	3.7462	-0.638065	0.305843	4.50865	0.0337239	0.138706
ENSMUSG00000030270.11	Cpne9	1.07803	-1.16844	0.57836	4.49893	0.0339161	0.13942
ENSMUSG00000020333.17	Acsl6	4.99962	-0.522465	0.251455	4.49613	0.0339717	0.139573
ENSMUSG00000006651.8	Aplp1	63.6932	-0.201105	0.094156	4.49388	0.0340164	0.13968
ENSMUSG00000026857.9	Ntmt1	3.58177	0.597204	0.279285	4.49295	0.0340349	0.13968
ENSMUSG00000045211.4	Nudt18	2.40325	0.751458	0.34859	4.48932	0.0341072	0.139901
ENSMUSG00000029156.11	Sgcb	1.64513	0.838832	0.390735	4.48722	0.0341492	0.139997
ENSMUSG00000025950.16	Idh1	1.91644	0.758552	0.356985	4.483	0.0342336	0.140267
ENSMUSG00000026043.18	Col3a1	1.0179	3.46368	1.54996	4.4788	0.0343178	0.140535
ENSMUSG00000024302.15	Dtna	1.79286	-0.905724	0.437876	4.47372	0.03442	0.1408
ENSMUSG00000029823.16	Luc7l2	3.1446	-0.667909	0.324779	4.47376	0.0344192	0.1408
ENSMUSG00000038576.15	Susd4	5.71974	-0.509473	0.244019	4.4693	0.0345091	0.141089
ENSMUSG00000046204.13	Pnma2	3.43907	0.605885	0.284567	4.46561	0.0345837	0.141317
ENSMUSG00000033577.18	Myo6	4.17594	-0.588154	0.283044	4.46457	0.0346047	0.141326
ENSMUSG00000048216.13	Gpr85	1.07522	0.967969	0.450436	4.45775	0.0347432	0.141815
ENSMUSG00000030982.18	9030624J02Rik	1.84841	0.828405	0.388711	4.45199	0.0348605	0.142217
ENSMUSG00000002949.15	Timm44	2.04207	0.754888	0.354841	4.44594	0.0349843	0.142645
ENSMUSG00000032370.7	Lactb	1.17313	-1.11824	0.554784	4.43928	0.0351212	0.14312
ENSMUSG00000021062.15	Rab15	3.14979	0.592968	0.279022	4.43841	0.0351389	0.14312
ENSMUSG00000040003.18	Magi2	2.54395	0.657415	0.30993	4.43321	0.0352461	0.143435
ENSMUSG00000005150.16	Wdr83	2.15802	0.691339	0.32491	4.43281	0.0352544	0.143435
ENSMUSG00000027546.15	Atp9a	10.3711	0.335161	0.158422	4.42839	0.0353458	0.14373
ENSMUSG00000066149.11	Cdc26	1.78786	-0.833273	0.409924	4.41682	0.0355864	0.14463
ENSMUSG00000022962.14	Gart	1.64291	0.848769	0.398985	4.4084	0.0357623	0.145266
ENSMUSG00000006740.13	Kif5b	19.2336	-0.304355	0.145728	4.40596	0.0358135	0.145305
ENSMUSG00000092116.1	Gm10320	1.3055	-1.08111	0.538931	4.40519	0.0358297	0.145305
ENSMUSG00000042834.14	Nrep	1.47411	-1.09737	0.54117	4.40539	0.0358254	0.145305
ENSMUSG00000023904.10	Hcfc1r1	16.1773	0.286711	0.136004	4.40164	0.0359044	0.14553
ENSMUSG00000054716.4	Zfp771	4.95539	-0.559177	0.270033	4.39999	0.0359392	0.145593
ENSMUSG00000019710.13	Mrpl24	2.92733	-0.658432	0.323507	4.39791	0.035983	0.145692
ENSMUSG00000068206.12	Pick1	2.02704	0.726852	0.343663	4.39629	0.0360173	0.145752
ENSMUSG00000025868.6	Higd2a	10.4411	-0.348698	0.168301	4.3945	0.0360551	0.145827
ENSMUSG00000044950.7	Pwwp2a	1.09052	-1.0582	0.535959	4.38587	0.036238	0.146409
ENSMUSG00000023010.14	Tmbim6	12.7517	-0.322731	0.155377	4.38632	0.0362283	0.146409
ENSMUSG00000030306.14	Tmtc1	1.28676	0.941915	0.446466	4.37972	0.0363689	0.14686
ENSMUSG00000024208.15	Uqcc2	20.4243	0.267694	0.127563	4.37668	0.0364339	0.147043
ENSMUSG00000032423.12	Syncrip	2.42609	-0.72842	0.358132	4.37499	0.03647	0.14711
ENSMUSG00000069972.6	Rps13-ps2	5.77528	-0.53081	0.258945	4.36883	0.0366021	0.147485
ENSMUSG00000025917.9	Cops5	5.37318	0.45392	0.216334	4.36972	0.0365831	0.147485
ENSMUSG00000095041.7	AC149090.1	2.62699	-0.703833	0.346605	4.36196	0.03675	0.148002
ENSMUSG00000039485.7	Tspyl4	22.7895	0.255319	0.121948	4.35981	0.0367964	0.148109
ENSMUSG00000025531.14	Chm	1.12486	-1.14955	0.578947	4.35518	0.0368966	0.148354
ENSMUSG00000031666.15	Rbl2	1.55582	-0.973867	0.480697	4.35551	0.0368895	0.148354
ENSMUSG00000046480.5	Scn4b	0.953204	-1.19324	0.603977	4.35056	0.0369968	0.148678
ENSMUSG00000067873.11	Htatsf1	4.27911	0.561022	0.26709	4.34823	0.0370473	0.148802
ENSMUSG00000041560.12	Gltscr2	9.55712	-0.403217	0.195089	4.33554	0.0373246	0.149517
ENSMUSG00000034656.16	Cacna1a	2.13021	0.77551	0.367932	4.33603	0.0373139	0.149517
ENSMUSG00000031734.13	Irx3	0.847956	-1.16902	0.601505	4.33729	0.0372862	0.149517
ENSMUSG00000035131.14	Brinp3	0.886424	-1.17288	0.600841	4.33559	0.0373236	0.149517
ENSMUSG00000021699.17	Pde4d	1.82151	0.795343	0.376757	4.33893	0.0372503	0.149517
ENSMUSG00000017764.2	Zswim1	1.04255	1.03691	0.489677	4.32871	0.0374745	0.150038
ENSMUSG00000036748.15	Cuedc2	9.52298	0.378616	0.181089	4.3266	0.0375212	0.150139
ENSMUSG00000031578.5	Mak16	1.48862	-0.954401	0.481471	4.32485	0.0375597	0.150139
ENSMUSG00000030062.7	Rpn1	8.45232	0.372975	0.178071	4.32556	0.0375441	0.150139
ENSMUSG00000027012.15	Dync1i2	8.20408	0.400783	0.193341	4.32315	0.0375973	0.15021
ENSMUSG00000040234.16	Tm7sf3	1.01867	-1.12296	0.572822	4.31445	0.03779	0.1509
ENSMUSG00000098178.1	Gm42418	2054.24	0.219477	0.105899	4.31047	0.0378785	0.151173
ENSMUSG00000029623.14	Pdap1	12.9822	-0.31765	0.154911	4.30403	0.0380221	0.151666
ENSMUSG00000025586.17	Cpeb1	1.13282	1.00055	0.484532	4.29754	0.0381675	0.152165
ENSMUSG00000039697.15	Ncoa7	7.3452	0.440145	0.211456	4.29366	0.0382548	0.152432
ENSMUSG00000021557.14	Agtpbp1	7.07752	0.42312	0.203701	4.2899	0.0383394	0.152689
ENSMUSG00000066551.12	Hmgb1	15.1366	-0.300519	0.146687	4.28239	0.0385091	0.153203
ENSMUSG00000020089.8	Ppa1	8.03428	0.372229	0.178729	4.28288	0.038498	0.153203
ENSMUSG00000056158.14	Car10	1.29401	-1.03949	0.52544	4.27669	0.0386386	0.153637
ENSMUSG00000030814.17	Bcl7c	1.90384	-0.864	0.428197	4.27368	0.0387071	0.153813
ENSMUSG00000007827.10	Ankrd26	1.91668	0.769868	0.367824	4.27205	0.0387441	0.153813
ENSMUSG00000029190.19	D5Ertd579e	2.06835	0.739052	0.355529	4.27213	0.0387423	0.153813
ENSMUSG00000003452.15	Bicd1	3.46101	0.569268	0.274047	4.26871	0.0388203	0.15403
ENSMUSG00000078695.8	Cisd3	5.38835	0.464925	0.222042	4.26786	0.0388398	0.15403
ENSMUSG00000042712.10	Wbp5	9.35269	0.340244	0.16409	4.26182	0.0389781	0.154498
ENSMUSG00000021666.16	Gfm2	1.1748	0.998438	0.479496	4.25262	0.0391897	0.155255
ENSMUSG00000030870.12	Ubfd1	2.44068	0.6872	0.330275	4.2451	0.0393638	0.155862
ENSMUSG00000061689.15	Dlgap4	4.42554	0.497118	0.239303	4.23798	0.0395292	0.15641
ENSMUSG00000023106.15	Denr	5.65171	-0.516692	0.254826	4.23736	0.0395435	0.15641
ENSMUSG00000046079.16	Lrrc8d	1.24247	1.11653	0.541161	4.23235	0.0396605	0.15679
ENSMUSG00000036192.15	Rorb	1.92928	-0.912813	0.454256	4.22862	0.0397478	0.157053
ENSMUSG00000039427.14	Alg1	1.03123	0.985581	0.47499	4.22517	0.0398287	0.157208
ENSMUSG00000023118.15	Sympk	0.842417	-1.098	0.593947	4.2256	0.0398186	0.157208
ENSMUSG00000032667.17	Pon2	2.13764	-0.859557	0.430002	4.22148	0.0399152	0.157467
ENSMUSG00000067071.8	Hes6	0.998265	1.05901	0.511065	4.22036	0.0399418	0.157489
ENSMUSG00000069227.4	Gprin1	1.39978	0.87961	0.422324	4.21833	0.0399896	0.157595
ENSMUSG00000036644.15	Tbc1d9b	3.24135	-0.619047	0.309629	4.21525	0.0400622	0.157799
ENSMUSG00000022462.6	Slc38a2	3.86053	-0.605514	0.30149	4.21425	0.0400858	0.157809
ENSMUSG00000021991.8	Cacna2d3	1.3843	0.82478	0.398022	4.21309	0.0401131	0.157834
ENSMUSG00000022774.12	Ncbp2	3.17467	0.563914	0.272434	4.20954	0.0401973	0.158083
ENSMUSG00000047193.15	Dync2h1	1.38706	-0.946971	0.48397	4.20399	0.0403291	0.158481
ENSMUSG00000023033.14	Scn8a	3.84678	-0.593197	0.296451	4.20283	0.0403566	0.158481
ENSMUSG00000014177.10	Tvp23b	1.30018	0.875773	0.4208	4.20262	0.0403616	0.158481
ENSMUSG00000047617.11	BC029214	2.05615	-0.766903	0.389782	4.19571	0.0405264	0.159045
ENSMUSG00000051730.15	Mettl5	1.20714	1.08302	0.513175	4.18468	0.0407909	0.16
ENSMUSG00000029060.17	Mib2	1.40137	0.947683	0.453775	4.18161	0.0408649	0.160207
ENSMUSG00000018474.17	Chd3	8.84052	-0.418179	0.20552	4.17758	0.040962	0.16042
ENSMUSG00000050856.16	Atp5k	36.727	-0.20897	0.102704	4.17774	0.0409582	0.16042
ENSMUSG00000029121.15	Crmp1	3.42261	0.631923	0.307164	4.17327	0.0410665	0.160746
ENSMUSG00000022377.16	Asap1	4.81571	-0.504872	0.25163	4.16996	0.0411467	0.160976
ENSMUSG00000028226.15	Mmp16	0.899468	1.08352	0.519157	4.16608	0.0412412	0.161262
ENSMUSG00000025241.15	Fyco1	1.0294	-1.18813	0.616497	4.16092	0.041367	0.161623
ENSMUSG00000022982.9	Sod1	25.666	0.254543	0.125164	4.16054	0.0413762	0.161623
ENSMUSG00000070493.3	Chchd2	67.4965	0.155287	0.0758942	4.15814	0.0414349	0.16172
ENSMUSG00000021236.16	Entpd5	1.27659	-1.11655	0.563299	4.15776	0.0414442	0.16172
ENSMUSG00000057230.13	Aak1	4.16584	0.522029	0.254739	4.1492	0.0416543	0.162333
ENSMUSG00000036622.15	Atp13a2	6.206	0.464267	0.226337	4.14873	0.0416659	0.162333
ENSMUSG00000000567.5	Sox9	1.06119	-1.133	0.590955	4.14961	0.0416441	0.162333
ENSMUSG00000093149.1	Gm23374	1.49287	0.907953	0.44714	4.14105	0.0418553	0.162987
ENSMUSG00000012405.15	Rpl15	8.19913	-0.409508	0.203251	4.13784	0.0419346	0.163212
ENSMUSG00000071180.4	Smim15	3.00466	-0.669272	0.336896	4.13666	0.0419638	0.163241
ENSMUSG00000036442.7	Thap11	1.79821	-0.824848	0.41875	4.13447	0.0420181	0.163283
ENSMUSG00000001964.14	Emd	1.2509	-0.973948	0.500754	4.13497	0.0420058	0.163283
ENSMUSG00000033849.3	B3galt2	1.5115	-0.982579	0.501433	4.13347	0.0420431	0.163296
ENSMUSG00000063253.10	Scoc	14.3331	0.296627	0.145856	4.13213	0.0420765	0.163342
ENSMUSG00000026000.16	Lancl1	4.92246	0.481965	0.235455	4.12045	0.0423678	0.164388
ENSMUSG00000031347.12	Cetn2	4.14798	0.506826	0.24788	4.11464	0.0425135	0.164728
ENSMUSG00000009535.13	Rnmt	2.97616	0.580344	0.283552	4.11488	0.0425074	0.164728
ENSMUSG00000039988.14	Ankrd13c	3.05651	-0.651168	0.329153	4.11435	0.042521	0.164728
ENSMUSG00000026820.5	Ptges2	2.81339	0.669923	0.329847	4.11311	0.0425519	0.164763
ENSMUSG00000032193.8	Ldlr	0.963885	1.19168	0.57959	4.11014	0.0426268	0.164968
ENSMUSG00000023960.13	Enpp5	5.62981	0.465835	0.229358	4.10405	0.0427805	0.165478
ENSMUSG00000027272.5	Ubr1	2.22958	0.783818	0.386731	4.10008	0.0428811	0.165782
ENSMUSG00000036095.10	Dgkb	2.51284	-0.688734	0.350473	4.09707	0.0429577	0.165993
ENSMUSG00000070304.11	Scn2b	5.98051	0.416077	0.20565	4.08423	0.0432852	0.167173
ENSMUSG00000062151.13	Unc13c	2.95246	-0.7361	0.369746	4.08114	0.0433645	0.167385
ENSMUSG00000038538.17	Ubn2	1.4896	-0.939418	0.48055	4.08035	0.0433846	0.167385
ENSMUSG00000054942.13	Fam73a	3.93855	0.539173	0.265092	4.07094	0.0436271	0.168234
ENSMUSG00000021696.8	Elovl7	0.997526	-1.07954	0.57098	4.06906	0.0436756	0.168335
ENSMUSG00000029145.12	Eif2b4	2.31085	0.69937	0.34332	4.06488	0.0437838	0.168666
ENSMUSG00000026235.14	Epha4	2.99097	0.607239	0.299928	4.06325	0.043826	0.168742
ENSMUSG00000027291.15	Vps39	2.01725	0.824953	0.404943	4.06211	0.0438556	0.16877
ENSMUSG00000095104.1	Esp15	5.04796	0.976151	0.473812	4.06062	0.0438943	0.168833
ENSMUSG00000038582.15	Pptc7	2.3075	-0.75277	0.382793	4.05946	0.0439245	0.168863
ENSMUSG00000030127.15	Cops7a	5.10809	0.473135	0.232474	4.05532	0.0440324	0.169191
ENSMUSG00000034729.16	Mrps10	2.63782	0.656578	0.324312	4.05055	0.044157	0.169583
ENSMUSG00000027162.7	Lin7c	1.14689	-1.03084	0.538603	4.04594	0.0442777	0.169888
ENSMUSG00000006576.16	Slc4a3	6.66942	0.459448	0.22623	4.0458	0.0442814	0.169888
ENSMUSG00000026927.17	Sdccag3	0.9782	-1.10531	0.605077	4.04211	0.0443783	0.170173
ENSMUSG00000019428.16	Fkbp8	19.8386	0.235858	0.116774	4.0377	0.0444944	0.170532
ENSMUSG00000017843.13	Ppp2r5c	3.66034	-0.616321	0.313265	4.02659	0.0447883	0.171571
ENSMUSG00000102869.1	2900097C17Rik	1.22408	-0.884975	0.488084	4.02344	0.0448721	0.171805
ENSMUSG00000026748.13	Plxdc2	1.45341	-0.932766	0.48021	4.02203	0.0449097	0.171861
ENSMUSG00000024998.17	Plce1	1.28523	0.922749	0.458465	4.01784	0.0450214	0.172201
ENSMUSG00000053025.13	Sv2b	1.86324	0.750524	0.371887	4.01583	0.045075	0.172319
ENSMUSG00000021771.13	Vdac2	9.82364	-0.359953	0.181297	4.01205	0.0451761	0.172618
ENSMUSG00000047126.17	Cltc	9.75728	0.367697	0.183297	4.0111	0.0452017	0.172628
ENSMUSG00000030652.11	Coq7	7.93575	0.377841	0.187305	4.00717	0.0453072	0.172788
ENSMUSG00000025283.15	Sat1	3.67424	-0.602892	0.306504	4.00706	0.04531	0.172788
ENSMUSG00000026102.9	Inpp1	1.63251	0.870536	0.429135	4.00697	0.0453124	0.172788
ENSMUSG00000086316.8	2210013O21Rik	5.47689	0.426043	0.210763	4.00407	0.0453906	0.172999
ENSMUSG00000030077.11	Chl1	6.19941	0.452944	0.225166	4.00127	0.0454659	0.17303
ENSMUSG00000028955.3	Vamp3	1.16861	-1.03766	0.544815	4.00035	0.0454907	0.17303
ENSMUSG00000038335.13	Tsr1	1.14632	-0.922355	0.49288	4.00107	0.0454713	0.17303
ENSMUSG00000001687.15	Ubl3	7.08962	-0.49039	0.245492	4.00108	0.045471	0.17303
ENSMUSG00000045193.13	Cirbp	4.33829	0.499508	0.246561	3.99425	0.0456557	0.17357
ENSMUSG00000033430.9	Terf2ip	3.39904	0.578181	0.288245	3.99086	0.0457476	0.173832
ENSMUSG00000104418.1	Gm37070	1.61308	-0.991867	0.508287	3.98578	0.0458858	0.174269
ENSMUSG00000022340.14	Sybu	2.24531	0.657115	0.326263	3.98399	0.0459347	0.174367
ENSMUSG00000045515.3	Pou3f3	3.88829	-0.563676	0.287043	3.98242	0.0459776	0.17439
ENSMUSG00000042523.12	Dnal1	1.79832	0.779836	0.385118	3.98207	0.045987	0.17439
ENSMUSG00000038587.8	Akap12	2.17924	-0.739447	0.382178	3.9694	0.0463344	0.17553
ENSMUSG00000030120.14	Mlf2	12.9465	0.331526	0.165561	3.96952	0.0463311	0.17553
ENSMUSG00000001418.13	Glmp	1.63147	-0.875875	0.452477	3.96515	0.0464514	0.175885
ENSMUSG00000025854.15	Fam20c	1.36371	0.830019	0.413329	3.96305	0.0465095	0.175911
ENSMUSG00000089782.1	Gm3531	0.993358	-1.0459	0.562066	3.96315	0.0465065	0.175911
ENSMUSG00000035559.8	Mpv17l2	1.44423	-0.898769	0.469049	3.96237	0.0465283	0.175911
ENSMUSG00000097431.1	Gm26782	1.14863	-1.08629	0.56163	3.96135	0.0465563	0.175929
ENSMUSG00000037669.14	Ldah	1.68688	-0.919738	0.471689	3.9557	0.0467129	0.176432
ENSMUSG00000032212.9	Sltm	5.52397	-0.455148	0.232444	3.94827	0.0469196	0.177124
ENSMUSG00000041124.10	Msantd4	3.56034	0.532988	0.267545	3.94494	0.0470124	0.177385
ENSMUSG00000035596.14	Mboat7	3.71708	0.514433	0.258479	3.94202	0.0470943	0.177496
ENSMUSG00000058715.11	Fcer1g	6.72731	-0.514165	0.259035	3.94137	0.0471123	0.177496
[truncated: 5,536 more rows]

## Sheet: Genotype
gene_id	gene_name	baseMean	log2FoldChange	lfcSE	stat	pvalue	padj
ENSMUSG00000031955.9	Bcar1	29.3063	-0.785942	0.134053	34.3937	4.50185e-09	5.64082e-06
ENSMUSG00000098178.1	Gm42418	2054.24	-0.526197	0.100853	27.2128	1.82247e-07	0.000114178
ENSMUSG00000064339.1	mt-Rnr2	2046.32	-0.690603	0.133454	26.4243	2.74065e-07	0.000114468
ENSMUSG00000064337.1	mt-Rnr1	792.318	-0.418303	0.0999144	17.5645	2.77718e-05	0.0086995
ENSMUSG00000064341.1	mt-Nd1	109.125	-0.426832	0.104309	16.7097	4.35571e-05	0.0109154
ENSMUSG00000057716.6	Tmem178b	8.32324	-1.03595	0.261544	15.785	7.09631e-05	0.0128084
ENSMUSG00000046574.8	Prr12	14.6387	-0.738734	0.185256	15.7693	7.15551e-05	0.0128084
ENSMUSG00000064363.1	mt-Nd4	108.202	-0.376599	0.095964	15.3201	9.07457e-05	0.014213
ENSMUSG00000064345.1	mt-Nd2	121.047	-0.489958	0.127936	14.5225	0.000138496	0.0173535
ENSMUSG00000039278.10	Pcsk1n	161.39	-0.33528	0.0876109	14.5947	0.000133291	0.0173535
ENSMUSG00000001270.8	Ckb	137.098	-0.326726	0.0862793	14.2468	0.000160331	0.0182632
ENSMUSG00000064367.1	mt-Nd5	134.261	-0.434485	0.11555	13.9739	0.000185366	0.0193553
ENSMUSG00000022199.10	Slc22a17	16.071	-0.49329	0.132209	13.673	0.000217555	0.0209689
ENSMUSG00000064351.1	mt-Co1	64.0252	-0.385447	0.106427	13.0712	0.000299866	0.026838
ENSMUSG00000018593.12	Sparc	39.8002	-0.462014	0.128342	12.8356	0.000340083	0.0284083
ENSMUSG00000000308.14	Ckmt1	10.3584	-0.651039	0.185181	12.3139	0.000449598	0.0352091
ENSMUSG00000027581.12	Stmn3	111.496	-0.249194	0.0714241	12.1399	0.00049355	0.0363776
ENSMUSG00000059734.6	Ndufs8	23.0315	-0.416645	0.120311	11.895	0.00056285	0.0380878
ENSMUSG00000060802.8	B2m	26.3233	-0.481394	0.139674	11.847	0.000577549	0.0380878
ENSMUSG00000097312.1	Gm26870	8.22545	-3.52662	0.926449	11.6975	0.000625833	0.0392085
ENSMUSG00000006651.8	Aplp1	63.6932	-0.29009	0.0877746	10.8508	0.000987505	0.0589212
ENSMUSG00000018707.13	Dync1h1	7.10443	-0.797025	0.246035	10.5551	0.0011587	0.065993
ENSMUSG00000029580.14	Actb	192.383	-0.230172	0.071665	10.3015	0.00132925	0.0724152
ENSMUSG00000032517.15	Mobp	29.8384	-0.521322	0.163221	10.0061	0.00156027	0.0751928
ENSMUSG00000002985.16	Apoe	154.105	-0.380337	0.118939	10.0315	0.00153888	0.0751928
ENSMUSG00000029309.7	Sparcl1	75.593	-0.305867	0.0965369	10.0152	0.00155254	0.0751928
ENSMUSG00000106451.1	Gm42934	31.3211	-0.956593	0.303973	9.4542	0.00210666	0.0944994
ENSMUSG00000064349.1	mt-Tc	10.2661	-0.764122	0.24938	9.4498	0.00211172	0.0944994
ENSMUSG00000071866.11	Ppia	89.2342	0.280801	0.0922044	9.22593	0.00238612	0.103097
ENSMUSG00000064364.1	mt-Th	11.4537	-0.525217	0.174365	9.11665	0.00253293	0.105792
ENSMUSG00000024661.6	Fth1	192.893	-0.271091	0.0899283	9.01623	0.00267593	0.108159
ENSMUSG00000092341.2	Malat1	35.4221	-0.446759	0.150207	8.8745	0.00289181	0.113232
ENSMUSG00000022055.7	Nefl	50.8685	-0.349278	0.118883	8.5808	0.00339727	0.128993
ENSMUSG00000031980.9	Agt	7.39705	-0.59104	0.202285	8.40998	0.00373167	0.137523
ENSMUSG00000020325.10	Fstl3	8.57096	-1.41214	0.491358	8.19418	0.00420251	0.15045
ENSMUSG00000050071.8	Bex1	11.4576	0.470997	0.169416	7.93267	0.004855	0.164414
ENSMUSG00000031137.17	Fgf13	9.14699	0.552878	0.197633	7.96417	0.00477123	0.164414
ENSMUSG00000004096.8	Cwc15	8.13918	-0.501188	0.177546	7.81954	0.00516845	0.170423
ENSMUSG00000071014.10	Ndufb6	20.1911	0.36677	0.133488	7.61052	0.00580286	0.177341
ENSMUSG00000031762.6	Mt2	18.2009	-0.366027	0.132116	7.6519	0.00567125	0.177341
ENSMUSG00000017390.15	Aldoc	63.1607	-0.286162	0.103186	7.6514	0.00567284	0.177341
ENSMUSG00000026473.15	Glul	36.9633	-0.306659	0.1121	7.44159	0.00637337	0.187959
ENSMUSG00000066392.11	Nrxn3	10.5718	0.454643	0.169373	7.41999	0.00645033	0.187959
ENSMUSG00000073867.2	AA474408	9.80028	1.05801	0.384561	7.23137	0.00716406	0.204013
ENSMUSG00000026915.16	Strbp	10.3538	0.457851	0.173304	7.19078	0.00732791	0.204042
ENSMUSG00000036578.7	Fxyd7	11.5397	-0.422108	0.157499	7.08174	0.00778732	0.207607
ENSMUSG00000031425.15	Plp1	130.888	-0.304821	0.113868	7.08551	0.00777095	0.207607
ENSMUSG00000014313.14	Cox6c	66.4481	0.21061	0.0800416	6.98228	0.00823207	0.214891
ENSMUSG00000029059.9	Fam213b	9.38893	-0.470624	0.17949	6.77724	0.00923275	0.222474
ENSMUSG00000025362.5	Rps26	37.481	0.251382	0.0968771	6.78373	0.00919923	0.222474
ENSMUSG00000032399.7	Rpl4	38.9233	-0.232453	0.0887919	6.80432	0.00909375	0.222474
ENSMUSG00000036438.12	Calm2	65.7408	0.194928	0.074753	6.83628	0.00893249	0.222474
ENSMUSG00000064353.1	mt-Td	18.3402	-0.642088	0.248319	6.7105	0.0095847	0.223392
ENSMUSG00000017188.3	Coa3	14.7655	-0.357823	0.137689	6.66985	0.00980573	0.223392
ENSMUSG00000025980.14	Hspd1	14.8781	0.379873	0.148166	6.68653	0.00971441	0.223392
ENSMUSG00000014846.12	Tppp3	15.0374	-0.347809	0.134655	6.56979	0.0103724	0.232083
ENSMUSG00000032060.9	Cryab	23.6677	-0.3718	0.144611	6.52625	0.0106294	0.233659
ENSMUSG00000020444.19	Guk1	12.097	-0.440123	0.174467	6.30755	0.0120225	0.259727
ENSMUSG00000020153.14	Ndufs7	28.0436	-0.269753	0.107381	6.2668	0.0123021	0.261263
ENSMUSG00000003380.11	Rabac1	31.2237	-0.265064	0.106068	6.21936	0.0126361	0.263883
ENSMUSG00000027562.12	Car2	38.762	-0.252693	0.101496	6.18189	0.0129064	0.265111
ENSMUSG00000027533.10	Fabp5	9.75243	0.424204	0.173954	6.10462	0.0134829	0.266267
ENSMUSG00000027254.13	Map1a	35.9214	-0.249908	0.100561	6.14316	0.0131922	0.266267
ENSMUSG00000032549.7	Rab6b	30.7557	0.236362	0.0964196	6.08931	0.0136002	0.266267
ENSMUSG00000024346.5	Pfdn1	10.9504	0.420087	0.173556	6.0462	0.0139362	0.268648
ENSMUSG00000033307.6	Mif	50.4932	0.213208	0.0871532	5.99709	0.0143295	0.272044
ENSMUSG00000090223.1	Pcp4	45.6099	0.217988	0.0898436	5.94496	0.0147594	0.275607
ENSMUSG00000026249.10	Serpine2	24.0118	0.262052	0.108642	5.92151	0.0149571	0.275607
ENSMUSG00000031231.4	Cox7b	44.8137	0.227923	0.0951261	5.74081	0.0165751	0.293391
ENSMUSG00000025867.8	Cplx2	20.3716	0.335801	0.14	5.76694	0.0163304	0.293391
ENSMUSG00000061111.8	Fam195b	11.8946	-0.434761	0.179904	5.73556	0.0166247	0.293391
ENSMUSG00000029245.16	Epha5	7.80622	-0.447328	0.185437	5.70794	0.0168884	0.293905
ENSMUSG00000043384.15	Gprasp1	21.8976	-0.274244	0.115089	5.65063	0.0174491	0.295456
ENSMUSG00000058135.12	Gstm1	15.3514	-0.329704	0.137642	5.65875	0.0173685	0.295456
ENSMUSG00000093930.1	Hmgcs1	8.41814	0.437852	0.188026	5.56423	0.018331	0.306251
ENSMUSG00000079477.9	Rab7	9.36541	-0.400982	0.169629	5.49431	0.0190785	0.314544
ENSMUSG00000004558.14	Ndrg2	37.529	-0.256822	0.10974	5.44345	0.0196418	0.316412
ENSMUSG00000024962.13	Vegfb	10.4069	-0.384901	0.163652	5.43857	0.0196968	0.316412
ENSMUSG00000021244.15	Ylpm1	24.2663	-0.39418	0.171939	5.26353	0.0217768	0.341079
ENSMUSG00000022054.11	Nefm	25.0647	-0.313356	0.136217	5.26482	0.0217607	0.341079
ENSMUSG00000079523.8	Tmsb10	32.7895	0.33756	0.147296	5.18346	0.0228029	0.342388
ENSMUSG00000027455.16	Nsfl1c	6.97923	-0.465887	0.202054	5.17203	0.0229534	0.342388
ENSMUSG00000033208.7	S100b	30.0587	-0.28777	0.12539	5.23475	0.02214	0.342388
ENSMUSG00000061232.15	H2-K1	10.1911	-0.462609	0.202446	5.19715	0.0226239	0.342388
ENSMUSG00000063229.15	Ldha	15.81	-0.330367	0.145008	5.13336	0.0234702	0.345979
ENSMUSG00000106206.1	Gm43094	27.5361	2.05254	0.78091	5.08114	0.0241875	0.350008
ENSMUSG00000042750.7	Bex2	39.2225	0.24181	0.10689	5.07293	0.0243022	0.350008
ENSMUSG00000017978.18	Cadps2	8.35924	0.523086	0.231601	5.04556	0.0246892	0.35154
ENSMUSG00000024576.14	Csnk1a1	12.4559	0.329417	0.148857	5.01993	0.0250572	0.352772
ENSMUSG00000064370.1	mt-Cytb	77.7752	-0.230363	0.103693	4.92697	0.0264406	0.353488
ENSMUSG00000037852.8	Cpe	40.7549	-0.207967	0.0935092	4.92713	0.0264382	0.353488
ENSMUSG00000033020.6	Polr2f	7.36711	-0.407369	0.181412	4.95818	0.0259675	0.353488
ENSMUSG00000041607.16	Mbp	89.9814	-0.264902	0.118853	4.9193	0.0265583	0.353488
ENSMUSG00000026833.18	Olfm1	10.9471	-0.339294	0.152448	4.89479	0.0269379	0.353488
ENSMUSG00000028936.15	Rpl22	11.5532	-0.375222	0.168969	4.88552	0.0270829	0.353488
ENSMUSG00000039067.4	Psmd7	11.423	-0.368303	0.164459	4.91823	0.0265747	0.353488
ENSMUSG00000071415.6	Rpl23	35.7582	0.239018	0.109537	4.81233	0.0282567	0.360544
ENSMUSG00000020396.8	Nefh	17.9432	-0.311232	0.141781	4.79837	0.0284867	0.360544
ENSMUSG00000014602.15	Kif1a	36.2079	-0.208782	0.0947213	4.82318	0.0280796	0.360544
ENSMUSG00000071655.11	Ubxn1	9.01693	-0.392046	0.178688	4.77025	0.0289557	0.362814
ENSMUSG00000024012.17	Mtch1	38.4237	-0.209127	0.0971374	4.60895	0.0318055	0.373175
ENSMUSG00000069662.5	Marcks	7.05474	0.420604	0.20016	4.53543	0.0332001	0.373175
ENSMUSG00000031708.15	Tecr	51.5832	-0.193711	0.0905927	4.54062	0.0330996	0.373175
ENSMUSG00000030663.12	1110004F10Rik	8.50153	0.40003	0.186542	4.69716	0.0302124	0.373175
ENSMUSG00000024268.15	Celf4	29.4948	0.241263	0.113	4.57746	0.0323953	0.373175
ENSMUSG00000063253.10	Scoc	14.3331	0.319032	0.148702	4.65379	0.0309851	0.373175
ENSMUSG00000005089.15	Slc1a2	35.7499	-0.235599	0.109813	4.59901	0.0319905	0.373175
ENSMUSG00000021520.4	Uqcrb	18.7589	0.255308	0.120216	4.5793	0.0323605	0.373175
ENSMUSG00000022548.14	Apod	66.6004	-0.278498	0.129721	4.53353	0.033237	0.373175
ENSMUSG00000018770.9	Atp5g3	29.9223	0.234628	0.110126	4.57403	0.0324602	0.373175
ENSMUSG00000023328.14	Ache	10.3396	-0.364077	0.170185	4.51219	0.0336542	0.373175
ENSMUSG00000025499.18	Hras	13.1987	-0.314645	0.147314	4.51478	0.0336031	0.373175
ENSMUSG00000018567.14	Gabarap	19.128	-0.274276	0.128129	4.53972	0.033117	0.373175
ENSMUSG00000028149.12	Rap1gds1	12.9572	0.37737	0.178408	4.47306	0.0344332	0.378463
ENSMUSG00000023236.7	Scg5	13.3811	0.302798	0.144902	4.45381	0.0348235	0.379425
ENSMUSG00000005881.13	Ergic3	9.20656	-0.371023	0.175182	4.41611	0.035601	0.384553
ENSMUSG00000019943.9	Atp2b1	8.40569	-0.413956	0.196826	4.39206	0.0361066	0.38466
ENSMUSG00000028410.13	Dnaja1	23.3211	0.261039	0.125123	4.38648	0.036225	0.38466
ENSMUSG00000070802.5	Pnmal2	33.6193	-0.193423	0.0923848	4.35673	0.036863	0.388145
ENSMUSG00000028677.18	Rnf220	8.54972	0.379494	0.185372	4.28665	0.0384128	0.391935
ENSMUSG00000021917.14	Spcs1	8.42261	0.369531	0.180191	4.30191	0.0380697	0.391935
ENSMUSG00000015671.10	Psma2	14.1593	0.296254	0.143665	4.31226	0.0378386	0.391935
ENSMUSG00000032336.17	Nptn	18.2222	0.277316	0.134768	4.27018	0.0387869	0.391935
ENSMUSG00000034566.10	Atp5h	52.0982	-0.158848	0.0765946	4.27942	0.0385764	0.391935
ENSMUSG00000045962.16	Wnk1	9.1937	-0.357889	0.176159	4.09145	0.0431008	0.397383
ENSMUSG00000007097.14	Atp1a2	21.7385	-0.273973	0.13435	4.12304	0.042303	0.397383
ENSMUSG00000084786.9	Ubl5	24.4624	0.21926	0.107638	4.20541	0.0402952	0.397383
ENSMUSG00000072704.6	Smim10l1	9.44808	-0.340025	0.164753	4.20924	0.0402045	0.397383
ENSMUSG00000038717.7	Atp5l	18.9416	0.323499	0.160309	4.09023	0.0431318	0.397383
ENSMUSG00000030744.13	Rps3	37.5161	-0.184656	0.0907755	4.10919	0.0426508	0.397383
ENSMUSG00000040856.17	Dlk1	36.2765	0.30888	0.149067	4.12173	0.0423358	0.397383
ENSMUSG00000014226.10	Cacybp	15.651	0.274056	0.135998	4.11762	0.0424387	0.397383
ENSMUSG00000085438.1	1700020I14Rik	8.53786	-0.363016	0.177928	4.11531	0.0424968	0.397383
ENSMUSG00000101111.1	Gm28437	42.7282	-0.33314	0.164919	4.09279	0.0430665	0.397383
ENSMUSG00000032554.15	Trf	33.6036	-0.327457	0.157831	4.21554	0.0400552	0.397383
ENSMUSG00000071528.3	Usmg5	36.8187	0.199788	0.0985562	4.1356	0.0419902	0.397383
ENSMUSG00000062591.5	Tubb4a	13.1116	-0.28955	0.14312	4.06286	0.0438361	0.400924
ENSMUSG00000020532.18	Acaca	7.86019	-0.516883	0.255684	4.04049	0.044421	0.40333
ENSMUSG00000041556.8	Fbxo2	8.08686	-0.401696	0.199131	4.02012	0.0449606	0.405292
ENSMUSG00000027327.16	1700037H04Rik	7.78721	-0.380233	0.189191	3.97302	0.0462348	0.413802
ENSMUSG00000005610.17	Eif4g2	12.4875	0.297292	0.151167	3.93912	0.0471755	0.419226
ENSMUSG00000018677.9	Slc25a39	7.92066	-0.382519	0.192104	3.90448	0.0481575	0.424939
ENSMUSG00000027546.15	Atp9a	10.3711	-0.30863	0.155543	3.88314	0.0487732	0.427363
ENSMUSG00000020440.13	Arf5	12.1895	-0.294719	0.150407	3.79189	0.0515015	0.43021
ENSMUSG00000031765.7	Mt1	69.1282	-0.21284	0.108895	3.79449	0.0514214	0.43021
ENSMUSG00000040276.14	Pacsin1	14.9503	0.277516	0.142385	3.8256	0.0504753	0.43021
ENSMUSG00000062380.3	Tubb3	30.4374	-0.199664	0.101861	3.80519	0.0510939	0.43021
ENSMUSG00000009549.14	Srp14	11.0694	0.316719	0.163254	3.83901	0.0500731	0.43021
ENSMUSG00000040097.15	Flywch1	23.8572	-0.229407	0.116452	3.83061	0.0503246	0.43021
ENSMUSG00000076258.1	Gm23935	52.5808	0.417771	0.208099	3.83104	0.0503116	0.43021
ENSMUSG00000020163.12	Uqcr11	27.6481	0.195428	0.101684	3.73589	0.0532552	0.436266
ENSMUSG00000029291.11	Rufy3	11.5214	-0.318609	0.163801	3.72451	0.0536193	0.436266
ENSMUSG00000073411.11	H2-D1	13.0657	-0.336229	0.173275	3.73406	0.0533136	0.436266
ENSMUSG00000033981.14	Gria2	11.8834	-0.400021	0.208055	3.72685	0.0535442	0.436266
ENSMUSG00000035885.4	Cox8a	80.1062	-0.133585	0.0693206	3.69517	0.0545701	0.439952
ENSMUSG00000052337.15	Immt	8.01065	-0.374522	0.194585	3.68894	0.0547746	0.439952
ENSMUSG00000036707.16	Cab39	7.295	0.379587	0.201235	3.62954	0.0567626	0.453016
ENSMUSG00000061904.12	Slc25a3	34.3146	-0.213907	0.112228	3.60409	0.0576378	0.454215
ENSMUSG00000039016.4	Timm8b	19.1597	0.23383	0.123656	3.61323	0.0573219	0.454215
ENSMUSG00000032026.6	Rexo2	7.29673	0.365058	0.195605	3.57079	0.0588045	0.457652
ENSMUSG00000033379.13	Atp6v0b	25.0356	-0.2103	0.110819	3.57366	0.058703	0.457652
ENSMUSG00000029030.14	Tprgl	10.415	-0.308879	0.163257	3.53091	0.0602346	0.462483
ENSMUSG00000028445.7	Enho	13.5659	-0.284686	0.150494	3.5368	0.060021	0.462483
ENSMUSG00000039661.14	Dusp26	8.48158	0.336997	0.181363	3.52273	0.0605325	0.462483
ENSMUSG00000020949.8	Fkbp3	43.4242	0.16298	0.0874296	3.50087	0.0613367	0.465787
ENSMUSG00000023175.15	Bsg	38.9376	-0.180311	0.0968191	3.45056	0.0632302	0.471592
ENSMUSG00000050856.16	Atp5k	36.727	0.181562	0.0980921	3.45291	0.0631404	0.471592
ENSMUSG00000051111.15	Sv2c	7.50222	0.491583	0.262976	3.45165	0.0631887	0.471592
ENSMUSG00000003970.8	Rpl8	40.7614	-0.159253	0.0857999	3.4276	0.0641152	0.472567
ENSMUSG00000024403.16	Atp6v1g2	17.1691	-0.243088	0.130352	3.43433	0.0638547	0.472567
ENSMUSG00000020612.16	Prkar1a	17.1984	0.259355	0.141028	3.41531	0.0645941	0.473312
ENSMUSG00000020315.18	Sptbn1	9.52853	-0.403667	0.220447	3.37023	0.0663843	0.478213
ENSMUSG00000053565.10	Eif3k	17.3167	-0.258064	0.139632	3.36965	0.0664079	0.478213
ENSMUSG00000069769.13	Msi2	7.88231	0.356379	0.195203	3.38629	0.0657406	0.478213
ENSMUSG00000036667.14	Tcaf1	7.61038	0.370065	0.203706	3.35176	0.0671333	0.47998
ENSMUSG00000026203.16	Dnajb2	8.70878	0.318048	0.175607	3.34476	0.0674194	0.47998
ENSMUSG00000054091.9	1810037I17Rik	8.8843	0.30881	0.173912	3.21371	0.0730239	0.493848
ENSMUSG00000032356.12	Rasgrf1	7.14001	-0.35241	0.195068	3.21496	0.072968	0.493848
ENSMUSG00000038370.6	Pcp4l1	10.4637	-0.300128	0.168234	3.15865	0.0755258	0.493848
ENSMUSG00000039601.15	Rcan2	11.8911	0.270882	0.153427	3.16116	0.0754094	0.493848
ENSMUSG00000078440.9	Dohh	7.78004	-0.377268	0.207716	3.24934	0.071452	0.493848
ENSMUSG00000006717.6	Acot13	8.74975	0.350366	0.195361	3.26798	0.0706446	0.493848
ENSMUSG00000023064.4	Sncg	34.2397	-0.219297	0.122055	3.17397	0.0748203	0.493848
ENSMUSG00000055733.6	Nap1l3	6.98495	-0.35007	0.193237	3.23303	0.0721672	0.493848
ENSMUSG00000037706.17	Cd81	34.1963	-0.198158	0.110244	3.20857	0.0732536	0.493848
ENSMUSG00000037697.18	Ddhd1	20.3544	0.66936	0.356683	3.20884	0.0732416	0.493848
ENSMUSG00000002014.12	Ssr4	8.15145	0.333397	0.186722	3.24815	0.0715042	0.493848
ENSMUSG00000031447.7	Lamp1	19.6053	0.222571	0.124916	3.20436	0.0734422	0.493848
ENSMUSG00000014195.15	Dnajc7	7.09367	0.345501	0.195604	3.19854	0.0737038	0.493848
ENSMUSG00000015094.16	Npdc1	12.1538	-0.275995	0.151833	3.26059	0.0709634	0.493848
ENSMUSG00000020219.6	Timm13	14.304	-0.26237	0.146844	3.15546	0.0756734	0.493848
ENSMUSG00000025651.14	Uqcrc1	19.4584	-0.214269	0.119958	3.16887	0.0750542	0.493848
ENSMUSG00000001642.18	Akr1b3	7.52965	-0.358276	0.201088	3.12521	0.07709	0.494313
ENSMUSG00000044894.14	Uqcrq	34.5706	0.172806	0.0986367	3.08294	0.0791173	0.494313
ENSMUSG00000049751.6	Rpl36al	14.2259	0.238604	0.136466	3.10521	0.0780423	0.494313
ENSMUSG00000027602.9	Map1lc3a	47.1226	-0.171636	0.0970413	3.10423	0.0780891	0.494313
ENSMUSG00000022540.16	Rogdi	9.16706	-0.307923	0.173745	3.08852	0.0788463	0.494313
ENSMUSG00000024921.17	Smarca2	8.41899	0.333366	0.19157	3.07929	0.0792953	0.494313
ENSMUSG00000038467.15	Chmp4b	11.2839	0.284784	0.162346	3.11772	0.0774453	0.494313
ENSMUSG00000022283.14	Pabpc1	8.21795	-0.311843	0.176545	3.09199	0.0786783	0.494313
ENSMUSG00000026234.12	Ncl	21.989	-0.20191	0.114392	3.09212	0.0786724	0.494313
ENSMUSG00000027706.8	Sec62	20.7955	0.202323	0.116428	3.06041	0.0802216	0.497612
ENSMUSG00000041028.15	Ghitm	20.6834	0.21085	0.12251	3.0006	0.0832334	0.49926
ENSMUSG00000007721.5	Ccdc124	11.333	-0.264938	0.152635	2.97673	0.0844697	0.49926
ENSMUSG00000006356.10	Crip2	6.95278	-0.349564	0.200252	2.99528	0.0835072	0.49926
ENSMUSG00000024608.10	Rps14	62.3639	-0.126173	0.0732837	2.95541	0.0855905	0.49926
ENSMUSG00000056201.7	Cfl1	40.1144	0.153353	0.0895816	2.95402	0.085664	0.49926
ENSMUSG00000035093.16	Secisbp2l	6.9481	-0.333375	0.190756	3.01948	0.0822697	0.49926
ENSMUSG00000021794.15	Glud1	15.4775	-0.231813	0.133743	2.97089	0.0847753	0.49926
ENSMUSG00000026576.12	Atp1b1	119.708	-0.0916024	0.0529413	2.97608	0.0845035	0.49926
ENSMUSG00000037894.13	H2afz	11.0022	0.301286	0.176003	2.9624	0.0852212	0.49926
ENSMUSG00000034723.11	Tmx4	8.36576	0.3226	0.189759	2.94933	0.0859131	0.49926
ENSMUSG00000042682.8	Selk	12.5153	0.270796	0.157287	2.99558	0.083492	0.49926
ENSMUSG00000019804.12	Snx3	11.7665	-0.281341	0.162847	2.94647	0.0860655	0.49926
ENSMUSG00000062604.11	Srpk2	10.7715	0.274466	0.159698	3.00116	0.0832051	0.49926
ENSMUSG00000016427.7	Ndufa1	17.3362	0.228687	0.133246	2.98141	0.084226	0.49926
ENSMUSG00000073433.10	Arhgdig	15.2675	-0.231841	0.135552	2.89148	0.0890491	0.504516
ENSMUSG00000032294.16	Pkm	68.2918	-0.126864	0.074201	2.91692	0.0876548	0.504516
ENSMUSG00000022205.15	Sub1	11.5391	0.302068	0.17814	2.88537	0.0893874	0.504516
ENSMUSG00000027273.13	Snap25	65.9024	0.137705	0.0807895	2.90829	0.0881254	0.504516
ENSMUSG00000026238.14	Ptma	16.7284	0.238093	0.140344	2.90423	0.0883474	0.504516
ENSMUSG00000022023.5	Wbp4	7.33382	0.342758	0.203393	2.89021	0.0891195	0.504516
ENSMUSG00000022044.14	Stmn4	14.2097	-0.245698	0.1447	2.87222	0.0901206	0.506372
ENSMUSG00000032171.6	Pin1	10.4592	-0.3164	0.185708	2.8641	0.0905766	0.506663
ENSMUSG00000007891.16	Ctsd	23.4574	-0.210071	0.123986	2.8524	0.0912379	0.508094
ENSMUSG00000049775.16	Tmsb4x	41.424	0.141467	0.0848626	2.79869	0.0943413	0.5218
ENSMUSG00000051234.6	Rnf7	8.89017	0.288188	0.173673	2.79545	0.0945321	0.5218
ENSMUSG00000026585.13	Kifap3	18.3958	0.212162	0.128769	2.74256	0.0977081	0.533044
ENSMUSG00000026787.3	Gad2	8.04598	0.297514	0.18088	2.74901	0.0973145	0.533044
ENSMUSG00000000826.16	Dnajc5	12.8396	0.256075	0.155604	2.74032	0.0978452	0.533044
ENSMUSG00000045763.7	Basp1	22.3472	0.200623	0.123096	2.6754	0.10191	0.552784
ENSMUSG00000020894.16	Vamp2	17.188	-0.221732	0.135246	2.66291	0.102713	0.553001
ENSMUSG00000029623.14	Pdap1	12.9822	0.240018	0.148253	2.66105	0.102833	0.553001
ENSMUSG00000028851.6	Nudc	12.5137	0.239688	0.149779	2.59227	0.107386	0.556378
ENSMUSG00000031633.4	Slc25a4	75.6714	-0.103083	0.0639179	2.58972	0.107559	0.556378
ENSMUSG00000006095.12	Tbcb	19.4417	-0.310215	0.19278	2.5782	0.108345	0.556378
ENSMUSG00000027189.16	Trim44	8.14716	0.29764	0.186697	2.58302	0.108015	0.556378
ENSMUSG00000042743.13	Sgtb	8.14042	0.31161	0.193916	2.61282	0.106003	0.556378
ENSMUSG00000004535.12	Tax1bp1	15.8825	0.241466	0.15068	2.58939	0.107582	0.556378
ENSMUSG00000018548.15	Trim37	10.3006	0.25659	0.160649	2.59392	0.107275	0.556378
ENSMUSG00000032966.14	Fkbp1a	14.0634	0.226483	0.141282	2.60503	0.106525	0.556378
ENSMUSG00000029430.13	Ran	17.862	0.20873	0.130462	2.58146	0.108122	0.556378
ENSMUSG00000001687.15	Ubl3	7.08962	-0.359343	0.22	2.62426	0.105241	0.556378
ENSMUSG00000033615.9	Cplx1	49.4967	0.154583	0.095575	2.59449	0.107236	0.556378
ENSMUSG00000030120.14	Mlf2	12.9465	-0.257782	0.160918	2.55557	0.109906	0.562092
ENSMUSG00000049760.5	2410015M20Rik	12.8754	-0.235747	0.147625	2.53491	0.111353	0.567178
ENSMUSG00000024381.15	Bin1	10.3753	-0.268452	0.168372	2.52642	0.111954	0.56793
ENSMUSG00000054428.12	Atpif1	42.4153	0.139461	0.0879942	2.51328	0.112891	0.570372
ENSMUSG00000017404.12	Rpl19	33.5743	0.192028	0.121937	2.50372	0.113578	0.570956
ENSMUSG00000058799.14	Nap1l1	9.81957	0.276353	0.175846	2.49901	0.113918	0.570956
ENSMUSG00000052738.14	Suclg1	11.7985	0.25378	0.161927	2.48783	0.11473	0.572735
ENSMUSG00000024096.16	Ralbp1	9.33951	0.283445	0.18125	2.47725	0.115504	0.574313
ENSMUSG00000021700.9	Rab3c	27.3344	0.210027	0.133095	2.47044	0.116005	0.574525
ENSMUSG00000036887.5	C1qa	13.1178	-0.240123	0.152322	2.45739	0.116973	0.577037
ENSMUSG00000054459.6	Vsnl1	29.3151	0.19662	0.125002	2.44031	0.118253	0.581064
ENSMUSG00000021248.8	Tmed10	12.5657	-0.235976	0.151526	2.41267	0.120357	0.589088
ENSMUSG00000037058.14	Paip2	13.5434	0.219991	0.142634	2.40658	0.120826	0.589088
ENSMUSG00000036309.14	Skp1a	31.2731	0.176292	0.113944	2.40049	0.121297	0.589091
ENSMUSG00000057880.12	Abat	11.9956	-0.236025	0.152493	2.37969	0.122922	0.591418
ENSMUSG00000030695.14	Aldoa	106.029	-0.113029	0.0731466	2.37626	0.123192	0.591418
ENSMUSG00000030246.11	Ldhb	67.5471	-0.112746	0.0728915	2.38516	0.122492	0.591418
ENSMUSG00000024953.16	Prdx5	26.7497	-0.161111	0.104685	2.35496	0.124885	0.591962
ENSMUSG00000030869.11	Ndufab1	17.6057	0.206187	0.135126	2.35109	0.125195	0.591962
ENSMUSG00000032301.13	Psma4	7.28846	0.32481	0.213105	2.36	0.124482	0.591962
ENSMUSG00000016541.9	Atxn10	15.2746	-0.20248	0.131381	2.35482	0.124896	0.591962
ENSMUSG00000042712.10	Wbp5	9.35269	0.258102	0.170604	2.33035	0.126873	0.5954
ENSMUSG00000084289.1	Gm6977	10.7283	-0.340064	0.222356	2.33325	0.126637	0.5954
ENSMUSG00000036751.7	Cox6b1	54.703	0.124339	0.0818133	2.31631	0.128024	0.598264
ENSMUSG00000019362.8	D8Ertd738e	11.3203	-0.226599	0.148483	2.31128	0.128438	0.598264
ENSMUSG00000022234.14	Cct5	9.37538	-0.260352	0.171275	2.29089	0.130136	0.603926
ENSMUSG00000037259.15	Dzank1	11.5086	-0.240757	0.158997	2.27333	0.131617	0.606618
ENSMUSG00000058297.16	Spock2	7.99265	0.276925	0.185496	2.27254	0.131684	0.606618
ENSMUSG00000024194.15	Cuta	12.7925	-0.219613	0.146474	2.24154	0.134347	0.607684
ENSMUSG00000050608.11	Minos1	17.6071	0.190213	0.127546	2.25077	0.133548	0.607684
ENSMUSG00000035202.7	Lars2	86.7397	0.451648	0.286029	2.24068	0.134422	0.607684
ENSMUSG00000031342.17	Gpm6b	18.821	-0.202527	0.134587	2.26095	0.132672	0.607684
ENSMUSG00000001289.12	Pfdn5	30.2206	-0.152712	0.101802	2.23605	0.134825	0.607684
ENSMUSG00000025393.12	Atp5b	51.8658	-0.115303	0.0767433	2.24679	0.133892	0.607684
ENSMUSG00000028964.14	Park7	31.4861	-0.144197	0.0986733	2.12441	0.144968	0.60794
ENSMUSG00000026701.15	Prdx6	15.2473	-0.234231	0.15955	2.13967	0.143533	0.60794
ENSMUSG00000028937.14	Acot7	35.5429	-0.136984	0.0916289	2.22001	0.136232	0.60794
ENSMUSG00000027634.14	Ndrg3	9.33162	-0.24778	0.169287	2.11741	0.145633	0.60794
ENSMUSG00000006699.17	Cdc42	21.1133	0.163745	0.113189	2.11396	0.145962	0.60794
ENSMUSG00000075702.9	Selm	19.0012	-0.18018	0.121227	2.19108	0.138812	0.60794
ENSMUSG00000039218.16	Srrm2	21.3882	-0.166088	0.112015	2.18617	0.139255	0.60794
ENSMUSG00000027184.14	Caprin1	7.53841	0.28589	0.199428	2.09293	0.147982	0.60794
ENSMUSG00000006273.14	Atp6v1b2	15.691	0.225429	0.154243	2.15355	0.142241	0.60794
ENSMUSG00000020496.8	Rnf187	20.0349	0.174805	0.120186	2.13366	0.144096	0.60794
ENSMUSG00000079941.1	Gm11273	10.424	0.246858	0.1708	2.12464	0.144947	0.60794
ENSMUSG00000024581.12	Napg	10.2525	0.246893	0.167321	2.21172	0.136966	0.60794
ENSMUSG00000036748.15	Cuedc2	9.52298	-0.260332	0.177318	2.12188	0.145208	0.60794
ENSMUSG00000038486.9	Sv2a	20.173	-0.180359	0.12145	2.17647	0.140135	0.60794
ENSMUSG00000064344.1	mt-Tm	13.0078	-0.302109	0.2083	2.09733	0.147556	0.60794
ENSMUSG00000064368.1	mt-Nd6	12.2703	-0.292901	0.199404	2.1707	0.140662	0.60794
ENSMUSG00000038301.15	Snx10	9.24951	-0.266113	0.178365	2.20193	0.137838	0.60794
ENSMUSG00000005873.5	Reep5	15.2537	0.203114	0.140303	2.11852	0.145528	0.60794
ENSMUSG00000026830.9	Ermn	18.1418	-0.222419	0.152002	2.13397	0.144068	0.60794
ENSMUSG00000067847.13	Romo1	17.4273	0.185153	0.125966	2.17994	0.13982	0.60794
ENSMUSG00000026688.5	Mgst3	10.9321	-0.236988	0.159938	2.18375	0.139474	0.60794
ENSMUSG00000037625.7	Cldn11	10.3185	-0.247696	0.170459	2.1002	0.14728	0.60794
ENSMUSG00000018965.11	Ywhah	30.3176	0.167105	0.115236	2.09998	0.147301	0.60794
ENSMUSG00000028759.13	Hp1bp3	13.7016	0.209824	0.145117	2.11202	0.146147	0.60794
ENSMUSG00000016559.14	H3f3b	14.3502	0.202001	0.139999	2.11359	0.145997	0.60794
ENSMUSG00000025781.14	Atp5c1	23.458	0.159132	0.109546	2.13073	0.144372	0.60794
ENSMUSG00000043388.8	Tmem130	17.929	0.202858	0.137046	2.19566	0.1384	0.60794
ENSMUSG00000026385.16	Dbi	43.2188	-0.135735	0.0938962	2.0793	0.149309	0.610729
ENSMUSG00000015656.16	Hspa8	80.7219	0.0896419	0.0626922	2.05622	0.151586	0.610729
ENSMUSG00000028833.13	Ncdn	16.6508	0.185248	0.12952	2.0622	0.150992	0.610729
ENSMUSG00000059323.13	Tonsl	15.8247	-0.204973	0.142229	2.06199	0.151013	0.610729
ENSMUSG00000034403.16	Pja1	7.23701	-0.283333	0.196121	2.06137	0.151074	0.610729
ENSMUSG00000034035.18	Ccdc17	10.4081	1.71842	1.00326	2.05698	0.151511	0.610729
ENSMUSG00000033938.5	Ndufb7	20.3629	0.173435	0.121592	2.05037	0.152169	0.611116
ENSMUSG00000030683.11	Sez6l2	12.8658	-0.228297	0.160991	1.99851	0.157454	0.618834
ENSMUSG00000005469.10	Prkaca	7.24519	0.287042	0.205143	1.99551	0.157766	0.618834
ENSMUSG00000030654.9	Arl6ip1	41.59	-0.121354	0.085684	1.99427	0.157895	0.618834
ENSMUSG00000028488.15	Sh3gl2	7.06851	0.284251	0.201025	2.02289	0.154944	0.618834
ENSMUSG00000024758.14	Rtn3	34.9587	0.133323	0.0946067	1.99286	0.158042	0.618834
ENSMUSG00000026764.15	Kif5c	19.4266	0.16655	0.118395	1.99469	0.157851	0.618834
ENSMUSG00000026434.12	Nucks1	12.4262	0.209316	0.148907	1.99828	0.157478	0.618834
ENSMUSG00000010803.13	Gabra1	12.1023	-0.2121	0.149639	2.00226	0.157065	0.618834
ENSMUSG00000024208.15	Uqcc2	20.4243	0.179176	0.127439	1.9878	0.158571	0.618971
ENSMUSG00000064356.3	mt-Atp8	44.6395	-0.16955	0.120808	1.96942	0.16051	0.623136
ENSMUSG00000034892.8	Rps29	115.618	0.147719	0.105428	1.96826	0.160633	0.623136
ENSMUSG00000034341.17	Wbp2	15.8107	-0.198808	0.141218	1.9603	0.161482	0.624495
ENSMUSG00000027012.15	Dync1i2	8.20408	0.270382	0.196999	1.92627	0.165168	0.625036
ENSMUSG00000030652.11	Coq7	7.93575	-0.256334	0.184863	1.90008	0.168069	0.625036
ENSMUSG00000022403.14	St13	14.9113	0.209049	0.152398	1.8953	0.168605	0.625036
ENSMUSG00000005034.15	Prkacb	12.3363	0.218232	0.157378	1.94187	0.163466	0.625036
ENSMUSG00000064372.1	mt-Tp	12.1258	-0.252406	0.182935	1.91672	0.166219	0.625036
ENSMUSG00000063362.13	Alg11	7.44435	0.850863	0.551808	1.92525	0.165279	0.625036
ENSMUSG00000030729.17	Pgm2l1	7.52556	0.269632	0.196948	1.90297	0.167747	0.625036
ENSMUSG00000037032.16	Apbb1	11.8241	-0.215083	0.15527	1.90982	0.166983	0.625036
ENSMUSG00000031748.15	Gnao1	19.1597	0.17616	0.128028	1.91497	0.166412	0.625036
ENSMUSG00000060240.12	Cend1	23.5718	0.156717	0.113322	1.9253	0.165273	0.625036
ENSMUSG00000022973.17	Synj1	9.6165	0.247373	0.178996	1.93978	0.163692	0.625036
ENSMUSG00000019923.13	Zwint	35.9903	0.134794	0.0973666	1.91246	0.166691	0.625036
ENSMUSG00000023827.8	Agpat4	7.26357	0.273159	0.19797	1.94006	0.163662	0.625036
ENSMUSG00000055254.14	Ntrk2	11.0971	-0.212886	0.153887	1.898	0.168302	0.625036
ENSMUSG00000060073.9	Psma3	9.32299	0.237495	0.17409	1.88277	0.170019	0.625778
ENSMUSG00000063802.5	Hspbp1	7.62421	-0.284495	0.206594	1.88676	0.169567	0.625778
ENSMUSG00000106106.2	Rn18s-rs5	609.677	-0.274309	0.200767	1.88027	0.170303	0.625778
ENSMUSG00000001334.9	Fndc5	7.31048	-0.251528	0.18287	1.8702	0.171452	0.628157
ENSMUSG00000029608.10	Rph3a	10.172	0.232753	0.171271	1.86432	0.172127	0.628791
ENSMUSG00000097971.3	Gm26917	40.1118	0.517786	0.36091	1.84318	0.174579	0.630396
ENSMUSG00000093460.9	Six3os1	10.271	-1.22612	0.797069	1.85562	0.173131	0.630396
ENSMUSG00000059361.6	Nrsn2	8.29874	0.251519	0.186294	1.84874	0.17393	0.630396
ENSMUSG00000031428.11	Zcchc18	12.8648	0.209358	0.154724	1.84513	0.174351	0.630396
ENSMUSG00000004070.15	Hmox2	8.05995	0.259769	0.193831	1.81851	0.177491	0.639069
ENSMUSG00000062270.13	Morf4l1	27.2437	0.14532	0.108738	1.80464	0.179153	0.63926
ENSMUSG00000026032.8	Ndufb3	16.5736	0.181944	0.13601	1.80112	0.179577	0.63926
ENSMUSG00000062825.15	Actg1	53.8569	-0.109159	0.0812069	1.80106	0.179585	0.63926
ENSMUSG00000019210.10	Atp6v1e1	30.6758	0.13883	0.103537	1.80661	0.178916	0.63926
ENSMUSG00000018326.9	Ywhab	51.5956	0.104564	0.0781494	1.79673	0.180109	0.639309
ENSMUSG00000023861.17	Mpc1	11.5772	-0.201777	0.150244	1.78732	0.181253	0.639765
ENSMUSG00000039515.11	Ppp2r4	9.21822	0.233044	0.175403	1.7831	0.181769	0.639765
ENSMUSG00000079658.9	Tceb1	7.33304	0.258963	0.195386	1.78528	0.181502	0.639765
ENSMUSG00000027447.6	Cst3	146.191	-0.0951983	0.0714593	1.77447	0.182829	0.641695
ENSMUSG00000058558.12	Rpl5	8.63251	0.241295	0.183968	1.76215	0.184357	0.643317
ENSMUSG00000006575.14	Rundc3a	9.02549	-0.239194	0.179823	1.75424	0.185345	0.643317
ENSMUSG00000031672.7	Got2	10.8884	0.228168	0.173519	1.75776	0.184905	0.643317
ENSMUSG00000027350.8	Chgb	18.5113	-0.175074	0.131606	1.764	0.184127	0.643317
ENSMUSG00000026667.14	Uhmk1	7.87665	-0.253388	0.190334	1.74565	0.186424	0.645275
ENSMUSG00000043419.10	Chd3os	19.0882	0.161458	0.122799	1.73626	0.187613	0.645518
ENSMUSG00000005161.15	Prdx2	19.5753	0.161566	0.123112	1.73864	0.187311	0.645518
ENSMUSG00000029621.14	Arpc1a	8.96595	-0.229273	0.173224	1.73291	0.18804	0.645518
ENSMUSG00000026860.16	Sh3glb2	7.75559	0.25853	0.197584	1.72672	0.18883	0.646459
ENSMUSG00000035027.17	Map2k2	6.98035	-0.276015	0.210627	1.71062	0.190905	0.651784
ENSMUSG00000086324.8	Gm15564	34.1403	-0.241967	0.186368	1.69428	0.193037	0.657271
ENSMUSG00000035770.7	Dync1li2	10.6258	0.210449	0.163305	1.67948	0.194994	0.660723
ENSMUSG00000056429.4	Tgoln1	9.0891	0.230595	0.17995	1.6594	0.197685	0.660723
ENSMUSG00000062078.14	Qk	14.392	-0.200273	0.15452	1.66756	0.196585	0.660723
ENSMUSG00000004849.14	Ap1s1	8.27149	-0.224393	0.172663	1.67341	0.195803	0.660723
ENSMUSG00000026424.8	Gpr37l1	9.56509	-0.236558	0.182642	1.65897	0.197742	0.660723
ENSMUSG00000027674.16	Pex5l	10.2015	0.215025	0.167434	1.66934	0.196347	0.660723
ENSMUSG00000023169.14	Slc38a1	7.45972	0.257573	0.201171	1.65998	0.197606	0.660723
ENSMUSG00000002265.16	Peg3	20.4706	-0.16355	0.128121	1.62707	0.202109	0.664499
ENSMUSG00000034245.10	Hdac11	19.7249	-0.158888	0.123875	1.62759	0.202037	0.664499
ENSMUSG00000000088.6	Cox5a	42.4604	0.11021	0.0866705	1.62364	0.202585	0.664499
ENSMUSG00000030357.10	Fkbp4	9.97938	0.211233	0.165954	1.63824	0.200567	0.664499
ENSMUSG00000055430.4	Nap1l5	59.5486	0.0972111	0.0762856	1.62628	0.202218	0.664499
ENSMUSG00000024462.17	Gabbr1	18.8503	-0.163902	0.127742	1.62865	0.20189	0.664499
ENSMUSG00000006740.13	Kif5b	19.2336	-0.172954	0.134806	1.6409	0.200203	0.664499
ENSMUSG00000041141.7	Pnmal1	8.12704	0.238455	0.188701	1.6162	0.203622	0.666158
ENSMUSG00000017781.17	Pitpna	17.0943	0.179326	0.142417	1.59688	0.206345	0.673309
ENSMUSG00000061315.13	Naca	21.4933	-0.149415	0.118177	1.59083	0.207208	0.674368
ENSMUSG00000008153.11	Clstn3	7.02264	-0.237365	0.187982	1.58213	0.208454	0.675869
ENSMUSG00000033940.8	Brk1	9.12141	-0.22887	0.181955	1.58009	0.208748	0.675869
ENSMUSG00000008036.11	Ap2s1	22.8515	-0.142906	0.113955	1.5587	0.211855	0.676028
ENSMUSG00000081051.4	Gm15427	12.1507	-0.210881	0.168933	1.56952	0.210276	0.676028
ENSMUSG00000060373.14	Hnrnpc	11.7629	0.198354	0.159885	1.5567	0.212149	0.676028
ENSMUSG00000040242.14	Fgfr1op2	7.28004	0.253776	0.204461	1.55499	0.2124	0.676028
ENSMUSG00000022961.17	Son	11.7547	-0.202569	0.161647	1.55994	0.211674	0.676028
ENSMUSG00000067274.10	Rplp0	22.6573	-0.144626	0.115319	1.56474	0.210973	0.676028
ENSMUSG00000019146.2	Cacng2	19.6774	0.39478	0.310733	1.55381	0.212574	0.676028
ENSMUSG00000028416.11	Bag1	10.7174	-0.198167	0.158782	1.54301	0.21417	0.678704
ENSMUSG00000006333.14	Rps9	28.9458	-0.128164	0.103128	1.5408	0.214499	0.678704
ENSMUSG00000014606.14	Slc25a11	7.65108	-0.242918	0.19461	1.53334	0.215611	0.678796
ENSMUSG00000030591.17	Psmd8	7.34307	0.241703	0.196087	1.5344	0.215453	0.678796
ENSMUSG00000029918.9	Mrps33	8.88266	0.212684	0.173349	1.5224	0.217257	0.682263
ENSMUSG00000034681.16	Rnps1	7.90836	-0.240207	0.19404	1.51536	0.218323	0.683898
ENSMUSG00000052146.15	Rps10	21.4609	0.149464	0.122453	1.50497	0.219909	0.687146
ENSMUSG00000024780.6	Cdc37l1	7.30417	-0.249899	0.203348	1.50113	0.220498	0.687274
ENSMUSG00000028832.11	Stmn1	48.3716	0.0999376	0.082087	1.48287	0.223326	0.694361
ENSMUSG00000025326.12	Ube3a	10.1596	0.200254	0.166117	1.46628	0.225934	0.695566
ENSMUSG00000034593.16	Myo5a	11.9564	0.214612	0.177957	1.46698	0.225823	0.695566
ENSMUSG00000009394.13	Syn2	9.96674	0.20166	0.166942	1.47504	0.224552	0.695566
ENSMUSG00000001924.15	Uba1	7.6457	0.233023	0.193713	1.46712	0.225801	0.695566
ENSMUSG00000043445.6	Pgp	14.2715	-0.169191	0.139516	1.45967	0.226983	0.697084
ENSMUSG00000034390.15	Cmip	15.4965	0.168982	0.141162	1.4454	0.229268	0.698959
ENSMUSG00000052727.5	Map1b	44.8731	-0.104281	0.0865682	1.44599	0.229172	0.698959
ENSMUSG00000052192.5	Gm5963	8.89728	-0.243961	0.203627	1.45107	0.228356	0.698959
ENSMUSG00000022456.15	Sept3	8.14117	0.215474	0.181011	1.43685	0.23065	0.701468
ENSMUSG00000027030.15	Stk39	7.29665	0.22906	0.19292	1.42992	0.231777	0.70149
ENSMUSG00000034187.18	Nsf	23.7738	0.132007	0.110712	1.43009	0.23175	0.70149
ENSMUSG00000030806.6	Stx1b	8.22294	0.218179	0.183918	1.42194	0.233085	0.703747
ENSMUSG00000031812.16	Map1lc3b	13.0128	0.183468	0.154452	1.41754	0.233808	0.704152
ENSMUSG00000020321.15	Mdh1	58.8061	-0.0935372	0.0784539	1.41431	0.234343	0.704152
ENSMUSG00000010376.14	Nedd8	21.2651	-0.130485	0.109548	1.40745	0.23548	0.705877
ENSMUSG00000024261.5	Syt4	12.6934	-0.18635	0.156664	1.40399	0.236056	0.705916
ENSMUSG00000059005.13	Hnrnpa3	9.59242	0.207243	0.176825	1.38698	0.238915	0.70604
ENSMUSG00000036905.8	C1qb	11.802	-0.236046	0.19826	1.40004	0.236717	0.70604
ENSMUSG00000001794.13	Capns1	13.5717	0.164369	0.14004	1.38996	0.238411	0.70604
ENSMUSG00000026490.17	Cdc42bpa	8.28404	0.209313	0.17886	1.39201	0.238067	0.70604
ENSMUSG00000077450.12	Rab11b	8.47784	-0.208284	0.175707	1.39674	0.23727	0.70604
ENSMUSG00000002957.11	Ap2a2	7.3242	0.25895	0.221902	1.37401	0.241124	0.71089
ENSMUSG00000032249.14	Anp32a	9.15924	-0.202452	0.172517	1.36775	0.242198	0.712381
ENSMUSG00000025337.10	Sbds	8.90574	-0.207527	0.177138	1.35951	0.243623	0.71386
ENSMUSG00000058254.12	Tspan7	17.7427	0.1475	0.126836	1.35825	0.24384	0.71386
ENSMUSG00000032518.5	Rpsa	28.5473	-0.116134	0.0998833	1.34735	0.245743	0.716857
ENSMUSG00000024083.15	Pja2	17.2393	0.15305	0.132663	1.34209	0.246665	0.716857
ENSMUSG00000039262.16	Prrc2b	10.3329	-0.209104	0.180453	1.33382	0.248127	0.716857
ENSMUSG00000032011.4	Thy1	20.3561	-0.145063	0.125022	1.33286	0.248297	0.716857
ENSMUSG00000022635.9	Zcrb1	7.54048	-0.216453	0.186454	1.33526	0.247872	0.716857
ENSMUSG00000020267.6	Hint1	42.8163	-0.100554	0.0866713	1.34027	0.246986	0.716857
ENSMUSG00000028648.13	Ndufs5	32.1106	0.107659	0.0950947	1.28596	0.256794	0.717374
ENSMUSG00000030647.8	Ndufc2	22.8737	0.143837	0.127292	1.28512	0.256949	0.717374
ENSMUSG00000030110.13	Ret	8.88991	0.237952	0.212079	1.2357	0.266301	0.717374
ENSMUSG00000013539.13	Tango2	7.00452	-0.222451	0.200082	1.22258	0.268856	0.717374
ENSMUSG00000024163.17	Mapk8ip3	10.9465	-0.192773	0.169051	1.29146	0.255778	0.717374
ENSMUSG00000020372.15	Rack1	13.5141	-0.175231	0.158662	1.22149	0.269068	0.717374
ENSMUSG00000048142.9	Nat8l	7.06966	-0.223117	0.195012	1.29476	0.255173	0.717374
ENSMUSG00000029467.15	Atp2a2	13.2898	0.16138	0.141396	1.31475	0.251537	0.717374
ENSMUSG00000020810.5	Cygb	8.69862	-0.196157	0.176186	1.22615	0.268157	0.717374
ENSMUSG00000099891.1	Gm5575	9.30834	0.73615	0.623352	1.26602	0.260514	0.717374
ENSMUSG00000041645.13	Ddx24	17.7559	0.141676	0.124493	1.30576	0.253164	0.717374
ENSMUSG00000015837.15	Sqstm1	25.8614	-0.116743	0.102841	1.28276	0.257386	0.717374
ENSMUSG00000021087.17	Rtn1	76.6521	0.0827432	0.0726404	1.29452	0.255217	0.717374
ENSMUSG00000036112.14	Metap2	10.6132	0.180122	0.160591	1.26881	0.25999	0.717374
ENSMUSG00000029126.7	Nsg1	15.1324	0.152926	0.135773	1.27741	0.258381	0.717374
ENSMUSG00000025204.10	Ndufb8	29.0378	-0.110141	0.0975683	1.2666	0.260405	0.717374
ENSMUSG00000021040.15	Slirp	8.79999	0.18991	0.169422	1.2732	0.259167	0.717374
ENSMUSG00000004319.15	Clcn3	7.88457	-0.22268	0.196271	1.27148	0.259489	0.717374
ENSMUSG00000006304.14	Arpc2	11.0125	0.186947	0.164983	1.29061	0.255936	0.717374
ENSMUSG00000074884.12	Serf2	15.836	-0.142063	0.126474	1.25743	0.262137	0.717374
ENSMUSG00000006005.17	Tpr	7.0751	0.238268	0.213208	1.25408	0.262775	0.717374
ENSMUSG00000072235.5	Tuba1a	63.6279	0.081515	0.0720758	1.28172	0.257579	0.717374
ENSMUSG00000042541.10	Shfm1	12.6983	0.180904	0.16221	1.24733	0.264062	0.717374
ENSMUSG00000025266.11	Gnl3l	15.9399	0.182095	0.164141	1.23453	0.266529	0.717374
ENSMUSG00000028843.8	Sh3bgrl3	13.0363	-0.168863	0.147709	1.29325	0.25545	0.717374
ENSMUSG00000031683.16	Lsm6	7.59592	-0.217821	0.196225	1.2249	0.268401	0.717374
ENSMUSG00000058833.11	2810428I15Rik	8.93652	0.194136	0.176543	1.2214	0.269087	0.717374
ENSMUSG00000024587.9	Nars	21.4668	0.130706	0.118088	1.23245	0.266931	0.717374
ENSMUSG00000060961.14	Slc4a4	8.42508	-0.235629	0.208192	1.28133	0.257653	0.717374
ENSMUSG00000030058.17	Copg1	7.86156	-0.215774	0.187263	1.31727	0.251082	0.717374
ENSMUSG00000064373.11	Sepp1	11.2797	-0.190732	0.16498	1.32373	0.249924	0.717374
ENSMUSG00000026932.14	Nacc2	7.58153	-0.208184	0.185539	1.25351	0.262883	0.717374
ENSMUSG00000027893.14	Ahcyl1	9.20249	-0.210643	0.185838	1.27277	0.259247	0.717374
ENSMUSG00000024991.7	Eif3a	7.31354	-0.224633	0.202622	1.22925	0.267553	0.717374
ENSMUSG00000025855.13	Prkar1b	21.8708	-0.126973	0.114185	1.22665	0.26806	0.717374
ENSMUSG00000062929.7	Cfl2	9.06986	0.205745	0.186048	1.22835	0.267728	0.717374
ENSMUSG00000043991.4	Pura	10.9502	-0.178617	0.163324	1.19104	0.27512	0.722846
ENSMUSG00000032228.16	Tcf12	7.68524	0.673593	0.56562	1.18787	0.27576	0.722846
ENSMUSG00000044080.9	S100a1	10.3041	-0.171648	0.156372	1.19473	0.274378	0.722846
ENSMUSG00000020022.16	Ndufa12	24.9523	-0.113599	0.103333	1.20246	0.272831	0.722846
ENSMUSG00000025428.15	Atp5a1	38.6822	-0.0977449	0.0894134	1.18873	0.275587	0.722846
ENSMUSG00000042182.16	Bend6	14.1432	-0.160984	0.146891	1.19321	0.274684	0.722846
ENSMUSG00000021290.5	2010107E04Rik	21.0643	-0.12809	0.116705	1.19757	0.273809	0.722846
ENSMUSG00000074457.10	S100a16	8.23991	-0.22501	0.206381	1.1822	0.276908	0.722846
ENSMUSG00000000214.11	Th	88.0206	-0.105624	0.0965874	1.18711	0.275914	0.722846
ENSMUSG00000028798.16	Eif3i	9.76539	-0.173702	0.159221	1.18235	0.276878	0.722846
ENSMUSG00000032532.6	Cck	30.3796	-0.130882	0.120366	1.17508	0.27836	0.723803
ENSMUSG00000039697.15	Ncoa7	7.3452	-0.226027	0.207686	1.17474	0.27843	0.723803
ENSMUSG00000021476.8	Habp4	13.3534	-0.165238	0.154704	1.13387	0.286952	0.728062
ENSMUSG00000035674.13	Ndufa3	36.3979	0.106422	0.101408	1.10796	0.292527	0.728062
ENSMUSG00000028822.11	Tmem50a	8.87285	0.195889	0.186061	1.11847	0.290248	0.728062
ENSMUSG00000040794.5	C1qtnf4	7.64881	-0.201835	0.186685	1.15357	0.282802	0.728062
ENSMUSG00000029657.15	Hsph1	14.0161	0.15565	0.145824	1.14545	0.284503	0.728062
ENSMUSG00000067925.4	Cxx1a	16.4217	0.163341	0.155621	1.10519	0.29313	0.728062
ENSMUSG00000024181.8	Mrpl28	8.20933	-0.192336	0.181344	1.10986	0.292112	0.728062
ENSMUSG00000027406.12	Idh3b	15.0313	-0.144373	0.136617	1.10938	0.292217	0.728062
ENSMUSG00000107185.1	Gm42642	13.6378	0.741721	0.598096	1.14324	0.284969	0.728062
ENSMUSG00000006412.10	Pfdn2	13.134	-0.148905	0.139864	1.1235	0.289166	0.728062
ENSMUSG00000023944.14	Hsp90ab1	126.95	-0.0546576	0.0513569	1.12974	0.287832	0.728062
ENSMUSG00000020580.9	Rock2	7.39832	-0.205383	0.191956	1.13891	0.285883	0.728062
ENSMUSG00000054455.4	Vapb	11.4143	0.164706	0.155177	1.13298	0.287141	0.728062
ENSMUSG00000022477.12	Aco2	14.035	-0.155196	0.144813	1.14529	0.284537	0.728062
ENSMUSG00000053279.6	Aldh1a1	32.2699	0.131682	0.122176	1.14795	0.283979	0.728062
ENSMUSG00000070544.6	Top1	7.08309	-0.19612	0.186004	1.10167	0.2939	0.728062
ENSMUSG00000098046.1	Gm8254	24.7037	0.67613	0.549419	1.1178	0.290392	0.728062
ENSMUSG00000022841.14	Ap2m1	16.0961	0.142418	0.13376	1.14026	0.285597	0.728062
ENSMUSG00000034152.5	Exoc3	8.04283	0.218519	0.203935	1.15421	0.28267	0.728062
ENSMUSG00000072772.3	Grcc10	7.0627	-0.256955	0.244955	1.1054	0.293084	0.728062
ENSMUSG00000008668.14	Rps18	16.6074	0.207219	0.192662	1.15502	0.282502	0.728062
ENSMUSG00000008682.13	Rpl10	28.7567	-0.105276	0.100253	1.10115	0.294014	0.728062
ENSMUSG00000029632.7	Ndufa4	57.6349	0.0826119	0.0787836	1.1029	0.293631	0.728062
ENSMUSG00000050043.16	Tmx2	8.09867	-0.199787	0.186008	1.14181	0.285271	0.728062
ENSMUSG00000091478.2	Gm10039	8.81157	0.199959	0.192466	1.09591	0.295166	0.729473
ENSMUSG00000007892.7	Rplp1	86.5301	-0.0746236	0.0714393	1.09087	0.296279	0.730782
ENSMUSG00000020402.11	Vdac1	16.3272	0.13959	0.134479	1.08067	0.298548	0.734932
ENSMUSG00000020182.16	Ddc	22.8141	0.16194	0.154339	1.07608	0.299575	0.735058
ENSMUSG00000004032.10	Gstm5	16.4411	-0.137786	0.13251	1.07521	0.299772	0.735058
ENSMUSG00000060803.5	Gstp1	13.2168	0.150133	0.14623	1.06443	0.302208	0.739583
ENSMUSG00000022010.19	Tsc22d1	8.13238	0.195292	0.190345	1.06178	0.30281	0.739612
ENSMUSG00000084830.2	Gm14539	11.3799	0.220374	0.216611	1.04822	0.305917	0.740002
ENSMUSG00000004207.14	Psap	22.9509	0.107461	0.105586	1.04203	0.307349	0.740002
ENSMUSG00000002416.13	Ndufb2	18.3196	0.128751	0.125818	1.05045	0.305404	0.740002
ENSMUSG00000027375.14	Mal	12.713	-0.156159	0.152748	1.03617	0.308714	0.740002
ENSMUSG00000020719.14	Ddx5	14.5853	-0.144837	0.142858	1.03043	0.310057	0.740002
ENSMUSG00000026335.16	Pam	8.13263	0.196098	0.191607	1.05119	0.305233	0.740002
ENSMUSG00000032562.13	Gnai2	14.6048	-0.142049	0.138616	1.04118	0.307547	0.740002
ENSMUSG00000064115.13	Cadm2	11.484	0.17041	0.166516	1.05091	0.305297	0.740002
ENSMUSG00000020708.12	Psmc5	16.2216	-0.136805	0.134387	1.03052	0.310036	0.740002
ENSMUSG00000031029.6	Eif3f	10.8989	0.168466	0.166047	1.0326	0.309548	0.740002
ENSMUSG00000025203.5	Scd2	37.2535	-0.0951478	0.0937386	1.03071	0.309991	0.740002
ENSMUSG00000029203.16	Ube2k	7.64486	0.2013	0.198526	1.03701	0.308517	0.740002
ENSMUSG00000074247.10	Dda1	7.35712	-0.195889	0.192798	1.02308	0.31179	0.742725
ENSMUSG00000001833.16	Sept7	22.5344	0.112391	0.111733	1.02037	0.31243	0.742838
ENSMUSG00000049470.13	Aff4	9.92594	-0.172206	0.174168	0.966555	0.325541	0.747759
ENSMUSG00000041560.12	Gltscr2	9.55712	-0.17619	0.177857	0.971637	0.324272	0.747759
ENSMUSG00000029223.12	Uchl1	97.3157	0.067983	0.0682914	0.986526	0.320593	0.747759
ENSMUSG00000018474.17	Chd3	8.84052	0.191296	0.192794	0.988988	0.31999	0.747759
ENSMUSG00000019505.7	Ubb	90.358	0.07016	0.070597	0.988609	0.320083	0.747759
ENSMUSG00000026260.12	Ndufa10	15.8296	0.12943	0.130644	0.98935	0.319901	0.747759
ENSMUSG00000022048.8	Dpysl2	17.071	-0.134569	0.13418	1.00452	0.31622	0.747759
ENSMUSG00000034825.14	Nrip3	12.2564	0.162958	0.164486	0.979838	0.322239	0.747759
ENSMUSG00000020486.18	Sept4	17.2371	-0.151086	0.151144	0.991057	0.319484	0.747759
ENSMUSG00000030161.8	Gabarapl1	40.2592	0.0885175	0.0892024	0.98835	0.320146	0.747759
ENSMUSG00000005732.14	Ranbp1	10.4005	0.16547	0.169246	0.962353	0.326595	0.747759
ENSMUSG00000059974.10	Ntm	8.09735	-0.183332	0.183545	0.993986	0.31877	0.747759
ENSMUSG00000019998.5	Stx7	7.09342	0.207999	0.21281	0.963842	0.326221	0.747759
ENSMUSG00000022216.16	Psme1	7.34582	-0.18938	0.192344	0.962905	0.326456	0.747759
ENSMUSG00000100862.1	Gm10925	21.6217	-0.149451	0.150905	0.971562	0.324291	0.747759
ENSMUSG00000019877.10	Serinc1	20.0407	0.130325	0.132378	0.975372	0.323344	0.747759
ENSMUSG00000022037.14	Clu	30.9124	-0.0938585	0.0949034	0.974537	0.323551	0.747759
ENSMUSG00000035632.16	Cnot3	7.42121	0.197851	0.201878	0.974251	0.323622	0.747759
ENSMUSG00000031458.8	Coprs	7.13693	-0.187681	0.187476	0.993386	0.318916	0.747759
ENSMUSG00000048758.13	Rpl29	8.50157	0.181482	0.186151	0.960612	0.327033	0.747759
ENSMUSG00000020634.12	Ubxn2a	10.039	0.169673	0.171752	0.984847	0.321005	0.747759
ENSMUSG00000070319.5	Eif3g	9.59939	-0.165151	0.168315	0.953039	0.328947	0.748041
ENSMUSG00000025104.13	Hdgfrp3	9.45888	0.20921	0.213621	0.954849	0.328488	0.748041
ENSMUSG00000080775.1	Gm6368	9.61325	0.17331	0.178701	0.956561	0.328055	0.748041
ENSMUSG00000026511.7	Srp9	7.88244	0.179461	0.186172	0.939336	0.332449	0.754634
ENSMUSG00000025579.14	Gaa	15.7709	-0.130777	0.135273	0.926585	0.335752	0.759381
ENSMUSG00000032959.12	Pebp1	56.9457	-0.0754409	0.078071	0.927687	0.335465	0.759381
ENSMUSG00000040824.3	Snrpd2	10.9705	-0.160045	0.166278	0.917304	0.338184	0.762799
ENSMUSG00000057897.14	Camk2b	14.2298	0.134202	0.140621	0.916177	0.338481	0.762799
ENSMUSG00000021577.13	Sdha	10.8715	0.154755	0.163278	0.909154	0.340339	0.763035
ENSMUSG00000038502.16	Ptov1	16.0039	-0.122947	0.128151	0.91131	0.339767	0.763035
ENSMUSG00000020817.16	Rabep1	10.1149	0.155637	0.163751	0.908878	0.340412	0.763035
ENSMUSG00000015222.17	Map2	35.5751	-0.128359	0.137453	0.87431	0.349765	0.766549
ENSMUSG00000026223.15	Itm2c	25.8528	0.105399	0.11173	0.88997	0.345485	0.766549
ENSMUSG00000051359.14	Ncald	9.35134	0.167988	0.180262	0.875477	0.349444	0.766549
ENSMUSG00000032097.9	Ddx6	7.72302	-0.164858	0.174383	0.889997	0.345478	0.766549
ENSMUSG00000028837.8	Psmb2	8.27858	0.17729	0.189026	0.890338	0.345386	0.766549
ENSMUSG00000063316.13	Rpl27	17.8093	0.149796	0.159147	0.893024	0.344659	0.766549
ENSMUSG00000047261.9	Gap43	45.3726	0.085128	0.0906722	0.881089	0.347904	0.766549
ENSMUSG00000038900.17	Rpl12	10.9533	-0.144671	0.15424	0.872151	0.350361	0.766549
ENSMUSG00000020089.8	Ppa1	8.03428	0.172821	0.184449	0.88675	0.34636	0.766549
ENSMUSG00000061787.15	Rps17	32.6522	0.0929315	0.0995926	0.875465	0.349447	0.766549
ENSMUSG00000033065.13	Pfkm	9.39804	-0.168363	0.176835	0.897929	0.343338	0.766549
ENSMUSG00000038429.10	Usp5	8.3782	-0.171014	0.18243	0.871736	0.350475	0.766549
ENSMUSG00000025503.5	Taldo1	10.3426	-0.148578	0.159051	0.871484	0.350545	0.766549
ENSMUSG00000021807.5	2700060E02Rik	8.68571	0.172923	0.185401	0.874137	0.349813	0.766549
ENSMUSG00000026150.14	Mff	7.86828	-0.176143	0.18832	0.866665	0.35188	0.768129
ENSMUSG00000051146.2	Camk2n2	14.6945	-0.133565	0.143399	0.864016	0.352617	0.768399
ENSMUSG00000061576.15	Dpp6	9.36702	0.176934	0.191129	0.857826	0.354348	0.77083
ENSMUSG00000027002.13	Nckap1	9.24372	0.16238	0.176894	0.849402	0.356722	0.774099
ENSMUSG00000090733.6	Rps27	43.8464	-0.0905269	0.0986006	0.848114	0.357086	0.774099
ENSMUSG00000022193.6	Psmb5	9.84515	0.156078	0.170629	0.843934	0.358274	0.775332
ENSMUSG00000033916.5	Chmp2a	12.6674	-0.13237	0.143918	0.839286	0.359601	0.776862
ENSMUSG00000028161.17	Ppp3ca	10.9112	0.151828	0.169047	0.812482	0.367387	0.782144
ENSMUSG00000001472.16	Tcf25	53.8533	0.0639668	0.0710959	0.811545	0.367664	0.782144
ENSMUSG00000051695.6	Pcbp1	9.44856	-0.17196	0.188495	0.823889	0.364045	0.782144
ENSMUSG00000022174.8	Dad1	14.2533	-0.124595	0.137893	0.811864	0.36757	0.782144
ENSMUSG00000006373.10	Pgrmc1	9.09279	-0.159859	0.174658	0.827808	0.362907	0.782144
ENSMUSG00000019194.14	Scn1b	10.0351	-0.14528	0.159464	0.826055	0.363416	0.782144
ENSMUSG00000028998.6	Tomm7	17.2657	0.113938	0.126902	0.815445	0.366515	0.782144
ENSMUSG00000019054.13	Fis1	22.2433	-0.110197	0.121214	0.818565	0.3656	0.782144
ENSMUSG00000068823.10	Csde1	8.31368	0.171888	0.190604	0.820973	0.364896	0.782144
ENSMUSG00000045948.8	Mrps12	11.5379	-0.139605	0.154744	0.80821	0.36865	0.782913
ENSMUSG00000068039.12	Tcp1	9.88991	-0.150486	0.167789	0.799669	0.371192	0.786419
ENSMUSG00000029723.16	Tsc22d4	9.50318	-0.147709	0.164984	0.796913	0.372018	0.786419
ENSMUSG00000028234.6	Rps20	27.0555	-0.0928594	0.103772	0.796359	0.372184	0.786419
ENSMUSG00000026864.13	Hspa5	22.5754	-0.101549	0.116263	0.760867	0.383057	0.786558
ENSMUSG00000054452.9	Aes	19.1763	0.110572	0.126901	0.764589	0.381896	0.786558
ENSMUSG00000032216.14	Nedd4	15.7609	0.114916	0.131319	0.770966	0.379918	0.786558
ENSMUSG00000044550.11	Tceal3	12.7663	0.141301	0.159613	0.784135	0.375879	0.786558
ENSMUSG00000006941.4	Eif1b	12.1946	0.131666	0.151641	0.761783	0.382771	0.786558
ENSMUSG00000057666.18	Gapdh	84.1401	-0.0728725	0.0820694	0.79054	0.373937	0.786558
ENSMUSG00000027566.14	Psma7	17.2515	0.114707	0.132073	0.761731	0.382787	0.786558
ENSMUSG00000062661.6	Ncs1	8.80272	0.158778	0.181105	0.775305	0.378581	0.786558
ENSMUSG00000027091.14	Zc3h15	11.1354	0.141498	0.16133	0.775285	0.378587	0.786558
ENSMUSG00000042675.15	Ypel3	15.0054	-0.116456	0.132591	0.768481	0.380687	0.786558
ENSMUSG00000029062.14	Cdk11b	6.98589	-0.17791	0.200426	0.782479	0.376384	0.786558
ENSMUSG00000048978.13	Nrsn1	17.7455	-0.109945	0.126099	0.759296	0.383549	0.786558
ENSMUSG00000027438.14	Napb	20.3275	0.110939	0.127633	0.760082	0.383303	0.786558
ENSMUSG00000055013.14	Agap1	7.28283	-0.185883	0.210005	0.773704	0.379074	0.786558
ENSMUSG00000048076.14	Arf1	10.9077	0.146588	0.164906	0.792244	0.373422	0.786558
ENSMUSG00000040785.18	Ttc3	54.6101	0.0622533	0.071163	0.76815	0.38079	0.786558
ENSMUSG00000008489.18	Elavl2	7.40565	0.176115	0.201443	0.762293	0.382612	0.786558
ENSMUSG00000079435.9	Rpl36a	23.8788	0.0959551	0.110201	0.760425	0.383195	0.786558
ENSMUSG00000036634.15	Mag	14.6903	-0.153904	0.176766	0.750516	0.386313	0.790931
ENSMUSG00000030256.11	Bhlhe41	9.71528	0.33191	0.376888	0.728754	0.393287	0.794003
ENSMUSG00000046432.12	Ngfrap1	27.309	0.0960521	0.111952	0.733559	0.391732	0.794003
ENSMUSG00000026878.16	Rab14	16.8185	0.106991	0.125045	0.735368	0.391149	0.794003
ENSMUSG00000021606.7	Ndufs6	21.5877	0.0997822	0.117977	0.720284	0.396051	0.794003
ENSMUSG00000020720.13	Psmd12	9.08879	0.149438	0.175283	0.731506	0.392395	0.794003
ENSMUSG00000005045.16	Chd5	10.5698	0.133075	0.156746	0.72639	0.394056	0.794003
ENSMUSG00000022474.14	Pmm1	18.3609	-0.117542	0.136803	0.73348	0.391757	0.794003
ENSMUSG00000022425.15	Enpp2	13.3806	0.129982	0.15294	0.724537	0.39466	0.794003
ENSMUSG00000098281.1	Gm27529	18.3812	0.115151	0.135558	0.728087	0.393504	0.794003
ENSMUSG00000051391.9	Ywhag	22.2247	0.110922	0.130625	0.720595	0.395949	0.794003
ENSMUSG00000074657.4	Kif5a	34.3485	-0.0845215	0.0994368	0.723148	0.395113	0.794003
ENSMUSG00000041453.12	Rpl21	54.4051	-0.0635963	0.0746998	0.725461	0.394359	0.794003
ENSMUSG00000024423.5	Impact	23.1886	0.102593	0.120439	0.730368	0.392764	0.794003
ENSMUSG00000022820.3	Ndufb4	9.57618	0.155091	0.184137	0.718249	0.396719	0.794071
ENSMUSG00000067924.4	Cxx1b	9.00535	0.160426	0.190626	0.715132	0.397745	0.794856
ENSMUSG00000032330.6	Cox7a2	46.041	0.0682707	0.0818571	0.697567	0.403602	0.79616
ENSMUSG00000034336.3	Ina	14.2983	0.118264	0.141376	0.70422	0.401369	0.79616
ENSMUSG00000031144.15	Syp	8.10188	0.160241	0.192275	0.705112	0.401071	0.79616
ENSMUSG00000080848.3	Gm9385	28.4727	0.0980062	0.118009	0.696267	0.404041	0.79616
ENSMUSG00000020361.13	Hspa4	8.49873	0.166184	0.200179	0.692289	0.405387	0.79616
ENSMUSG00000005871.14	Apc	8.26892	-0.146683	0.175293	0.697923	0.403482	0.79616
ENSMUSG00000105261.1	Gm43333	184.936	0.225313	0.265329	0.693816	0.404869	0.79616
ENSMUSG00000044117.12	2900011O08Rik	29.1409	-0.0865757	0.103657	0.693608	0.40494	0.79616
ENSMUSG00000021609.6	Slc6a3	20.4835	0.161487	0.188074	0.698191	0.403392	0.79616
ENSMUSG00000021270.13	Hsp90aa1	74.4488	-0.0551151	0.0660661	0.694047	0.404791	0.79616
ENSMUSG00000102252.5	Snrpn	32.9683	0.0775578	0.0921752	0.710779	0.399185	0.79616
ENSMUSG00000039640.7	Mrpl12	7.06964	0.161764	0.19566	0.687655	0.406963	0.798005
ENSMUSG00000018286.6	Psmb6	20.077	-0.101578	0.1227	0.682588	0.408697	0.798904
ENSMUSG00000079037.9	Prnp	18.739	0.103371	0.125404	0.683998	0.408213	0.798904
ENSMUSG00000028691.12	Prdx1	12.6645	0.130406	0.159441	0.671392	0.412567	0.802245
ENSMUSG00000060371.12	Caln1	7.0713	0.171228	0.209857	0.667399	0.41396	0.802245
ENSMUSG00000076137.1	Gm26384	9.52751	-0.169067	0.207954	0.666664	0.414217	0.802245
ENSMUSG00000055567.16	Unc80	7.66997	0.156913	0.192678	0.669869	0.413097	0.802245
ENSMUSG00000098973.1	Mir6236	235.798	0.21077	0.256318	0.666577	0.414248	0.802245
ENSMUSG00000064352.1	mt-Ts1	13.7278	-0.160842	0.19742	0.667924	0.413776	0.802245
ENSMUSG00000028772.19	Zcchc17	9.75913	0.133202	0.164139	0.663576	0.4153	0.802428
ENSMUSG00000023904.10	Hcfc1r1	16.1773	-0.109145	0.133913	0.662659	0.415623	0.802428
ENSMUSG00000022217.14	Emc9	7.25188	-0.162587	0.199506	0.660681	0.41632	0.802536
ENSMUSG00000039478.15	Micu3	10.9377	0.1357	0.167761	0.655824	0.418038	0.804052
ENSMUSG00000102070.1	Gm28661	10.0325	-0.147427	0.182179	0.653031	0.419031	0.804052
ENSMUSG00000020900.15	Myh10	7.164	-0.151714	0.187181	0.653483	0.41887	0.804052
ENSMUSG00000026202.13	Tuba4a	22.4976	-0.0938963	0.11653	0.647315	0.421074	0.806737
ENSMUSG00000028926.15	Cdk14	10.7322	0.158755	0.1985	0.641156	0.423293	0.809677
ENSMUSG00000040128.9	Pnrc1	9.25614	-0.140132	0.174873	0.639474	0.423901	0.809677
ENSMUSG00000050621.6	Rps27rt	10.5952	-0.177828	0.224338	0.637391	0.424657	0.809886
ENSMUSG00000020297.10	Nsg2	12.0977	0.123992	0.156439	0.626956	0.428474	0.810994
ENSMUSG00000038034.15	Igsf8	12.4199	-0.129647	0.162909	0.629914	0.427387	0.810994
ENSMUSG00000029462.18	Vps29	7.28485	-0.150955	0.189343	0.630006	0.427353	0.810994
ENSMUSG00000043733.14	Ptpn11	10.5352	-0.127132	0.159466	0.630288	0.42725	0.810994
ENSMUSG00000024750.10	Zfand5	8.21767	-0.139416	0.175107	0.627074	0.428431	0.810994
ENSMUSG00000013698.12	Pea15a	24.0698	0.0839371	0.10649	0.623204	0.429859	0.812388
ENSMUSG00000004071.12	Cdip1	9.56337	0.137509	0.174966	0.620542	0.430846	0.813027
ENSMUSG00000032479.15	Map4	17.2507	0.109715	0.142088	0.599224	0.438874	0.82453
ENSMUSG00000032046.15	Abhd12	7.46719	-0.15011	0.193444	0.599116	0.438916	0.82453
ENSMUSG00000074212.7	Dnajb14	6.97463	-0.147117	0.189155	0.600397	0.438427	0.82453
ENSMUSG00000031818.12	Cox4i1	96.8659	-0.0488029	0.0634653	0.591271	0.441928	0.828946
ENSMUSG00000020745.15	Pafah1b1	29.7268	0.0745404	0.0973114	0.589487	0.442618	0.828998
ENSMUSG00000056851.13	Pcbp2	8.12503	-0.149222	0.194676	0.584748	0.444457	0.829099
ENSMUSG00000028861.13	Mrps15	7.97877	-0.153977	0.200214	0.5847	0.444476	0.829099
ENSMUSG00000021910.15	Nisch	9.98756	0.135739	0.177986	0.584236	0.444657	0.829099
ENSMUSG00000028081.6	Rps3a1	26.4882	-0.0754096	0.0992381	0.576654	0.447627	0.831943
ENSMUSG00000038615.17	Nfe2l1	12.9918	-0.122773	0.161203	0.578275	0.446989	0.831943
ENSMUSG00000049086.8	Bmyc	10.3664	-0.124833	0.164586	0.571908	0.449502	0.831943
ENSMUSG00000027131.3	Emc4	9.60215	-0.130051	0.170527	0.573908	0.44871	0.831943
ENSMUSG00000005625.15	Psmd4	15.102	-0.098186	0.129522	0.572137	0.449411	0.831943
ENSMUSG00000006998.15	Psmd2	8.20458	-0.140233	0.185179	0.567936	0.45108	0.833634
ENSMUSG00000058600.13	Rpl30	23.7908	-0.0814008	0.108554	0.561674	0.453587	0.837031
ENSMUSG00000024516.12	Sec11c	12.9865	-0.10485	0.140273	0.555749	0.455978	0.839618
ENSMUSG00000013593.12	Ndufs2	12.5141	-0.110512	0.148777	0.548313	0.459008	0.839618
ENSMUSG00000037916.13	Ndufv1	13.7919	-0.10978	0.148008	0.547044	0.459528	0.839618
ENSMUSG00000030302.16	Atp2b2	12.9982	-0.108189	0.145565	0.552169	0.457433	0.839618
ENSMUSG00000040225.15	Prrc2c	9.05481	-0.132256	0.178363	0.551227	0.457817	0.839618
ENSMUSG00000072966.11	Gprasp2	9.87703	-0.125172	0.16831	0.554266	0.45658	0.839618
ENSMUSG00000025777.8	Gdap1	7.38831	0.152726	0.207802	0.546676	0.459679	0.839618
ENSMUSG00000022186.14	Oxct1	11.692	0.116605	0.158616	0.543252	0.461088	0.839927
ENSMUSG00000002010.17	Idh3g	8.80243	-0.137055	0.184587	0.543007	0.461189	0.839927
ENSMUSG00000074800.3	Gm4149	7.19556	0.163831	0.224464	0.53916	0.462781	0.840713
ENSMUSG00000061080.11	Lsamp	20.5319	0.0862038	0.117696	0.538722	0.462963	0.840713
ENSMUSG00000041329.13	Atp1b2	12.6042	-0.112388	0.154514	0.525076	0.468685	0.84135
ENSMUSG00000037499.9	Nenf	14.1905	-0.115929	0.157904	0.532019	0.465759	0.84135
ENSMUSG00000025739.13	Gng13	7.02253	-0.141699	0.194929	0.522644	0.469716	0.84135
ENSMUSG00000022812.13	Gsk3b	14.9931	0.100027	0.138725	0.523416	0.469388	0.84135
ENSMUSG00000036752.4	Tubb4b	23.9328	0.100892	0.139406	0.526126	0.46824	0.84135
ENSMUSG00000022890.13	Atp5j	45.3248	-0.060151	0.0822234	0.533877	0.464981	0.84135
ENSMUSG00000025016.10	Tm9sf3	8.92388	-0.12263	0.167362	0.534374	0.464774	0.84135
ENSMUSG00000059070.16	Rpl18	15.094	0.0985446	0.135994	0.527627	0.467606	0.84135
ENSMUSG00000034932.4	Mrpl54	7.76865	-0.148174	0.203698	0.525507	0.468502	0.84135
ENSMUSG00000025794.8	Rpl14	40.3349	0.0644111	0.0893163	0.521911	0.470028	0.84135
ENSMUSG00000037236.14	Matr3	12.0022	0.116802	0.162767	0.517999	0.471696	0.843132
ENSMUSG00000020483.14	Dynll2	46.811	0.0606005	0.0843575	0.516407	0.472378	0.843148
ENSMUSG00000004105.8	Angptl2	10.9205	0.760629	0.894688	0.513634	0.47357	0.844073
ENSMUSG00000005716.16	Pvalb	9.70315	-0.134774	0.187576	0.511608	0.474444	0.844429
ENSMUSG00000059119.9	Nap1l4	7.36391	-0.133938	0.187993	0.504331	0.477603	0.848846
ENSMUSG00000021557.14	Agtpbp1	7.07752	0.146214	0.207068	0.501439	0.478869	0.848881
ENSMUSG00000052305.6	Hbb-bs	19.9696	0.0997018	0.14039	0.50119	0.478978	0.848881
ENSMUSG00000027500.10	Stmn2	50.9426	0.0570019	0.0809496	0.495436	0.481513	0.852168
ENSMUSG00000074649.6	BC029722	6.99777	0.141184	0.202252	0.490901	0.483526	0.854524
ENSMUSG00000020460.15	Rps27a	45.6925	-0.0551208	0.0788965	0.48827	0.4847	0.855393
ENSMUSG00000038642.10	Ctss	10.9554	-0.117469	0.168227	0.485169	0.48609	0.855437
ENSMUSG00000004897.16	Hdgf	7.60342	0.133344	0.191821	0.485664	0.485868	0.855437
ENSMUSG00000025889.13	Snca	18.5955	0.100324	0.143677	0.4825	0.487292	0.856349
ENSMUSG00000020368.15	Canx	23.8989	0.0773523	0.111952	0.477309	0.489644	0.859277
ENSMUSG00000039221.10	Rpl22l1	28.2221	0.0703663	0.102268	0.474776	0.490798	0.860098
ENSMUSG00000025613.13	Cct8	8.79312	0.124027	0.180852	0.4719	0.492115	0.8611
ENSMUSG00000036371.6	Serbp1	15.2605	0.092178	0.134693	0.470528	0.492744	0.8611
ENSMUSG00000020462.14	Cfap36	7.88111	-0.12105	0.176754	0.466213	0.494735	0.861403
ENSMUSG00000039041.15	Adrm1	7.29059	0.133854	0.196625	0.466575	0.494567	0.861403
ENSMUSG00000025369.14	Smarcc2	8.65087	0.12561	0.184509	0.465682	0.49498	0.861403
ENSMUSG00000061983.6	Rps12	32.6112	-0.0669634	0.09963	0.453346	0.50075	0.863562
ENSMUSG00000047721.8	Bola2	8.94908	0.144799	0.215527	0.451609	0.501572	0.863562
ENSMUSG00000035569.16	Ankrd11	7.64722	-0.157459	0.231363	0.460406	0.497434	0.863562
ENSMUSG00000000563.17	Atp5f1	24.7729	0.0771326	0.114081	0.459758	0.497737	0.863562
ENSMUSG00000064350.1	mt-Ty	20.3831	-0.151301	0.226768	0.448364	0.503113	0.863562
ENSMUSG00000032803.14	Cdv3	7.66409	0.128731	0.192943	0.448742	0.502933	0.863562
ENSMUSG00000019158.9	Tmem160	11.3813	-0.100024	0.14788	0.455393	0.499785	0.863562
ENSMUSG00000037266.18	Rsrp1	7.44173	-0.129282	0.191624	0.451909	0.50143	0.863562
ENSMUSG00000020849.13	Ywhae	30.4622	0.0671698	0.0996854	0.456388	0.499317	0.863562
ENSMUSG00000047215.14	Rpl9	32.12	0.0627818	0.0939551	0.44838	0.503105	0.863562
ENSMUSG00000028484.16	Psip1	18.7819	0.087767	0.132128	0.441719	0.506294	0.867834
ENSMUSG00000022452.14	Smdt1	21.0719	-0.0773674	0.116573	0.438322	0.507934	0.868017
ENSMUSG00000044252.17	Osbpl1a	12.065	0.10367	0.157202	0.437195	0.508479	0.868017
ENSMUSG00000022110.13	Sucla2	7.86614	-0.123767	0.186332	0.438412	0.50789	0.868017
ENSMUSG00000028692.14	Akr1a1	23.3794	0.0748483	0.113496	0.434966	0.509562	0.868683
ENSMUSG00000017466.9	Timp2	12.3608	-0.0982909	0.150821	0.42239	0.515747	0.874466
ENSMUSG00000026797.16	Stxbp1	23.9848	0.0739115	0.113307	0.426094	0.513912	0.874466
ENSMUSG00000030774.13	Pak1	14.0748	0.0881594	0.135922	0.422735	0.515576	0.874466
ENSMUSG00000013160.7	Atp6v0d1	16.7802	-0.0904549	0.138742	0.423057	0.515416	0.874466
ENSMUSG00000003131.6	Pafah1b2	9.49474	0.113953	0.177289	0.415001	0.519442	0.875581
ENSMUSG00000036398.13	Ppp1r11	11.9616	-0.124689	0.193135	0.415683	0.519099	0.875581
ENSMUSG00000029103.16	Lrpap1	8.58789	0.116861	0.181313	0.419404	0.517234	0.875581
ENSMUSG00000039105.6	Atp6v1g1	12.1461	0.102131	0.158851	0.41282	0.520542	0.875581
ENSMUSG00000024158.17	Hagh	8.44387	-0.114253	0.177781	0.412192	0.520859	0.875581
ENSMUSG00000022636.13	Alcam	13.3136	0.216967	0.33732	0.411867	0.521023	0.875581
ENSMUSG00000030282.14	Cmas	7.29829	-0.1221	0.190097	0.41133	0.521295	0.875581
ENSMUSG00000004771.12	Rab11a	6.97503	-0.124404	0.193961	0.4083	0.522834	0.876989
ENSMUSG00000031320.9	Rps4x	36.3855	-0.057978	0.0959672	0.36377	0.54642	0.879701
ENSMUSG00000031865.16	Dctn1	9.97956	0.104172	0.168453	0.383888	0.53553	0.879701
ENSMUSG00000021792.15	Fam213a	8.35753	-0.110472	0.180462	0.373338	0.54119	0.879701
ENSMUSG00000056629.15	Fkbp2	19.5961	0.0780322	0.125942	0.383792	0.535581	0.879701
ENSMUSG00000027288.16	Zfp106	10.4286	0.0937169	0.156298	0.361973	0.547413	0.879701
ENSMUSG00000029838.11	Ptn	11.0818	-0.100432	0.160155	0.389943	0.532329	0.879701
ENSMUSG00000033565.16	Rbfox2	7.37422	-0.123266	0.198791	0.378875	0.538206	0.879701
ENSMUSG00000071072.12	Ptges3	10.221	0.101097	0.165904	0.372818	0.541472	0.879701
ENSMUSG00000015806.12	Qdpr	20.8482	-0.0725264	0.114368	0.400281	0.526944	0.879701
ENSMUSG00000038489.8	Polr2l	10.8925	0.0998814	0.164821	0.365653	0.545383	0.879701
ENSMUSG00000019795.17	Pcmt1	10.8156	-0.11081	0.182983	0.364626	0.545948	0.879701
ENSMUSG00000018865.8	Sult4a1	17.6135	0.0786752	0.127587	0.381011	0.537062	0.879701
ENSMUSG00000057455.12	Rit2	13.2662	-0.0881649	0.144556	0.370564	0.542697	0.879701
ENSMUSG00000002768.7	Mea1	10.5102	-0.106364	0.166821	0.402146	0.525983	0.879701
ENSMUSG00000030465.18	Psd3	7.20792	0.138439	0.223102	0.385189	0.534839	0.879701
ENSMUSG00000045128.8	Rpl18a	36.4147	-0.0618524	0.0993773	0.388926	0.532864	0.879701
ENSMUSG00000028797.20	Tmem234	6.96178	-0.128171	0.20346	0.392971	0.530742	0.879701
ENSMUSG00000090841.1	Myl6	32.7619	0.0661613	0.106166	0.386794	0.53399	0.879701
ENSMUSG00000022285.16	Ywhaz	22.6288	0.0668543	0.109649	0.373067	0.541337	0.879701
ENSMUSG00000101939.1	Gm28438	11.8852	-0.18203	0.295312	0.382371	0.536337	0.879701
ENSMUSG00000063015.12	Ccni	7.28893	-0.117384	0.18718	0.391302	0.531616	0.879701
ENSMUSG00000054405.14	Dnajc8	10.4657	0.102139	0.167132	0.376137	0.539678	0.879701
ENSMUSG00000026204.15	Ptprn	15.6713	-0.0861002	0.140452	0.372669	0.541553	0.879701
ENSMUSG00000028478.18	Clta	18.452	0.0759767	0.124019	0.376626	0.539415	0.879701
ENSMUSG00000053332.13	Gas5	19.9581	0.0825429	0.13763	0.36119	0.547846	0.879701
ENSMUSG00000042747.12	Krtcap2	9.62618	-0.104377	0.172908	0.361561	0.547641	0.879701
ENSMUSG00000026623.16	Lpgat1	10.9595	-0.0979622	0.158704	0.381511	0.536796	0.879701
ENSMUSG00000027253.15	Lrp4	19.9294	-0.281325	0.451262	0.384988	0.534946	0.879701
ENSMUSG00000031284.16	Pak3	10.3874	0.115295	0.183603	0.394263	0.530067	0.879701
ENSMUSG00000074748.3	Atxn7l3b	14.1678	0.083215	0.13434	0.3864	0.534198	0.879701
ENSMUSG00000079641.3	Rpl39	17.9326	0.1004	0.166344	0.36853	0.543806	0.879701
ENSMUSG00000022108.7	Itm2b	39.152	0.0552863	0.089358	0.383258	0.535865	0.879701
ENSMUSG00000021771.13	Vdac2	9.82364	-0.100439	0.166938	0.360334	0.548321	0.879701
ENSMUSG00000015090.13	Ptgds	156.182	-0.111681	0.178543	0.37	0.543004	0.879701
ENSMUSG00000066551.12	Hmgb1	15.1366	-0.0812144	0.13637	0.35569	0.55091	0.881597
ENSMUSG00000070858.11	Gm1673	20.7881	-0.0684727	0.114581	0.356144	0.550656	0.881597
ENSMUSG00000062963.10	Ufc1	7.04954	0.111044	0.189994	0.343312	0.557924	0.886391
ENSMUSG00000075359.2	Gm20775	61.488	0.476229	0.694545	0.339233	0.560273	0.886391
ENSMUSG00000028452.7	Vcp	19.0553	-0.0714427	0.121375	0.345134	0.556881	0.886391
ENSMUSG00000057113.13	Npm1	17.5489	0.0809622	0.139233	0.340307	0.559652	0.886391
ENSMUSG00000001211.14	Agpat3	9.04569	-0.100514	0.172073	0.339868	0.559905	0.886391
ENSMUSG00000032870.8	Smap2	13.0756	0.0852057	0.145308	0.345475	0.556686	0.886391
ENSMUSG00000033768.16	Nrxn2	9.67842	0.102594	0.175501	0.342067	0.558638	0.886391
ENSMUSG00000059923.13	Grb2	8.46044	-0.101534	0.172992	0.341981	0.558688	0.886391
ENSMUSG00000025190.13	Got1	12.5298	-0.0893868	0.152009	0.346541	0.556078	0.886391
ENSMUSG00000025468.15	Caly	13.9162	-0.0841513	0.145142	0.333958	0.563338	0.888995
ENSMUSG00000064329.13	Scn1a	8.4163	-0.100803	0.17381	0.334787	0.562854	0.888995
ENSMUSG00000068706.2	Gm10250	14.5245	0.102711	0.178859	0.332329	0.564291	0.889062
ENSMUSG00000016252.7	Atp5e	25.5434	-0.0633024	0.109758	0.331463	0.564799	0.889062
ENSMUSG00000039347.7	Atp6v0e2	22.9369	-0.0653336	0.113447	0.329964	0.56568	0.889332
ENSMUSG00000062647.16	Rpl7a	11.7555	0.0987484	0.172926	0.327942	0.566874	0.890091
ENSMUSG00000012405.15	Rpl15	8.19913	-0.106468	0.186104	0.326253	0.567874	0.890546
ENSMUSG00000107176.1	Gm9794	10.6989	0.114313	0.204364	0.317171	0.573313	0.892642
ENSMUSG00000063480.7	Nhp2l1	7.05829	0.105496	0.187421	0.319882	0.571679	0.892642
ENSMUSG00000046516.10	Cox17	8.04403	0.108901	0.196285	0.311033	0.577047	0.892642
ENSMUSG00000073676.4	Hspe1	17.0678	0.0732903	0.130513	0.316749	0.573568	0.892642
ENSMUSG00000026825.17	Dnm1	13.3604	-0.0822588	0.147113	0.311607	0.576696	0.892642
ENSMUSG00000014294.4	Ndufa2	33.1139	0.059314	0.106098	0.312129	0.576376	0.892642
ENSMUSG00000031532.6	Saraf	14.7037	-0.0757411	0.134458	0.315915	0.574073	0.892642
ENSMUSG00000015932.8	Dstn	13.1919	-0.0824261	0.147239	0.312242	0.576308	0.892642
ENSMUSG00000041881.12	Ndufa7	17.2223	0.0741606	0.130823	0.321139	0.570924	0.892642
ENSMUSG00000004285.12	Atp6v1f	23.8442	-0.0624143	0.111241	0.313456	0.575567	0.892642
ENSMUSG00000029064.15	Gnb1	12.8901	0.0835653	0.149295	0.314501	0.574931	0.892642
ENSMUSG00000022450.5	Ndufa6	27.3635	-0.0565356	0.101442	0.30957	0.577944	0.892927
ENSMUSG00000070394.10	Tmem256	11.4347	0.0839819	0.1516	0.308042	0.578884	0.893278
ENSMUSG00000070493.3	Chchd2	67.4965	-0.0405938	0.0734766	0.30357	0.581653	0.894004
ENSMUSG00000025410.9	Dctn2	12.6385	-0.083012	0.150391	0.302678	0.582209	0.894004
ENSMUSG00000028180.18	Zranb2	10.4293	-0.0954389	0.173491	0.305853	0.580236	0.894004
ENSMUSG00000003429.11	Rps11	48.6062	-0.0463817	0.0842225	0.302947	0.582041	0.894004
ENSMUSG00000046447.3	Camk2n1	20.9177	0.063196	0.11623	0.29676	0.58592	0.8949
ENSMUSG00000028785.12	Hpca	8.17235	-0.103842	0.18955	0.298828	0.584618	0.8949
ENSMUSG00000058672.6	Tubb2a	41.5136	-0.0461947	0.0847986	0.296353	0.586178	0.8949
ENSMUSG00000018451.6	6330403K07Rik	23.297	0.0619588	0.113324	0.299413	0.584251	0.8949
ENSMUSG00000026021.15	Sumo1	7.26559	-0.10349	0.189448	0.29606	0.586363	0.8949
ENSMUSG00000030007.8	Cct7	14.0072	-0.0771171	0.142261	0.293328	0.588096	0.896452
ENSMUSG00000021573.14	Tppp	8.34686	0.0968013	0.179784	0.292145	0.588849	0.89651
ENSMUSG00000083992.1	Gm11478	33.3168	-0.0568876	0.109377	0.272943	0.601364	0.898169
ENSMUSG00000062006.12	Rpl34	24.2827	0.0623098	0.117458	0.282369	0.595153	0.898169
ENSMUSG00000030417.15	Pdcd5	10.2616	0.0868278	0.166571	0.272452	0.601692	0.898169
ENSMUSG00000049517.7	Rps23	26.0183	0.0683616	0.130277	0.277905	0.598078	0.898169
ENSMUSG00000055681.14	Cope	11.3915	0.0825169	0.158646	0.272084	0.601937	0.898169
ENSMUSG00000031517.8	Gpm6a	9.34595	0.0911716	0.173468	0.27666	0.598899	0.898169
ENSMUSG00000016349.10	Eef1a2	21.4798	0.0603784	0.113122	0.285156	0.593341	0.898169
ENSMUSG00000020311.17	Erlec1	7.98013	-0.100196	0.186447	0.286767	0.592299	0.898169
ENSMUSG00000032366.15	Tpm1	7.43301	-0.0982597	0.184642	0.281372	0.595804	0.898169
ENSMUSG00000025094.7	Slc18a2	21.559	0.0915512	0.170635	0.277668	0.598234	0.898169
ENSMUSG00000039542.15	Ncam1	11.1345	-0.0888873	0.167154	0.283052	0.594708	0.898169
ENSMUSG00000093674.7	Rpl41	64.1009	-0.0572764	0.108501	0.279699	0.596899	0.898169
ENSMUSG00000027993.16	Trim2	9.5756	0.08819	0.168693	0.27414	0.600568	0.898169
ENSMUSG00000030057.15	Cnbp	12.6552	-0.0843016	0.158687	0.281538	0.595695	0.898169
ENSMUSG00000041571.9	Sepw1	18.2178	-0.0657768	0.126306	0.271804	0.602124	0.898169
ENSMUSG00000032826.16	Ank2	8.66124	-0.12417	0.237932	0.274873	0.600081	0.898169
ENSMUSG00000052459.13	Atp6v1a	21.2724	-0.0933821	0.177278	0.27779	0.598154	0.898169
ENSMUSG00000022789.14	Dnm1l	19.3554	-0.063892	0.123584	0.268439	0.604381	0.898439
ENSMUSG00000041697.8	Cox6a1	67.4433	-0.0424819	0.0817234	0.269583	0.603612	0.898439
ENSMUSG00000031840.12	Rab3a	33.6549	-0.0473389	0.0913229	0.268326	0.604457	0.898439
ENSMUSG00000025630.8	Hprt	7.78145	0.097418	0.188835	0.266662	0.60558	0.898667
ENSMUSG00000020152.7	Actr2	7.5557	0.0992415	0.192889	0.265976	0.606044	0.898667
ENSMUSG00000031954.5	Cfdp1	15.9664	0.072761	0.142234	0.262366	0.608499	0.899159
ENSMUSG00000026664.7	Phyh	7.5209	0.0979209	0.192479	0.259746	0.610294	0.899159
ENSMUSG00000020340.16	Cyfip2	12.0244	0.0794638	0.155865	0.261909	0.608812	0.899159
ENSMUSG00000063524.13	Eno1	17.4737	0.0666073	0.131197	0.258511	0.611145	0.899159
ENSMUSG00000028367.5	Txn1	7.81965	0.0935455	0.183517	0.260239	0.609956	0.899159
ENSMUSG00000019775.17	Rgs17	9.10237	-0.0866945	0.170428	0.258142	0.611399	0.899159
ENSMUSG00000027940.18	Tpm3	8.15827	0.0969742	0.19086	0.259145	0.610708	0.899159
ENSMUSG00000028790.13	Khdrbs1	7.7433	0.103574	0.205391	0.255202	0.613436	0.900041
ENSMUSG00000027712.13	Anxa5	9.51228	-0.0966733	0.190642	0.255417	0.613286	0.900041
ENSMUSG00000063882.12	Uqcrh	32.697	-0.0475133	0.0944973	0.252646	0.615218	0.9016
ENSMUSG00000026131.17	Dst	10.8855	-0.086186	0.172716	0.24861	0.618056	0.90382
ENSMUSG00000020366.18	Mapk9	9.71547	-0.0860421	0.172434	0.247421	0.618897	0.90382
ENSMUSG00000030428.16	Ttyh1	9.72816	-0.0801986	0.160673	0.248255	0.618306	0.90382
ENSMUSG00000035585.16	Tsen34	6.94425	-0.0962824	0.194728	0.24268	0.622277	0.90559
ENSMUSG00000029038.9	Ssu72	8.84385	0.0881646	0.179053	0.242993	0.622052	0.90559
ENSMUSG00000060126.14	Tpt1	33.7265	-0.0454078	0.0921147	0.242891	0.622126	0.90559
ENSMUSG00000081485.5	Gm12338	10.4193	-0.102385	0.209962	0.240252	0.624024	0.905677
ENSMUSG00000074656.12	Eif2s2	25.9146	0.109051	0.22206	0.240615	0.623763	0.905677
ENSMUSG00000033352.11	Map2k4	7.66096	-0.0942271	0.191496	0.239586	0.624505	0.905677
ENSMUSG00000022658.10	Tagln3	40.6674	0.0508226	0.104688	0.2344	0.62828	0.907999
ENSMUSG00000073616.10	Myeov2	17.7594	-0.0665239	0.136769	0.235682	0.627342	0.907999
ENSMUSG00000020456.17	Ogdh	7.42932	0.0905466	0.187339	0.235347	0.627587	0.907999
ENSMUSG00000024091.8	Vapa	7.7751	0.0916951	0.190382	0.232919	0.629368	0.908523
ENSMUSG00000026568.6	Mpc2	14.9194	0.0634444	0.133564	0.22608	0.634446	0.912497
ENSMUSG00000007564.14	Ppp2r1a	12.4365	0.0744971	0.158002	0.223473	0.636406	0.912497
ENSMUSG00000035242.15	Oaz1	37.2742	-0.0453074	0.0958152	0.222398	0.637219	0.912497
ENSMUSG00000036850.4	Mrpl41	11.0181	0.0713868	0.151247	0.223408	0.636456	0.912497
ENSMUSG00000038412.7	Higd1a	10.9027	0.0753999	0.159932	0.222747	0.636955	0.912497
ENSMUSG00000034173.13	Zbed5	29.9288	0.0529037	0.110996	0.226366	0.634232	0.912497
ENSMUSG00000054034.10	Tceal5	9.82776	0.0787132	0.165209	0.227844	0.633127	0.912497
ENSMUSG00000003657.8	Calb2	27.2748	0.053728	0.113915	0.221272	0.638073	0.912677
ENSMUSG00000003316.14	Glg1	8.66114	0.0851945	0.182448	0.218751	0.639993	0.91438
ENSMUSG00000024695.15	Zfp91	7.839	0.0880169	0.189087	0.217482	0.640965	0.914726
ENSMUSG00000063457.14	Rps15	40.1867	-0.043097	0.0928856	0.215538	0.642461	0.914777
ENSMUSG00000037710.8	Cisd1	18.5477	0.0557427	0.119962	0.216315	0.641862	0.914777
ENSMUSG00000053192.9	Mllt11	8.22183	0.089572	0.198797	0.203056	0.652265	0.915065
ENSMUSG00000029219.10	Slc10a4	11.348	0.0772775	0.170181	0.20589	0.650008	0.915065
ENSMUSG00000075706.10	Gpx4	35.5722	-0.0415609	0.0920835	0.20335	0.65203	0.915065
ENSMUSG00000019986.16	Ahi1	34.4163	-0.0397957	0.0968566	0.169184	0.680838	0.915065
ENSMUSG00000045690.8	Wdr89	12.5857	0.0799113	0.195106	0.170386	0.679769	0.915065
ENSMUSG00000057322.12	Rpl38	68.7195	0.0395949	0.0873365	0.205605	0.650234	0.915065
ENSMUSG00000027805.16	Pfn2	12.5726	0.063839	0.157926	0.162921	0.686481	0.915065
ENSMUSG00000052534.15	Pbx1	10.637	0.0764136	0.184546	0.168709	0.681262	0.915065
ENSMUSG00000067194.6	Eif1ax	6.96832	-0.0857445	0.209918	0.167009	0.682783	0.915065
ENSMUSG00000014301.12	Pam16	8.0786	0.0808685	0.183915	0.194661	0.659066	0.915065
ENSMUSG00000058546.8	Rpl23a	28.3784	-0.0484197	0.109863	0.194735	0.659005	0.915065
ENSMUSG00000083899.2	Gm12346	14.2685	0.0877282	0.202145	0.186176	0.666119	0.915065
ENSMUSG00000081344.5	Gm14303	16.8192	0.126957	0.303941	0.174148	0.676451	0.915065
ENSMUSG00000033917.15	Gde1	8.48382	0.0812238	0.184868	0.193263	0.660215	0.915065
ENSMUSG00000029447.11	Cct6a	9.99478	-0.0710133	0.171623	0.169779	0.680308	0.915065
ENSMUSG00000029152.13	Ociad1	15.7025	-0.0612483	0.136825	0.200402	0.654397	0.915065
ENSMUSG00000052584.9	Serp2	9.26115	-0.0829248	0.187801	0.19414	0.659493	0.915065
ENSMUSG00000082896.1	Gm5844	8.57748	-0.0900249	0.222428	0.163666	0.685804	0.915065
ENSMUSG00000020859.16	Spag9	9.67	-0.0713019	0.166109	0.183567	0.668326	0.915065
ENSMUSG00000027248.13	Pdia3	12.7627	-0.0653333	0.160695	0.164288	0.685239	0.915065
ENSMUSG00000038462.3	Uqcrfs1	13.2003	-0.059166	0.14273	0.171255	0.678999	0.915065
ENSMUSG00000029516.19	Cit	7.90149	-0.085137	0.197211	0.185957	0.666303	0.915065
ENSMUSG00000065947.3	mt-Nd4l	7.17449	0.121507	0.289442	0.179994	0.671378	0.915065
ENSMUSG00000029311.16	Hsd17b11	383.886	0.107692	0.231389	0.21158	0.645532	0.915065
ENSMUSG00000019471.9	Cdc37	9.76945	-0.0747581	0.17116	0.190574	0.662439	0.915065
ENSMUSG00000046364.14	Rpl27a	31.2383	-0.0448351	0.101567	0.196047	0.657931	0.915065
ENSMUSG00000008892.12	Vdac3	7.84031	0.108703	0.257291	0.175634	0.675152	0.915065
ENSMUSG00000014769.9	Psmb1	19.9203	0.049869	0.114977	0.188649	0.664043	0.915065
ENSMUSG00000035640.18	Cbarp	8.12814	0.0751136	0.176824	0.181268	0.670286	0.915065
ENSMUSG00000062997.6	Rpl35	18.213	-0.0519506	0.127322	0.167342	0.682485	0.915065
ENSMUSG00000091337.3	Eid1	16.6034	0.0650794	0.140791	0.213577	0.643978	0.915065
ENSMUSG00000002395.14	Use1	9.03116	0.0818036	0.179308	0.208378	0.648042	0.915065
ENSMUSG00000037996.17	Slc24a2	10.322	0.0702609	0.168172	0.175237	0.675499	0.915065
ENSMUSG00000036745.15	Ttll7	20.7672	-0.0478929	0.11009	0.188789	0.663927	0.915065
ENSMUSG00000023089.12	Ndufa5	41.818	-0.0389563	0.0883473	0.194042	0.659573	0.915065
ENSMUSG00000062753.13	AI413582	7.23022	0.079424	0.18722	0.18115	0.670387	0.915065
ENSMUSG00000005510.9	Ndufs3	7.52027	0.0867263	0.200655	0.18879	0.663926	0.915065
ENSMUSG00000055447.18	Cd47	10.805	0.0762872	0.169651	0.203178	0.652168	0.915065
ENSMUSG00000002580.7	Mien1	7.7846	0.0785167	0.184584	0.181688	0.669927	0.915065
ENSMUSG00000009013.5	Dynll1	19.396	-0.0571437	0.12441	0.208841	0.647677	0.915065
ENSMUSG00000029559.15	2210016L21Rik	17.4913	0.053475	0.12898	0.171935	0.678398	0.915065
ENSMUSG00000021957.6	Tkt	9.26869	0.0741012	0.178127	0.173975	0.676603	0.915065
ENSMUSG00000035864.14	Syt1	73.5582	0.0358098	0.0878633	0.164384	0.685152	0.915065
ENSMUSG00000032412.8	Atp1b3	7.77328	0.118884	0.25616	0.212308	0.644964	0.915065
ENSMUSG00000024767.11	Otub1	10.034	0.0724669	0.164096	0.195617	0.658282	0.915065
ENSMUSG00000037373.12	Ctbp1	7.68693	-0.0802824	0.188765	0.18049	0.670953	0.915065
ENSMUSG00000037563.15	Rps16	24.3596	0.0578078	0.127998	0.205348	0.650438	0.915065
ENSMUSG00000034024.7	Cct2	9.60713	0.0737872	0.166883	0.19654	0.657528	0.915065
ENSMUSG00000012848.15	Rps5	33.0719	-0.0421703	0.094203	0.200215	0.654547	0.915065
ENSMUSG00000037608.15	Bclaf1	7.08767	-0.0977698	0.219911	0.197282	0.656924	0.915065
ENSMUSG00000027108.15	Ola1	7.29142	0.0828325	0.195002	0.181969	0.669687	0.915065
ENSMUSG00000024109.18	Nrxn1	12.9881	-0.063773	0.150912	0.178019	0.673081	0.915065
ENSMUSG00000025290.16	Rps24	53.3135	-0.0379031	0.0929817	0.166791	0.682979	0.915065
ENSMUSG00000090862.3	Rps13	33.8281	-0.0397201	0.0908996	0.190837	0.662221	0.915065
ENSMUSG00000037149.9	Ddx1	9.86664	0.0685702	0.163493	0.176965	0.673995	0.915065
ENSMUSG00000066491.4	Gm6265	7.62847	0.111225	0.268245	0.173657	0.676882	0.915065
ENSMUSG00000036427.5	Gpi1	167.422	0.152224	0.346771	0.165374	0.684256	0.915065
ENSMUSG00000098343.1	Mir6240	19.6192	0.145996	0.31601	0.208592	0.647873	0.915065
ENSMUSG00000062397.7	Zfp706	7.58626	-0.0889641	0.194828	0.208186	0.648193	0.915065
ENSMUSG00000031897.8	Psmb10	7.63414	-0.0828885	0.196684	0.178154	0.672965	0.915065
ENSMUSG00000029616.9	Erp29	10.3183	-0.0691785	0.174041	0.157313	0.691643	0.920154
ENSMUSG00000040652.15	Oaz2	12.0538	0.0682875	0.17269	0.15639	0.692502	0.920154
ENSMUSG00000006057.15	Atp5g1	35.7385	0.0371444	0.0937533	0.156823	0.692098	0.920154
ENSMUSG00000039615.8	Stub1	18.6186	-0.0495385	0.126118	0.153725	0.695001	0.922496
ENSMUSG00000068923.14	Syt11	24.3394	-0.0422885	0.10829	0.152326	0.696322	0.923272
ENSMUSG00000031701.6	Dnaja2	10.117	-0.0671111	0.172789	0.150927	0.697651	0.924056
ENSMUSG00000040265.16	Dnm3	23.0607	-0.0456067	0.119501	0.145673	0.702706	0.92606
ENSMUSG00000008140.17	Emc10	8.39662	-0.0716975	0.187155	0.146044	0.702345	0.92606
ENSMUSG00000036372.14	Tmem258	8.42847	-0.0709616	0.184374	0.147412	0.701021	0.92606
ENSMUSG00000026374.14	Tsn	9.7414	-0.0631986	0.165441	0.145514	0.702859	0.92606
ENSMUSG00000000399.10	Ndufa9	8.06778	0.072764	0.189665	0.147534	0.700903	0.92606
ENSMUSG00000035227.7	Spcs2	7.13066	-0.0748972	0.197118	0.143954	0.704382	0.927091
ENSMUSG00000025825.12	Iscu	16.1442	0.0498784	0.133092	0.141013	0.707276	0.929923
ENSMUSG00000022587.14	Ly6e	8.06303	0.0706959	0.189991	0.139312	0.708966	0.930193
ENSMUSG00000010406.11	Mrpl52	10.9504	-0.067	0.17906	0.139612	0.708667	0.930193
ENSMUSG00000047675.15	Rps8	52.3041	-0.0328126	0.0886065	0.137332	0.710948	0.931818
ENSMUSG00000022400.8	Rbx1	16.1833	-0.0490856	0.132918	0.135755	0.712538	0.931952
ENSMUSG00000041035.8	Gm17018	8.33688	0.064677	0.175594	0.136091	0.712198	0.931952
ENSMUSG00000024044.16	Epb41l3	8.76802	-0.0694225	0.189318	0.133636	0.714692	0.932822
ENSMUSG00000020390.12	Ube2b	7.96033	0.0723585	0.19739	0.133679	0.714648	0.932822
ENSMUSG00000059534.8	Uqcr10	31.1883	0.0373085	0.103008	0.131127	0.717267	0.933532
ENSMUSG00000030884.12	Uqcrc2	8.78335	-0.0612713	0.169253	0.130929	0.717471	0.933532
ENSMUSG00000030432.12	Rpl28	24.9538	-0.0396825	0.109841	0.130968	0.71743	0.933532
ENSMUSG00000016319.3	Slc25a5	24.9935	-0.0405369	0.113006	0.128877	0.7196	0.93387
ENSMUSG00000028603.15	Scp2	7.10829	0.0672208	0.188544	0.127516	0.721022	0.93387
ENSMUSG00000034891.13	Sncb	25.1832	-0.0384224	0.10722	0.128323	0.720177	0.93387
ENSMUSG00000041841.7	Rpl37	51.1822	-0.0357333	0.0999434	0.128577	0.719912	0.93387
ENSMUSG00000044533.15	Rps2	23.757	-0.0408365	0.114735	0.127101	0.721457	0.93387
ENSMUSG00000071076.6	Jund	7.61407	0.0693344	0.19718	0.123567	0.725197	0.937742
ENSMUSG00000024914.16	Drap1	9.20558	-0.0603952	0.176745	0.11641	0.732961	0.939066
ENSMUSG00000026155.13	Smap1	8.21172	0.0620365	0.186492	0.11084	0.73919	0.939066
ENSMUSG00000090000.1	Ier3ip1	7.9604	-0.0590245	0.177286	0.11038	0.739711	0.939066
ENSMUSG00000037742.14	Eef1a1	29.4623	0.0345593	0.103682	0.111508	0.738434	0.939066
ENSMUSG00000050711.7	Scg2	53.8615	-0.031904	0.0924287	0.118433	0.73074	0.939066
ENSMUSG00000081534.2	Slc48a1	9.93716	-0.0569375	0.168484	0.113729	0.735938	0.939066
ENSMUSG00000021477.8	Ctsl	9.08141	0.058469	0.171447	0.116632	0.732716	0.939066
ENSMUSG00000057841.5	Rpl32	28.9327	-0.038981	0.112253	0.12047	0.728525	0.939066
ENSMUSG00000062580.9	Timm17a	11.5027	-0.0521656	0.154868	0.113134	0.736604	0.939066
ENSMUSG00000025135.12	Anapc11	8.21487	0.0605606	0.182224	0.111137	0.738854	0.939066
ENSMUSG00000032186.14	Tmod2	17.2351	-0.0417407	0.124336	0.112687	0.737105	0.939066
ENSMUSG00000018293.4	Pfn1	7.74078	0.062731	0.182329	0.118467	0.730703	0.939066
ENSMUSG00000034377.10	Tulp4	11.6432	0.0614365	0.178913	0.118487	0.730682	0.939066
ENSMUSG00000024099.14	Ndufv2	22.9527	0.0382968	0.110366	0.120946	0.728011	0.939066
ENSMUSG00000024474.5	Ik	9.96705	0.0558019	0.167476	0.111285	0.738686	0.939066
ENSMUSG00000022354.3	Ndufb9	34.5657	-0.0332816	0.0988158	0.113615	0.736066	0.939066
ENSMUSG00000019179.10	Mdh2	21.8624	-0.0474866	0.13728	0.118659	0.730493	0.939066
ENSMUSG00000021486.6	Prelid1	10.7346	0.0563611	0.167261	0.113366	0.736344	0.939066
ENSMUSG00000059291.15	Rpl11	35.0292	-0.0300229	0.0927539	0.104754	0.746198	0.939591
ENSMUSG00000024944.5	Arl2	13.6515	-0.0494603	0.151505	0.105905	0.744856	0.939591
ENSMUSG00000020262.15	Adarb1	7.20145	-0.0609187	0.190372	0.102361	0.749014	0.939591
ENSMUSG00000000740.11	Rpl13	44.8731	-0.0288435	0.0903353	0.102406	0.748961	0.939591
ENSMUSG00000027199.14	Gatm	9.19141	-0.0605931	0.186007	0.105301	0.745559	0.939591
ENSMUSG00000024583.2	Txnl1	7.35605	0.0667679	0.206612	0.104369	0.746649	0.939591
ENSMUSG00000037805.14	Rpl10a	9.95201	0.0507503	0.159083	0.102198	0.749208	0.939591
ENSMUSG00000024248.13	Cox7a2l	14.1914	-0.0463102	0.145199	0.101637	0.749873	0.939591
ENSMUSG00000021102.3	Glrx5	7.76399	-0.0601232	0.185063	0.10534	0.745513	0.939591
ENSMUSG00000042043.5	Tbca	9.58171	0.0532019	0.167178	0.10166	0.749846	0.939591
ENSMUSG00000027620.16	Rbm39	10.6018	0.052664	0.164414	0.102805	0.748489	0.939591
ENSMUSG00000021719.8	Rgs7bp	9.10624	-0.061156	0.188193	0.105387	0.745458	0.939591
ENSMUSG00000019370.10	Calm3	42.5056	0.0278177	0.0858931	0.104641	0.74633	0.939591
ENSMUSG00000040907.15	Atp1a3	28.4969	0.0326169	0.103991	0.0985797	0.753541	0.943243
ENSMUSG00000032050.16	Rdx	7.11541	-0.0637627	0.206479	0.0948501	0.758099	0.945247
ENSMUSG00000054766.13	Set	12.5701	0.0486416	0.161827	0.0906264	0.763382	0.945247
ENSMUSG00000038690.15	Atp5j2	43.8834	0.0264448	0.0866388	0.0927286	0.760737	0.945247
ENSMUSG00000009863.14	Sdhb	15.375	0.0401284	0.134232	0.0893946	0.764948	0.945247
ENSMUSG00000057863.5	Rpl36	22.8728	-0.034681	0.112464	0.0952488	0.757607	0.945247
ENSMUSG00000036199.8	Ndufa13	40.4322	0.0258662	0.0862922	0.0897324	0.764518	0.945247
ENSMUSG00000040048.14	Ndufb10	23.9555	0.0326811	0.107683	0.0924193	0.761124	0.945247
ENSMUSG00000025066.9	Sfr1	14.2906	-0.0486368	0.156695	0.0957	0.757052	0.945247
ENSMUSG00000029836.15	Cbx3	7.23996	0.0627574	0.208404	0.0911149	0.762765	0.945247
ENSMUSG00000015733.13	Capza2	8.75054	-0.0583718	0.192679	0.091467	0.76232	0.945247
ENSMUSG00000001380.6	Hars	7.36019	-0.0588088	0.19587	0.0903257	0.763763	0.945247
ENSMUSG00000033751.5	Gadd45gip1	10.1185	-0.0497053	0.162893	0.0928184	0.760624	0.945247
ENSMUSG00000036299.4	BC031181	7.37624	0.0583226	0.192035	0.0926411	0.760846	0.945247
ENSMUSG00000001313.12	Rnd2	7.6129	-0.0608363	0.204598	0.0880259	0.766702	0.94648
ENSMUSG00000030701.17	Plekhb1	10.5647	0.0519609	0.175875	0.0867036	0.76841	0.947656
ENSMUSG00000033585.5	Ndn	28.8499	-0.0292365	0.0997863	0.0858525	0.769518	0.948088
ENSMUSG00000028447.11	Dctn3	12.7693	-0.0421966	0.144739	0.0848199	0.770869	0.94882
ENSMUSG00000032199.12	Polr2m	9.16394	0.0523274	0.181619	0.0832368	0.772958	0.94955
ENSMUSG00000044627.11	Swi5	16.179	-0.0377443	0.130704	0.0832222	0.772977	0.94955
ENSMUSG00000031760.8	Mt3	22.6792	-0.0460292	0.164917	0.0778963	0.780169	0.95203
ENSMUSG00000047547.14	Cltb	16.4524	0.0406331	0.144497	0.0788415	0.778874	0.95203
ENSMUSG00000021178.8	Psmc1	13.4174	-0.0402216	0.142938	0.0791418	0.778464	0.95203
ENSMUSG00000038845.11	Phb	8.86629	0.0481867	0.173046	0.0777901	0.780315	0.95203
ENSMUSG00000046721.11	Rpl14-ps1	10.9863	0.0611028	0.218048	0.079523	0.777945	0.95203
ENSMUSG00000019087.13	Atp6ap1	7.91184	0.0547657	0.193245	0.0800938	0.77717	0.95203
ENSMUSG00000081049.1	Rps24-ps3	11.0376	-0.0612091	0.218952	0.0793645	0.778161	0.95203
ENSMUSG00000047459.14	Dynlrb1	30.0146	-0.0274053	0.101577	0.0727041	0.78744	0.952412
ENSMUSG00000069917.7	Hba-a2	8.63522	-0.0560432	0.202885	0.0759047	0.782926	0.952412
ENSMUSG00000022551.7	Cyc1	14.9539	-0.0364366	0.133643	0.0739778	0.785631	0.952412
ENSMUSG00000079563.9	Pglyrp2	8.26035	0.138064	0.479185	0.0744327	0.784989	0.952412
ENSMUSG00000069744.7	Psmb3	10.1461	-0.0456025	0.169383	0.0723149	0.787996	0.952412
ENSMUSG00000015092.9	Edf1	21.3117	0.0318729	0.116136	0.075694	0.78322	0.952412
ENSMUSG00000067786.16	Nnat	20.8971	0.0343738	0.128934	0.0710946	0.78975	0.952412
ENSMUSG00000015937.14	H2afy	7.89074	0.0506566	0.189108	0.071934	0.788541	0.952412
ENSMUSG00000094483.2	Purb	12.4145	0.0407281	0.151988	0.0721838	0.788183	0.952412
ENSMUSG00000003363.15	Pld3	12.6319	-0.0425067	0.155913	0.0739901	0.785613	0.952412
ENSMUSG00000038965.15	Ube2l3	8.47491	-0.0478347	0.175509	0.0743357	0.785126	0.952412
ENSMUSG00000026421.14	Csrp1	11.5564	-0.0392164	0.146301	0.0715611	0.789077	0.952412
ENSMUSG00000011752.6	Pgam1	25.9605	-0.0288187	0.109073	0.0693907	0.792226	0.953563
ENSMUSG00000080921.4	Rpl38-ps2	8.79207	-0.0652018	0.247542	0.0697439	0.79171	0.953563
ENSMUSG00000051853.9	Arf3	10.3525	0.0463225	0.179124	0.066843	0.79599	0.955791
ENSMUSG00000037152.11	Ndufc1	28.663	-0.0278664	0.108089	0.0665919	0.796365	0.955791
ENSMUSG00000023010.14	Tmbim6	12.7517	-0.0374227	0.144651	0.066748	0.796132	0.955791
ENSMUSG00000060143.6	Gm10076	7.62591	0.0533571	0.209858	0.0654975	0.798009	0.956847
ENSMUSG00000023456.14	Tpi1	49.5062	-0.0205673	0.0808918	0.0644023	0.799668	0.95792
ENSMUSG00000014592.19	Camta1	13.1864	0.0398695	0.158277	0.0638246	0.80055	0.95806
ENSMUSG00000017778.14	Cox7c	54.9111	0.0194585	0.0781316	0.0622297	0.803006	0.959677
ENSMUSG00000020048.13	Hsp90b1	22.1495	-0.0278565	0.111864	0.0619547	0.803433	0.959677
ENSMUSG00000022629.16	Kif21a	25.5369	-0.0254756	0.104955	0.0590565	0.807993	0.964205
ENSMUSG00000030738.11	Eif3c	15.7255	-0.0325909	0.135981	0.0573609	0.810717	0.964699
ENSMUSG00000027404.15	Snrpb	7.34276	0.0458274	0.191919	0.05745	0.810573	0.964699
ENSMUSG00000028756.12	Pink1	14.4457	-0.0351122	0.145836	0.0577833	0.810034	0.964699
ENSMUSG00000029076.14	Sdf4	9.19615	-0.0409023	0.171159	0.0566836	0.811817	0.965091
ENSMUSG00000013921.15	Clip3	11.7256	-0.0362726	0.152652	0.0561988	0.812608	0.965116
ENSMUSG00000052852.7	Reep1	6.97013	0.0451195	0.193978	0.0540008	0.816242	0.965495
ENSMUSG00000025967.16	Eef1b2	16.2681	0.0293017	0.127529	0.0529343	0.818034	0.965495
ENSMUSG00000010608.15	Rbm25	8.19032	-0.0472515	0.201352	0.055045	0.814506	0.965495
ENSMUSG00000030062.7	Rpn1	8.45232	-0.0417191	0.179195	0.0541759	0.81595	0.965495
ENSMUSG00000026087.11	Mrpl30	7.78759	-0.046945	0.202433	0.0534625	0.817144	0.965495
ENSMUSG00000030086.16	Chchd6	9.06062	-0.0405216	0.171735	0.0554249	0.813879	0.965495
ENSMUSG00000031950.7	Gabarapl2	19.551	-0.0276135	0.120007	0.0527648	0.81832	0.965495
ENSMUSG00000001525.10	Tubb5	24.5708	-0.0256232	0.112171	0.0520705	0.819499	0.965976
ENSMUSG00000022564.6	Grina	18.7933	-0.0269011	0.119021	0.0510151	0.821306	0.967196
ENSMUSG00000049422.6	Chchd10	90.6724	0.0146601	0.0654748	0.0500158	0.823036	0.967674
ENSMUSG00000063694.5	Cycs	11.1189	0.0360306	0.1618	0.0496809	0.823619	0.967674
ENSMUSG00000023020.2	Cox14	12.9954	-0.0331683	0.149039	0.0494468	0.824029	0.967674
ENSMUSG00000046709.16	Mapk10	9.74493	-0.0378519	0.171887	0.0483923	0.825885	0.968945
ENSMUSG00000006818.4	Sod2	10.9259	0.0345939	0.159518	0.0471427	0.828112	0.970649
ENSMUSG00000023011.7	Faim2	12.9718	-0.0312993	0.145149	0.046466	0.829331	0.97117
ENSMUSG00000028745.18	Capzb	11.4015	-0.0322042	0.151447	0.0450573	0.831899	0.972359
ENSMUSG00000047126.17	Cltc	9.75728	-0.0387438	0.181389	0.0454168	0.83124	0.972359
ENSMUSG00000023150.14	Ivns1abp	99.6968	0.0919692	0.42383	0.0445781	0.832782	0.972484
ENSMUSG00000006782.16	Cnp	22.6328	0.0240118	0.119972	0.0399064	0.841664	0.973543
ENSMUSG00000022391.15	Rangap1	13.904	-0.029769	0.142682	0.0435245	0.834741	0.973543
ENSMUSG00000060036.13	Rpl3	48.502	-0.015024	0.0751783	0.0398729	0.841729	0.973543
ENSMUSG00000015291.10	Gdi1	14.0678	0.0305475	0.151042	0.0409596	0.839616	0.973543
ENSMUSG00000021647.6	Cartpt	22.3137	-0.0326468	0.15814	0.0422643	0.837117	0.973543
ENSMUSG00000039953.13	Clstn1	13.3215	0.0276025	0.141507	0.0382486	0.844945	0.973543
ENSMUSG00000027133.3	Nop10	13.5705	-0.0289684	0.143449	0.0405322	0.840444	0.973543
ENSMUSG00000008683.16	Rps15a	24.7924	-0.0225017	0.108769	0.0428109	0.836082	0.973543
ENSMUSG00000050299.7	Gm9843	20.7722	0.0318569	0.162151	0.0390456	0.843358	0.973543
ENSMUSG00000007950.8	Abhd8	10.7179	0.0318759	0.160927	0.0391714	0.843109	0.973543
ENSMUSG00000020349.4	Ppp2ca	11.9679	-0.0299306	0.145307	0.0423878	0.836882	0.973543
ENSMUSG00000084349.3	Rpl3-ps1	10.3054	-0.036857	0.188614	0.0384789	0.844485	0.973543
ENSMUSG00000024654.8	Asrgl1	10.184	0.034684	0.172774	0.0402785	0.840937	0.973543
ENSMUSG00000003072.15	Atp5d	34.0548	0.0186929	0.0921746	0.0411645	0.839221	0.973543
ENSMUSG00000076432.12	Ywhaq	23.7954	0.0244459	0.125529	0.0380499	0.845343	0.973543
ENSMUSG00000055839.5	Tceb2	47.3122	0.0140806	0.0838848	0.0280871	0.866904	0.975439
ENSMUSG00000091537.2	Tma7	9.13213	0.0294401	0.175143	0.0283747	0.866231	0.975439
ENSMUSG00000058756.13	Thra	19.7339	-0.0224441	0.119633	0.0351286	0.851326	0.975439
ENSMUSG00000029649.10	Pomp	18.2305	-0.0233099	0.129203	0.0323156	0.857337	0.975439
ENSMUSG00000029405.16	G3bp2	17.4607	0.0199948	0.128503	0.0243263	0.876057	0.975439
ENSMUSG00000018395.19	Kif3a	9.96955	-0.0271184	0.168549	0.0258712	0.872215	0.975439
ENSMUSG00000039485.7	Tspyl4	22.7895	0.0201291	0.120048	0.0280075	0.867091	0.975439
ENSMUSG00000003814.8	Calr	12.6252	-0.0225016	0.144968	0.0241233	0.876572	0.975439
ENSMUSG00000029614.13	Rpl6	28.3876	-0.0213821	0.115852	0.0341372	0.853415	0.975439
ENSMUSG00000036699.12	Zcchc12	7.81006	0.0344127	0.195014	0.0308865	0.860494	0.975439
ENSMUSG00000031059.9	Ndufb11	15.0717	0.025852	0.13579	0.0362435	0.849014	0.975439
ENSMUSG00000057411.8	Fam173a	9.47139	0.0297346	0.169318	0.0307823	0.860727	0.975439
ENSMUSG00000022415.12	Syngr1	10.1267	-0.0308148	0.17957	0.0292605	0.864179	0.975439
ENSMUSG00000024038.16	Ndufv3	23.3805	0.0210416	0.118083	0.031504	0.859121	0.975439
ENSMUSG00000035133.8	Arhgap5	9.12495	0.0305679	0.176889	0.0300061	0.862476	0.975439
ENSMUSG00000069919.7	Hba-a1	9.58328	-0.0322343	0.191041	0.0286235	0.865651	0.975439
ENSMUSG00000029066.12	Mrpl20	10.8609	0.0274161	0.16959	0.0261551	0.871522	0.975439
ENSMUSG00000021764.6	Ndufs4	10.6667	0.0248047	0.15948	0.0241972	0.876384	0.975439
ENSMUSG00000021546.17	Hnrnpk	9.11459	0.0298525	0.179647	0.0275734	0.868116	0.975439
ENSMUSG00000032181.6	Scg3	8.97063	0.0287899	0.179068	0.0259551	0.87201	0.975439
ENSMUSG00000022982.9	Sod1	25.666	-0.020993	0.121753	0.0297543	0.863049	0.975439
ENSMUSG00000026737.12	Pip4k2a	8.77367	-0.0354393	0.190811	0.0343384	0.852989	0.975439
ENSMUSG00000009894.15	Snap47	16.3406	0.0232257	0.127131	0.0334641	0.854851	0.975439
ENSMUSG00000005354.15	Txn2	7.4515	0.0318821	0.190948	0.0278198	0.867533	0.975439
ENSMUSG00000021242.8	Npc2	9.36585	-0.0330354	0.189239	0.0302327	0.861963	0.975439
ENSMUSG00000027223.15	Mapk8ip1	7.84441	0.0335101	0.178641	0.0353004	0.850968	0.975439
ENSMUSG00000055302.5	Mrfap1	18.1015	0.0188939	0.1208	0.0245179	0.875574	0.975439
ENSMUSG00000009927.8	Rps25	25.9217	-0.0185323	0.110432	0.028255	0.866511	0.975439
ENSMUSG00000029221.15	Slc30a9	8.46855	-0.033176	0.194128	0.0290477	0.864669	0.975439
ENSMUSG00000050875.11	A730017C20Rik	6.96996	-0.0344991	0.212793	0.0260528	0.871771	0.975439
ENSMUSG00000068882.13	Ssb	11.5745	0.0275738	0.158446	0.0303211	0.861764	0.975439
ENSMUSG00000063077.14	Kif1b	27.2216	-0.019163	0.105485	0.033096	0.855643	0.975439
ENSMUSG00000039943.16	Plcb4	8.99545	0.0286584	0.177722	0.0261758	0.871472	0.975439
ENSMUSG00000032328.12	Tmem30a	14.9952	0.0269714	0.14391	0.0351543	0.851273	0.975439
ENSMUSG00000039195.4	1110008P14Rik	9.08408	0.0274754	0.170063	0.0260765	0.871714	0.975439
ENSMUSG00000040462.12	Os9	8.22833	-0.033414	0.191597	0.0302919	0.86183	0.975439
ENSMUSG00000019428.16	Fkbp8	19.8386	0.0183076	0.116807	0.0246074	0.875349	0.975439
ENSMUSG00000030704.14	Rab6a	16.0381	-0.0207669	0.132205	0.0246328	0.875285	0.975439
ENSMUSG00000073702.11	Rpl31	26.6551	-0.0168776	0.111484	0.0229039	0.879707	0.975463
ENSMUSG00000046229.9	Scand1	7.86583	-0.028522	0.186783	0.0232501	0.878809	0.975463
ENSMUSG00000019494.14	Cops6	12.1701	0.0221771	0.146557	0.0229194	0.879667	0.975463
ENSMUSG00000029461.16	Fam168a	9.81107	0.0244803	0.161642	0.0230036	0.879448	0.975463
ENSMUSG00000001175.13	Calm1	141.42	0.00804475	0.0542305	0.0220016	0.882083	0.976369
ENSMUSG00000061477.3	Rps7	24.924	-0.0158553	0.106734	0.0221146	0.881783	0.976369
ENSMUSG00000022752.8	Tomm70a	11.0829	-0.025133	0.172854	0.0211085	0.884484	0.977155
ENSMUSG00000035048.13	Anapc13	7.54271	0.0265953	0.181803	0.0214221	0.883635	0.977155
ENSMUSG00000033004.14	Mycbp2	11.2902	-0.0239537	0.165953	0.0208705	0.885132	0.977155
ENSMUSG00000006024.13	Napa	14.2724	-0.01986	0.139907	0.0201061	0.887241	0.977671
ENSMUSG00000067288.12	Rps28	54.3148	0.0166594	0.118317	0.0200117	0.887505	0.977671
ENSMUSG00000032324.10	Tspan3	18.8024	0.017877	0.126893	0.0198558	0.88794	0.977671
ENSMUSG00000097379.1	Gm26873	9.41049	-0.0766207	0.556854	0.0188828	0.890703	0.979851
ENSMUSG00000027624.17	Epb41l1	7.92009	-0.0254531	0.1869	0.0184364	0.891995	0.980412
ENSMUSG00000022956.10	Atp5o	34.3488	0.011624	0.0896537	0.0167953	0.896886	0.980626
ENSMUSG00000037601.11	Nme1	27.4427	-0.0144415	0.109395	0.0173449	0.895222	0.980626
ENSMUSG00000032883.15	Acsl3	9.64165	0.0218891	0.165214	0.017598	0.894464	0.980626
ENSMUSG00000083621.1	Gm14586	9.28617	-0.0282084	0.216213	0.0172054	0.895641	0.980626
ENSMUSG00000018585.9	Atox1	9.96266	0.0218136	0.16638	0.0171515	0.895804	0.980626
ENSMUSG00000065990.12	Aurkaip1	9.13971	0.0216324	0.166633	0.016889	0.8966	0.980626
ENSMUSG00000025421.14	Hdhd2	7.45821	-0.0237469	0.202138	0.0138339	0.906371	0.982424
ENSMUSG00000032118.15	Fez1	14.0357	-0.0182653	0.151956	0.0143746	0.904567	0.982424
ENSMUSG00000028931.11	Kcnab2	7.05754	-0.0243307	0.197468	0.0151468	0.90205	0.982424
ENSMUSG00000030366.10	Ceacam12	16.8295	0.0684944	0.513702	0.0141649	0.905263	0.982424
ENSMUSG00000021939.7	Ctsb	17.6935	-0.0162712	0.133404	0.0148973	0.902856	0.982424
ENSMUSG00000039001.12	Rps21	53.8394	0.012035	0.0978729	0.0151932	0.901901	0.982424
ENSMUSG00000062328.7	Rpl17	25.7139	-0.0127299	0.106475	0.0143393	0.904684	0.982424
ENSMUSG00000031068.8	Glrx3	7.49294	-0.0221721	0.18432	0.0144719	0.904246	0.982424
ENSMUSG00000007021.4	Syngr3	11.5321	0.0194116	0.155349	0.0155535	0.90075	0.982424
ENSMUSG00000040952.16	Rps19	36.3012	-0.0112205	0.0953649	0.0138595	0.906284	0.982424
ENSMUSG00000034868.8	Myl12b	20.8421	0.0131874	0.119917	0.0121043	0.912394	0.984485
ENSMUSG00000038916.6	Soga3	9.773	0.0191447	0.176049	0.0117879	0.913542	0.984485
ENSMUSG00000031839.6	Hsbp1	19.4478	-0.0130447	0.118625	0.0120662	0.912531	0.984485
ENSMUSG00000025132.13	Arhgdia	10.6025	0.0173681	0.155699	0.0124785	0.911056	0.984485
ENSMUSG00000005779.12	Psmb4	14.9265	0.0146249	0.13602	0.0115116	0.914557	0.984485
ENSMUSG00000025757.12	Hspa4l	13.7668	-0.0154362	0.140926	0.0119895	0.912809	0.984485
ENSMUSG00000024359.8	Hspa9	8.22112	0.0206264	0.18171	0.0128956	0.909588	0.984485
ENSMUSG00000021282.16	Eif5	13.9786	0.0149575	0.138245	0.0116966	0.913876	0.984485
ENSMUSG00000036564.16	Ndrg4	28.1907	0.0113448	0.10899	0.0108647	0.916984	0.984694
ENSMUSG00000031299.10	Pdha1	7.14194	-0.012576	0.197231	0.00407168	0.949122	0.984694
ENSMUSG00000060938.14	Rpl26	51.092	0.00519986	0.083113	0.00391386	0.950116	0.984694
ENSMUSG00000031996.16	Aplp2	25.5643	-0.0100308	0.106938	0.00879008	0.925303	0.984694
ENSMUSG00000031422.16	Morf4l2	9.11167	0.0118407	0.176101	0.00449304	0.946558	0.984694
ENSMUSG00000008859.7	Rala	7.15341	-0.0172557	0.193989	0.00790822	0.929139	0.984694
ENSMUSG00000093904.1	Tomm20	12.7671	-0.00949342	0.142928	0.00440554	0.94708	0.984694
ENSMUSG00000041020.14	Map7d2	29.4767	0.00824202	0.0986042	0.00701855	0.933234	0.984694
ENSMUSG00000024853.9	Sf3b2	16.7715	0.0119918	0.140545	0.0072701	0.932051	0.984694
ENSMUSG00000028546.17	Elavl4	8.55989	-0.0158941	0.192693	0.00673406	0.934598	0.984694
ENSMUSG00000063870.12	Chd4	7.2697	-0.0201062	0.190315	0.0111281	0.915987	0.984694
ENSMUSG00000004980.16	Hnrnpa2b1	13.354	-0.0150726	0.171941	0.0076892	0.930125	0.984694
ENSMUSG00000068739.13	Sars	15.4313	-0.00947653	0.139758	0.00461093	0.945862	0.984694
ENSMUSG00000046330.9	Rpl37a	50.2133	0.00549418	0.0869564	0.00399585	0.949597	0.984694
ENSMUSG00000057614.6	Gnai1	13.5523	-0.0121923	0.1485	0.00671158	0.934707	0.984694
ENSMUSG00000059278.9	Naa38	7.91168	0.0146032	0.186361	0.00616167	0.937433	0.984694
ENSMUSG00000035530.13	Eif1	39.4601	0.00704369	0.0917397	0.00587944	0.93888	0.984694
ENSMUSG00000095588.1	Gm12350	20.5316	-0.0079973	0.125559	0.00403826	0.949331	0.984694
ENSMUSG00000022312.10	Eif3h	9.39295	-0.015964	0.173564	0.00844329	0.926788	0.984694
ENSMUSG00000047187.9	Rab2a	18.5334	0.0102756	0.12644	0.00661951	0.935155	0.984694
ENSMUSG00000033061.15	Resp18	36.1925	-0.0063144	0.0950139	0.00438923	0.947178	0.984694
ENSMUSG00000024966.8	Stip1	11.9955	0.0112359	0.152278	0.005439	0.94121	0.984694
ENSMUSG00000070576.4	Mn1	145.631	0.0240968	0.35924	0.00412668	0.94878	0.984694
ENSMUSG00000028495.14	Rps6	17.2587	0.0125435	0.145413	0.00750357	0.930971	0.984694
ENSMUSG00000003410.7	Elavl3	10.5402	-0.0161128	0.159033	0.010301	0.919158	0.984694
ENSMUSG00000015087.14	Rabl6	8.02799	-0.0209475	0.209897	0.010002	0.920336	0.984694
ENSMUSG00000004267.16	Eno2	14.578	0.0134827	0.137882	0.00959145	0.921983	0.984694
ENSMUSG00000050708.16	Ftl1	13.8962	-0.0120131	0.13978	0.00739272	0.931482	0.984694
ENSMUSG00000061518.10	Cox5b	50.5135	0.00761856	0.0787875	0.00933679	0.923023	0.984694
ENSMUSG00000021194.5	Chga	16.8539	-0.00849713	0.130835	0.00421854	0.948214	0.984694
ENSMUSG00000023004.8	Tuba1b	43.3409	-0.00670309	0.0849331	0.00624297	0.937023	0.984694
ENSMUSG00000028557.10	Rnf11	12.1987	-0.0108672	0.154946	0.00491615	0.944102	0.984694
ENSMUSG00000030337.16	Vamp1	8.97537	-0.0155538	0.193108	0.00646951	0.935893	0.984694
ENSMUSG00000040385.6	Ppp1ca	8.10093	-0.0135938	0.184414	0.00542949	0.941261	0.984694
ENSMUSG00000026895.7	Ndufa8	14.0758	-0.00951193	0.136085	0.00487366	0.944344	0.984694
ENSMUSG00000043716.13	Rpl7	19.5679	-0.0108223	0.122095	0.0078788	0.929271	0.984694
ENSMUSG00000001383.8	Zmat2	15.2955	0.00984103	0.133122	0.00546253	0.941083	0.984694
ENSMUSG00000009575.14	Cbx5	14.4918	-0.00901348	0.139462	0.00419564	0.948354	0.984694
ENSMUSG00000022884.14	Eif4a2	14.7549	0.0124359	0.138307	0.00807597	0.928393	0.984694
ENSMUSG00000025868.6	Higd2a	10.4411	0.0115722	0.156961	0.00543467	0.941233	0.984694
ENSMUSG00000078812.10	Eif5a	13.1731	-0.0137258	0.143315	0.00916541	0.92373	0.984694
ENSMUSG00000027304.9	Rtf1	8.26462	-0.0158533	0.188108	0.00707496	0.932967	0.984694
ENSMUSG00000022577.16	Ly6h	14.3665	-0.0142891	0.13819	0.0106503	0.917804	0.984694
ENSMUSG00000060636.13	Rpl35a	42.0385	-0.00788245	0.096164	0.00676163	0.934465	0.984694
ENSMUSG00000025508.13	Rplp2	33.2222	-0.00825655	0.0981511	0.00710685	0.932816	0.984694
ENSMUSG00000022295.7	Atp6v1c1	12.4478	-0.00950036	0.154845	0.00374859	0.951179	0.984982
ENSMUSG00000041740.16	Rnf10	7.34012	0.011418	0.199041	0.00329258	0.954242	0.986522
ENSMUSG00000029713.15	Gnb2	13.8861	-0.00788864	0.135754	0.00337205	0.953693	0.986522
ENSMUSG00000021660.14	Btf3	12.8498	0.00823609	0.147253	0.00311699	0.955477	0.986985
ENSMUSG00000025151.16	Maged1	15.9397	-0.00626469	0.12728	0.00241503	0.960805	0.991671
ENSMUSG00000105031.1	Gm3511	28.6243	-0.00764406	0.160651	0.00228788	0.96185	0.991933
ENSMUSG00000085342.1	Gm12254	13.2978	-0.00805958	0.174105	0.00217036	0.962842	0.992139
ENSMUSG00000095595.1	Fam177a	7.93578	0.00800734	0.18428	0.00188072	0.965409	0.992336
ENSMUSG00000071644.10	Eef1g	14.6981	0.00600856	0.135782	0.00195748	0.96471	0.992336
ENSMUSG00000055022.14	Cntn1	12.8624	0.00777665	0.171323	0.00205401	0.963851	0.992336
ENSMUSG00000035964.8	Tmem59l	12.2975	0.00728044	0.171305	0.00178911	0.966261	0.992398
ENSMUSG00000029769.16	Ccdc136	7.4037	0.00753417	0.189783	0.00157797	0.968313	0.992878
ENSMUSG00000019302.16	Atp6v0a1	13.6989	-0.00646504	0.159494	0.00164003	0.967697	0.992878
ENSMUSG00000037747.9	Phyhipl	11.1948	0.0058885	0.154831	0.00145138	0.96961	0.993395
ENSMUSG00000027430.12	Dtd1	7.52656	0.00721129	0.196545	0.00135072	0.970683	0.993681
ENSMUSG00000022201.15	Zfr	12.2976	0.00157111	0.152867	0.000105931	0.991788	0.995762
ENSMUSG00000003518.13	Dusp3	7.74314	-0.00277796	0.185776	0.000223958	0.98806	0.995762
ENSMUSG00000018411.17	Mapt	26.1088	0.002616	0.105343	0.000616678	0.980188	0.995762
ENSMUSG00000015149.14	Sirt2	7.36051	0.00388045	0.190392	0.000414312	0.98376	0.995762
ENSMUSG00000035011.15	Zbtb7a	7.04372	-0.00351853	0.193524	0.000331809	0.985467	0.995762
ENSMUSG00000008348.9	Ubc	34.0484	-0.00232159	0.0901497	0.000663088	0.979456	0.995762
ENSMUSG00000025351.13	Cd63	7.56494	-0.00526495	0.203098	0.000670763	0.979338	0.995762
ENSMUSG00000038274.11	Fau	55.729	0.00185884	0.0838688	0.000490879	0.982324	0.995762
ENSMUSG00000021124.13	Vti1b	8.40816	-0.00357748	0.173391	0.000426074	0.983532	0.995762
ENSMUSG00000039630.10	Hnrnpu	14.8527	0.00323949	0.134857	0.000576779	0.98084	0.995762
ENSMUSG00000021218.9	Gdi2	7.98701	0.00490433	0.199818	0.000601284	0.980437	0.995762
ENSMUSG00000072692.7	Rpl37rt	25.6981	-0.00436957	0.165132	0.000712776	0.978701	0.995762
ENSMUSG00000025035.8	Arl3	9.56246	0.00177351	0.168017	0.000111477	0.991576	0.995762
ENSMUSG00000027673.12	Ndufb5	21.8971	0.00291766	0.113656	0.000659995	0.979504	0.995762
ENSMUSG00000034994.9	Eef2	29.0284	0.00202186	0.0993361	0.000414137	0.983764	0.995762
ENSMUSG00000002379.6	Ndufa11	35.3394	0.00159112	0.0924902	0.000294988	0.986297	0.995762
ENSMUSG00000026755.14	Arpc5l	8.47974	0.00232633	0.187776	0.000153237	0.990123	0.995762
ENSMUSG00000095098.1	Ccdc85b	9.62524	0.00254784	0.180689	0.000197305	0.988793	0.995762
ENSMUSG00000061032.8	Rrp1	24.5435	-0.00256171	0.122136	0.000437477	0.983313	0.995762
ENSMUSG00000030122.12	Ptms	11.7359	0.00189704	0.152	0.000155349	0.990055	0.995762
ENSMUSG00000021288.18	Klc1	18.9608	-0.00139396	0.122206	0.000129881	0.990907	0.995762
ENSMUSG00000068240.5	Gm11808	30.7852	0.00211017	0.125316	0.000286914	0.986486	0.995762
ENSMUSG00000021114.8	Atp6v1d	16.594	0.00217215	0.128206	0.00028674	0.98649	0.995762
ENSMUSG00000034345.14	Gtf2h5	9.45693	-0.00224658	0.178375	0.000158912	0.989942	0.995762
ENSMUSG00000020458.16	Rtn4	23.025	0.00108471	0.118987	8.29043e-05	0.992735	0.995915
ENSMUSG00000002102.15	Psmc3	15.243	0.000828883	0.133156	3.87593e-05	0.995033	0.997186
ENSMUSG00000071658.4	Gng3	24.4888	0.000646553	0.11706	3.04905e-05	0.995594	0.997186
ENSMUSG00000022892.10	App	56.5939	0.000159406	0.0761735	4.35838e-06	0.998334	0.998334
ENSMUSG00000027523.19	Gnas	96.2194	-0.00016089	0.059803	7.23865e-06	0.997853	0.998334

## Sheet: Geno_Frac
gene_id	gene_name	baseMean	log2FoldChange	lfcSE	stat	pvalue	padj
ENSMUSG00000024661.6	Fth1	192.893	-1.03924	0.129693	63.5586	1.55667e-15	3.08844e-12
ENSMUSG00000031425.15	Plp1	130.888	-1.31324	0.1762	54.7183	1.39107e-13	1.37994e-10
ENSMUSG00000002985.16	Apoe	154.105	-1.27956	0.180929	49.6663	1.8225e-12	1.20528e-09
ENSMUSG00000032554.15	Trf	33.6036	-1.84965	0.261879	48.6796	3.01388e-12	1.49488e-09
ENSMUSG00000032517.15	Mobp	29.8384	-1.90525	0.272953	47.8283	4.65234e-12	1.53837e-09
ENSMUSG00000022548.14	Apod	66.6004	-1.46298	0.209391	48.1016	4.04688e-12	1.53837e-09
ENSMUSG00000021609.6	Slc6a3	20.4835	2.04709	0.308446	47.4393	5.67344e-12	1.60802e-09
ENSMUSG00000001270.8	Ckb	137.098	-0.907111	0.131665	46.8943	7.49202e-12	1.85802e-09
ENSMUSG00000040856.17	Dlk1	36.2765	1.56342	0.244498	42.364	7.57724e-11	1.67036e-08
ENSMUSG00000064367.1	mt-Nd5	134.261	-1.18873	0.185937	40.3682	2.10342e-10	4.17318e-08
ENSMUSG00000064351.1	mt-Co1	64.0252	-1.26894	0.197291	40.0049	2.53328e-10	4.56911e-08
ENSMUSG00000041607.16	Mbp	89.9814	-1.23852	0.195663	39.5561	3.18772e-10	5.27036e-08
ENSMUSG00000004558.14	Ndrg2	37.529	-1.51535	0.23587	39.2895	3.65403e-10	5.57661e-08
ENSMUSG00000042750.7	Bex2	39.2225	1.20559	0.212045	34.8188	3.6186e-09	5.12807e-07
ENSMUSG00000064363.1	mt-Nd4	108.202	-1.01588	0.173236	33.4792	7.20318e-09	9.52741e-07
ENSMUSG00000015090.13	Ptgds	156.182	-1.67047	0.290654	32.9836	9.29405e-09	1.15246e-06
ENSMUSG00000022054.11	Nefm	25.0647	-1.44234	0.249077	32.6867	1.08277e-08	1.26366e-06
ENSMUSG00000018593.12	Sparc	39.8002	-1.37913	0.239022	32.2428	1.3606e-08	1.49968e-06
ENSMUSG00000020486.18	Sept4	17.2371	-1.62135	0.289806	30.0769	4.15254e-08	4.33613e-06
ENSMUSG00000026473.15	Glul	36.9633	-1.26693	0.231137	29.0266	7.13897e-08	7.08186e-06
ENSMUSG00000022055.7	Nefl	50.8685	-1.13709	0.210267	28.8707	7.73728e-08	7.30989e-06
ENSMUSG00000064345.1	mt-Nd2	121.047	-1.19119	0.221994	28.429	9.71965e-08	8.76536e-06
ENSMUSG00000027254.13	Map1a	35.9214	-1.0621	0.202921	26.5042	2.6297e-07	2.17389e-05
ENSMUSG00000031231.4	Cox7b	44.8137	1.06164	0.214499	26.5394	2.58216e-07	2.17389e-05
ENSMUSG00000036905.8	C1qb	11.802	-2.01695	0.387879	26.3791	2.80565e-07	2.22656e-05
ENSMUSG00000064341.1	mt-Nd1	109.125	-0.977432	0.189471	26.3024	2.91931e-07	2.22766e-05
ENSMUSG00000020396.8	Nefh	17.9432	-1.33075	0.258281	26.0698	3.29292e-07	2.41969e-05
ENSMUSG00000017390.15	Aldoc	63.1607	-0.959289	0.187282	25.7353	3.91592e-07	2.67903e-05
ENSMUSG00000029309.7	Sparcl1	75.593	-0.971763	0.189147	25.7691	3.84809e-07	2.67903e-05
ENSMUSG00000031765.7	Mt1	69.1282	-1.09776	0.213488	25.594	4.21346e-07	2.7865e-05
ENSMUSG00000025094.7	Slc18a2	21.559	1.51118	0.30235	25.4857	4.45679e-07	2.85234e-05
ENSMUSG00000035864.14	Syt1	73.5582	0.777682	0.159465	24.1597	8.86668e-07	5.49734e-05
ENSMUSG00000036634.15	Mag	14.6903	-1.73469	0.347862	24.0288	9.49053e-07	5.70582e-05
ENSMUSG00000032060.9	Cryab	23.6677	-1.4172	0.288773	23.3369	1.35966e-06	7.93403e-05
ENSMUSG00000031955.9	Bcar1	29.3063	-1.03546	0.224956	21.2945	3.93867e-06	0.000223266
ENSMUSG00000054459.6	Vsnl1	29.3151	1.15772	0.257624	21.2168	4.10152e-06	0.000226039
ENSMUSG00000052305.6	Hbb-bs	19.9696	-1.47531	0.311673	20.9728	4.65852e-06	0.000249797
ENSMUSG00000100862.1	Gm10925	21.6217	-1.87691	0.403253	20.4631	6.07928e-06	0.000317403
ENSMUSG00000064370.1	mt-Cytb	77.7752	-0.985947	0.21906	19.723	8.95157e-06	0.000446187
ENSMUSG00000026830.9	Ermn	18.1418	-1.66516	0.368379	19.7136	8.99571e-06	0.000446187
ENSMUSG00000084289.1	Gm6977	10.7283	-2.23657	0.50564	19.5737	9.67923e-06	0.000457494
ENSMUSG00000006651.8	Aplp1	63.6932	-0.760107	0.169765	19.5726	9.68486e-06	0.000457494
ENSMUSG00000064344.1	mt-Tm	13.0078	-2.36953	0.546106	18.9553	1.3382e-05	0.000617439
ENSMUSG00000079523.8	Tmsb10	32.7895	1.25224	0.294085	18.8754	1.39541e-05	0.000629201
ENSMUSG00000020182.16	Ddc	22.8141	1.18613	0.276654	18.735	1.50197e-05	0.000662201
ENSMUSG00000098046.1	Gm8254	24.7037	4.68978	1.03656	18.3723	1.81676e-05	0.000783576
ENSMUSG00000064339.1	mt-Rnr2	2046.32	-1.00606	0.236801	18.1158	2.07866e-05	0.000877458
ENSMUSG00000029580.14	Actb	192.383	-0.562799	0.131883	18.0727	2.12627e-05	0.000878859
ENSMUSG00000052534.15	Pbx1	10.637	1.58083	0.389631	17.8222	2.42535e-05	0.000982019
ENSMUSG00000039278.10	Pcsk1n	161.39	-0.671042	0.159683	17.5211	2.84133e-05	0.00112744
ENSMUSG00000001313.12	Rnd2	7.6129	-1.90671	0.453656	16.9891	3.75953e-05	0.00146253
ENSMUSG00000033615.9	Cplx1	49.4967	0.745521	0.183788	16.7766	4.20487e-05	0.00160432
ENSMUSG00000036427.5	Gpi1	167.422	2.70022	0.638743	16.5867	4.64769e-05	0.00173982
ENSMUSG00000007097.14	Atp1a2	21.7385	-1.3395	0.324335	16.2112	5.66575e-05	0.00208164
ENSMUSG00000033208.7	S100b	30.0587	-1.24044	0.307411	15.6102	7.78341e-05	0.00280769
ENSMUSG00000035202.7	Lars2	86.7397	2.14353	0.531485	15.5632	7.97918e-05	0.00282691
ENSMUSG00000107185.1	Gm42642	13.6378	4.75323	1.1634	15.5067	8.22141e-05	0.00284479
ENSMUSG00000004032.10	Gstm5	16.4411	-1.1235	0.280681	15.485	8.31641e-05	0.00284479
ENSMUSG00000047261.9	Gap43	45.3726	0.71528	0.186327	15.2267	9.53473e-05	0.00320625
ENSMUSG00000054428.12	Atpif1	42.4153	0.744718	0.196554	15.0138	0.000106729	0.00352917
ENSMUSG00000071866.11	Ppia	89.2342	0.719559	0.188854	14.8734	0.000114976	0.00373954
ENSMUSG00000003380.11	Rabac1	31.2237	-0.807766	0.208008	14.8173	0.000118447	0.0037903
ENSMUSG00000030110.13	Ret	8.88991	1.60477	0.430381	14.7185	0.000124812	0.0039306
ENSMUSG00000030701.17	Plekhb1	10.5647	-1.69426	0.429906	14.652	0.000129299	0.00400828
ENSMUSG00000026701.15	Prdx6	15.2473	-1.26602	0.326614	14.6156	0.000131817	0.00402346
ENSMUSG00000038695.13	Josd2	5.38429	-2.0696	0.532153	14.4171	0.000146463	0.00427329
ENSMUSG00000055430.4	Nap1l5	59.5486	0.655001	0.17612	14.4241	0.000145925	0.00427329
ENSMUSG00000027447.6	Cst3	146.191	-0.550176	0.144239	14.4415	0.000144582	0.00427329
ENSMUSG00000083899.2	Gm12346	14.2685	1.67368	0.46331	14.2628	0.000158976	0.00457113
ENSMUSG00000050711.7	Scg2	53.8615	0.676914	0.181675	14.1442	0.000169318	0.00471016
ENSMUSG00000021647.6	Cartpt	22.3137	-1.30044	0.340115	14.1263	0.000170933	0.00471016
ENSMUSG00000018707.13	Dync1h1	7.10443	-1.71821	0.461019	14.169	0.000167103	0.00471016
ENSMUSG00000062078.14	Qk	14.392	-1.41858	0.369465	14.0998	0.000173358	0.00471154
ENSMUSG00000021700.9	Rab3c	27.3344	0.993005	0.269721	13.9401	0.000188732	0.00500656
ENSMUSG00000037706.17	Cd81	34.1963	-0.855474	0.226306	13.9348	0.00018926	0.00500656
ENSMUSG00000064373.11	Sepp1	11.2797	-1.58395	0.41732	13.6956	0.000214962	0.00553877
ENSMUSG00000022476.7	Polr3h	4.73589	-2.0066	0.533772	13.7108	0.00021322	0.00553877
ENSMUSG00000030366.10	Ceacam12	16.8295	3.82223	1.0006	13.3782	0.000254561	0.00647498
ENSMUSG00000064349.1	mt-Tc	10.2661	-2.59871	0.736673	13.3039	0.00026485	0.00665141
ENSMUSG00000025889.13	Snca	18.5955	1.02414	0.286211	13.2271	0.00027593	0.00670675
ENSMUSG00000028517.8	Plpp3	6.7194	-1.95003	0.527663	13.2185	0.000277194	0.00670675
ENSMUSG00000053279.6	Aldh1a1	32.2699	0.843381	0.233278	13.243	0.0002736	0.00670675
ENSMUSG00000098178.1	Gm42418	2054.24	-0.67322	0.186657	13.0564	0.000302255	0.00722498
ENSMUSG00000030500.6	Slc17a6	5.95243	-1.88162	0.515792	12.9902	0.00031312	0.00739559
ENSMUSG00000025867.8	Cplx2	20.3716	1.09421	0.31478	12.8479	0.000337855	0.00788592
ENSMUSG00000006782.16	Cnp	22.6328	-1.08367	0.296598	12.6503	0.000375509	0.00866291
ENSMUSG00000076258.1	Gm23935	52.5808	1.44289	0.404114	12.5729	0.000391371	0.00892505
ENSMUSG00000071528.3	Usmg5	36.8187	0.803958	0.233941	12.5262	0.000401284	0.00904712
ENSMUSG00000063362.13	Alg11	7.44435	4.04336	1.13579	12.4663	0.000414368	0.00923714
ENSMUSG00000028410.13	Dnaja1	23.3211	0.924205	0.274087	12.01	0.000529165	0.0116652
ENSMUSG00000017978.18	Cadps2	8.35924	1.62504	0.486571	11.8887	0.000564764	0.0123131
ENSMUSG00000049001.5	Ndnf	5.82364	1.71268	0.508048	11.8479	0.000577276	0.0124491
ENSMUSG00000064353.1	mt-Td	18.3402	-1.8707	0.553059	11.7198	0.000618374	0.013192
ENSMUSG00000026131.17	Dst	10.8855	-1.22798	0.35451	11.6756	0.000633266	0.0133659
ENSMUSG00000036887.5	C1qa	13.1178	-1.25229	0.359173	11.5801	0.000666605	0.0139215
ENSMUSG00000058135.12	Gstm1	15.3514	-1.18518	0.341927	11.4736	0.000705917	0.014589
ENSMUSG00000026424.8	Gpr37l1	9.56509	-1.50751	0.437577	11.3635	0.000749023	0.0153202
ENSMUSG00000102070.1	Gm28661	10.0325	-2.12998	0.618562	11.2639	0.000790306	0.0159436
ENSMUSG00000030337.16	Vamp1	8.97537	-1.60888	0.466401	11.2515	0.000795573	0.0159436
ENSMUSG00000024268.15	Celf4	29.4948	0.805036	0.245231	11.2312	0.000804324	0.0159578
ENSMUSG00000092341.2	Malat1	35.4221	-0.957811	0.287565	11.1944	0.000820438	0.0161163
ENSMUSG00000073702.11	Rpl31	26.6551	0.941426	0.293014	11.1141	0.000856718	0.016664
ENSMUSG00000059734.6	Ndufs8	23.0315	-0.816994	0.245724	10.847	0.000989585	0.0186984
ENSMUSG00000095588.1	Gm12350	20.5316	0.970124	0.303897	10.8516	0.00098709	0.0186984
ENSMUSG00000028756.12	Pink1	14.4457	-1.08339	0.321403	10.8798	0.000972201	0.0186984
ENSMUSG00000075359.2	Gm20775	61.488	4.95535	1.3684	10.8284	0.000999538	0.0187083
ENSMUSG00000020153.14	Ndufs7	28.0436	-0.736947	0.224343	10.5389	0.00116886	0.021673
ENSMUSG00000057716.6	Tmem178b	8.32324	-1.53604	0.479102	10.5159	0.0011835	0.0217414
ENSMUSG00000004105.8	Angptl2	10.9205	5.93624	1.74876	10.3107	0.00132258	0.0240734
ENSMUSG00000007891.16	Ctsd	23.4574	-0.863809	0.266736	10.1923	0.0014103	0.0254367
ENSMUSG00000041697.8	Cox6a1	67.4433	-0.536116	0.166872	10.1597	0.00143542	0.0256565
ENSMUSG00000023064.4	Sncg	34.2397	0.735458	0.232535	10.026	0.00154349	0.0273418
ENSMUSG00000063415.12	Cyp26b1	6.34278	2.09272	0.704724	9.98344	0.00157955	0.0277329
ENSMUSG00000037625.7	Cldn11	10.3185	-1.31351	0.409186	9.94841	0.00160988	0.0280176
ENSMUSG00000029223.12	Uchl1	97.3157	0.434339	0.138653	9.90871	0.00164498	0.0283795
ENSMUSG00000041329.13	Atp1b2	12.6042	-1.19203	0.371467	9.77692	0.00176716	0.0302245
ENSMUSG00000097971.3	Gm26917	40.1118	2.25252	0.711883	9.67049	0.00187252	0.0317528
ENSMUSG00000031760.8	Mt3	22.6792	1.18667	0.39576	9.56699	0.00198107	0.0327537
ENSMUSG00000017778.14	Cox7c	54.9111	0.63375	0.210317	9.56731	0.00198073	0.0327537
ENSMUSG00000095104.1	Esp15	5.04796	3.15523	1.08065	9.58801	0.00195852	0.0327537
ENSMUSG00000037852.8	Cpe	40.7549	-0.619294	0.199139	9.47058	0.00208793	0.0342352
ENSMUSG00000064337.1	mt-Rnr1	792.318	-0.592604	0.192935	9.45302	0.00210801	0.0342812
ENSMUSG00000057880.12	Abat	11.9956	-1.01494	0.326628	9.41236	0.00215527	0.0344505
ENSMUSG00000064356.3	mt-Atp8	44.6395	-1.04128	0.333026	9.38496	0.00218773	0.0344505
ENSMUSG00000041959.14	S100a10	4.96955	1.75727	0.618661	9.38483	0.00218788	0.0344505
ENSMUSG00000051111.15	Sv2c	7.50222	1.599	0.531807	9.40946	0.00215868	0.0344505
ENSMUSG00000031762.6	Mt2	18.2009	-1.1129	0.355462	9.36705	0.00220921	0.0345124
ENSMUSG00000027562.12	Car2	38.762	-0.735079	0.239303	9.26637	0.002334	0.036177
ENSMUSG00000005873.5	Reep5	15.2537	0.994155	0.342338	9.10734	0.00254586	0.0387649
ENSMUSG00000064342.1	mt-Ti	5.40881	-2.83105	0.950273	9.11459	0.00253579	0.0387649
ENSMUSG00000058799.14	Nap1l1	9.81957	1.26683	0.441858	9.09751	0.00255958	0.0387649
ENSMUSG00000028648.13	Ndufs5	32.1106	0.687336	0.234226	9.05846	0.00261482	0.0388571
ENSMUSG00000037697.18	Ddhd1	20.3544	2.17695	0.722067	9.06563	0.00260458	0.0388571
ENSMUSG00000027712.13	Anxa5	9.51228	-1.1825	0.388147	9.05176	0.00262442	0.0388571
ENSMUSG00000063229.15	Ldha	15.81	-0.880218	0.290185	9.01995	0.00267049	0.0389577
ENSMUSG00000038274.11	Fau	55.729	-0.555678	0.183114	9.02771	0.00265918	0.0389577
ENSMUSG00000101111.1	Gm28437	42.7282	-1.19885	0.401193	8.89233	0.00286371	0.041171
ENSMUSG00000010803.13	Gabra1	12.1023	-1.06089	0.349592	8.89698	0.00285642	0.041171
ENSMUSG00000025351.13	Cd63	7.56494	-1.54236	0.50346	8.84894	0.0029326	0.0411793
ENSMUSG00000059005.13	Hnrnpa3	9.59242	1.29692	0.462223	8.80165	0.00300958	0.0411793
ENSMUSG00000041459.15	Tardbp	5.32102	2.62538	0.91243	8.8229	0.00297474	0.0411793
ENSMUSG00000038717.7	Atp5l	18.9416	1.11757	0.390061	8.85749	0.00291888	0.0411793
ENSMUSG00000022982.9	Sod1	25.666	0.779155	0.267834	8.80681	0.00300107	0.0411793
ENSMUSG00000008489.18	Elavl2	7.40565	1.37972	0.488338	8.82095	0.00297791	0.0411793
ENSMUSG00000020390.12	Ube2b	7.96033	1.32381	0.463048	8.86363	0.00290908	0.0411793
ENSMUSG00000028546.17	Elavl4	8.55989	1.25682	0.441857	8.62431	0.00331707	0.0447691
ENSMUSG00000038642.10	Ctss	10.9554	-1.27531	0.424391	8.63064	0.00330556	0.0447691
ENSMUSG00000031818.12	Cox4i1	96.8659	-0.399516	0.135523	8.59266	0.00337521	0.0452461
ENSMUSG00000022205.15	Sub1	11.5391	1.12793	0.399243	8.47606	0.0035985	0.0479156
ENSMUSG00000002984.17	Tomm40	6.64492	-1.29385	0.436484	8.448	0.00365446	0.0483363
ENSMUSG00000032228.16	Tcf12	7.68524	3.27358	1.1124	8.39663	0.00375917	0.0487464
ENSMUSG00000032562.13	Gnai2	14.6048	-0.937906	0.316535	8.41734	0.0037166	0.0487464
ENSMUSG00000033595.6	Lgi3	5.40441	-1.52848	0.521437	8.40001	0.0037522	0.0487464
ENSMUSG00000040640.10	Erc2	6.76442	1.34347	0.47946	8.34586	0.00386566	0.0498018
ENSMUSG00000028381.8	Ugcg	4.64663	2.83177	0.991688	8.30604	0.00395134	0.0505771
ENSMUSG00000034544.17	Rsrc1	5.98	-1.48486	0.498757	8.27101	0.0040283	0.0512217
ENSMUSG00000031137.17	Fgf13	9.14699	1.17893	0.419873	8.25977	0.00405333	0.0512217
ENSMUSG00000020315.18	Sptbn1	9.52853	-1.2729	0.448089	8.17031	0.00425815	0.0531332
ENSMUSG00000030465.18	Psd3	7.20792	1.39977	0.509752	8.1807	0.00423384	0.0531332
ENSMUSG00000063253.10	Scoc	14.3331	0.997855	0.362576	8.1542	0.00429615	0.0532723
ENSMUSG00000028149.12	Rap1gds1	12.9572	1.1038	0.39745	8.10926	0.00440396	0.0542699
ENSMUSG00000020849.13	Ywhae	30.4622	0.663343	0.238913	8.09402	0.00444116	0.0543905
ENSMUSG00000005716.16	Pvalb	9.70315	-1.3902	0.479784	8.03509	0.00458798	0.0558438
ENSMUSG00000031517.8	Gpm6a	9.34595	1.21292	0.449728	8.00676	0.00466029	0.0563782
ENSMUSG00000030256.11	Bhlhe41	9.71528	2.28142	0.826092	7.88735	0.00497817	0.0598588
ENSMUSG00000060371.12	Caln1	7.0713	1.37134	0.524226	7.64122	0.00570494	0.0669739
ENSMUSG00000106206.1	Gm43094	27.5361	4.58704	1.55939	7.661	0.00564271	0.0669739
ENSMUSG00000029064.15	Gnb1	12.8901	1.04524	0.395458	7.64139	0.0057044	0.0669739
ENSMUSG00000069769.13	Msi2	7.88231	1.31213	0.500531	7.66917	0.00561724	0.0669739
ENSMUSG00000032356.12	Rasgrf1	7.14001	-1.2819	0.45575	7.60038	0.00583559	0.0677065
ENSMUSG00000106451.1	Gm42934	31.3211	-1.63522	0.594125	7.60643	0.00581604	0.0677065
ENSMUSG00000034285.15	Nipsnap1	5.85589	-1.25391	0.452892	7.55792	0.00597467	0.0677357
ENSMUSG00000058254.12	Tspan7	17.7427	-0.829819	0.295086	7.56132	0.00596342	0.0677357
ENSMUSG00000060802.8	B2m	26.3233	-0.768413	0.277851	7.56904	0.00593793	0.0677357
ENSMUSG00000034035.18	Ccdc17	10.4081	6.14144	2.0253	7.5783	0.00590752	0.0677357
ENSMUSG00000090000.1	Ier3ip1	7.9604	1.26486	0.48854	7.5267	0.00607911	0.0685282
ENSMUSG00000005089.15	Slc1a2	35.7499	-0.715435	0.258819	7.48033	0.00623766	0.0699181
ENSMUSG00000030844.11	Rgs10	5.49302	-1.5724	0.564441	7.46905	0.00627686	0.0699623
ENSMUSG00000039601.15	Rcan2	11.8911	1.07996	0.417022	7.44613	0.0063573	0.0704631
ENSMUSG00000026452.15	Syt2	4.91553	-1.62795	0.579039	7.39016	0.00655817	0.0719327
ENSMUSG00000021024.14	Psma6	6.40015	-1.22365	0.44389	7.389	0.00656241	0.0719327
ENSMUSG00000026179.14	Pnkd	6.63467	-1.31525	0.4746	7.31062	0.00685481	0.074725
ENSMUSG00000038084.16	Opa1	6.92631	2.20581	0.835203	7.28292	0.00696133	0.075284
ENSMUSG00000020372.15	Rack1	13.5141	-0.934303	0.344548	7.20119	0.00728554	0.075284
ENSMUSG00000022523.9	Fgf12	6.29402	1.60045	0.646342	7.21729	0.00722048	0.075284
ENSMUSG00000073421.5	H2-Ab1	4.90881	-1.36885	0.5002	7.24079	0.00712656	0.075284
ENSMUSG00000038619.12	Ensa	6.77569	1.43309	0.567216	7.2646	0.00703268	0.075284
ENSMUSG00000022285.16	Ywhaz	22.6288	0.685908	0.260637	7.25296	0.00707841	0.075284
ENSMUSG00000033307.6	Mif	50.4932	0.501773	0.188394	7.22569	0.00718675	0.075284
ENSMUSG00000003435.9	Supt5	5.15387	1.81868	0.74976	7.22527	0.00718842	0.075284
ENSMUSG00000079215.8	Zfp664	5.96171	-1.37155	0.500882	7.22362	0.00719504	0.075284
ENSMUSG00000031820.8	Babam1	4.60199	-1.38572	0.509587	7.20198	0.0072823	0.075284
ENSMUSG00000073411.11	H2-D1	13.0657	-0.94773	0.350539	7.17359	0.00739846	0.0760547
ENSMUSG00000046093.9	Hpcal4	4.91414	1.38925	0.547012	7.09333	0.00773713	0.0791261
ENSMUSG00000028691.12	Prdx1	12.6645	-0.944103	0.349546	7.07333	0.00782398	0.079604
ENSMUSG00000029723.16	Tsc22d4	9.50318	-1.20654	0.441603	7.04219	0.00796115	0.0805863
ENSMUSG00000035133.8	Arhgap5	9.12495	-1.07235	0.398278	7.01439	0.00808571	0.0814317
ENSMUSG00000035530.13	Eif1	39.4601	-0.558828	0.208658	6.97751	0.00825402	0.0827069
ENSMUSG00000029836.15	Cbx3	7.23996	1.55776	0.64727	6.83324	0.00894766	0.0892068
ENSMUSG00000057897.14	Camk2b	14.2298	-0.834594	0.314552	6.81332	0.00904802	0.0897564
ENSMUSG00000038690.15	Atp5j2	43.8834	0.516539	0.200568	6.79259	0.0091537	0.0899577
ENSMUSG00000034926.3	Dhcr24	6.08623	-1.29596	0.490441	6.79156	0.009159	0.0899577
ENSMUSG00000070576.4	Mn1	145.631	1.90816	0.71914	6.74454	0.00940348	0.0919039
ENSMUSG00000020949.8	Fkbp3	43.4242	0.505648	0.197755	6.73182	0.0094708	0.0921082
ENSMUSG00000031604.10	Msmo1	4.91297	1.61126	0.657877	6.68666	0.00971368	0.0940094
ENSMUSG00000029777.10	Gars	5.96853	-1.15899	0.443983	6.62848	0.0100361	0.0959217
ENSMUSG00000032011.4	Thy1	20.3561	-0.697753	0.267293	6.6249	0.0100563	0.0959217
ENSMUSG00000033981.14	Gria2	11.8834	-1.02815	0.401301	6.64054	0.00996834	0.0959217
ENSMUSG00000019923.13	Zwint	35.9903	0.531807	0.208623	6.60505	0.010169	0.0965323
ENSMUSG00000069601.13	Ank3	6.57273	-1.21011	0.46462	6.59269	0.0102399	0.0967423
ENSMUSG00000015932.8	Dstn	13.1919	0.857531	0.343261	6.56239	0.0104156	0.0979366
ENSMUSG00000013076.15	Amotl1	5.02482	1.44248	0.581432	6.53658	0.0105678	0.0985815
ENSMUSG00000090733.6	Rps27	43.8464	-0.593666	0.231401	6.53393	0.0105836	0.0985815
ENSMUSG00000079563.9	Pglyrp2	8.26035	2.5101	0.969505	6.5043	0.0107614	0.0993985
ENSMUSG00000032046.15	Abhd12	7.46719	-1.06164	0.410369	6.50263	0.0107715	0.0993985
ENSMUSG00000042331.13	Specc1	5.29206	-1.31443	0.511268	6.47791	0.0109224	0.0995583
ENSMUSG00000085438.1	1700020I14Rik	8.53786	-1.16058	0.445956	6.48687	0.0108674	0.0995583
ENSMUSG00000080002.2	Gm5566	5.10615	1.45464	0.610435	6.47514	0.0109394	0.0995583
ENSMUSG00000031634.13	Ufsp2	6.02999	1.67652	0.681722	6.45917	0.0110381	0.0999986
ENSMUSG00000035048.13	Anapc13	7.54271	1.37587	0.588579	6.41969	0.0112862	0.100998
ENSMUSG00000038489.8	Polr2l	10.8925	0.976517	0.396498	6.42263	0.0112675	0.100998
ENSMUSG00000039740.6	Alg2	4.74221	1.39058	0.58044	6.41733	0.0113012	0.100998
ENSMUSG00000008668.14	Rps18	16.6074	1.09583	0.446015	6.38915	0.011482	0.102154
ENSMUSG00000028445.7	Enho	13.5659	-0.894408	0.34848	6.37363	0.0115828	0.102519
ENSMUSG00000025757.12	Hspa4l	13.7668	0.82081	0.334361	6.36696	0.0116265	0.102519
ENSMUSG00000066392.11	Nrxn3	10.5718	0.940503	0.385558	6.34826	0.0117497	0.103147
ENSMUSG00000036896.5	C1qc	5.69721	-1.52577	0.589173	6.27725	0.0122298	0.106889
ENSMUSG00000029838.11	Ptn	11.0818	-1.03383	0.403611	6.25371	0.0123934	0.107165
ENSMUSG00000022283.14	Pabpc1	8.21795	-1.08873	0.428199	6.24942	0.0124234	0.107165
ENSMUSG00000039105.6	Atp6v1g1	12.1461	0.913178	0.37474	6.25281	0.0123996	0.107165
ENSMUSG00000032294.16	Pkm	68.2918	-0.383275	0.152794	6.23033	0.0125581	0.107858
ENSMUSG00000030120.14	Mlf2	12.9465	-0.830823	0.330948	6.20289	0.0127542	0.10907
ENSMUSG00000046447.3	Camk2n1	20.9177	0.819105	0.344007	6.1834	0.0128954	0.109359
ENSMUSG00000027602.9	Map1lc3a	47.1226	-0.497759	0.198491	6.18303	0.0128981	0.109359
ENSMUSG00000027500.10	Stmn2	50.9426	0.431856	0.175333	6.16917	0.0129995	0.109749
ENSMUSG00000033065.13	Pfkm	9.39804	-0.94968	0.376696	6.15878	0.0130761	0.109928
ENSMUSG00000024944.5	Arl2	13.6515	-0.797232	0.31677	6.14972	0.0131433	0.110027
ENSMUSG00000023460.12	Rab12	4.93003	-1.40545	0.559019	6.12441	0.0133328	0.110886
ENSMUSG00000095334.2	Gm21984	5.93042	-1.51884	0.594642	6.12111	0.0133577	0.110886
ENSMUSG00000016344.14	Ppdpf	5.37997	-1.27257	0.505665	6.11159	0.0134299	0.11102
ENSMUSG00000033793.12	Atp6v1h	5.46896	1.3056	0.552228	6.08581	0.0136272	0.112184
ENSMUSG00000058239.13	Usf2	5.30156	-1.27431	0.5109	6.03377	0.0140347	0.115062
ENSMUSG00000030683.11	Sez6l2	12.8658	-0.919096	0.367954	6.01842	0.0141573	0.115589
ENSMUSG00000023913.17	Pla2g7	6.93032	-1.29854	0.521356	6.0042	0.0142719	0.116047
ENSMUSG00000021037.6	Ahsa1	6.53277	1.23759	0.536753	5.95203	0.0147003	0.119043
ENSMUSG00000054766.13	Set	12.5701	0.974444	0.418078	5.89997	0.0151412	0.121834
ENSMUSG00000031029.6	Eif3f	10.8989	-0.953401	0.383024	5.89687	0.0151679	0.121834
ENSMUSG00000063316.13	Rpl27	17.8093	0.906459	0.385563	5.88135	0.0153021	0.122417
ENSMUSG00000039262.16	Prrc2b	10.3329	-0.861233	0.355509	5.78765	0.0161392	0.128595
ENSMUSG00000062006.12	Rpl34	24.2827	0.825563	0.359105	5.73517	0.0166285	0.129885
ENSMUSG00000078695.8	Cisd3	5.38835	1.231	0.531689	5.74438	0.0165415	0.129885
ENSMUSG00000020894.16	Vamp2	17.188	0.689368	0.290898	5.7573	0.0164203	0.129885
ENSMUSG00000051391.9	Ywhag	22.2247	0.680729	0.287445	5.75527	0.0164392	0.129885
ENSMUSG00000061451.13	Tmem151a	5.94674	-1.15023	0.471379	5.73774	0.0166042	0.129885
ENSMUSG00000006373.10	Pgrmc1	9.09279	0.926269	0.396516	5.7116	0.0168532	0.131124
ENSMUSG00000024038.16	Ndufv3	23.3805	0.610077	0.257598	5.70343	0.0169317	0.131221
ENSMUSG00000028773.8	Fabp3	5.57669	1.29016	0.566791	5.65358	0.0174198	0.13385
ENSMUSG00000008892.12	Vdac3	7.84031	1.25812	0.536756	5.6482	0.0174733	0.13385
ENSMUSG00000069919.7	Hba-a1	9.58328	-1.17638	0.48462	5.65995	0.0173566	0.13385
ENSMUSG00000028222.2	Calb1	5.88374	1.14623	0.497974	5.63081	0.0176474	0.134664
ENSMUSG00000064364.1	mt-Th	11.4537	-1.52044	0.632702	5.61461	0.0178113	0.135393
ENSMUSG00000024346.5	Pfdn1	10.9504	-0.843349	0.353895	5.58853	0.0180784	0.13592
ENSMUSG00000031342.17	Gpm6b	18.821	-0.805113	0.335434	5.58832	0.0180806	0.13592
ENSMUSG00000064369.1	mt-Te	6.03753	-1.90466	0.795499	5.58779	0.0180861	0.13592
ENSMUSG00000023495.12	Pcbp4	5.21778	-1.29683	0.536985	5.57624	0.0182058	0.136303
ENSMUSG00000021244.15	Ylpm1	24.2663	-0.758789	0.323582	5.55643	0.018413	0.137336
ENSMUSG00000029291.11	Rufy3	11.5214	0.8309	0.358727	5.53289	0.0186622	0.138111
ENSMUSG00000018666.13	Cbx1	4.6453	-1.27429	0.534789	5.52694	0.0187258	0.138111
ENSMUSG00000061911.14	Myt1l	5.65163	-1.1486	0.485745	5.53056	0.0186872	0.138111
ENSMUSG00000055839.5	Tceb2	47.3122	0.444074	0.191812	5.4594	0.0194633	0.143019
ENSMUSG00000006095.12	Tbcb	19.4417	0.96141	0.41501	5.44522	0.019622	0.143653
ENSMUSG00000054312.6	Mrps21	6.4874	-1.16331	0.488909	5.41933	0.019915	0.145262
ENSMUSG00000014313.14	Cox6c	66.4481	0.441066	0.192554	5.40648	0.0200621	0.145267
ENSMUSG00000018102.4	Hist1h2bc	4.61883	-1.65992	0.684388	5.40754	0.02005	0.145267
ENSMUSG00000061904.12	Slc25a3	34.3146	-0.549863	0.235016	5.39393	0.0202069	0.145784
ENSMUSG00000020230.14	Prmt2	6.08891	1.20944	0.541839	5.37346	0.0204454	0.146862
ENSMUSG00000070802.5	Pnmal2	33.6193	-0.468334	0.200986	5.36215	0.0205784	0.146862
ENSMUSG00000028552.13	Eps15	5.48879	1.4141	0.64569	5.36639	0.0205284	0.146862
ENSMUSG00000020297.10	Nsg2	12.0977	0.828149	0.366607	5.32751	0.0209913	0.149271
ENSMUSG00000024411.9	Aqp4	5.04917	-1.30851	0.555317	5.31147	0.0211855	0.150114
ENSMUSG00000022436.15	Sh3bp1	6.62809	-1.00638	0.432379	5.29559	0.0213794	0.15095
ENSMUSG00000028416.11	Bag1	10.7174	-0.814309	0.349229	5.27164	0.0216756	0.152498
ENSMUSG00000041670.15	Rims1	5.09738	1.28256	0.591375	5.23546	0.0221309	0.155151
ENSMUSG00000039485.7	Tspyl4	22.7895	0.616506	0.273314	5.22833	0.0222218	0.15524
ENSMUSG00000048758.13	Rpl29	8.50157	1.26281	0.596315	5.19614	0.0226371	0.157035
ENSMUSG00000039680.9	Mrps6	4.84955	1.42711	0.668276	5.20094	0.0225747	0.157035
ENSMUSG00000030307.8	Slc6a11	4.74974	-1.5673	0.664923	5.17738	0.0228829	0.157637
ENSMUSG00000026421.14	Csrp1	11.5564	-1.31957	0.556045	5.1804	0.022843	0.157637
ENSMUSG00000058715.11	Fcer1g	6.72731	-1.18487	0.511685	5.16653	0.0230261	0.158076
ENSMUSG00000001211.14	Agpat3	9.04569	-0.946284	0.409239	5.11506	0.023719	0.161713
ENSMUSG00000002957.11	Ap2a2	7.3242	1.12806	0.516112	5.11562	0.0237113	0.161713
ENSMUSG00000032118.15	Fez1	14.0357	-0.833756	0.362475	5.09888	0.0239413	0.16267
ENSMUSG00000064372.1	mt-Tp	12.1258	-1.36019	0.591801	5.07367	0.0242919	0.163929
ENSMUSG00000080921.4	Rpl38-ps2	8.79207	1.4164	0.66074	5.0769	0.0242467	0.163929
ENSMUSG00000028964.14	Park7	31.4861	-0.47769	0.210639	5.04684	0.0246709	0.164805
ENSMUSG00000035478.14	Mbd3	6.0695	-1.07628	0.473371	5.05437	0.024564	0.164805
ENSMUSG00000027273.13	Snap25	65.9024	0.395722	0.176973	5.05106	0.0246109	0.164805
ENSMUSG00000036570.14	Fxyd1	5.49267	-1.24321	0.54385	5.01728	0.0250956	0.167079
ENSMUSG00000020152.7	Actr2	7.5557	1.02179	0.475238	4.98879	0.0255121	0.169284
ENSMUSG00000068039.12	Tcp1	9.88991	-0.795521	0.352681	4.97049	0.0257834	0.169476
ENSMUSG00000039218.16	Srrm2	21.3882	-0.567019	0.251799	4.97028	0.0257865	0.169476
ENSMUSG00000021665.7	Hexb	6.63268	-1.07982	0.479784	4.96955	0.0257973	0.169476
ENSMUSG00000082896.1	Gm5844	8.57748	1.09891	0.505827	4.96286	0.0258974	0.169572
ENSMUSG00000024858.13	Adrbk1	5.92501	-1.17007	0.515475	4.95668	0.02599	0.169619
ENSMUSG00000024012.17	Mtch1	38.4237	-0.451681	0.202615	4.91306	0.0266544	0.172818
ENSMUSG00000021114.8	Atp6v1d	16.594	0.668863	0.308284	4.91451	0.026632	0.172818
ENSMUSG00000093460.9	Six3os1	10.271	3.64228	1.57247	4.9036	0.0268008	0.173201
ENSMUSG00000026825.17	Dnm1	13.3604	-0.705139	0.315826	4.88288	0.0271243	0.174163
ENSMUSG00000057841.5	Rpl32	28.9327	-0.591025	0.264766	4.88282	0.0271252	0.174163
ENSMUSG00000028426.10	Rad23b	5.00842	1.24874	0.598253	4.86862	0.0273494	0.175036
ENSMUSG00000066491.4	Gm6265	7.62847	1.4746	0.706538	4.86123	0.0274668	0.175222
ENSMUSG00000044080.9	S100a1	10.3041	-0.966596	0.428143	4.82221	0.0280953	0.178657
ENSMUSG00000069917.7	Hba-a2	8.63522	-1.12254	0.501399	4.78977	0.0286292	0.180318
ENSMUSG00000049751.6	Rpl36al	14.2259	0.794585	0.37717	4.79886	0.0284785	0.180318
ENSMUSG00000058665.8	En1	5.65731	1.07994	0.501064	4.79065	0.0286146	0.180318
ENSMUSG00000025980.14	Hspd1	14.8781	0.758459	0.356265	4.76208	0.0290933	0.182662
ENSMUSG00000020524.16	Gria1	5.5916	-1.15865	0.520622	4.74695	0.0293503	0.183694
ENSMUSG00000038370.6	Pcp4l1	10.4637	-0.805921	0.367683	4.72516	0.0297245	0.183776
ENSMUSG00000034825.14	Nrip3	12.2564	0.765488	0.356881	4.73586	0.0295401	0.183776
ENSMUSG00000022841.14	Ap2m1	16.0961	-0.653901	0.296064	4.72784	0.0296781	0.183776
ENSMUSG00000027581.12	Stmn3	111.496	-0.31994	0.146518	4.72461	0.0297339	0.183776
ENSMUSG00000038486.9	Sv2a	20.173	0.593373	0.27629	4.71349	0.0299268	0.184003
ENSMUSG00000001911.16	Nfix	4.62264	-1.39665	0.624165	4.70649	0.0300489	0.184003
ENSMUSG00000022474.14	Pmm1	18.3609	-0.633628	0.28881	4.70895	0.030006	0.184003
ENSMUSG00000026826.13	Nr4a2	4.99384	1.11427	0.527433	4.64996	0.0310543	0.188253
ENSMUSG00000026032.8	Ndufb3	16.5736	0.739809	0.353809	4.64649	0.0311172	0.188253
ENSMUSG00000026234.12	Ncl	21.989	0.57672	0.271351	4.65135	0.0310292	0.188253
ENSMUSG00000096472.1	Cdkn2d	4.73509	-1.14509	0.522803	4.64619	0.0311225	0.188253
ENSMUSG00000010608.15	Rbm25	8.19032	-0.915296	0.421648	4.6095	0.0317954	0.191739
ENSMUSG00000019505.7	Ubb	90.358	0.329529	0.155115	4.57155	0.0325071	0.194511
ENSMUSG00000021178.8	Psmc1	13.4174	0.750401	0.361858	4.56933	0.0325492	0.194511
ENSMUSG00000110275.1	RP23-179K7.3	4.62516	1.61615	0.833236	4.5765	0.0324134	0.194511
ENSMUSG00000035569.16	Ankrd11	7.64722	-1.04971	0.488338	4.53012	0.0333032	0.197235
ENSMUSG00000030161.8	Gabarapl1	40.2592	0.425671	0.202227	4.53351	0.0332375	0.197235
ENSMUSG00000016427.7	Ndufa1	17.3362	0.710149	0.343267	4.53072	0.0332917	0.197235
ENSMUSG00000018395.19	Kif3a	9.96955	0.802698	0.387026	4.52116	0.0334781	0.19768
ENSMUSG00000034892.8	Rps29	115.618	0.511413	0.244069	4.51033	0.0336907	0.198345
ENSMUSG00000025499.18	Hras	13.1987	-0.696042	0.325265	4.49368	0.0340203	0.199693
ENSMUSG00000038576.15	Susd4	5.71974	-1.09523	0.505743	4.48475	0.0341986	0.200147
ENSMUSG00000105261.1	Gm43333	184.936	1.15499	0.542846	4.44154	0.0350746	0.204671
ENSMUSG00000073867.2	AA474408	9.80028	1.78566	0.865317	4.43084	0.0352951	0.205336
ENSMUSG00000060036.13	Rpl3	48.502	-0.397599	0.186713	4.42599	0.0353956	0.205336
ENSMUSG00000035964.8	Tmem59l	12.2975	-0.767823	0.360687	4.41206	0.0356857	0.206415
ENSMUSG00000032803.14	Cdv3	7.66409	1.00368	0.498776	4.4034	0.0358673	0.206863
ENSMUSG00000027797.15	Dclk1	6.64308	1.05267	0.525554	4.35522	0.0368958	0.211146
ENSMUSG00000056413.16	Adap1	5.85904	-1.03948	0.490944	4.35367	0.0369292	0.211146
ENSMUSG00000093674.7	Rpl41	64.1009	0.500599	0.242108	4.35931	0.0368073	0.211146
ENSMUSG00000008301.11	Phax	4.90039	1.34595	0.693589	4.31692	0.0377352	0.213905
ENSMUSG00000026385.16	Dbi	43.2188	-0.504432	0.239388	4.32145	0.0376347	0.213905
ENSMUSG00000021771.13	Vdac2	9.82364	-0.808428	0.382647	4.31854	0.0376992	0.213905
ENSMUSG00000083669.5	Gm10169	5.14315	1.41275	0.714927	4.30227	0.0380615	0.21514
ENSMUSG00000003199.16	Mpnd	6.68018	-0.914762	0.433988	4.29209	0.03829	0.215817
ENSMUSG00000020368.15	Canx	23.8989	0.548512	0.268599	4.28128	0.0385344	0.216578
ENSMUSG00000031422.16	Morf4l2	9.11167	0.821172	0.405375	4.27274	0.0387284	0.217054
ENSMUSG00000045763.7	Basp1	22.3472	0.590222	0.291754	4.26283	0.0389551	0.217327
ENSMUSG00000019370.10	Calm3	42.5056	0.402543	0.196545	4.26103	0.0389962	0.217327
ENSMUSG00000022044.14	Stmn4	14.2097	-0.716928	0.345152	4.22827	0.039756	0.217514
ENSMUSG00000028053.13	Ash1l	5.61501	-1.19198	0.57132	4.24323	0.0394071	0.217514
ENSMUSG00000057322.12	Rpl38	68.7195	0.41845	0.205687	4.2033	0.0403454	0.217514
ENSMUSG00000024608.10	Rps14	62.3639	-0.371615	0.178751	4.25435	0.03915	0.217514
ENSMUSG00000061576.15	Dpp6	9.36702	0.889324	0.442875	4.21659	0.0400305	0.217514
ENSMUSG00000004849.14	Ap1s1	8.27149	-0.812154	0.390029	4.21182	0.0401432	0.217514
ENSMUSG00000021546.17	Hnrnpk	9.11459	0.860762	0.430941	4.21892	0.0399756	0.217514
ENSMUSG00000032412.8	Atp1b3	7.77328	1.13606	0.561343	4.20561	0.0402905	0.217514
ENSMUSG00000030122.12	Ptms	11.7359	0.788608	0.394319	4.24999	0.0392506	0.217514
ENSMUSG00000006205.13	Htra1	5.8687	-1.0919	0.522378	4.22991	0.0397175	0.217514
ENSMUSG00000000568.15	Hnrnpd	5.62923	1.28208	0.649465	4.22737	0.039777	0.217514
ENSMUSG00000025203.5	Scd2	37.2535	-0.472073	0.227634	4.22321	0.0398747	0.217514
ENSMUSG00000060923.5	Acyp2	6.79235	1.05637	0.540222	4.19217	0.0406111	0.218353
ENSMUSG00000020496.8	Rnf187	20.0349	-0.548875	0.265248	4.16966	0.0411541	0.219489
ENSMUSG00000015806.12	Qdpr	20.8482	-0.577033	0.277986	4.17194	0.0410987	0.219489
ENSMUSG00000029430.13	Ran	17.862	0.602753	0.300104	4.17564	0.0410091	0.219489
ENSMUSG00000027805.16	Pfn2	12.5726	0.752139	0.379125	4.13395	0.0420312	0.220668
ENSMUSG00000023960.13	Enpp5	5.62981	1.07942	0.546558	4.14172	0.0418387	0.220668
ENSMUSG00000016637.6	Ift27	5.19468	-1.06194	0.510415	4.13625	0.0419739	0.220668
ENSMUSG00000046432.12	Ngfrap1	27.309	0.481504	0.237952	4.13349	0.0420426	0.220668
ENSMUSG00000074457.10	S100a16	8.23991	-1.02411	0.494415	4.13808	0.0419287	0.220668
ENSMUSG00000063694.5	Cycs	11.1189	0.823639	0.416737	4.14108	0.0418543	0.220668
ENSMUSG00000034868.8	Myl12b	20.8421	0.547018	0.27348	4.12792	0.0421811	0.220811
ENSMUSG00000037032.16	Apbb1	11.8241	-0.681271	0.335324	4.07301	0.0435734	0.226902
ENSMUSG00000025503.5	Taldo1	10.3426	-0.734219	0.360356	4.07364	0.0435574	0.226902
ENSMUSG00000045962.16	Wnk1	9.1937	-0.836792	0.409889	4.06046	0.0438986	0.227656
ENSMUSG00000073676.4	Hspe1	17.0678	0.62346	0.31571	4.05857	0.0439477	0.227656
ENSMUSG00000024248.13	Cox7a2l	14.1914	-0.687155	0.336599	4.04733	0.0442413	0.22858
ENSMUSG00000022577.16	Ly6h	14.3665	0.643133	0.32762	4.02002	0.0449632	0.231706
ENSMUSG00000039361.10	Picalm	5.07736	1.38049	0.7033	4.0002	0.0454949	0.23324
ENSMUSG00000030275.6	Etnk1	5.90206	1.11386	0.571877	4.00016	0.0454959	0.23324
ENSMUSG00000028926.15	Cdk14	10.7322	0.852708	0.436855	3.96031	0.0465851	0.237596
ENSMUSG00000036438.12	Calm2	65.7408	0.34773	0.17629	3.9634	0.0464996	0.237596
ENSMUSG00000053565.10	Eif3k	17.3167	-0.595859	0.297345	3.92617	0.0475402	0.240611
ENSMUSG00000001441.13	Npepps	5.34599	1.06229	0.559732	3.92946	0.0474472	0.240611
ENSMUSG00000046160.6	Olig1	6.84949	-1.11456	0.544152	3.93434	0.0473096	0.240611
ENSMUSG00000037742.14	Eef1a1	29.4623	0.506937	0.262385	3.88992	0.0485766	0.244443
ENSMUSG00000004535.12	Tax1bp1	15.8825	0.673145	0.34752	3.88267	0.0487868	0.244443
ENSMUSG00000036955.16	Kif1bp	6.17106	-0.962778	0.47963	3.8847	0.0487279	0.244443
ENSMUSG00000064348.1	mt-Tn	6.05973	-1.68327	0.837788	3.88256	0.0487901	0.244443
ENSMUSG00000042962.4	Gm5436	6.15489	1.15866	0.626097	3.85948	0.0494656	0.246582
ENSMUSG00000000214.11	Th	88.0206	0.377955	0.191594	3.86344	0.0493491	0.246582
ENSMUSG00000020402.11	Vdac1	16.3272	0.613828	0.319201	3.84188	0.0499876	0.24856
ENSMUSG00000041556.8	Fbxo2	8.08686	-0.947226	0.478251	3.82556	0.0504765	0.250364
ENSMUSG00000028945.9	Rheb	5.78795	1.06909	0.567417	3.81786	0.050709	0.250889
ENSMUSG00000076439.12	Mog	5.99351	-1.14449	0.567255	3.80259	0.0511733	0.252557
ENSMUSG00000098343.1	Mir6240	19.6192	1.31578	0.680034	3.79597	0.051376	0.252928
ENSMUSG00000070493.3	Chchd2	67.4965	0.320237	0.165419	3.77522	0.0520169	0.25522
ENSMUSG00000038034.15	Igsf8	12.4199	-0.661041	0.338081	3.76825	0.0522342	0.25522
ENSMUSG00000026202.13	Tuba4a	22.4976	-0.478534	0.245447	3.75616	0.0526133	0.25522
ENSMUSG00000029757.16	Dync1i1	6.72248	0.922912	0.491346	3.76842	0.052229	0.25522
ENSMUSG00000019146.2	Cacng2	19.6774	1.2485	0.640633	3.75747	0.0525722	0.25522
ENSMUSG00000061111.8	Fam195b	11.8946	-0.736403	0.374398	3.76133	0.0524507	0.25522
ENSMUSG00000031980.9	Agt	7.39705	-0.929938	0.472876	3.74524	0.0529581	0.256266
ENSMUSG00000021087.17	Rtn1	76.6521	0.300641	0.155629	3.73182	0.053385	0.257338
ENSMUSG00000052337.15	Immt	8.01065	-0.792738	0.409125	3.71833	0.0538181	0.257338
ENSMUSG00000009394.13	Syn2	9.96674	-0.787945	0.399718	3.72845	0.0534932	0.257338
ENSMUSG00000021196.13	Pfkp	6.65034	-0.862835	0.441567	3.71802	0.0538282	0.257338
ENSMUSG00000025651.14	Uqcrc1	19.4584	-0.501598	0.258363	3.72064	0.0537438	0.257338
ENSMUSG00000039001.12	Rps21	53.8394	0.45688	0.241854	3.70173	0.054356	0.258615
ENSMUSG00000060961.14	Slc4a4	8.42508	-0.989687	0.508269	3.70373	0.054291	0.258615
ENSMUSG00000090841.1	Myl6	32.7619	0.437717	0.22907	3.68509	0.054901	0.260583
ENSMUSG00000000374.7	Trappc10	5.44207	-0.97469	0.508728	3.66055	0.0557151	0.261345
ENSMUSG00000035027.17	Map2k2	6.98035	-0.878495	0.453727	3.66315	0.0556282	0.261345
ENSMUSG00000061080.11	Lsamp	20.5319	0.507148	0.268319	3.67501	0.0552341	0.261345
ENSMUSG00000020705.6	Ddx42	4.6813	1.10409	0.603689	3.6604	0.0557202	0.261345
ENSMUSG00000034341.17	Wbp2	15.8107	-0.597983	0.308127	3.66229	0.0556571	0.261345
ENSMUSG00000004319.15	Clcn3	7.88457	-0.821239	0.425446	3.62964	0.0567589	0.263371
ENSMUSG00000021520.4	Uqcrb	18.7589	0.573928	0.308336	3.64183	0.056345	0.263371
ENSMUSG00000021270.13	Hsp90aa1	74.4488	0.280325	0.148139	3.62797	0.056816	0.263371
ENSMUSG00000027893.14	Ahcyl1	9.20249	-0.840374	0.43487	3.63185	0.0566839	0.263371
ENSMUSG00000036309.14	Skp1a	31.2731	0.474516	0.250994	3.63187	0.0566832	0.263371
ENSMUSG00000013160.7	Atp6v0d1	16.7802	-0.576048	0.299854	3.61663	0.0572047	0.264555
ENSMUSG00000021248.8	Tmed10	12.5657	-0.65017	0.338248	3.60905	0.0574661	0.265047
ENSMUSG00000029311.16	Hsd17b11	383.886	0.910963	0.477091	3.59427	0.0579791	0.265047
ENSMUSG00000033228.7	Scaf11	5.36143	-0.940703	0.493377	3.59634	0.057907	0.265047
ENSMUSG00000020477.10	Mrps24	6.3599	-0.940218	0.489278	3.59638	0.0579055	0.265047
ENSMUSG00000074212.7	Dnajb14	6.97463	0.884116	0.482111	3.59525	0.057945	0.265047
ENSMUSG00000031708.15	Tecr	51.5832	-0.371226	0.194508	3.58039	0.0584654	0.266205
ENSMUSG00000007892.7	Rplp1	86.5301	-0.325963	0.171456	3.57939	0.0585006	0.266205
ENSMUSG00000057738.13	Sptan1	6.12643	-0.934911	0.495085	3.56263	0.059094	0.267579
ENSMUSG00000002524.15	Puf60	6.13311	1.0127	0.56139	3.56076	0.0591607	0.267579
ENSMUSG00000049100.15	Pcdh10	6.81706	0.859355	0.469489	3.55945	0.0592074	0.267579
ENSMUSG00000015671.10	Psma2	14.1593	0.646014	0.352779	3.52351	0.0605042	0.2722
ENSMUSG00000027577.14	Chrna4	5.97835	0.935563	0.507868	3.52629	0.0604027	0.2722
ENSMUSG00000028367.5	Txn1	7.81965	0.855713	0.471955	3.50971	0.0610102	0.273856
ENSMUSG00000020591.10	Ntsr2	6.44723	-0.991679	0.51635	3.49733	0.0614678	0.275287
ENSMUSG00000041560.12	Gltscr2	9.55712	-0.774031	0.407864	3.4835	0.0619836	0.276952
ENSMUSG00000070880.10	Gad1	5.14798	-1.03775	0.54642	3.4799	0.0621187	0.276952
ENSMUSG00000047879.16	Usp14	6.84126	0.900174	0.498676	3.47228	0.0624052	0.277605
ENSMUSG00000005338.13	Cadm3	6.04971	0.923281	0.510584	3.46666	0.0626177	0.277927
ENSMUSG00000041351.16	Rap1gap	5.64821	-0.900938	0.482082	3.44047	0.0636175	0.281734
ENSMUSG00000034353.14	Ramp1	6.4801	-1.09172	0.573252	3.41634	0.0645541	0.285246
ENSMUSG00000028524.21	Sgip1	6.10231	0.925401	0.51601	3.39735	0.0653011	0.287905
ENSMUSG00000022820.3	Ndufb4	9.57618	0.808812	0.454419	3.35896	0.0668402	0.290814
ENSMUSG00000087141.1	Plcxd2	6.01638	0.910497	0.504287	3.37355	0.066251	0.290814
ENSMUSG00000020810.5	Cygb	8.69862	-0.745035	0.399383	3.36425	0.0666258	0.290814
ENSMUSG00000032187.16	Smarca4	4.8441	1.04615	0.593882	3.3605	0.0667777	0.290814
ENSMUSG00000058975.7	Kcnc1	6.84279	-0.943852	0.505461	3.36331	0.0666641	0.290814
ENSMUSG00000030603.16	Psmc4	6.49275	-0.813505	0.438295	3.35934	0.0668248	0.290814
ENSMUSG00000026150.14	Mff	7.86828	0.837726	0.47099	3.34318	0.067484	0.292972
ENSMUSG00000058589.14	Anks1b	5.5122	0.977065	0.552289	3.33617	0.0677722	0.293581
ENSMUSG00000018965.11	Ywhah	30.3176	0.453865	0.252684	3.28617	0.0698658	0.301991
ENSMUSG00000031007.2	Atp6ap2	6.57908	0.836245	0.471894	3.28084	0.0700932	0.302315
ENSMUSG00000024194.15	Cuta	12.7925	-0.581839	0.320005	3.25518	0.0711983	0.306415
ENSMUSG00000081485.5	Gm12338	10.4193	0.966719	0.556517	3.24493	0.0716448	0.307576
ENSMUSG00000021040.15	Slirp	8.79999	0.779899	0.449094	3.24189	0.071778	0.307576
ENSMUSG00000002660.7	Clpp	4.84793	1.00174	0.578688	3.23175	0.0722236	0.308818
ENSMUSG00000021792.15	Fam213a	8.35753	-0.841773	0.459072	3.21303	0.0730539	0.311028
ENSMUSG00000032479.15	Map4	17.2507	0.602425	0.342679	3.21357	0.0730298	0.311028
ENSMUSG00000044627.11	Swi5	16.179	0.567174	0.323624	3.1984	0.0737105	0.313151
ENSMUSG00000097312.1	Gm26870	8.22545	-3.67694	1.86599	3.19485	0.0738707	0.313161
ENSMUSG00000024914.16	Drap1	9.20558	0.763807	0.437528	3.18356	0.0743826	0.313323
ENSMUSG00000051527.11	Usp29	5.43941	0.959434	0.554011	3.187	0.0742261	0.313323
ENSMUSG00000044117.12	2900011O08Rik	29.1409	0.405058	0.22876	3.18528	0.0743043	0.313323
ENSMUSG00000089855.1	Gm15662	5.67021	1.71204	0.96053	3.15738	0.0755844	0.316059
ENSMUSG00000028528.16	Dnajc6	5.68635	0.959899	0.550882	3.15983	0.0754711	0.316059
ENSMUSG00000025393.12	Atp5b	51.8658	-0.301495	0.168429	3.16505	0.0752301	0.316059
ENSMUSG00000061232.15	H2-K1	10.1911	-0.730368	0.409117	3.15555	0.0756693	0.316059
ENSMUSG00000017740.17	Slc12a5	5.93836	-0.861848	0.483978	3.09251	0.0786532	0.318186
ENSMUSG00000044550.11	Tceal3	12.7663	0.659506	0.380156	3.09747	0.0784141	0.318186
ENSMUSG00000019188.16	H13	4.73793	-0.918908	0.516636	3.08341	0.0790946	0.318186
ENSMUSG00000005034.15	Prkacb	12.3363	0.624484	0.361388	3.1005	0.0782684	0.318186
ENSMUSG00000099891.1	Gm5575	9.30834	-2.21543	1.26171	3.10782	0.0779172	0.318186
ENSMUSG00000027221.5	Chst1	6.65984	-0.821816	0.460823	3.08072	0.0792256	0.318186
ENSMUSG00000000088.6	Cox5a	42.4604	-0.336756	0.190424	3.09047	0.078752	0.318186
ENSMUSG00000027091.14	Zc3h15	11.1354	0.654072	0.37799	3.12125	0.0772775	0.318186
ENSMUSG00000034880.6	Mrpl34	4.92507	-0.916315	0.511915	3.08842	0.0788511	0.318186
ENSMUSG00000033061.15	Resp18	36.1925	0.371702	0.212608	3.08654	0.0789424	0.318186
ENSMUSG00000006005.17	Tpr	7.0751	-0.891759	0.494602	3.12164	0.0772588	0.318186
ENSMUSG00000030729.17	Pgm2l1	7.52556	0.771843	0.447294	3.11	0.0778128	0.318186
ENSMUSG00000022892.10	App	56.5939	0.296599	0.169448	3.11612	0.077521	0.318186
ENSMUSG00000027455.16	Nsfl1c	6.97923	0.789052	0.454443	3.08162	0.0791817	0.318186
ENSMUSG00000028790.13	Khdrbs1	7.7433	0.860616	0.502142	3.12617	0.0770447	0.318186
ENSMUSG00000055302.5	Mrfap1	18.1015	0.533085	0.309061	3.1078	0.0779181	0.318186
ENSMUSG00000024654.8	Asrgl1	10.184	-0.777616	0.429996	3.12399	0.0771476	0.318186
ENSMUSG00000021820.16	Camk2g	5.72515	-0.939512	0.522607	3.12138	0.0772711	0.318186
ENSMUSG00000027419.9	Pcsk2	6.3294	0.877239	0.513592	3.09689	0.0784421	0.318186
ENSMUSG00000053192.9	Mllt11	8.22183	0.772869	0.448534	3.06792	0.0798514	0.320051
ENSMUSG00000031447.7	Lamp1	19.6053	-0.523703	0.295547	3.04549	0.0809615	0.323846
ENSMUSG00000046516.10	Cox17	8.04403	0.85835	0.510794	3.03267	0.0816037	0.324452
ENSMUSG00000024044.16	Epb41l3	8.76802	-0.840489	0.470602	3.03629	0.0814216	0.324452
ENSMUSG00000050608.11	Minos1	17.6071	0.557454	0.327166	3.03385	0.0815444	0.324452
ENSMUSG00000005687.14	Bcas2	5.90535	0.974564	0.5889	3.01738	0.0823765	0.32687
ENSMUSG00000030744.13	Rps3	37.5161	-0.376354	0.215538	2.98914	0.0838245	0.331952
ENSMUSG00000029614.13	Rpl6	28.3876	0.484497	0.28471	2.97988	0.0843056	0.332529
ENSMUSG00000026335.16	Pam	8.13263	0.783537	0.46426	2.98033	0.0842821	0.332529
ENSMUSG00000022136.7	Dnajc3	5.67606	-0.939363	0.533718	2.97432	0.0845955	0.333011
ENSMUSG00000038965.15	Ube2l3	8.47491	0.759294	0.454245	2.96996	0.0848242	0.33325
ENSMUSG00000018677.9	Slc25a39	7.92066	-0.721424	0.419351	2.8936	0.0889321	0.34801
ENSMUSG00000031715.14	Smarca5	5.80167	0.914051	0.552096	2.89362	0.0889309	0.34801
ENSMUSG00000032249.14	Anp32a	9.15924	-0.676369	0.393748	2.87579	0.0899206	0.349067
ENSMUSG00000018326.9	Ywhab	51.5956	0.289855	0.171953	2.87761	0.0898192	0.349067
ENSMUSG00000039347.7	Atp6v0e2	22.9369	-0.427238	0.249482	2.86977	0.0902578	0.349067
ENSMUSG00000044628.4	Rnf208	6.70195	-0.894936	0.515975	2.87115	0.0901806	0.349067
ENSMUSG00000075318.12	Scn2a1	5.33164	0.892339	0.539705	2.8764	0.0898869	0.349067
ENSMUSG00000028719.8	Cmpk1	4.93988	1.05703	0.651033	2.87381	0.0900314	0.349067
ENSMUSG00000028580.15	Pum1	5.94715	-0.788672	0.466691	2.86217	0.0906852	0.350038
ENSMUSG00000012405.15	Rpl15	8.19913	0.815413	0.498336	2.8499	0.0913793	0.35135
ENSMUSG00000022037.14	Clu	30.9124	-0.384481	0.225265	2.85226	0.0912455	0.35135
ENSMUSG00000024962.13	Vegfb	10.4069	-0.662401	0.387476	2.84225	0.0918154	0.352344
ENSMUSG00000061601.15	Pclo	5.9864	-0.860295	0.504965	2.82294	0.0929258	0.354548
ENSMUSG00000003072.15	Atp5d	34.0548	-0.346281	0.204438	2.82306	0.0929189	0.354548
ENSMUSG00000020331.9	Hcn2	5.92182	-0.873989	0.510874	2.8254	0.0927838	0.354548
ENSMUSG00000029059.9	Fam213b	9.38893	-0.673201	0.397712	2.80022	0.0942514	0.356271
ENSMUSG00000023861.17	Mpc1	11.5772	-0.62309	0.366251	2.79981	0.0942753	0.356271
ENSMUSG00000027133.3	Nop10	13.5705	0.536101	0.323876	2.8051	0.093965	0.356271
ENSMUSG00000021242.8	Npc2	9.36585	-0.752715	0.441725	2.80416	0.0940199	0.356271
ENSMUSG00000015094.16	Npdc1	12.1538	-0.56099	0.330585	2.80541	0.0939466	0.356271
ENSMUSG00000055022.14	Cntn1	12.8624	0.621131	0.376596	2.79096	0.0947973	0.357178
ENSMUSG00000001687.15	Ubl3	7.08962	-0.854827	0.501331	2.78964	0.0948754	0.357178
ENSMUSG00000030795.18	Fus	4.68757	-0.84301	0.501808	2.78512	0.0951433	0.357508
ENSMUSG00000027698.14	Nceh1	5.78074	0.988138	0.619887	2.76143	0.096562	0.362153
ENSMUSG00000079658.9	Tceb1	7.33304	0.800218	0.501155	2.74631	0.0974793	0.364904
ENSMUSG00000030695.14	Aldoa	106.029	-0.253637	0.152432	2.74271	0.0976992	0.365038
ENSMUSG00000056579.17	Tug1	6.74652	1.49149	0.8918	2.73905	0.097923	0.365187
ENSMUSG00000002416.13	Ndufb2	18.3196	0.485292	0.297729	2.73302	0.0982935	0.365838
ENSMUSG00000022752.8	Tomm70a	11.0829	0.635964	0.390986	2.73021	0.0984664	0.365838
ENSMUSG00000062270.13	Morf4l1	27.2437	0.415323	0.255456	2.72609	0.0987207	0.365854
ENSMUSG00000024991.7	Eif3a	7.31354	-0.733475	0.443912	2.72417	0.0988395	0.365854
ENSMUSG00000005312.14	Ubqln1	6.65629	0.760116	0.474085	2.71496	0.0994116	0.367286
ENSMUSG00000002332.15	Dhrs1	5.31671	-0.94237	0.560741	2.70591	0.0999768	0.368688
ENSMUSG00000027406.12	Idh3b	15.0313	-0.490562	0.296261	2.6914	0.100891	0.369299
ENSMUSG00000013921.15	Clip3	11.7256	0.592399	0.367141	2.68319	0.101413	0.369299
ENSMUSG00000001334.9	Fndc5	7.31048	-0.766242	0.457684	2.68437	0.101337	0.369299
ENSMUSG00000022477.12	Aco2	14.035	-0.520726	0.315446	2.68346	0.101395	0.369299
ENSMUSG00000003934.5	Efnb3	5.32994	-0.968899	0.578287	2.68113	0.101544	0.369299
ENSMUSG00000023150.14	Ivns1abp	99.6968	1.46902	0.883917	2.68442	0.101334	0.369299
ENSMUSG00000040759.8	Cmtm5	6.81484	-1.06377	0.628682	2.67975	0.101632	0.369299
ENSMUSG00000050856.16	Atp5k	36.727	0.38149	0.235324	2.69496	0.100666	0.369299
ENSMUSG00000014294.4	Ndufa2	33.1139	0.394336	0.242997	2.67126	0.102175	0.370231
ENSMUSG00000051483.8	Cbr1	5.51841	0.860491	0.540036	2.66701	0.102448	0.370231
ENSMUSG00000068882.13	Ssb	11.5745	0.575548	0.357529	2.66842	0.102358	0.370231
ENSMUSG00000018474.17	Chd3	8.84052	0.816027	0.515911	2.64958	0.103577	0.371029
ENSMUSG00000031954.5	Cfdp1	15.9664	0.530996	0.329747	2.65628	0.103142	0.371029
ENSMUSG00000020444.19	Guk1	12.097	-0.612388	0.371873	2.65771	0.103049	0.371029
ENSMUSG00000053329.6	D10Jhu81e	5.41836	-0.862609	0.525699	2.65176	0.103435	0.371029
ENSMUSG00000022234.14	Cct5	9.37538	-0.605764	0.370215	2.64631	0.103791	0.371029
ENSMUSG00000030869.11	Ndufab1	17.6057	0.516587	0.322622	2.64752	0.103712	0.371029
ENSMUSG00000021577.13	Sdha	10.8715	-0.575249	0.352718	2.62307	0.10532	0.373802
ENSMUSG00000000826.16	Dnajc5	12.8396	0.604276	0.380522	2.62582	0.105138	0.373802
ENSMUSG00000025656.17	Arhgef9	5.77344	0.846213	0.53952	2.62686	0.105069	0.373802
ENSMUSG00000026526.14	Fh1	4.6046	-0.876672	0.53606	2.62539	0.105166	0.373802
ENSMUSG00000061848.5	Gm5805	5.4677	-0.977779	0.59522	2.61666	0.105747	0.374646
ENSMUSG00000023169.14	Slc38a1	7.45972	0.792248	0.504368	2.61176	0.106074	0.375135
ENSMUSG00000063524.13	Eno1	17.4737	0.483131	0.305481	2.58403	0.107947	0.381078
ENSMUSG00000078440.9	Dohh	7.78004	-0.730991	0.449369	2.55979	0.109613	0.386275
ENSMUSG00000026585.13	Kifap3	18.3958	0.481544	0.305933	2.54705	0.1105	0.388022
ENSMUSG00000056851.13	Pcbp2	8.12503	-0.711158	0.441139	2.54936	0.110339	0.388022
ENSMUSG00000028820.13	Sfpq	5.9972	-0.8238	0.508531	2.54297	0.110786	0.388339
ENSMUSG00000027674.16	Pex5l	10.2015	0.656685	0.422617	2.53606	0.111272	0.389355
ENSMUSG00000089715.11	Cbx6	6.28915	0.810848	0.525045	2.51394	0.112844	0.39304
ENSMUSG00000027375.14	Mal	12.713	-0.765832	0.469564	2.51495	0.112772	0.39304
ENSMUSG00000025190.13	Got1	12.5298	0.563746	0.362487	2.51288	0.11292	0.39304
ENSMUSG00000020936.8	Nmt1	4.83516	0.940976	0.616784	2.50468	0.113509	0.394398
ENSMUSG00000079941.1	Gm11273	10.424	0.664536	0.433197	2.50009	0.11384	0.394857
ENSMUSG00000022199.10	Slc22a17	16.071	-0.457939	0.287103	2.49226	0.114408	0.396134
ENSMUSG00000013523.13	Bcas1	5.2857	-0.95364	0.589919	2.48319	0.115069	0.396478
ENSMUSG00000027404.15	Snrpb	7.34276	-0.675315	0.423325	2.48776	0.114735	0.396478
ENSMUSG00000071533.11	Pcnp	5.50277	0.925381	0.614309	2.48267	0.115106	0.396478
ENSMUSG00000028603.15	Scp2	7.10829	0.729349	0.477864	2.46415	0.116471	0.400483
ENSMUSG00000064115.13	Cadm2	11.484	0.567699	0.366745	2.4483	0.117652	0.403146
ENSMUSG00000051146.2	Camk2n2	14.6945	-0.543205	0.342649	2.4508	0.117465	0.403146
ENSMUSG00000054455.4	Vapb	11.4143	0.621219	0.406274	2.43894	0.118356	0.404859
ENSMUSG00000029066.12	Mrpl20	10.8609	0.632358	0.414324	2.41358	0.120287	0.410757
ENSMUSG00000000308.14	Ckmt1	10.3584	-0.606869	0.390574	2.40168	0.121205	0.412596
ENSMUSG00000023020.2	Cox14	12.9954	-0.529707	0.338238	2.40121	0.121242	0.412596
ENSMUSG00000031996.16	Aplp2	25.5643	0.37003	0.241553	2.39445	0.121767	0.412774
ENSMUSG00000026750.6	Psmb7	6.30685	0.755031	0.503322	2.38962	0.122143	0.412774
ENSMUSG00000029642.11	Polr1d	5.76233	-0.773264	0.489835	2.38718	0.122334	0.412774
ENSMUSG00000038812.16	Trmt112	5.90563	0.810508	0.537643	2.39203	0.121955	0.412774
ENSMUSG00000028759.13	Hp1bp3	13.7016	0.530385	0.348764	2.39452	0.121761	0.412774
ENSMUSG00000029001.15	Fbxo44	5.8305	-0.742363	0.475863	2.37127	0.123587	0.416292
ENSMUSG00000030417.15	Pdcd5	10.2616	0.601005	0.398764	2.35045	0.125247	0.42117
ENSMUSG00000038916.6	Soga3	9.773	0.623863	0.414005	2.34375	0.125786	0.421555
ENSMUSG00000033379.13	Atp6v0b	25.0356	-0.363599	0.235814	2.34428	0.125744	0.421555
ENSMUSG00000026860.16	Sh3glb2	7.75559	-0.676887	0.433973	2.33947	0.126133	0.422002
ENSMUSG00000022185.18	Acin1	6.55801	0.804285	0.541366	2.33624	0.126394	0.422166
ENSMUSG00000022800.13	Fyttd1	6.31095	0.761912	0.511614	2.33167	0.126766	0.422695
ENSMUSG00000024533.15	Spire1	5.87304	-0.830886	0.534055	2.32042	0.127685	0.424335
ENSMUSG00000019054.13	Fis1	22.2433	-0.417874	0.271295	2.32275	0.127494	0.424335
ENSMUSG00000029038.9	Ssu72	8.84385	-0.580595	0.377202	2.31406	0.128209	0.425362
ENSMUSG00000052428.10	Tmco1	5.12716	0.895897	0.613581	2.31055	0.128499	0.425612
ENSMUSG00000029245.16	Epha5	7.80622	0.601004	0.400255	2.30601	0.128874	0.426145
ENSMUSG00000026163.17	Sphkap	5.79252	0.822367	0.547626	2.29965	0.129403	0.427182
ENSMUSG00000039697.15	Ncoa7	7.3452	0.703317	0.472525	2.29099	0.130127	0.427438
ENSMUSG00000041645.13	Ddx24	17.7559	-0.425684	0.2787	2.29176	0.130062	0.427438
ENSMUSG00000019302.16	Atp6v0a1	13.6989	0.537033	0.358499	2.29235	0.130013	0.427438
ENSMUSG00000017631.18	Abr	4.7521	0.877989	0.597618	2.28788	0.130388	0.427586
ENSMUSG00000032026.6	Rexo2	7.29673	-0.664848	0.432068	2.28297	0.130801	0.428234
ENSMUSG00000038301.15	Snx10	9.24951	0.592712	0.398751	2.273	0.131645	0.430095
ENSMUSG00000022193.6	Psmb5	9.84515	-0.598337	0.392816	2.26776	0.132091	0.430095
ENSMUSG00000026764.15	Kif5c	19.4266	0.434485	0.293063	2.27023	0.13188	0.430095
ENSMUSG00000079641.3	Rpl39	17.9326	0.640878	0.439558	2.26605	0.132237	0.430095
ENSMUSG00000026155.13	Smap1	8.21172	0.638094	0.431903	2.26292	0.132504	0.43026
ENSMUSG00000025404.15	R3hdm2	6.46101	-0.715911	0.47221	2.24117	0.134379	0.435634
ENSMUSG00000032435.8	Dync1li1	4.94381	-0.831507	0.551425	2.22754	0.13557	0.438707
ENSMUSG00000026797.16	Stxbp1	23.9848	0.367978	0.248939	2.22275	0.13599	0.438707
ENSMUSG00000028124.15	Gclm	5.53553	-0.718733	0.475341	2.22376	0.135902	0.438707
ENSMUSG00000034891.13	Sncb	25.1832	0.37982	0.25808	2.21263	0.136885	0.440876
ENSMUSG00000034994.9	Eef2	29.0284	-0.353522	0.236341	2.20125	0.137899	0.443423
ENSMUSG00000023175.15	Bsg	38.9376	-0.301107	0.202326	2.19644	0.13833	0.444088
ENSMUSG00000006576.16	Slc4a3	6.66942	-0.69305	0.464571	2.19005	0.138905	0.445214
ENSMUSG00000020598.15	Nrcam	5.15623	0.804951	0.565413	2.16509	0.141176	0.451036
ENSMUSG00000006998.15	Psmd2	8.20458	-0.617704	0.414808	2.16655	0.141042	0.451036
ENSMUSG00000045983.15	Eif4g1	5.33728	-0.773481	0.520082	2.15705	0.141917	0.452674
ENSMUSG00000053838.14	Nudcd3	6.42024	0.769082	0.540195	2.14948	0.142618	0.45418
ENSMUSG00000093930.1	Hmgcs1	8.41814	0.653578	0.456496	2.14181	0.143333	0.454432
ENSMUSG00000019194.14	Scn1b	10.0351	-0.620858	0.417552	2.14575	0.142965	0.454432
ENSMUSG00000059923.13	Grb2	8.46044	0.641817	0.448801	2.14126	0.143384	0.454432
ENSMUSG00000084830.2	Gm14539	11.3799	0.708856	0.496708	2.13558	0.143916	0.454853
ENSMUSG00000028849.17	Map7d1	5.72934	-0.756559	0.507403	2.13494	0.143976	0.454853
ENSMUSG00000027430.12	Dtd1	7.52656	-0.629019	0.42964	2.12268	0.145132	0.457778
ENSMUSG00000038880.13	Mrps34	6.80374	-0.76676	0.525696	2.11232	0.146118	0.458594
ENSMUSG00000061477.3	Rps7	24.924	-0.395423	0.269814	2.10519	0.1468	0.458594
ENSMUSG00000026851.9	BC005624	5.73405	0.82104	0.583063	2.10933	0.146403	0.458594
ENSMUSG00000014551.8	Mrps25	6.07039	0.761596	0.536153	2.10665	0.14666	0.458594
ENSMUSG00000078566.8	Bnip3	6.03385	0.706385	0.498837	2.10302	0.147009	0.458594
ENSMUSG00000043388.8	Tmem130	17.929	0.437503	0.302853	2.11409	0.145949	0.458594
ENSMUSG00000024423.5	Impact	23.1886	0.400441	0.279652	2.11113	0.146232	0.458594
ENSMUSG00000034390.15	Cmip	15.4965	-0.462321	0.31764	2.07845	0.149392	0.464567
ENSMUSG00000024500.18	Ppp2r2b	5.76111	0.749665	0.533174	2.07866	0.149371	0.464567
ENSMUSG00000026959.13	Grin1	6.12648	-0.758319	0.518066	2.07513	0.149717	0.464848
ENSMUSG00000026667.14	Uhmk1	7.87665	0.608425	0.427291	2.07186	0.150038	0.465118
ENSMUSG00000031320.9	Rps4x	36.3855	-0.365563	0.25108	2.06691	0.150526	0.465902
ENSMUSG00000063480.7	Nhp2l1	7.05829	0.69593	0.502346	2.04789	0.152417	0.469559
ENSMUSG00000044708.5	Kcnj10	5.53492	-0.822484	0.56663	2.04994	0.152212	0.469559
ENSMUSG00000078578.9	Ube2d3	4.8498	0.83558	0.605041	2.05124	0.152082	0.469559
ENSMUSG00000050708.16	Ftl1	13.8962	-0.53119	0.366624	2.04229	0.152979	0.470558
ENSMUSG00000017404.12	Rpl19	33.5743	0.414013	0.295217	2.03735	0.153477	0.47136
ENSMUSG00000029212.11	Gabrb1	4.68681	0.846767	0.615634	2.02212	0.155023	0.473995
ENSMUSG00000022456.15	Sept3	8.14117	0.685181	0.498744	2.02184	0.155052	0.473995
ENSMUSG00000028772.19	Zcchc17	9.75913	0.597645	0.430815	2.0219	0.155045	0.473995
ENSMUSG00000056596.8	Trnp1	5.97833	-0.709735	0.492344	2.01441	0.155812	0.47555
ENSMUSG00000031897.8	Psmb10	7.63414	-0.603675	0.424125	2.01219	0.15604	0.47555
ENSMUSG00000029636.10	Wasf3	5.17396	0.809531	0.58309	2.00982	0.156284	0.475564
ENSMUSG00000081344.5	Gm14303	16.8192	1.00899	0.722802	2.00542	0.156738	0.476214
ENSMUSG00000046709.16	Mapk10	9.74493	-0.543838	0.381412	1.99912	0.157391	0.477467
ENSMUSG00000033813.15	Tcea1	4.75823	0.85494	0.632555	1.98905	0.158441	0.479366
ENSMUSG00000064352.1	mt-Ts1	13.7278	-0.856438	0.598564	1.98848	0.1585	0.479366
ENSMUSG00000029918.9	Mrps33	8.88266	0.591877	0.42778	1.98605	0.158754	0.479404
ENSMUSG00000018770.9	Atp5g3	29.9223	0.338704	0.24356	1.96896	0.160558	0.482648
ENSMUSG00000063077.14	Kif1b	27.2216	-0.338201	0.240483	1.96923	0.16053	0.482648
ENSMUSG00000030246.11	Ldhb	67.5471	-0.220872	0.156563	1.9733	0.160098	0.482648
ENSMUSG00000025266.11	Gnl3l	15.9399	0.500506	0.359916	1.96419	0.161066	0.483442
ENSMUSG00000001127.12	Araf	5.93252	0.775847	0.564917	1.95714	0.16182	0.48497
ENSMUSG00000072694.7	1500011B03Rik	4.95129	0.768241	0.561275	1.94582	0.163038	0.485705
ENSMUSG00000091337.3	Eid1	16.6034	0.449508	0.327018	1.93899	0.163779	0.485705
ENSMUSG00000037805.14	Rpl10a	9.95201	0.581691	0.42878	1.94122	0.163536	0.485705
ENSMUSG00000030327.8	Necap1	5.46266	0.788836	0.577426	1.94119	0.163539	0.485705
ENSMUSG00000037712.15	Fermt2	5.01462	-0.83534	0.586997	1.9419	0.163463	0.485705
ENSMUSG00000026238.14	Ptma	16.7284	-0.541496	0.38096	1.9497	0.162619	0.485705
ENSMUSG00000022257.3	Laptm4b	5.61455	0.799406	0.586339	1.95132	0.162444	0.485705
ENSMUSG00000032399.7	Rpl4	38.9233	-0.281299	0.201035	1.93519	0.164191	0.486202
ENSMUSG00000022956.10	Atp5o	34.3488	0.286931	0.208138	1.92933	0.164832	0.487371
ENSMUSG00000038412.7	Higd1a	10.9027	0.502713	0.367947	1.92319	0.165505	0.487908
ENSMUSG00000034557.14	Zfyve9	4.99086	0.842286	0.635284	1.92456	0.165355	0.487908
ENSMUSG00000034243.16	Golgb1	6.74409	0.860332	0.632383	1.91019	0.166942	0.490913
ENSMUSG00000014602.15	Kif1a	36.2079	-0.285611	0.205651	1.9095	0.167019	0.490913
ENSMUSG00000024810.16	Il33	5.70843	-0.809765	0.573186	1.90333	0.167707	0.492204
ENSMUSG00000074872.2	Ctxn2	4.78086	0.791183	0.586456	1.89979	0.168102	0.492635
ENSMUSG00000022791.16	Tnk2	5.05024	-0.762412	0.546854	1.88708	0.169532	0.495362
ENSMUSG00000062825.15	Actg1	53.8569	-0.240315	0.174263	1.88889	0.169327	0.495362
ENSMUSG00000001472.16	Tcf25	53.8533	0.230993	0.169557	1.87995	0.170339	0.4968
ENSMUSG00000042675.15	Ypel3	15.0054	-0.414468	0.300079	1.87833	0.170525	0.4968
ENSMUSG00000032199.12	Polr2m	9.16394	0.595909	0.442979	1.87393	0.171026	0.496802
ENSMUSG00000007656.13	Arpp19	6.15228	-0.693349	0.501772	1.87412	0.171003	0.496802
ENSMUSG00000028692.14	Akr1a1	23.3794	0.3556	0.261254	1.86968	0.171512	0.496911
ENSMUSG00000032788.14	Pdxk	5.5401	0.755315	0.569659	1.86922	0.171564	0.496911
ENSMUSG00000032279.10	Idh3a	6.16823	-0.641278	0.464151	1.85627	0.173056	0.499772
ENSMUSG00000027763.13	Mbnl1	5.69648	-0.688526	0.49802	1.85794	0.172863	0.499772
ENSMUSG00000052852.7	Reep1	6.97013	0.601809	0.449904	1.84626	0.174219	0.501997
ENSMUSG00000029462.18	Vps29	7.28485	0.634706	0.477185	1.84312	0.174586	0.501997
ENSMUSG00000025362.5	Rps26	37.481	0.344938	0.257878	1.84502	0.174364	0.501997
ENSMUSG00000020440.13	Arf5	12.1895	-0.479125	0.351061	1.82648	0.176544	0.503476
ENSMUSG00000043384.15	Gprasp1	21.8976	-0.333211	0.24612	1.82594	0.176607	0.503476
ENSMUSG00000039640.7	Mrpl12	7.06964	0.66015	0.502874	1.82902	0.176243	0.503476
ENSMUSG00000027993.16	Trim2	9.5756	-0.559577	0.409655	1.82582	0.176623	0.503476
ENSMUSG00000042737.9	Dpm3	4.73454	0.901754	0.688884	1.83061	0.176055	0.503476
ENSMUSG00000071657.12	Bscl2	5.08135	-0.707708	0.517801	1.83471	0.175572	0.503476
ENSMUSG00000026568.6	Mpc2	14.9194	-0.428634	0.313404	1.82367	0.176877	0.503477
ENSMUSG00000022265.6	Ank	4.93103	-0.747681	0.544922	1.82036	0.177271	0.503876
ENSMUSG00000029649.10	Pomp	18.2305	0.398644	0.297771	1.81236	0.178226	0.505866
ENSMUSG00000034636.9	Zyg11b	5.51649	0.758546	0.574969	1.8049	0.179121	0.507681
ENSMUSG00000004897.16	Hdgf	7.60342	0.624725	0.477517	1.79021	0.1809	0.511992
ENSMUSG00000022472.16	Desi1	6.41743	-0.699171	0.516865	1.78603	0.18141	0.512704
ENSMUSG00000037996.17	Slc24a2	10.322	0.567975	0.434993	1.77851	0.182333	0.513847
ENSMUSG00000037266.18	Rsrp1	7.44173	-0.56951	0.421758	1.7797	0.182187	0.513847
ENSMUSG00000018446.8	C1qbp	6.67693	0.625067	0.478422	1.76651	0.183815	0.513878
ENSMUSG00000048142.9	Nat8l	7.06966	-0.662908	0.492483	1.76597	0.183882	0.513878
ENSMUSG00000017639.13	Rab11fip4	4.71682	-0.783073	0.580283	1.76584	0.183898	0.513878
ENSMUSG00000035242.15	Oaz1	37.2742	-0.294665	0.219545	1.76755	0.183685	0.513878
ENSMUSG00000040242.14	Fgfr1op2	7.28004	-0.647969	0.477601	1.76987	0.183399	0.513878
ENSMUSG00000006024.13	Napa	14.2724	-0.405564	0.302289	1.76916	0.183486	0.513878
ENSMUSG00000037843.6	Vstm2l	5.32738	-0.807435	0.592326	1.76064	0.184544	0.51496
ENSMUSG00000039542.15	Ncam1	11.1345	0.50055	0.384116	1.75574	0.185157	0.515943
ENSMUSG00000048978.13	Nrsn1	17.7455	-0.397489	0.298483	1.74894	0.186011	0.517595
ENSMUSG00000025731.15	0610011F06Rik	5.23075	-0.661266	0.495812	1.74556	0.186436	0.518052
ENSMUSG00000020720.13	Psmd12	9.08879	0.57341	0.443163	1.74309	0.186748	0.518193
ENSMUSG00000071649.5	B3gat3	4.87941	-0.662348	0.498417	1.73684	0.18754	0.519664
ENSMUSG00000028161.17	Ppp3ca	10.9112	-0.524126	0.395793	1.71083	0.190878	0.521627
ENSMUSG00000013539.13	Tango2	7.00452	-0.571826	0.431145	1.72444	0.189122	0.521627
ENSMUSG00000049086.8	Bmyc	10.3664	-0.469021	0.355166	1.71199	0.190727	0.521627
ENSMUSG00000026878.16	Rab14	16.8185	0.395333	0.305501	1.71994	0.189701	0.521627
ENSMUSG00000024966.8	Stip1	11.9955	0.478178	0.371115	1.71124	0.190824	0.521627
ENSMUSG00000071419.7	Rps15-ps2	4.69804	0.923178	0.734249	1.71085	0.190876	0.521627
ENSMUSG00000031683.16	Lsm6	7.59592	-0.636041	0.478144	1.71577	0.190239	0.521627
ENSMUSG00000050875.11	A730017C20Rik	6.96996	0.6293	0.485815	1.71323	0.190567	0.521627
ENSMUSG00000080775.1	Gm6368	9.61325	0.597724	0.468138	1.72715	0.188776	0.521627
ENSMUSG00000091478.2	Gm10039	8.81157	0.591056	0.461431	1.71712	0.190064	0.521627
ENSMUSG00000027533.10	Fabp5	9.75243	0.550096	0.431914	1.69228	0.193301	0.527524
ENSMUSG00000020458.16	Rtn4	23.025	0.365137	0.283211	1.6806	0.194845	0.528935
ENSMUSG00000031848.15	Lsm4	6.48532	-0.607897	0.463678	1.68136	0.194744	0.528935
ENSMUSG00000042182.16	Bend6	14.1432	-0.4781	0.364006	1.68274	0.194561	0.528935
ENSMUSG00000026360.9	Rgs2	6.42635	0.711906	0.551594	1.67858	0.195113	0.528935
ENSMUSG00000020267.6	Hint1	42.8163	-0.248234	0.190513	1.67829	0.195151	0.528935
ENSMUSG00000000632.13	Sez6	5.91426	1.00599	0.824336	1.67278	0.195886	0.530203
ENSMUSG00000028861.13	Mrps15	7.97877	-0.56554	0.43252	1.66798	0.196529	0.531217
ENSMUSG00000020644.8	Id2	4.84228	-0.95579	0.718722	1.65021	0.198931	0.534713
ENSMUSG00000058297.16	Spock2	7.99265	0.571544	0.456277	1.64924	0.199063	0.534713
ENSMUSG00000027199.14	Gatm	9.19141	-0.6313	0.484039	1.64648	0.199439	0.534713
ENSMUSG00000022216.16	Psme1	7.34582	-0.540871	0.416576	1.65404	0.198409	0.534713
ENSMUSG00000021719.8	Rgs7bp	9.10624	-0.57232	0.440751	1.64936	0.199046	0.534713
ENSMUSG00000022564.6	Grina	18.7933	-0.345272	0.26644	1.64731	0.199325	0.534713
ENSMUSG00000026576.12	Atp1b1	119.708	0.14998	0.117098	1.64027	0.200289	0.536265
ENSMUSG00000093904.1	Tomm20	12.7671	0.425969	0.337561	1.63367	0.201196	0.53657
ENSMUSG00000021917.14	Spcs1	8.42261	0.611687	0.490892	1.63354	0.201214	0.53657
ENSMUSG00000025151.16	Maged1	15.9397	0.378693	0.299173	1.63709	0.200725	0.53657
ENSMUSG00000008036.11	Ap2s1	22.8515	-0.313363	0.244065	1.62372	0.202573	0.536589
ENSMUSG00000006717.6	Acot13	8.74975	-0.543639	0.421381	1.6272	0.202091	0.536589
ENSMUSG00000024758.14	Rtn3	34.9587	0.279577	0.220727	1.6252	0.202368	0.536589
ENSMUSG00000026932.14	Nacc2	7.58153	-0.650577	0.502826	1.62506	0.202388	0.536589
ENSMUSG00000020900.15	Myh10	7.164	-0.565869	0.438242	1.63001	0.201702	0.536589
ENSMUSG00000050621.6	Rps27rt	10.5952	-0.677119	0.535211	1.62049	0.203024	0.537065
ENSMUSG00000047547.14	Cltb	16.4524	-0.398821	0.311049	1.60894	0.204641	0.53758
ENSMUSG00000036748.15	Cuedc2	9.52298	0.506553	0.402894	1.61104	0.204346	0.53758
ENSMUSG00000022890.13	Atp5j	45.3248	0.249142	0.19739	1.61535	0.203742	0.53758
ENSMUSG00000036850.4	Mrpl41	11.0181	0.43863	0.350604	1.6092	0.204605	0.53758
ENSMUSG00000061518.10	Cox5b	50.5135	0.228241	0.180742	1.6075	0.204844	0.53758
ENSMUSG00000027680.15	Fxr1	5.5836	0.679245	0.54811	1.61487	0.203808	0.53758
ENSMUSG00000001089.14	Luzp1	4.93999	-0.742853	0.577743	1.60362	0.205391	0.537593
ENSMUSG00000055762.15	Eef1d	6.6735	-0.614952	0.478271	1.60464	0.205246	0.537593
ENSMUSG00000015478.13	Rnf5	4.66811	-0.753566	0.591169	1.57396	0.209633	0.539166
ENSMUSG00000040265.16	Dnm3	23.0607	0.330271	0.265705	1.57495	0.20949	0.539166
ENSMUSG00000032097.9	Ddx6	7.72302	0.591665	0.484484	1.57345	0.209707	0.539166
ENSMUSG00000029152.13	Ociad1	15.7025	0.403612	0.324193	1.5836	0.208242	0.539166
ENSMUSG00000038872.9	Zfhx3	4.70049	0.753442	0.61824	1.57419	0.209599	0.539166
ENSMUSG00000002658.9	Gtf2f1	4.76905	-0.710375	0.562605	1.58207	0.208462	0.539166
ENSMUSG00000074781.4	Ube2n	6.44159	0.605837	0.491913	1.58722	0.207723	0.539166
ENSMUSG00000024462.17	Gabbr1	18.8503	0.358828	0.285733	1.58951	0.207396	0.539166
ENSMUSG00000032549.7	Rab6b	30.7557	0.287586	0.230944	1.57917	0.20888	0.539166
ENSMUSG00000019579.13	Mydgf	5.16712	0.666966	0.539889	1.58501	0.208041	0.539166
ENSMUSG00000001380.6	Hars	7.36019	-0.532161	0.421732	1.57387	0.209646	0.539166
ENSMUSG00000031284.16	Pak3	10.3874	0.523438	0.41887	1.58795	0.207619	0.539166
ENSMUSG00000079435.9	Rpl36a	23.8788	-0.362001	0.282692	1.59633	0.206423	0.539166
ENSMUSG00000032009.8	Sesn3	4.80587	-0.67661	0.533599	1.57283	0.209796	0.539166
ENSMUSG00000001416.13	Cct3	6.67939	-0.599902	0.479615	1.5707	0.210105	0.53926
ENSMUSG00000067194.6	Eif1ax	6.96832	0.647378	0.527792	1.56841	0.210438	0.539418
ENSMUSG00000031144.15	Syp	8.10188	0.528535	0.430193	1.56063	0.211573	0.541266
ENSMUSG00000007021.4	Syngr3	11.5321	0.426059	0.343555	1.55787	0.211977	0.541266
ENSMUSG00000013663.7	Pten	4.70393	0.798551	0.653225	1.55831	0.211913	0.541266
ENSMUSG00000000326.12	Comt	5.4293	-0.652278	0.515175	1.55336	0.21264	0.541562
ENSMUSG00000037503.12	Fam168b	6.4424	-0.658553	0.526458	1.55417	0.212521	0.541562
ENSMUSG00000013593.12	Ndufs2	12.5141	-0.412854	0.32916	1.54872	0.213325	0.542113
ENSMUSG00000026490.17	Cdc42bpa	8.28404	-0.510478	0.405495	1.54819	0.213402	0.542113
ENSMUSG00000021764.6	Ndufs4	10.6667	0.464887	0.378962	1.54459	0.213936	0.542774
ENSMUSG00000026204.15	Ptprn	15.6713	-0.371713	0.296628	1.54117	0.214443	0.543366
ENSMUSG00000020483.14	Dynll2	46.811	0.251178	0.204508	1.53396	0.215519	0.545395
ENSMUSG00000005125.12	Ndrg1	6.79825	-0.628506	0.502353	1.52622	0.216681	0.54694
ENSMUSG00000047126.17	Cltc	9.75728	0.503814	0.41317	1.52684	0.216588	0.54694
ENSMUSG00000000787.12	Ddx3x	6.15519	0.627528	0.517442	1.52169	0.217364	0.547966
ENSMUSG00000014226.10	Cacybp	15.651	0.373562	0.305914	1.51818	0.217896	0.548611
ENSMUSG00000014301.12	Pam16	8.0786	-0.486746	0.392533	1.51203	0.21883	0.548874
ENSMUSG00000028837.8	Psmb2	8.27858	-0.523368	0.42191	1.5126	0.218743	0.548874
ENSMUSG00000040722.6	Scamp5	4.93107	0.692543	0.577558	1.51233	0.218785	0.548874
ENSMUSG00000021476.8	Habp4	13.3534	0.448552	0.367401	1.50662	0.219655	0.549434
ENSMUSG00000070544.6	Top1	7.08309	0.526676	0.4364	1.50512	0.219884	0.549434
ENSMUSG00000030879.10	Mrpl17	5.54569	0.695848	0.580375	1.50686	0.219619	0.549434
ENSMUSG00000040097.15	Flywch1	23.8572	-0.32101	0.258979	1.5024	0.220303	0.549787
ENSMUSG00000036752.4	Tubb4b	23.9328	-0.353324	0.28875	1.49705	0.221126	0.551147
ENSMUSG00000030451.15	Herc2	6.01701	-0.57788	0.469354	1.48887	0.222392	0.553292
ENSMUSG00000044252.17	Osbpl1a	12.065	-0.442199	0.360808	1.48789	0.222544	0.553292
ENSMUSG00000044533.15	Rps2	23.757	-0.342981	0.279886	1.48143	0.223551	0.555099
ENSMUSG00000028788.14	Ptp4a2	6.44026	0.631273	0.532896	1.47651	0.224322	0.556319
ENSMUSG00000051223.14	Bzw1	5.87069	0.634758	0.536169	1.47309	0.224858	0.556592
ENSMUSG00000027223.15	Mapk8ip1	7.84441	-0.611325	0.493096	1.47223	0.224993	0.556592
ENSMUSG00000018196.18	Glrx2	6.17189	-0.564619	0.462092	1.46474	0.226178	0.55663
ENSMUSG00000038615.17	Nfe2l1	12.9918	0.449193	0.375703	1.45797	0.227253	0.55663
ENSMUSG00000028034.15	Fubp1	4.61169	0.704525	0.59482	1.46478	0.226171	0.55663
ENSMUSG00000034245.10	Hdac11	19.7249	-0.334167	0.273248	1.46564	0.226034	0.55663
ENSMUSG00000033004.14	Mycbp2	11.2902	-0.445281	0.366022	1.46186	0.226634	0.55663
ENSMUSG00000003872.9	Lin7b	4.94855	-0.62763	0.514395	1.45977	0.226967	0.55663
ENSMUSG00000054162.15	Spock3	4.67717	-0.680643	0.555015	1.45918	0.227061	0.55663
ENSMUSG00000062070.12	Pgk1	5.18559	0.650184	0.549119	1.45879	0.227122	0.55663
ENSMUSG00000033916.5	Chmp2a	12.6674	0.418034	0.350431	1.4545	0.227807	0.557298
ENSMUSG00000074657.4	Kif5a	34.3485	-0.285593	0.236111	1.45181	0.228238	0.557665
ENSMUSG00000045503.16	Sys1	6.23911	-0.649661	0.533616	1.44322	0.229619	0.560349
ENSMUSG00000031532.6	Saraf	14.7037	0.368189	0.311191	1.42969	0.231816	0.564677
ENSMUSG00000055733.6	Nap1l3	6.98495	-0.519635	0.429527	1.42879	0.231962	0.564677
ENSMUSG00000025104.13	Hdgfrp3	9.45888	0.565533	0.475854	1.42658	0.232323	0.564863
ENSMUSG00000025982.13	Sf3b1	5.78754	-0.628953	0.521903	1.4231	0.232894	0.565558
ENSMUSG00000053024.14	Cntn2	4.72327	-0.701555	0.58076	1.4208	0.233271	0.565782
ENSMUSG00000071014.10	Ndufb6	20.1911	-0.353818	0.294056	1.41463	0.234289	0.566279
ENSMUSG00000060904.14	Arl1	4.76081	-0.610287	0.511033	1.41437	0.234332	0.566279
ENSMUSG00000022884.14	Eif4a2	14.7549	0.390252	0.331579	1.41746	0.233822	0.566279
ENSMUSG00000022708.16	Zbtb20	6.46439	-0.571419	0.479112	1.40908	0.235209	0.567706
ENSMUSG00000074649.6	BC029722	6.99777	-0.532989	0.444614	1.40282	0.236252	0.56953
ENSMUSG00000030058.17	Copg1	7.86156	-0.495677	0.417328	1.4005	0.23664	0.569773
ENSMUSG00000014402.15	Tsg101	4.99586	-0.658789	0.553041	1.393	0.2379	0.572113
ENSMUSG00000022587.14	Ly6e	8.06303	-0.488736	0.411871	1.38889	0.238593	0.572394
ENSMUSG00000041986.15	Elmod1	5.72795	0.638657	0.554206	1.38928	0.238527	0.572394
ENSMUSG00000067925.4	Cxx1a	16.4217	0.434339	0.374753	1.37427	0.241079	0.574496
ENSMUSG00000020863.15	Luc7l3	4.6265	0.718909	0.632963	1.37801	0.240441	0.574496
ENSMUSG00000022010.19	Tsc22d1	8.13238	0.525408	0.45455	1.37931	0.240219	0.574496
ENSMUSG00000022661.14	Cd200	5.45711	0.592818	0.512709	1.37652	0.240695	0.574496
ENSMUSG00000026353.9	Ubxn4	6.29111	0.576242	0.501497	1.37791	0.240457	0.574496
ENSMUSG00000019428.16	Fkbp8	19.8386	-0.305219	0.258807	1.37216	0.241441	0.574496
ENSMUSG00000021282.16	Eif5	13.9786	0.397049	0.342818	1.37183	0.241497	0.574496
ENSMUSG00000001036.17	Epn2	4.60132	-0.723558	0.603345	1.3696	0.24188	0.574719
ENSMUSG00000025016.10	Tm9sf3	8.92388	0.467111	0.406118	1.36387	0.242868	0.575687
ENSMUSG00000015087.14	Rabl6	8.02799	-0.554838	0.473066	1.36401	0.242845	0.575687
ENSMUSG00000049470.13	Aff4	9.92594	0.466058	0.405026	1.34643	0.245902	0.576792
ENSMUSG00000006699.17	Cdc42	21.1133	0.298935	0.259566	1.35236	0.244867	0.576792
ENSMUSG00000033845.13	Mrpl15	4.65845	0.648738	0.566841	1.35831	0.24383	0.576792
ENSMUSG00000029608.10	Rph3a	10.172	0.468603	0.408975	1.34577	0.246018	0.576792
ENSMUSG00000065947.3	mt-Nd4l	7.17449	-1.0802	0.902035	1.34926	0.245407	0.576792
ENSMUSG00000024213.13	Nudt3	6.80851	-0.593794	0.506093	1.35325	0.24471	0.576792
ENSMUSG00000021610.7	Clptm1l	6.63645	0.50232	0.438108	1.34285	0.246532	0.576792
ENSMUSG00000026603.13	Smyd2	4.77858	0.697121	0.616673	1.34581	0.246013	0.576792
ENSMUSG00000001525.10	Tubb5	24.5708	-0.285381	0.244413	1.34539	0.246086	0.576792
ENSMUSG00000025261.17	Huwe1	5.73093	0.576682	0.506617	1.34394	0.24634	0.576792
ENSMUSG00000063065.13	Mapk3	5.36477	0.622662	0.546858	1.35026	0.245233	0.576792
ENSMUSG00000027002.13	Nckap1	9.24372	0.51862	0.457469	1.3387	0.247262	0.577795
ENSMUSG00000008859.7	Rala	7.15341	-0.533164	0.455176	1.33464	0.247982	0.577795
ENSMUSG00000036112.14	Metap2	10.6132	0.44579	0.392052	1.33218	0.248417	0.577795
ENSMUSG00000037236.14	Matr3	12.0022	0.430091	0.376968	1.33473	0.247965	0.577795
ENSMUSG00000020817.16	Rabep1	10.1149	0.474656	0.418006	1.33241	0.248377	0.577795
ENSMUSG00000040128.9	Pnrc1	9.25614	0.460493	0.405288	1.32455	0.249777	0.580278
ENSMUSG00000022048.8	Dpysl2	17.071	0.346152	0.30521	1.31438	0.251604	0.583839
ENSMUSG00000021190.14	Lgmn	4.65571	-0.6252	0.543294	1.29144	0.255782	0.586026
ENSMUSG00000024381.15	Bin1	10.3753	-0.466092	0.407123	1.28665	0.256666	0.586026
ENSMUSG00000050965.14	Prkca	4.98044	0.592497	0.521371	1.29862	0.254466	0.586026
ENSMUSG00000024163.17	Mapk8ip3	10.9465	0.450269	0.399525	1.29752	0.254666	0.586026
ENSMUSG00000034312.13	Iqsec1	5.16038	-0.59087	0.514386	1.2869	0.256619	0.586026
ENSMUSG00000007564.14	Ppp2r1a	12.4365	-0.402348	0.350502	1.29939	0.254324	0.586026
ENSMUSG00000025920.19	Stau2	5.49348	-0.601797	0.524834	1.28797	0.256422	0.586026
ENSMUSG00000027438.14	Napb	20.3275	0.316916	0.281384	1.28991	0.256065	0.586026
ENSMUSG00000033953.10	Ppp3r1	5.39052	0.645814	0.580941	1.28497	0.256977	0.586026
ENSMUSG00000004267.16	Eno2	14.578	-0.356266	0.310472	1.29908	0.254381	0.586026
ENSMUSG00000085342.1	Gm12254	13.2978	0.488609	0.436921	1.30485	0.253328	0.586026
ENSMUSG00000067924.4	Cxx1b	9.00535	-0.502178	0.437373	1.29284	0.255526	0.586026
ENSMUSG00000013698.12	Pea15a	24.0698	-0.275893	0.240369	1.29842	0.254502	0.586026
ENSMUSG00000021194.5	Chga	16.8539	-0.337005	0.295037	1.2861	0.256768	0.586026
ENSMUSG00000027940.18	Tpm3	8.15827	0.521515	0.465344	1.2976	0.254653	0.586026
ENSMUSG00000031776.16	Arl2bp	5.49764	-0.58801	0.5126	1.27966	0.257963	0.587599
ENSMUSG00000002265.16	Peg3	20.4706	-0.307801	0.272015	1.27651	0.258549	0.588258
ENSMUSG00000071076.6	Jund	7.61407	-0.544676	0.475891	1.27341	0.259128	0.5889
ENSMUSG00000074698.10	Csnk2a1	6.04074	0.656042	0.59753	1.26442	0.260816	0.589652
ENSMUSG00000090553.8	Snrpe	6.01106	0.63802	0.58489	1.26374	0.260945	0.589652
ENSMUSG00000042743.13	Sgtb	8.14042	0.490528	0.438903	1.26727	0.26028	0.589652
ENSMUSG00000054034.10	Tceal5	9.82776	0.410833	0.368641	1.2656	0.260595	0.589652
ENSMUSG00000042506.15	Usp22	4.69615	0.612644	0.553791	1.26906	0.259943	0.589652
ENSMUSG00000043004.13	Gng2	6.58386	0.530221	0.48034	1.26168	0.261333	0.589858
ENSMUSG00000047379.6	B4gat1	4.77175	0.645249	0.589113	1.257	0.26222	0.590632
ENSMUSG00000015937.14	H2afy	7.89074	-0.456845	0.404223	1.25673	0.262272	0.590632
ENSMUSG00000069972.6	Rps13-ps2	5.77528	0.648612	0.598203	1.25237	0.263101	0.590901
ENSMUSG00000057411.8	Fam173a	9.47139	0.469827	0.426281	1.25235	0.263105	0.590901
ENSMUSG00000000563.17	Atp5f1	24.7729	-0.285441	0.254312	1.2514	0.263285	0.590901
ENSMUSG00000022658.10	Tagln3	40.6674	0.245114	0.219966	1.2398	0.26551	0.595222
ENSMUSG00000046434.15	Hnrnpa1	6.16065	0.546153	0.499117	1.22621	0.268145	0.597082
ENSMUSG00000030652.11	Coq7	7.93575	-0.445481	0.39922	1.22651	0.268087	0.597082
ENSMUSG00000014606.14	Slc25a11	7.65108	0.488035	0.443975	1.22683	0.268025	0.597082
ENSMUSG00000028669.15	Pithd1	5.9301	-0.640675	0.565642	1.23219	0.266982	0.597082
ENSMUSG00000020198.7	Ap3d1	5.18245	0.551664	0.504937	1.23146	0.267123	0.597082
ENSMUSG00000028757.4	Ddost	4.83138	-0.564702	0.506375	1.22722	0.267949	0.597082
ENSMUSG00000054013.5	Tmem179	6.05066	-0.553721	0.496479	1.22224	0.268921	0.598137
ENSMUSG00000021687.14	Scamp1	4.64495	0.642997	0.590896	1.21782	0.269788	0.599395
ENSMUSG00000046721.11	Rpl14-ps1	10.9863	0.587106	0.543984	1.20963	0.271405	0.601778
ENSMUSG00000042043.5	Tbca	9.58171	0.430199	0.396964	1.20932	0.271467	0.601778
ENSMUSG00000039041.15	Adrm1	7.29059	-0.470573	0.424495	1.20755	0.271817	0.601881
ENSMUSG00000035093.16	Secisbp2l	6.9481	-0.488095	0.441149	1.20228	0.272867	0.602667
ENSMUSG00000032366.15	Tpm1	7.43301	0.520555	0.483743	1.20323	0.272677	0.602667
ENSMUSG00000021427.9	Ssr1	5.02333	0.654941	0.612351	1.20119	0.273083	0.602667
ENSMUSG00000069662.5	Marcks	7.05474	0.546006	0.511541	1.19398	0.274528	0.605181
ENSMUSG00000009863.14	Sdhb	15.375	-0.343201	0.312222	1.18478	0.276385	0.606669
ENSMUSG00000051359.14	Ncald	9.35134	-0.475691	0.431229	1.18475	0.276391	0.606669
ENSMUSG00000062981.4	Mrpl42	5.9445	0.599825	0.564463	1.18521	0.276298	0.606669
ENSMUSG00000001175.13	Calm1	141.42	-0.133141	0.122114	1.18458	0.276426	0.606669
ENSMUSG00000061315.13	Naca	21.4933	0.302611	0.282279	1.17397	0.278587	0.610062
ENSMUSG00000028234.6	Rps20	27.0555	-0.276523	0.253531	1.17417	0.278545	0.610062
ENSMUSG00000024780.6	Cdc37l1	7.30417	0.583375	0.552227	1.16714	0.27999	0.61246
ENSMUSG00000022377.16	Asap1	4.81571	0.695846	0.666795	1.16412	0.280612	0.613144
ENSMUSG00000037331.15	Larp1	4.59729	0.575762	0.540127	1.16154	0.281147	0.613637
ENSMUSG00000025739.13	Gng13	7.02253	0.561388	0.533153	1.1567	0.282151	0.615152
ENSMUSG00000003363.15	Pld3	12.6319	0.364898	0.341726	1.15111	0.283316	0.617014
ENSMUSG00000041571.9	Sepw1	18.2178	0.350605	0.333672	1.14622	0.284343	0.617893
ENSMUSG00000034173.13	Zbed5	29.9288	0.273344	0.255177	1.14694	0.284191	0.617893
ENSMUSG00000039615.8	Stub1	18.6186	-0.299994	0.278442	1.14413	0.284782	0.618171
ENSMUSG00000062929.7	Cfl2	9.06986	0.500424	0.476176	1.14069	0.285506	0.619064
ENSMUSG00000020325.10	Fstl3	8.57096	1.07986	1.01133	1.1337	0.286987	0.621258
ENSMUSG00000059534.8	Uqcr10	31.1883	0.245044	0.231485	1.13296	0.287144	0.621258
ENSMUSG00000064350.1	mt-Ty	20.3831	0.576929	0.551023	1.12638	0.288548	0.623617
ENSMUSG00000003518.13	Dusp3	7.74314	-0.45867	0.429543	1.12031	0.289852	0.624434
ENSMUSG00000063882.12	Uqcrh	32.697	0.231041	0.221042	1.10663	0.292815	0.624434
ENSMUSG00000036257.14	Pnpla8	4.62599	0.643345	0.630097	1.10893	0.292314	0.624434
ENSMUSG00000006412.10	Pfdn2	13.134	0.399346	0.385157	1.11052	0.291969	0.624434
ENSMUSG00000028452.7	Vcp	19.0553	-0.287672	0.270782	1.11657	0.290657	0.624434
ENSMUSG00000029103.16	Lrpap1	8.58789	-0.420172	0.397586	1.10936	0.292221	0.624434
ENSMUSG00000029769.16	Ccdc136	7.4037	0.471159	0.455681	1.10583	0.292991	0.624434
ENSMUSG00000103653.1	Gm3934	6.2214	0.625969	0.610111	1.12024	0.289867	0.624434
ENSMUSG00000010376.14	Nedd8	21.2651	0.266369	0.253875	1.11405	0.291202	0.624434
ENSMUSG00000009894.15	Snap47	16.3406	0.303999	0.291133	1.11046	0.291981	0.624434
ENSMUSG00000030335.6	Mrpl51	4.82668	0.613667	0.593422	1.1057	0.293018	0.624434
ENSMUSG00000098973.1	Mir6236	235.798	0.569303	0.537585	1.11369	0.291281	0.624434
ENSMUSG00000021486.6	Prelid1	10.7346	-0.387751	0.365343	1.10959	0.292172	0.624434
ENSMUSG00000032470.16	Mras	6.81391	-0.477998	0.449386	1.10068	0.294117	0.626102
ENSMUSG00000016319.3	Slc25a5	24.9935	-0.271753	0.258966	1.09446	0.295485	0.626517
ENSMUSG00000034336.3	Ina	14.2983	-0.340287	0.321829	1.09755	0.294804	0.626517
ENSMUSG00000015790.16	Surf1	4.67074	-0.601852	0.574306	1.09406	0.295574	0.626517
ENSMUSG00000028798.16	Eif3i	9.76539	-0.38549	0.365416	1.09592	0.295163	0.626517
ENSMUSG00000020358.17	Hnrnpab	6.09107	0.515641	0.50325	1.08231	0.298181	0.626686
ENSMUSG00000041203.9	2310036O22Rik	6.15543	-0.47469	0.453951	1.08276	0.298082	0.626686
ENSMUSG00000021557.14	Agtpbp1	7.07752	0.48862	0.475831	1.08241	0.298159	0.626686
ENSMUSG00000024099.14	Ndufv2	22.9527	0.270075	0.261387	1.08867	0.296767	0.626686
ENSMUSG00000029221.15	Slc30a9	8.46855	0.469419	0.453232	1.08491	0.297602	0.626686
ENSMUSG00000031696.9	Vps35	6.24912	0.499562	0.485654	1.08376	0.297859	0.626686
ENSMUSG00000004961.7	Syt5	5.42978	0.523489	0.508409	1.08425	0.297748	0.626686
ENSMUSG00000064329.13	Scn1a	8.4163	-0.487462	0.460666	1.08479	0.297627	0.626686
ENSMUSG00000057863.5	Rpl36	22.8728	0.29863	0.291228	1.08049	0.298589	0.626878
ENSMUSG00000044894.14	Uqcrq	34.5706	0.234344	0.226859	1.07666	0.299447	0.627352
ENSMUSG00000032212.9	Sltm	5.52397	0.60482	0.599797	1.07773	0.299205	0.627352
ENSMUSG00000041141.7	Pnmal1	8.12704	0.44162	0.430673	1.0713	0.300653	0.629214
ENSMUSG00000055447.18	Cd47	10.805	0.406974	0.398091	1.0665	0.301737	0.630058
ENSMUSG00000026688.5	Mgst3	10.9321	-0.36621	0.352053	1.068	0.301399	0.630058
ENSMUSG00000052146.15	Rps10	21.4609	0.335496	0.329175	1.0653	0.302009	0.630058
ENSMUSG00000060450.13	Rnf14	6.91951	0.477588	0.46975	1.05675	0.303958	0.632716
ENSMUSG00000021606.7	Ndufs6	21.5877	0.279181	0.273802	1.05552	0.304239	0.632716
ENSMUSG00000024829.12	Mrpl21	4.80163	0.573396	0.570475	1.05683	0.303938	0.632716
ENSMUSG00000025421.14	Hdhd2	7.45821	-0.497257	0.479214	1.0524	0.304955	0.632869
ENSMUSG00000090223.1	Pcp4	45.6099	0.22642	0.222813	1.05049	0.305395	0.632869
ENSMUSG00000049760.5	2410015M20Rik	12.8754	0.340782	0.334795	1.05318	0.304775	0.632869
ENSMUSG00000034152.5	Exoc3	8.04283	0.475791	0.468204	1.04964	0.305589	0.632869
ENSMUSG00000009013.5	Dynll1	19.396	0.293662	0.287744	1.04709	0.306179	0.63343
ENSMUSG00000032330.6	Cox7a2	46.041	0.192349	0.190565	1.02878	0.310445	0.634318
ENSMUSG00000030647.8	Ndufc2	22.8737	0.302036	0.299545	1.03867	0.308131	0.634318
ENSMUSG00000006273.14	Atp6v1b2	15.691	0.344365	0.342723	1.03084	0.309961	0.634318
ENSMUSG00000068184.6	Ndufaf2	6.259	0.55265	0.550329	1.03972	0.307887	0.634318
ENSMUSG00000020311.17	Erlec1	7.98013	-0.408887	0.397316	1.04028	0.307757	0.634318
ENSMUSG00000072825.10	Cep170b	6.18602	-0.442236	0.432138	1.03206	0.309676	0.634318
ENSMUSG00000027131.3	Emc4	9.60215	0.401997	0.398959	1.0288	0.310442	0.634318
ENSMUSG00000019804.12	Snx3	11.7665	-0.367904	0.359517	1.03262	0.309545	0.634318
ENSMUSG00000020738.16	Sumo2	6.23104	-0.492177	0.478767	1.03771	0.308355	0.634318
ENSMUSG00000015536.14	Mocs2	6.40913	0.508548	0.502489	1.03493	0.309005	0.634318
ENSMUSG00000026895.7	Ndufa8	14.0758	-0.329812	0.321413	1.03532	0.308911	0.634318
ENSMUSG00000003346.14	Abhd17a	6.7697	-0.498602	0.484426	1.03052	0.310036	0.634318
ENSMUSG00000083910.1	Gm13604	5.37049	-0.574571	0.566487	1.02072	0.312348	0.637492
ENSMUSG00000053317.11	Sec61b	5.80383	0.578499	0.586327	1.01949	0.312641	0.637492
ENSMUSG00000028931.11	Kcnab2	7.05754	-0.456044	0.448042	1.01736	0.313145	0.637865
ENSMUSG00000024953.16	Prdx5	26.7497	0.240095	0.240587	1.00836	0.315297	0.639216
ENSMUSG00000073888.12	Ccl27a	4.91009	-0.524257	0.520964	1.00785	0.31542	0.639216
ENSMUSG00000022217.14	Emc9	7.25188	-0.426335	0.42199	1.00937	0.315053	0.639216
ENSMUSG00000006675.10	P4htm	5.10466	0.531783	0.537134	1.01074	0.314725	0.639216
ENSMUSG00000022437.6	Samm50	4.85085	-0.589376	0.577797	1.0081	0.31536	0.639216
ENSMUSG00000028495.14	Rps6	17.2587	0.355361	0.359692	1.00418	0.316302	0.639718
ENSMUSG00000020029.5	Nudt4	5.50004	-0.6131	0.599679	1.00414	0.316312	0.639718
ENSMUSG00000028832.11	Stmn1	48.3716	0.180568	0.18046	1.00259	0.316685	0.639819
ENSMUSG00000025666.16	Tmem47	6.45047	0.528642	0.540157	0.99809	0.317773	0.640674
ENSMUSG00000021188.14	Trip11	6.17979	-0.410614	0.411217	0.996221	0.318227	0.640674
ENSMUSG00000054863.8	Fam19a5	4.66003	0.659345	0.67771	0.99551	0.318399	0.640674
ENSMUSG00000032171.6	Pin1	10.4592	-0.405025	0.400947	0.999433	0.317448	0.640674
ENSMUSG00000058546.8	Rpl23a	28.3784	-0.278891	0.279926	0.987648	0.320318	0.643881
ENSMUSG00000043445.6	Pgp	14.2715	-0.321266	0.322074	0.977416	0.322838	0.648289
ENSMUSG00000052584.9	Serp2	9.26115	0.415872	0.426094	0.975398	0.323338	0.648637
ENSMUSG00000024516.12	Sec11c	12.9865	-0.342545	0.343027	0.973846	0.323723	0.648753
ENSMUSG00000040760.10	Appl1	5.03399	-0.503256	0.505686	0.972272	0.324114	0.648883
ENSMUSG00000027220.2	Syt13	6.42259	0.491984	0.506929	0.969873	0.324712	0.649164
ENSMUSG00000006930.15	Hap1	6.26149	0.499601	0.515614	0.969081	0.324909	0.649164
ENSMUSG00000028399.17	Ptprd	6.64861	-0.490214	0.492425	0.967766	0.325238	0.649167
ENSMUSG00000020708.12	Psmc5	16.2216	-0.30453	0.308982	0.96368	0.326261	0.650555
ENSMUSG00000029404.15	Arl6ip4	6.39637	-0.488061	0.495006	0.95521	0.328397	0.650938
ENSMUSG00000002107.18	Celf2	5.32321	0.566897	0.593479	0.953816	0.32875	0.650938
ENSMUSG00000041881.12	Ndufa7	17.2223	0.30574	0.314777	0.955035	0.328441	0.650938
ENSMUSG00000021340.12	Gpld1	6.02214	0.954734	0.9792	0.960455	0.327072	0.650938
ENSMUSG00000037710.8	Cisd1	18.5477	0.27808	0.28601	0.959148	0.327402	0.650938
ENSMUSG00000079184.10	Mphosph8	5.62261	0.51134	0.531237	0.954114	0.328674	0.650938
ENSMUSG00000036299.4	BC031181	7.37624	0.441643	0.456858	0.958902	0.327464	0.650938
ENSMUSG00000026158.11	Ogfrl1	5.2178	-0.513375	0.519318	0.944584	0.331102	0.651246
ENSMUSG00000020577.15	Tspan13	5.51843	-0.500583	0.509356	0.941626	0.33186	0.651246
ENSMUSG00000022450.5	Ndufa6	27.3635	-0.227742	0.233303	0.942927	0.331526	0.651246
ENSMUSG00000001105.15	Ift20	5.39946	0.549049	0.567611	0.948506	0.3301	0.651246
ENSMUSG00000026021.15	Sumo1	7.26559	0.448534	0.467408	0.941862	0.331799	0.651246
ENSMUSG00000000538.18	Tom1l2	4.68476	0.539239	0.562202	0.951564	0.329322	0.651246
ENSMUSG00000035726.7	Supt16	4.7503	-0.579827	0.585278	0.944626	0.331091	0.651246
ENSMUSG00000037419.8	Endod1	6.14257	0.549012	0.573759	0.947043	0.330473	0.651246
ENSMUSG00000039067.4	Psmd7	11.423	-0.358173	0.363418	0.947207	0.330431	0.651246
ENSMUSG00000023456.14	Tpi1	49.5062	-0.172647	0.177418	0.935685	0.33339	0.651606
ENSMUSG00000020262.15	Adarb1	7.20145	-0.456348	0.466709	0.935278	0.333495	0.651606
ENSMUSG00000025791.18	Pgm2	5.20078	-0.494913	0.507836	0.932007	0.334342	0.651606
ENSMUSG00000042541.10	Shfm1	12.6983	0.380244	0.397976	0.9327	0.334162	0.651606
ENSMUSG00000031176.8	Dynlt3	6.41663	0.467071	0.492351	0.933114	0.334055	0.651606
ENSMUSG00000027253.15	Lrp4	19.9294	0.911503	0.936489	0.938857	0.332572	0.651606
ENSMUSG00000022139.16	Mbnl2	6.91762	-0.44031	0.45149	0.935625	0.333405	0.651606
ENSMUSG00000028797.20	Tmem234	6.96178	-0.460149	0.470528	0.929501	0.334993	0.652148
ENSMUSG00000046229.9	Scand1	7.86583	0.431711	0.451655	0.928406	0.335277	0.652148
ENSMUSG00000025576.17	Rbfox3	5.05727	-0.519874	0.531633	0.926166	0.335861	0.652643
ENSMUSG00000026434.12	Nucks1	12.4262	0.377663	0.398732	0.923375	0.33659	0.65342
ENSMUSG00000037747.9	Phyhipl	11.1948	0.382032	0.4048	0.921231	0.337152	0.653576
ENSMUSG00000006941.4	Eif1b	12.1946	0.355154	0.376632	0.919211	0.337682	0.653576
ENSMUSG00000040591.18	1110051M20Rik	5.42489	-0.498317	0.511177	0.918047	0.337988	0.653576
ENSMUSG00000040785.18	Ttc3	54.6101	0.159478	0.167264	0.91947	0.337614	0.653576
ENSMUSG00000074746.2	Pdzd8	4.82537	0.512567	0.543712	0.912215	0.339527	0.655274
ENSMUSG00000019087.13	Atp6ap1	7.91184	-0.410578	0.425099	0.912332	0.339497	0.655274
ENSMUSG00000057522.15	Spop	6.49199	0.542507	0.588376	0.892009	0.344934	0.662472
ENSMUSG00000031783.9	Polr2c	6.24775	-0.423489	0.445542	0.893844	0.344438	0.662472
ENSMUSG00000027642.15	Rpn2	6.35117	0.44272	0.471924	0.893635	0.344494	0.662472
ENSMUSG00000028419.5	Chmp5	6.46119	0.482242	0.520237	0.891983	0.344941	0.662472
ENSMUSG00000066037.14	Hnrnpr	5.84506	0.44993	0.483669	0.890802	0.34526	0.662472
ENSMUSG00000021076.5	Actr10	4.6374	0.560744	0.609371	0.89213	0.344901	0.662472
ENSMUSG00000036371.6	Serbp1	15.2605	0.310224	0.333853	0.883359	0.347283	0.66571
ENSMUSG00000062444.14	Ap3b2	4.87817	-0.486541	0.512765	0.881514	0.347787	0.666033
ENSMUSG00000036578.7	Fxyd7	11.5397	-0.312359	0.333562	0.871653	0.350498	0.666904
ENSMUSG00000047675.15	Rps8	52.3041	0.208094	0.223669	0.876795	0.349081	0.666904
ENSMUSG00000022391.15	Rangap1	13.904	-0.292096	0.312168	0.869421	0.351116	0.666904
ENSMUSG00000022052.8	Ppp2r2a	5.24595	-0.469367	0.498456	0.87563	0.349401	0.666904
ENSMUSG00000033701.13	Acbd6	4.76918	0.501537	0.547124	0.873251	0.350057	0.666904
ENSMUSG00000029247.17	Paics	4.62283	-0.531829	0.56463	0.87282	0.350176	0.666904
ENSMUSG00000040952.16	Rps19	36.3012	-0.241969	0.257631	0.870032	0.350946	0.666904
ENSMUSG00000041355.13	Ssr2	5.33524	-0.493335	0.52254	0.871951	0.350416	0.666904
ENSMUSG00000055943.5	Emc7	6.88371	0.458036	0.501847	0.868874	0.351267	0.666904
ENSMUSG00000024597.10	Slc12a2	5.33854	-0.600548	0.634419	0.865431	0.352223	0.668079
ENSMUSG00000027303.17	Ptpra	6.50155	0.497297	0.541809	0.862772	0.352964	0.668845
ENSMUSG00000068748.7	Ptprz1	6.52182	0.458972	0.50458	0.860842	0.353503	0.669227
ENSMUSG00000006057.15	Atp5g1	35.7385	0.194408	0.211527	0.849015	0.356831	0.6736
ENSMUSG00000024695.15	Zfp91	7.839	-0.440338	0.471228	0.849389	0.356725	0.6736
ENSMUSG00000030579.10	Tyrobp	5.12819	-0.654832	0.701172	0.850184	0.3565	0.6736
ENSMUSG00000030774.13	Pak1	14.0748	0.312587	0.343904	0.843825	0.358305	0.67467
ENSMUSG00000039943.16	Plcb4	8.99545	0.355749	0.391539	0.844122	0.35822	0.67467
ENSMUSG00000028936.15	Rpl22	11.5532	-0.396449	0.42781	0.843427	0.358418	0.67467
ENSMUSG00000100215.1	Gm8292	6.28564	0.604074	0.684579	0.836705	0.360341	0.677646
ENSMUSG00000037740.8	Mrps26	5.67831	-0.505033	0.547562	0.830363	0.362167	0.680436
ENSMUSG00000041453.12	Rpl21	54.4051	-0.167689	0.184421	0.825907	0.363459	0.682216
ENSMUSG00000027350.8	Chgb	18.5113	0.269766	0.29873	0.824316	0.363921	0.682438
ENSMUSG00000038462.3	Uqcrfs1	13.2003	0.29818	0.332243	0.821047	0.364874	0.683579
ENSMUSG00000086324.8	Gm15564	34.1403	-0.36814	0.408105	0.816558	0.366188	0.683662
ENSMUSG00000022000.10	Zc3h13	4.86548	0.511103	0.573992	0.818581	0.365595	0.683662
ENSMUSG00000026817.14	Ak1	5.30538	0.489034	0.550238	0.817102	0.366029	0.683662
ENSMUSG00000068823.10	Csde1	8.31368	0.409381	0.459486	0.816189	0.366297	0.683662
ENSMUSG00000020719.14	Ddx5	14.5853	-0.280179	0.311098	0.813237	0.367165	0.683995
ENSMUSG00000071659.3	Hnrnpul2	6.40531	0.543656	0.616594	0.814205	0.36688	0.683995
ENSMUSG00000036333.10	Kidins220	5.1015	0.498304	0.566276	0.807676	0.368808	0.685209
ENSMUSG00000029053.16	Prkcz	6.26992	-0.418729	0.465001	0.807876	0.368749	0.685209
ENSMUSG00000022961.17	Son	11.7547	-0.333822	0.370204	0.806362	0.369198	0.685209
ENSMUSG00000034681.16	Rnps1	7.90836	-0.385712	0.425927	0.806465	0.369168	0.685209
ENSMUSG00000027189.16	Trim44	8.14716	0.42285	0.479993	0.800772	0.370863	0.685733
ENSMUSG00000062753.13	AI413582	7.23022	0.394809	0.447547	0.801664	0.370596	0.685733
ENSMUSG00000009549.14	Srp14	11.0694	0.333559	0.377193	0.801404	0.370674	0.685733
ENSMUSG00000020149.17	Rab1a	6.22721	0.428925	0.484956	0.803788	0.369963	0.685733
ENSMUSG00000004070.15	Hmox2	8.05995	-0.391758	0.435277	0.791891	0.373529	0.686302
ENSMUSG00000024091.8	Vapa	7.7751	0.395337	0.448573	0.792073	0.373474	0.686302
ENSMUSG00000020737.12	Hn1	6.55577	-0.388017	0.435351	0.79123	0.373729	0.686302
ENSMUSG00000036372.14	Tmem258	8.42847	-0.379764	0.422382	0.790537	0.373938	0.686302
ENSMUSG00000027274.16	Mkks	5.79886	0.486125	0.547392	0.795171	0.372541	0.686302
ENSMUSG00000062591.5	Tubb4a	13.1116	-0.289376	0.323994	0.794745	0.372669	0.686302
ENSMUSG00000023328.14	Ache	10.3396	-0.324003	0.360759	0.795487	0.372446	0.686302
ENSMUSG00000024735.13	Prpf19	4.96273	-0.592664	0.657049	0.794096	0.372865	0.686302
ENSMUSG00000005656.8	Snx6	6.08523	0.440849	0.503632	0.788881	0.374439	0.686412
ENSMUSG00000005469.10	Prkaca	7.24519	0.42627	0.487344	0.788052	0.37469	0.686412
ENSMUSG00000021709.14	Erbb2ip	5.38123	-0.434005	0.490076	0.784736	0.375697	0.687622
ENSMUSG00000051234.6	Rnf7	8.89017	-0.401341	0.445928	0.782706	0.376315	0.688119
ENSMUSG00000018501.17	Ncor1	6.58206	-0.386211	0.436352	0.780308	0.377047	0.688822
ENSMUSG00000005054.6	Cstb	5.36942	0.493992	0.563142	0.77733	0.377959	0.689628
ENSMUSG00000056486.17	Chn1	6.45698	0.425959	0.490425	0.776599	0.378183	0.689628
ENSMUSG00000039128.13	Cdc123	5.1962	0.493028	0.572905	0.767934	0.380857	0.693229
ENSMUSG00000026000.16	Lancl1	4.92246	0.468713	0.536672	0.768807	0.380587	0.693229
ENSMUSG00000022023.5	Wbp4	7.33382	0.40253	0.463549	0.765407	0.381642	0.694021
ENSMUSG00000062963.10	Ufc1	7.04954	-0.393942	0.446425	0.761245	0.382939	0.695743
ENSMUSG00000031633.4	Slc25a4	75.6714	-0.124017	0.141902	0.75888	0.383679	0.69617
ENSMUSG00000058833.11	2810428I15Rik	8.93652	0.37113	0.43186	0.758253	0.383876	0.69617
ENSMUSG00000024261.5	Syt4	12.6934	0.288203	0.332733	0.755296	0.384805	0.697193
ENSMUSG00000019943.9	Atp2b1	8.40569	-0.398282	0.456267	0.754222	0.385143	0.697193
ENSMUSG00000022415.12	Syngr1	10.1267	0.36122	0.42047	0.750948	0.386176	0.698427
ENSMUSG00000024639.5	Gnaq	5.89982	0.449766	0.529671	0.748137	0.387067	0.698471
ENSMUSG00000094483.2	Purb	12.4145	-0.318361	0.367315	0.747537	0.387257	0.698471
ENSMUSG00000030704.14	Rab6a	16.0381	-0.260694	0.299903	0.748132	0.387068	0.698471
ENSMUSG00000038633.5	Degs1	4.88171	-0.47796	0.55039	0.73226	0.392152	0.698531
ENSMUSG00000027012.15	Dync1i2	8.20408	0.376833	0.45104	0.72283	0.395217	0.698531
ENSMUSG00000107176.1	Gm9794	10.6989	0.423224	0.504176	0.733755	0.391669	0.698531
ENSMUSG00000068290.11	Ddrgk1	6.32751	0.46486	0.555243	0.732492	0.392077	0.698531
ENSMUSG00000058756.13	Thra	19.7339	-0.248888	0.290571	0.724024	0.394827	0.698531
ENSMUSG00000042444.9	Fam63b	4.81715	-0.450608	0.516155	0.742447	0.388878	0.698531
ENSMUSG00000028785.12	Hpca	8.17235	-0.385181	0.445014	0.729997	0.392884	0.698531
ENSMUSG00000018865.8	Sult4a1	17.6135	-0.2408	0.281871	0.722314	0.395386	0.698531
ENSMUSG00000027566.14	Psma7	17.2515	0.264714	0.312145	0.731871	0.392277	0.698531
ENSMUSG00000033419.15	Snap91	6.46873	0.406342	0.484988	0.722373	0.395367	0.698531
ENSMUSG00000049940.7	Pgrmc2	4.6791	-0.471899	0.548862	0.723585	0.39497	0.698531
ENSMUSG00000030357.10	Fkbp4	9.97938	0.342349	0.402398	0.740864	0.389384	0.698531
ENSMUSG00000022312.10	Eif3h	9.39295	0.378806	0.447353	0.741214	0.389272	0.698531
ENSMUSG00000001833.16	Sept7	22.5344	-0.222292	0.260416	0.722319	0.395384	0.698531
ENSMUSG00000028954.11	Nub1	4.85399	0.493806	0.590357	0.722306	0.395388	0.698531
ENSMUSG00000044024.15	Rell2	6.06313	-0.421832	0.487614	0.740361	0.389545	0.698531
ENSMUSG00000023089.12	Ndufa5	41.818	0.174529	0.205765	0.724008	0.394832	0.698531
ENSMUSG00000029686.15	Cul1	4.82997	0.536828	0.639076	0.737932	0.390324	0.698531
ENSMUSG00000070304.11	Scn2b	5.98051	0.411301	0.488922	0.735534	0.391095	0.698531
ENSMUSG00000025066.9	Sfr1	14.2906	-0.291245	0.338513	0.728368	0.393413	0.698531
ENSMUSG00000001666.8	Ddt	5.85352	0.455631	0.538484	0.742801	0.388765	0.698531
ENSMUSG00000068523.12	Gng5	6.80404	-0.452843	0.516797	0.744267	0.388298	0.698531
ENSMUSG00000037149.9	Ddx1	9.86664	0.322541	0.382343	0.729895	0.392917	0.698531
ENSMUSG00000034088.15	Hdlbp	6.77755	-0.38847	0.454122	0.719688	0.396246	0.699424
ENSMUSG00000031010.17	Usp9x	6.62119	-0.389417	0.46246	0.714026	0.398111	0.701467
ENSMUSG00000031950.7	Gabarapl2	19.551	0.23383	0.27806	0.714956	0.397803	0.701467
ENSMUSG00000075702.9	Selm	19.0012	-0.225455	0.266792	0.706902	0.400474	0.701561
ENSMUSG00000020415.16	Pttg1	6.32384	-0.392926	0.46319	0.704911	0.401138	0.701561
ENSMUSG00000025132.13	Arhgdia	10.6025	-0.314046	0.37174	0.707817	0.400169	0.701561
ENSMUSG00000072704.6	Smim10l1	9.44808	0.347314	0.417357	0.704288	0.401347	0.701561
ENSMUSG00000014769.9	Psmb1	19.9203	0.224982	0.268545	0.711837	0.398835	0.701561
ENSMUSG00000060227.15	Casc4	6.09541	-0.434327	0.512342	0.706827	0.400499	0.701561
ENSMUSG00000030105.8	Arl8b	5.22008	-0.448777	0.529082	0.706323	0.400667	0.701561
ENSMUSG00000023004.8	Tuba1b	43.3409	-0.159554	0.189924	0.706054	0.400757	0.701561
ENSMUSG00000022629.16	Kif21a	25.5369	0.196679	0.235849	0.706388	0.400646	0.701561
ENSMUSG00000021039.8	Snw1	6.75732	0.383088	0.464327	0.698274	0.403364	0.70298
ENSMUSG00000030663.12	1110004F10Rik	8.50153	0.379097	0.460676	0.695546	0.404284	0.70298
ENSMUSG00000036622.15	Atp13a2	6.206	0.425064	0.512228	0.696285	0.404035	0.70298
ENSMUSG00000006818.4	Sod2	10.9259	-0.29999	0.35648	0.695773	0.404208	0.70298
ENSMUSG00000074578.12	Zfas1	6.10273	0.456361	0.555386	0.69812	0.403416	0.70298
ENSMUSG00000036585.15	Fgf1	5.0363	-0.486175	0.570195	0.70051	0.402612	0.70298
ENSMUSG00000031592.10	Pcm1	6.02641	-0.4055	0.484745	0.69406	0.404787	0.703237
ENSMUSG00000028062.15	Lamtor2	6.64845	-0.42973	0.514578	0.691677	0.405595	0.703409
ENSMUSG00000061983.6	Rps12	32.6112	0.241647	0.294437	0.692252	0.405399	0.703409
ENSMUSG00000026275.13	Ppp1r7	5.71758	0.478493	0.588518	0.675486	0.411145	0.70867
ENSMUSG00000005417.17	Mprip	6.15662	-0.406896	0.496862	0.671615	0.412489	0.70867
ENSMUSG00000027184.14	Caprin1	7.53841	0.396448	0.493515	0.669306	0.413294	0.70867
ENSMUSG00000036751.7	Cox6b1	54.703	0.154794	0.189784	0.670961	0.412717	0.70867
ENSMUSG00000000355.13	Mcts1	5.21201	-0.421867	0.511053	0.671594	0.412496	0.70867
ENSMUSG00000032064.17	Dixdc1	5.45542	0.580084	0.707446	0.677772	0.410355	0.70867
ENSMUSG00000022400.8	Rbx1	16.1833	0.253484	0.312228	0.668345	0.413629	0.70867
ENSMUSG00000031748.15	Gnao1	19.1597	-0.236895	0.288731	0.669692	0.413159	0.70867
ENSMUSG00000077450.12	Rab11b	8.47784	-0.341387	0.413173	0.670446	0.412896	0.70867
ENSMUSG00000021474.8	Sfxn1	5.53518	-0.398239	0.480841	0.676622	0.410752	0.70867
ENSMUSG00000022255.15	Mtdh	5.59969	0.489248	0.605796	0.680047	0.409571	0.70867
ENSMUSG00000030302.16	Atp2b2	12.9982	0.293196	0.362079	0.668889	0.413439	0.70867
ENSMUSG00000046574.8	Prr12	14.6387	-0.313411	0.381141	0.676274	0.410873	0.70867
ENSMUSG00000035851.14	Ythdc1	4.61178	-0.465565	0.563201	0.671588	0.412498	0.70867
ENSMUSG00000031059.9	Ndufb11	15.0717	0.27104	0.334301	0.666891	0.414138	0.70893
ENSMUSG00000008682.13	Rpl10	28.7567	-0.207001	0.252399	0.66505	0.414783	0.709421
ENSMUSG00000037062.13	Sh3glb1	5.98507	-0.441013	0.537304	0.662776	0.415582	0.710176
ENSMUSG00000046330.9	Rpl37a	50.2133	0.180376	0.224057	0.660642	0.416334	0.710848
ENSMUSG00000027422.15	Rrbp1	4.96184	-0.489335	0.600006	0.655543	0.418138	0.712611
ENSMUSG00000030682.4	Cdipt	4.7396	0.443891	0.552337	0.654682	0.418444	0.712611
ENSMUSG00000025794.8	Rpl14	40.3349	0.18557	0.230778	0.655666	0.418094	0.712611
ENSMUSG00000006356.10	Crip2	6.95278	-0.34444	0.42333	0.652394	0.419258	0.713386
ENSMUSG00000031197.11	Vbp1	5.10801	0.464269	0.58301	0.647343	0.421064	0.71401
ENSMUSG00000025272.16	Tro	6.09409	-0.369963	0.457349	0.647677	0.420945	0.71401
ENSMUSG00000025825.12	Iscu	16.1442	-0.248915	0.308108	0.648161	0.420771	0.71401
ENSMUSG00000108366.1	Gm5586	4.88399	0.610361	0.784014	0.649505	0.42029	0.71401
ENSMUSG00000091537.2	Tma7	9.13213	0.347929	0.440729	0.644828	0.421968	0.714032
ENSMUSG00000004207.14	Psap	22.9509	-0.215024	0.266163	0.644303	0.422157	0.714032
ENSMUSG00000006304.14	Arpc2	11.0125	-0.315725	0.38916	0.644744	0.421998	0.714032
ENSMUSG00000036699.12	Zcchc12	7.81006	0.341157	0.424662	0.642734	0.422722	0.714379
ENSMUSG00000030428.16	Ttyh1	9.72816	-0.348371	0.428889	0.641632	0.42312	0.714443
ENSMUSG00000084786.9	Ubl5	24.4624	0.20487	0.258381	0.638211	0.424359	0.715245
ENSMUSG00000076137.1	Gm26384	9.52751	0.396167	0.504545	0.637336	0.424677	0.715245
ENSMUSG00000026511.7	Srp9	7.88244	-0.332017	0.411443	0.638854	0.424126	0.715245
ENSMUSG00000061032.8	Rrp1	24.5435	0.2179	0.273597	0.633079	0.426228	0.717249
ENSMUSG00000037259.15	Dzank1	11.5086	-0.277009	0.348307	0.626148	0.428772	0.71909
ENSMUSG00000080904.1	Gm11966	5.35178	0.546268	0.701948	0.627798	0.428164	0.71909
ENSMUSG00000031667.16	Aktip	6.21482	-0.38709	0.487175	0.628014	0.428085	0.71909
ENSMUSG00000024158.17	Hagh	8.44387	-0.32078	0.404308	0.626165	0.428765	0.71909
ENSMUSG00000054405.14	Dnajc8	10.4657	-0.304743	0.384657	0.623942	0.429586	0.719847
ENSMUSG00000020456.17	Ogdh	7.42932	-0.328273	0.413293	0.621678	0.430425	0.720643
ENSMUSG00000018398.18	Sept8	5.22977	-0.416004	0.52525	0.616375	0.432397	0.723336
ENSMUSG00000073433.10	Arhgdig	15.2675	-0.234245	0.298259	0.610533	0.434587	0.724877
ENSMUSG00000007815.13	Rhoa	5.69016	-0.393562	0.498811	0.609292	0.435055	0.724877
ENSMUSG00000019578.11	Ubxn6	5.70014	-0.375903	0.481296	0.611783	0.434117	0.724877
ENSMUSG00000024208.15	Uqcc2	20.4243	0.225157	0.289486	0.609051	0.435145	0.724877
ENSMUSG00000052192.5	Gm5963	8.89728	0.377594	0.492209	0.609608	0.434935	0.724877
ENSMUSG00000033020.6	Polr2f	7.36711	-0.340221	0.431807	0.607503	0.43573	0.725241
ENSMUSG00000029621.14	Arpc1a	8.96595	-0.312779	0.398766	0.60627	0.436196	0.725408
ENSMUSG00000105031.1	Gm3511	28.6243	-0.303421	0.392184	0.604829	0.436742	0.725708
ENSMUSG00000020048.13	Hsp90b1	22.1495	0.19998	0.259334	0.600709	0.438308	0.726485
ENSMUSG00000023904.10	Hcfc1r1	16.1773	0.235197	0.304928	0.601324	0.438073	0.726485
ENSMUSG00000031428.11	Zcchc18	12.8648	0.275879	0.357545	0.602258	0.437718	0.726485
ENSMUSG00000021806.3	Nid2	5.46837	-1.86447	2.30964	0.595914	0.440141	0.726666
ENSMUSG00000022051.15	Bnip3l	4.93046	0.485446	0.636623	0.597257	0.439627	0.726666
ENSMUSG00000021996.16	Esd	5.94919	-0.384605	0.495262	0.598393	0.439192	0.726666
ENSMUSG00000055421.8	Pcdh9	5.80601	-0.417003	0.532712	0.598381	0.439197	0.726666
ENSMUSG00000034187.18	Nsf	23.7738	-0.190929	0.246156	0.595635	0.440248	0.726666
ENSMUSG00000026426.10	Arl8a	6.13354	-0.384646	0.49571	0.59431	0.440757	0.726902
ENSMUSG00000031913.9	Vps4a	5.45092	0.415291	0.548118	0.583569	0.444917	0.732544
ENSMUSG00000039661.14	Dusp26	8.48158	0.335841	0.442651	0.58429	0.444636	0.732544
ENSMUSG00000032526.10	Deb1	4.90826	0.4272	0.570733	0.582536	0.44532	0.732599
ENSMUSG00000015013.8	Trappc2l	6.88939	-0.362432	0.471834	0.579522	0.4465	0.73311
ENSMUSG00000060126.14	Tpt1	33.7265	-0.175834	0.230498	0.578269	0.446992	0.73311
ENSMUSG00000010406.11	Mrpl52	10.9504	0.320445	0.423153	0.579417	0.446541	0.73311
ENSMUSG00000016541.9	Atxn10	15.2746	-0.224699	0.294023	0.577972	0.447108	0.73311
ENSMUSG00000042406.7	Atf4	5.02536	0.392823	0.521186	0.574088	0.448639	0.733196
ENSMUSG00000015837.15	Sqstm1	25.8614	0.176225	0.233681	0.574733	0.448384	0.733196
ENSMUSG00000043733.14	Ptpn11	10.5352	-0.295358	0.385216	0.574792	0.448361	0.733196
ENSMUSG00000061755.10	Bod1l	4.85178	-0.457164	0.597388	0.574415	0.44851	0.733196
ENSMUSG00000022108.7	Itm2b	39.152	-0.154599	0.203679	0.570386	0.450106	0.734987
ENSMUSG00000019986.16	Ahi1	34.4163	-0.162073	0.21542	0.56546	0.452069	0.737536
ENSMUSG00000068706.2	Gm10250	14.5245	0.312022	0.419856	0.560902	0.453897	0.737536
ENSMUSG00000015092.9	Edf1	21.3117	-0.198705	0.264404	0.563528	0.452842	0.737536
ENSMUSG00000021290.5	2010107E04Rik	21.0643	0.211603	0.283246	0.561931	0.453483	0.737536
ENSMUSG00000042133.16	Ppig	4.93824	0.405905	0.545686	0.562238	0.45336	0.737536
ENSMUSG00000084349.3	Rpl3-ps1	10.3054	-0.369858	0.49192	0.561412	0.453692	0.737536
ENSMUSG00000068749.9	Psma5	5.12609	-0.391342	0.518736	0.558738	0.454769	0.738349
ENSMUSG00000022995.16	Enah	6.81425	0.36263	0.49321	0.555402	0.456119	0.73923
ENSMUSG00000001794.13	Capns1	13.5717	-0.238774	0.317973	0.556385	0.455721	0.73923
ENSMUSG00000047514.6	Tspyl1	4.97173	-0.411168	0.54756	0.553167	0.457026	0.73923
ENSMUSG00000024414.13	Mrpl27	5.29724	-0.36241	0.484228	0.553907	0.456726	0.73923
ENSMUSG00000035566.6	Pcdh17	5.61258	0.382846	0.52468	0.552802	0.457175	0.73923
ENSMUSG00000080848.3	Gm9385	28.4727	0.216103	0.295074	0.549107	0.458683	0.740461
ENSMUSG00000022307.15	Oxr1	6.64323	-0.365242	0.488547	0.549584	0.458488	0.740461
ENSMUSG00000026864.13	Hspa5	22.5754	0.191717	0.262111	0.540979	0.462027	0.743576
ENSMUSG00000032050.16	Rdx	7.11541	0.380126	0.525011	0.535345	0.464368	0.743576
ENSMUSG00000031701.6	Dnaja2	10.117	0.292728	0.403359	0.537144	0.463619	0.743576
ENSMUSG00000029131.14	Dnajb6	6.00151	0.413903	0.573442	0.535625	0.464251	0.743576
ENSMUSG00000034211.14	Mrps17	5.24334	0.391043	0.538705	0.530569	0.466368	0.743576
ENSMUSG00000002844.8	Adprh	4.69258	-0.375318	0.511776	0.531973	0.465779	0.743576
ENSMUSG00000039953.13	Clstn1	13.3215	0.239107	0.331361	0.531369	0.466032	0.743576
ENSMUSG00000038555.7	Reep2	6.06438	0.385635	0.533085	0.532129	0.465713	0.743576
ENSMUSG00000101939.1	Gm28438	11.8852	-0.621268	0.846204	0.53795	0.463284	0.743576
ENSMUSG00000029616.9	Erp29	10.3183	0.289972	0.396276	0.53909	0.46281	0.743576
ENSMUSG00000038976.12	Ppp1r9b	4.87749	-0.418752	0.569271	0.53321	0.465261	0.743576
ENSMUSG00000026737.12	Pip4k2a	8.77367	-0.353375	0.475958	0.541331	0.461882	0.743576
ENSMUSG00000022973.17	Synj1	9.6165	0.283098	0.392032	0.529995	0.466609	0.743576
ENSMUSG00000029623.14	Pdap1	12.9822	0.272672	0.376154	0.539426	0.462671	0.743576
ENSMUSG00000004071.12	Cdip1	9.56337	-0.293432	0.400011	0.531034	0.466172	0.743576
ENSMUSG00000060636.13	Rpl35a	42.0385	0.180658	0.248723	0.538974	0.462858	0.743576
ENSMUSG00000056429.4	Tgoln1	9.0891	0.301843	0.420106	0.524462	0.468945	0.743826
ENSMUSG00000022013.3	Dnajc15	6.09509	0.352455	0.490631	0.525842	0.46836	0.743826
ENSMUSG00000030557.17	Mef2a	4.62762	0.414615	0.574307	0.528459	0.467255	0.743826
ENSMUSG00000071708.11	Sms	5.95564	0.35705	0.499651	0.524435	0.468956	0.743826
ENSMUSG00000026915.16	Strbp	10.3538	-0.297394	0.407557	0.524463	0.468944	0.743826
ENSMUSG00000026374.14	Tsn	9.7414	0.269456	0.374861	0.524296	0.469015	0.743826
ENSMUSG00000045690.8	Wdr89	12.5857	0.342694	0.489071	0.516154	0.472487	0.744039
ENSMUSG00000020163.12	Uqcr11	27.6481	0.170097	0.237551	0.519555	0.471032	0.744039
ENSMUSG00000021772.14	Nkiras1	6.86535	0.33312	0.46678	0.518085	0.47166	0.744039
ENSMUSG00000006575.14	Rundc3a	9.02549	-0.296201	0.410161	0.516491	0.472342	0.744039
ENSMUSG00000039652.16	Cpeb3	4.78094	0.384914	0.541129	0.520007	0.470839	0.744039
ENSMUSG00000030062.7	Rpn1	8.45232	-0.286612	0.393507	0.52284	0.469633	0.744039
ENSMUSG00000072235.5	Tuba1a	63.6279	0.11627	0.161955	0.51852	0.471474	0.744039
ENSMUSG00000026833.18	Olfm1	10.9471	-0.28112	0.388996	0.516065	0.472525	0.744039
ENSMUSG00000018567.14	Gabarap	19.128	-0.21056	0.292462	0.516161	0.472484	0.744039
ENSMUSG00000036503.13	Rnf13	5.27925	-0.409972	0.567249	0.512323	0.474135	0.74557
ENSMUSG00000054091.9	1810037I17Rik	8.8843	0.346339	0.492585	0.511884	0.474324	0.74557
ENSMUSG00000028447.11	Dctn3	12.7693	0.2318	0.32638	0.5104	0.474966	0.74557
ENSMUSG00000062397.7	Zfp706	7.58626	0.355355	0.50558	0.51032	0.475	0.74557
ENSMUSG00000014195.15	Dnajc7	7.09367	-0.328728	0.458669	0.507015	0.476434	0.747229
ENSMUSG00000027502.11	Rtfdc1	5.54583	-0.355326	0.498364	0.502916	0.478222	0.749441
ENSMUSG00000063358.15	Mapk1	4.72253	0.414257	0.590871	0.501667	0.478769	0.749705
ENSMUSG00000047721.8	Bola2	8.94908	0.35098	0.500908	0.497133	0.480763	0.751216
ENSMUSG00000060073.9	Psma3	9.32299	0.283692	0.405457	0.49686	0.480883	0.751216
ENSMUSG00000023011.7	Faim2	12.9718	0.243396	0.347382	0.496034	0.481248	0.751216
ENSMUSG00000031841.18	Cdh13	5.44455	0.35406	0.505017	0.497325	0.480678	0.751216
ENSMUSG00000079037.9	Prnp	18.739	-0.205364	0.29141	0.49353	0.482357	0.751651
ENSMUSG00000030282.14	Cmas	7.29829	0.303267	0.435327	0.494042	0.48213	0.751651
ENSMUSG00000020532.18	Acaca	7.86019	-0.359672	0.510504	0.49284	0.482663	0.751651
ENSMUSG00000018659.12	Pnpo	4.68305	0.392006	0.569017	0.490394	0.483751	0.752428
ENSMUSG00000014592.19	Camta1	13.1864	-0.260596	0.371728	0.490015	0.483921	0.752428
ENSMUSG00000030850.16	Ate1	5.97224	0.328703	0.480262	0.474939	0.490724	0.754291
ENSMUSG00000032518.5	Rpsa	28.5473	-0.174184	0.249342	0.484791	0.48626	0.754291
ENSMUSG00000043991.4	Pura	10.9502	-0.260084	0.37571	0.47846	0.489121	0.754291
ENSMUSG00000056629.15	Fkbp2	19.5961	-0.196375	0.282067	0.47765	0.489489	0.754291
ENSMUSG00000017781.17	Pitpna	17.0943	0.218527	0.317438	0.476974	0.489796	0.754291
ENSMUSG00000025178.8	Pi4k2a	4.84823	-0.395919	0.567592	0.476557	0.489986	0.754291
ENSMUSG00000060373.14	Hnrnpc	11.7629	0.254384	0.369586	0.479185	0.488792	0.754291
ENSMUSG00000029076.14	Sdf4	9.19615	0.283331	0.412306	0.476136	0.490178	0.754291
ENSMUSG00000059119.9	Nap1l4	7.36391	0.297224	0.435071	0.47726	0.489666	0.754291
ENSMUSG00000032301.13	Psma4	7.28846	-0.319463	0.459337	0.480275	0.488298	0.754291
ENSMUSG00000023236.7	Scg5	13.3811	0.225839	0.329724	0.474725	0.490821	0.754291
ENSMUSG00000025468.15	Caly	13.9162	0.22664	0.32646	0.486037	0.4857	0.754291
ENSMUSG00000019179.10	Mdh2	21.8624	-0.207189	0.296337	0.482333	0.487367	0.754291
ENSMUSG00000029632.7	Ndufa4	57.6349	0.126577	0.182525	0.48449	0.486395	0.754291
ENSMUSG00000022425.15	Enpp2	13.3806	0.27337	0.400661	0.475267	0.490574	0.754291
ENSMUSG00000005045.16	Chd5	10.5698	0.264465	0.388318	0.473304	0.491471	0.754705
ENSMUSG00000028833.13	Ncdn	16.6508	-0.217477	0.316382	0.466745	0.494489	0.75873
ENSMUSG00000102252.5	Snrpn	32.9683	0.150235	0.221424	0.465948	0.494857	0.75873
ENSMUSG00000020462.14	Cfap36	7.88111	0.292537	0.435485	0.462042	0.496671	0.759161
ENSMUSG00000067869.4	Tcea1-ps1	5.15542	0.37458	0.553988	0.46224	0.496579	0.759161
ENSMUSG00000056770.15	Setd3	5.70961	-0.337959	0.491845	0.462631	0.496397	0.759161
ENSMUSG00000033751.5	Gadd45gip1	10.1185	-0.24588	0.360048	0.461011	0.497152	0.759161
ENSMUSG00000059714.13	Flot1	5.52177	-0.304625	0.446976	0.460407	0.497434	0.759161
ENSMUSG00000025781.14	Atp5c1	23.458	-0.167471	0.245191	0.463615	0.495939	0.759161
ENSMUSG00000066357.6	Wdr6	6.76171	-0.302862	0.444268	0.459425	0.497893	0.759277
ENSMUSG00000030007.8	Cct7	14.0072	0.217347	0.323082	0.458126	0.498501	0.759621
ENSMUSG00000003970.8	Rpl8	40.7614	-0.137965	0.203778	0.456602	0.499216	0.760089
ENSMUSG00000043483.3	Gm6863	5.54124	0.363141	0.545984	0.45584	0.499575	0.760089
ENSMUSG00000040907.15	Atp1a3	28.4969	0.160137	0.238958	0.452334	0.501229	0.761822
ENSMUSG00000082682.1	Gm15349	4.95586	0.377919	0.569209	0.4518	0.501482	0.761822
ENSMUSG00000020954.15	Strn3	5.37152	0.379475	0.574613	0.450846	0.501933	0.761837
ENSMUSG00000005732.14	Ranbp1	10.4005	-0.251714	0.372225	0.4495	0.502573	0.761837
ENSMUSG00000055436.18	Srsf11	4.64035	0.410525	0.621089	0.449351	0.502643	0.761837
ENSMUSG00000040549.16	Ckap5	4.82257	0.366449	0.557132	0.445838	0.504318	0.763286
ENSMUSG00000022636.13	Alcam	13.3136	-0.46685	0.699526	0.445732	0.504369	0.763286
ENSMUSG00000021124.13	Vti1b	8.40816	-0.262364	0.391283	0.444514	0.504952	0.763571
ENSMUSG00000032959.12	Pebp1	56.9457	-0.115164	0.171968	0.443731	0.505327	0.763571
ENSMUSG00000075706.10	Gpx4	35.5722	0.154164	0.233349	0.441368	0.506463	0.764705
ENSMUSG00000030216.12	Wbp11	5.8436	0.33965	0.517303	0.440248	0.507003	0.764938
ENSMUSG00000024767.11	Otub1	10.034	0.258443	0.394441	0.435977	0.50907	0.767474
ENSMUSG00000046785.8	Epm2aip1	4.61889	0.353617	0.541716	0.434229	0.509921	0.768173
ENSMUSG00000019877.10	Serinc1	20.0407	0.195221	0.298029	0.432571	0.51073	0.768807
ENSMUSG00000030000.10	Add2	5.58056	-0.372355	0.565229	0.429383	0.512292	0.768907
ENSMUSG00000051285.17	Pcmtd1	5.05766	-0.343538	0.52115	0.431558	0.511226	0.768907
ENSMUSG00000081534.2	Slc48a1	9.93716	-0.274887	0.415021	0.430739	0.511626	0.768907
ENSMUSG00000030654.9	Arl6ip1	41.59	0.125574	0.191956	0.429272	0.512346	0.768907
ENSMUSG00000019124.10	Scrn1	5.73924	-0.314475	0.478822	0.42824	0.512854	0.769087
ENSMUSG00000052727.5	Map1b	44.8731	-0.128232	0.195857	0.427269	0.513332	0.769223
ENSMUSG00000098274.7	Rpl24	6.53587	0.374714	0.58646	0.423765	0.515064	0.771236
ENSMUSG00000017412.15	Cacnb4	5.13486	0.407336	0.6333	0.418656	0.517609	0.77367
ENSMUSG00000024429.9	Gnl1	5.19797	0.360534	0.563438	0.418154	0.517859	0.77367
ENSMUSG00000024576.14	Csnk1a1	12.4559	-0.222123	0.341546	0.418898	0.517487	0.77367
ENSMUSG00000078193.2	Gm2000	4.75317	0.429532	0.680125	0.416016	0.518932	0.773994
ENSMUSG00000028478.18	Clta	18.452	0.19064	0.297327	0.415388	0.519247	0.773994
ENSMUSG00000050043.16	Tmx2	8.09867	-0.271007	0.416677	0.415446	0.519218	0.773994
ENSMUSG00000033565.16	Rbfox2	7.37422	0.290817	0.454533	0.41189	0.521012	0.774878
ENSMUSG00000048076.14	Arf1	10.9077	-0.246716	0.380436	0.412596	0.520655	0.774878
ENSMUSG00000004096.8	Cwc15	8.13918	-0.263126	0.407634	0.412905	0.520499	0.774878
ENSMUSG00000005299.6	Letm1	4.60539	-0.359143	0.556672	0.409006	0.522474	0.77589
ENSMUSG00000033152.13	Podxl2	6.88403	0.315009	0.497597	0.409689	0.522128	0.77589
ENSMUSG00000005683.7	Cs	6.64782	-0.322975	0.500794	0.406733	0.523632	0.776665
ENSMUSG00000032966.14	Fkbp1a	14.0634	-0.210844	0.329339	0.406004	0.524005	0.776665
ENSMUSG00000076432.12	Ywhaq	23.7954	0.180398	0.284329	0.405679	0.524171	0.776665
ENSMUSG00000095595.1	Fam177a	7.93578	-0.304263	0.47277	0.403825	0.525121	0.776912
ENSMUSG00000020803.3	Txndc17	4.77816	0.350777	0.559292	0.404263	0.524896	0.776912
ENSMUSG00000053332.13	Gas5	19.9581	0.234876	0.374247	0.402426	0.525839	0.777396
ENSMUSG00000011752.6	Pgam1	25.9605	-0.156212	0.245285	0.400877	0.526637	0.777995
ENSMUSG00000060938.14	Rpl26	51.092	0.139093	0.220903	0.399118	0.527545	0.778518
ENSMUSG00000043716.13	Rpl7	19.5679	-0.192566	0.304433	0.398673	0.527775	0.778518
ENSMUSG00000022403.14	St13	14.9113	0.232848	0.371158	0.397253	0.528511	0.778881
ENSMUSG00000027673.12	Ndufb5	21.8971	-0.165068	0.261449	0.396159	0.529079	0.778881
ENSMUSG00000060152.14	Pop5	5.86485	-0.326927	0.519948	0.394513	0.529936	0.778881
ENSMUSG00000037563.15	Rps16	24.3596	-0.195206	0.312113	0.394421	0.529985	0.778881
ENSMUSG00000029198.3	Grpel1	5.2973	-0.344084	0.54521	0.395471	0.529438	0.778881
ENSMUSG00000031299.10	Pdha1	7.14194	-0.278105	0.444298	0.388376	0.533154	0.780354
ENSMUSG00000015291.10	Gdi1	14.0678	0.207407	0.335038	0.388527	0.533075	0.780354
ENSMUSG00000021843.16	Ktn1	5.7592	-0.342288	0.543593	0.389059	0.532795	0.780354
ENSMUSG00000030588.12	Yif1b	5.19479	-0.327154	0.520033	0.389454	0.532587	0.780354
ENSMUSG00000060743.12	H3f3a	6.17442	-0.309238	0.494035	0.388011	0.533347	0.780354
ENSMUSG00000030272.15	Camk1	5.77867	-0.310636	0.496465	0.390869	0.531843	0.780354
ENSMUSG00000024844.14	Banf1	4.71063	0.339279	0.554046	0.381714	0.536687	0.78403
ENSMUSG00000029684.14	Wasl	6.57232	0.32469	0.533031	0.381075	0.537029	0.78403
ENSMUSG00000022536.13	Glyr1	6.58632	0.312225	0.510248	0.381045	0.537045	0.78403
ENSMUSG00000002477.4	Snrpd1	5.52197	-0.332361	0.533519	0.379654	0.537789	0.784539
ENSMUSG00000025156.17	Gps1	6.35837	0.310274	0.508559	0.37697	0.53923	0.784725
ENSMUSG00000041028.15	Ghitm	20.6834	-0.16807	0.273674	0.377417	0.538989	0.784725
ENSMUSG00000029447.11	Cct6a	9.99478	0.246297	0.402565	0.378547	0.538382	0.784725
ENSMUSG00000024309.14	Pfdn6	5.87087	-0.313283	0.505675	0.375004	0.540289	0.784725
ENSMUSG00000019775.17	Rgs17	9.10237	-0.238935	0.387866	0.376361	0.539557	0.784725
ENSMUSG00000012848.15	Rps5	33.0719	-0.14609	0.237207	0.37511	0.540232	0.784725
ENSMUSG00000050071.8	Bex1	11.4576	0.225591	0.371254	0.371574	0.542147	0.786847
ENSMUSG00000049313.8	Sorl1	6.44802	-0.284448	0.465594	0.370257	0.542864	0.787207
ENSMUSG00000032826.16	Ank2	8.66124	-0.317791	0.524921	0.369662	0.543189	0.787207
ENSMUSG00000026083.12	Eif5b	6.32793	-0.287232	0.477676	0.361464	0.547694	0.789125
ENSMUSG00000009090.17	Ap1b1	5.83443	0.297134	0.497319	0.36413	0.546221	0.789125
ENSMUSG00000020349.4	Ppp2ca	11.9679	-0.197012	0.325764	0.362737	0.54699	0.789125
ENSMUSG00000063856.7	Gpx1	6.92229	-0.295935	0.486975	0.363183	0.546744	0.789125
ENSMUSG00000022186.14	Oxct1	11.692	-0.220988	0.363117	0.365826	0.545289	0.789125
ENSMUSG00000083679.1	Gm12892	4.60624	-0.372609	0.612521	0.361851	0.54748	0.789125
ENSMUSG00000058267.13	Mrps14	5.91256	0.302588	0.504902	0.363473	0.546584	0.789125
ENSMUSG00000021910.15	Nisch	9.98756	-0.236612	0.391255	0.362175	0.547301	0.789125
ENSMUSG00000026499.5	Acbd3	4.60611	0.368372	0.622155	0.359977	0.548519	0.789167
ENSMUSG00000028484.16	Psip1	18.7819	-0.174898	0.289773	0.360597	0.548175	0.789167
ENSMUSG00000021832.7	Psmc6	5.71107	0.304351	0.516566	0.357209	0.55006	0.789844
ENSMUSG00000026442.14	Nfasc	5.45579	-0.30462	0.507385	0.356989	0.550183	0.789844
ENSMUSG00000029166.14	Mapre3	5.56489	0.307182	0.52049	0.358319	0.549441	0.789844
ENSMUSG00000086316.8	2210013O21Rik	5.47689	0.301086	0.50915	0.35491	0.551347	0.790379
ENSMUSG00000020585.4	Laptm4a	5.40805	-0.314519	0.524114	0.354899	0.551353	0.790379
ENSMUSG00000029062.14	Cdk11b	6.98589	-0.293719	0.49215	0.352424	0.552744	0.791801
ENSMUSG00000029219.10	Slc10a4	11.348	-0.208397	0.349452	0.351016	0.553539	0.791966
ENSMUSG00000039478.15	Micu3	10.9377	0.222035	0.376583	0.349148	0.554596	0.791966
ENSMUSG00000022594.14	Lynx1	5.28434	-0.359714	0.599917	0.349782	0.554236	0.791966
ENSMUSG00000024581.12	Napg	10.2525	-0.23144	0.389314	0.350786	0.553668	0.791966
ENSMUSG00000097379.1	Gm26873	9.41049	0.671121	1.13565	0.348691	0.554855	0.791966
ENSMUSG00000031840.12	Rab3a	33.6549	0.121446	0.206978	0.346967	0.555835	0.792795
ENSMUSG00000038374.10	Rbm8a	6.07616	0.29793	0.511341	0.343257	0.557955	0.795247
ENSMUSG00000010607.8	Pigyl	4.75978	-0.329329	0.559076	0.340267	0.559675	0.797125
ENSMUSG00000028822.11	Tmem50a	8.87285	-0.242794	0.416422	0.335454	0.562465	0.800524
ENSMUSG00000003814.8	Calr	12.6252	0.189617	0.330062	0.334619	0.562952	0.800643
ENSMUSG00000055567.16	Unc80	7.66997	0.259531	0.453033	0.333216	0.563772	0.801234
ENSMUSG00000023018.4	Smarcd1	5.53697	0.299515	0.526114	0.327139	0.567349	0.802035
ENSMUSG00000022016.15	Akap11	5.27197	-0.296121	0.516538	0.327408	0.56719	0.802035
ENSMUSG00000023010.14	Tmbim6	12.7517	-0.202635	0.349414	0.330672	0.565264	0.802035
ENSMUSG00000061046.9	Haghl	6.77486	0.263652	0.463648	0.330115	0.565592	0.802035
ENSMUSG00000070394.10	Tmem256	11.4347	0.213652	0.374766	0.331387	0.564843	0.802035
ENSMUSG00000074656.12	Eif2s2	25.9146	0.267046	0.466872	0.326767	0.567569	0.802035
ENSMUSG00000024026.12	Glo1	5.26219	-0.305705	0.529895	0.329171	0.566148	0.802035
ENSMUSG00000030591.17	Psmd8	7.34307	0.272268	0.478552	0.326854	0.567518	0.802035
ENSMUSG00000054728.16	Phactr1	6.40325	-0.311051	0.543629	0.323466	0.569532	0.803812
ENSMUSG00000032324.10	Tspan3	18.8024	-0.164926	0.28875	0.323291	0.569637	0.803812
ENSMUSG00000025613.13	Cct8	8.79312	0.222885	0.39601	0.31843	0.572553	0.806779
ENSMUSG00000025855.13	Prkar1b	21.8708	0.144674	0.256943	0.318986	0.572217	0.806779
ENSMUSG00000071655.11	Ubxn1	9.01693	-0.2329	0.410592	0.317003	0.573414	0.807419
ENSMUSG00000095098.1	Ccdc85b	9.62524	-0.246496	0.435006	0.314819	0.574738	0.808464
ENSMUSG00000031672.7	Got2	10.8884	-0.214838	0.384725	0.314435	0.574971	0.808464
ENSMUSG00000030763.7	Lcmt1	5.01255	0.28569	0.515467	0.312004	0.576453	0.809973
ENSMUSG00000032766.9	Gng11	4.95382	0.469936	0.867739	0.31119	0.576951	0.810099
ENSMUSG00000032532.6	Cck	30.3796	0.140762	0.252649	0.309094	0.578236	0.81133
ENSMUSG00000105879.1	Gm6204	6.29721	-0.387974	0.703522	0.304599	0.581014	0.814651
ENSMUSG00000038845.11	Phb	8.86629	-0.210698	0.38172	0.302188	0.582514	0.815771
ENSMUSG00000007950.8	Abhd8	10.7179	-0.212057	0.384244	0.300027	0.583866	0.815771
ENSMUSG00000063200.3	Nol7	6.72691	0.287927	0.525711	0.301481	0.582955	0.815771
ENSMUSG00000003410.7	Elavl3	10.5402	0.213646	0.3931	0.300022	0.583868	0.815771
ENSMUSG00000032328.12	Tmem30a	14.9952	0.178806	0.328256	0.300563	0.58353	0.815771
ENSMUSG00000045128.8	Rpl18a	36.4147	-0.136375	0.250416	0.29764	0.585366	0.817288
ENSMUSG00000035011.15	Zbtb7a	7.04372	0.25759	0.476657	0.296806	0.585892	0.817447
ENSMUSG00000025135.12	Anapc11	8.21487	-0.240527	0.4419	0.293124	0.588225	0.820126
ENSMUSG00000022212.15	Cpne6	5.1627	0.280482	0.522669	0.290787	0.589717	0.820387
ENSMUSG00000057388.9	Mrpl18	5.65763	-0.288265	0.532173	0.29024	0.590067	0.820387
ENSMUSG00000032320.7	Rcn2	6.79284	-0.254617	0.469213	0.290243	0.590065	0.820387
ENSMUSG00000029203.16	Ube2k	7.64486	0.254153	0.473603	0.290942	0.589617	0.820387
ENSMUSG00000021273.9	Fdft1	6.55576	0.259365	0.487928	0.28632	0.592588	0.822775
ENSMUSG00000034158.9	Lrrc58	5.67694	0.276068	0.521895	0.286281	0.592614	0.822775
ENSMUSG00000045767.8	B230219D22Rik	6.09488	0.306295	0.580147	0.283313	0.594538	0.823717
ENSMUSG00000042105.18	Inpp5f	6.26817	-0.281376	0.525453	0.284266	0.593919	0.823717
ENSMUSG00000036766.12	Dner	6.78435	0.245275	0.462048	0.283858	0.594184	0.823717
ENSMUSG00000025508.13	Rplp2	33.2222	0.13405	0.254104	0.282363	0.595156	0.823999
ENSMUSG00000105814.1	Mir703	5.54064	0.309159	0.593071	0.280244	0.596542	0.825341
ENSMUSG00000044573.14	Acp1	6.87594	0.270307	0.516926	0.279025	0.597341	0.825871
ENSMUSG00000019806.13	Aig1	5.10537	-0.307034	0.580092	0.275448	0.5997	0.827979
ENSMUSG00000050299.7	Gm9843	20.7722	-0.19695	0.377109	0.275807	0.599463	0.827979
ENSMUSG00000054452.9	Aes	19.1763	0.161909	0.311853	0.272979	0.601341	0.829618
ENSMUSG00000070858.11	Gm1673	20.7881	-0.14023	0.267723	0.272403	0.601724	0.829618
ENSMUSG00000037815.6	Ctnna1	5.1163	-0.274346	0.523953	0.269689	0.60354	0.83095
ENSMUSG00000024524.16	Gnal	6.46517	-0.259946	0.500971	0.270058	0.603293	0.83095
ENSMUSG00000032348.5	Gsta4	6.14789	0.255315	0.497001	0.269085	0.603946	0.83095
ENSMUSG00000035847.15	Ids	5.97986	0.268618	0.526116	0.26822	0.604528	0.831174
ENSMUSG00000034403.16	Pja1	7.23701	-0.223912	0.431857	0.267158	0.605245	0.831583
ENSMUSG00000032047.5	Acat1	6.56112	-0.230709	0.446204	0.265618	0.606286	0.832437
ENSMUSG00000051853.9	Arf3	10.3525	0.207107	0.406714	0.259388	0.610541	0.837699
ENSMUSG00000030257.16	Srgap3	4.73547	0.294169	0.587355	0.254608	0.613849	0.839336
ENSMUSG00000030738.11	Eif3c	15.7255	-0.158102	0.31189	0.254757	0.613745	0.839336
ENSMUSG00000024474.5	Ik	9.96705	0.20394	0.406743	0.255254	0.6134	0.839336
ENSMUSG00000050705.15	2310061I04Rik	4.8089	-0.289341	0.567426	0.255169	0.613459	0.839336
ENSMUSG00000063787.3	Chchd1	4.93649	0.282466	0.561427	0.255978	0.612897	0.839336
ENSMUSG00000037351.9	Actr1b	6.56887	0.223696	0.446201	0.252187	0.615539	0.841067
ENSMUSG00000038467.15	Chmp4b	11.2839	0.191656	0.385282	0.250415	0.616783	0.842187
ENSMUSG00000036199.8	Ndufa13	40.4322	-0.103282	0.206439	0.248316	0.618263	0.843627
ENSMUSG00000025967.16	Eef1b2	16.2681	-0.163547	0.330009	0.242761	0.622219	0.84643
ENSMUSG00000040048.14	Ndufb10	23.9555	-0.123718	0.249971	0.244264	0.621143	0.84643
ENSMUSG00000041236.7	Vps41	5.83291	0.248148	0.505535	0.243901	0.621403	0.84643
ENSMUSG00000030806.6	Stx1b	8.22294	-0.205085	0.414063	0.242553	0.622368	0.84643
ENSMUSG00000032238.17	Rora	5.68309	-0.277924	0.562396	0.241844	0.622877	0.84643
ENSMUSG00000020219.6	Timm13	14.304	-0.163196	0.329095	0.242367	0.622502	0.84643
ENSMUSG00000038762.15	Abcf1	6.84725	-0.229264	0.467947	0.24087	0.623579	0.846804
ENSMUSG00000025369.14	Smarcc2	8.65087	0.223936	0.459626	0.23972	0.624409	0.847351
ENSMUSG00000008348.9	Ubc	34.0484	0.100201	0.207262	0.234191	0.628434	0.848172
ENSMUSG00000053119.11	Chmp3	6.14747	-0.244659	0.499571	0.237418	0.626077	0.848172
ENSMUSG00000057614.6	Gnai1	13.5523	-0.164972	0.337649	0.236315	0.626881	0.848172
ENSMUSG00000062580.9	Timm17a	11.5027	-0.170883	0.350974	0.23518	0.627709	0.848172
ENSMUSG00000047187.9	Rab2a	18.5334	-0.138852	0.285533	0.235597	0.627404	0.848172
ENSMUSG00000016252.7	Atp5e	25.5434	0.132161	0.273871	0.234644	0.628101	0.848172
ENSMUSG00000021102.3	Glrx5	7.76399	-0.211349	0.432926	0.236217	0.626952	0.848172
ENSMUSG00000025290.16	Rps24	53.3135	0.114096	0.236666	0.23707	0.62633	0.848172
ENSMUSG00000024083.15	Pja2	17.2393	0.143236	0.298214	0.233156	0.629193	0.84862
ENSMUSG00000064368.1	mt-Nd6	12.2703	-0.282258	0.582118	0.23231	0.629816	0.848883
ENSMUSG00000053477.16	Tcf4	6.75639	-0.215441	0.448097	0.231366	0.630513	0.849245
ENSMUSG00000035215.8	Lsm7	4.62124	0.294745	0.619773	0.230289	0.63131	0.849741
ENSMUSG00000060143.6	Gm10076	7.62591	0.266669	0.563547	0.229486	0.631905	0.849966
ENSMUSG00000030265.14	Kras	6.19808	0.224073	0.475182	0.227731	0.633212	0.851146
ENSMUSG00000028081.6	Rps3a1	26.4882	-0.13005	0.272922	0.225528	0.634859	0.852296
ENSMUSG00000040462.12	Os9	8.22833	-0.206852	0.430901	0.22544	0.634926	0.852296
ENSMUSG00000083992.1	Gm11478	33.3168	-0.123951	0.265223	0.221402	0.637974	0.853263
ENSMUSG00000018286.6	Psmb6	20.077	0.128968	0.276724	0.218046	0.640533	0.853263
ENSMUSG00000017291.13	Taok1	6.14575	-0.242149	0.515058	0.217688	0.640807	0.853263
ENSMUSG00000044308.17	Ubr3	6.38371	-0.24273	0.521913	0.218878	0.639896	0.853263
ENSMUSG00000035640.18	Cbarp	8.12814	-0.206541	0.434139	0.2222	0.637369	0.853263
ENSMUSG00000034647.14	Ankrd12	6.58536	-0.224601	0.473715	0.223337	0.636509	0.853263
ENSMUSG00000041889.7	Shisa4	6.20906	-0.237637	0.501876	0.221229	0.638105	0.853263
ENSMUSG00000004937.5	Sgta	5.72286	-0.23534	0.501502	0.218378	0.640278	0.853263
ENSMUSG00000066900.11	Suds3	5.85687	-0.244519	0.516858	0.220799	0.638432	0.853263
ENSMUSG00000030884.12	Uqcrc2	8.78335	0.189926	0.404589	0.222987	0.636773	0.853263
ENSMUSG00000038646.13	Fam103a1	5.60796	0.251927	0.541551	0.219173	0.639671	0.853263
ENSMUSG00000055254.14	Ntrk2	11.0971	-0.170717	0.364897	0.218398	0.640263	0.853263
ENSMUSG00000028937.14	Acot7	35.5429	-0.0923342	0.198353	0.215394	0.642572	0.854805
ENSMUSG00000064360.1	mt-Nd3	5.98977	-0.482863	1.03441	0.213563	0.643989	0.854805
ENSMUSG00000039221.10	Rpl22l1	28.2221	-0.116332	0.250212	0.214853	0.64299	0.854805
ENSMUSG00000054716.4	Zfp771	4.95539	0.294217	0.637504	0.214378	0.643357	0.854805
ENSMUSG00000043962.16	Thrap3	6.51778	0.243093	0.530339	0.213394	0.64412	0.854805
ENSMUSG00000026277.13	Stk25	4.88989	-0.244336	0.531585	0.210379	0.64647	0.856778
ENSMUSG00000041570.14	Camsap2	5.22135	-0.2464	0.535764	0.210574	0.646318	0.856778
ENSMUSG00000035901.14	Dennd5a	4.74189	-0.25146	0.547693	0.208079	0.648277	0.856883
ENSMUSG00000026229.17	Psmd1	5.05425	0.240033	0.527377	0.209558	0.647114	0.856883
ENSMUSG00000091989.1	Gm17257	4.68524	0.266592	0.594131	0.208621	0.64785	0.856883
ENSMUSG00000028618.11	Tmem59	6.94241	0.230101	0.508224	0.208669	0.647812	0.856883
ENSMUSG00000016349.10	Eef1a2	21.4798	0.126938	0.281252	0.20562	0.650223	0.858882
ENSMUSG00000022789.14	Dnm1l	19.3554	-0.120838	0.269176	0.2028	0.65247	0.861278
ENSMUSG00000028020.16	Glrb	5.41251	0.236185	0.531971	0.201807	0.653266	0.861755
ENSMUSG00000018411.17	Mapt	26.1088	0.110846	0.249387	0.199088	0.655458	0.864072
ENSMUSG00000079426.13	Arpc4	4.81262	0.270666	0.614692	0.196912	0.657225	0.865826
ENSMUSG00000028809.16	Srrm1	4.73381	0.252209	0.575518	0.194135	0.659497	0.866518
ENSMUSG00000005610.17	Eif4g2	12.4875	0.161236	0.367772	0.194614	0.659104	0.866518
ENSMUSG00000002395.14	Use1	9.03116	-0.194994	0.438364	0.194766	0.658979	0.866518
ENSMUSG00000068921.14	Dap3	5.40588	-0.249086	0.556232	0.195049	0.658747	0.866518
ENSMUSG00000028760.16	Eif4g3	6.89146	-0.18299	0.418356	0.192264	0.661039	0.867969
ENSMUSG00000025208.8	Mrpl43	5.36544	0.236474	0.542839	0.191228	0.661896	0.868248
ENSMUSG00000022354.3	Ndufb9	34.5657	-0.099152	0.227099	0.190951	0.662126	0.868248
ENSMUSG00000058076.12	Sdhc	5.07371	-0.246456	0.563047	0.188646	0.664046	0.870189
ENSMUSG00000001924.15	Uba1	7.6457	-0.184884	0.425807	0.186571	0.665786	0.871666
ENSMUSG00000027523.19	Gnas	96.2194	-0.0603556	0.139597	0.186256	0.666052	0.871666
ENSMUSG00000021693.19	Kif2a	5.39097	-0.219639	0.509682	0.18553	0.666663	0.871892
ENSMUSG00000056201.7	Cfl1	40.1144	0.0912223	0.214402	0.182844	0.66894	0.873939
ENSMUSG00000033768.16	Nrxn2	9.67842	0.177086	0.415595	0.182645	0.66911	0.873939
ENSMUSG00000042712.10	Wbp5	9.35269	0.16635	0.391692	0.18212	0.669558	0.873949
ENSMUSG00000069744.7	Psmb3	10.1461	-0.1597	0.376354	0.179289	0.671985	0.875965
ENSMUSG00000027706.8	Sec62	20.7955	0.116014	0.274619	0.179641	0.671682	0.875965
ENSMUSG00000059291.15	Rpl11	35.0292	-0.100765	0.238637	0.176891	0.674059	0.87637
ENSMUSG00000027634.14	Ndrg3	9.33162	0.161423	0.386101	0.176497	0.674401	0.87637
ENSMUSG00000027288.16	Zfp106	10.4286	0.17806	0.428849	0.174355	0.67627	0.87637
ENSMUSG00000070319.5	Eif3g	9.59939	0.164343	0.389975	0.177537	0.673498	0.87637
ENSMUSG00000025228.4	Actr1a	6.33196	0.190275	0.453809	0.17802	0.673081	0.87637
ENSMUSG00000046364.14	Rpl27a	31.2383	0.108383	0.26309	0.173346	0.677155	0.87637
ENSMUSG00000051627.2	Hist1h1e	4.89435	0.249632	0.594658	0.175927	0.674897	0.87637
ENSMUSG00000026755.14	Arpc5l	8.47974	-0.178635	0.426842	0.173427	0.677084	0.87637
ENSMUSG00000018858.15	Ict1	5.15137	0.226181	0.541785	0.17412	0.676476	0.87637
ENSMUSG00000037373.12	Ctbp1	7.68693	-0.181728	0.43309	0.174099	0.676495	0.87637
ENSMUSG00000078812.10	Eif5a	13.1731	-0.1376	0.327233	0.175515	0.675256	0.87637
ENSMUSG00000047843.16	Bri3	5.51463	-0.236818	0.569162	0.169472	0.680582	0.87734
ENSMUSG00000062647.16	Rpl7a	11.7555	0.179683	0.440899	0.169025	0.680979	0.87734
ENSMUSG00000020571.12	Pdia6	5.03177	-0.231251	0.557674	0.169003	0.681	0.87734
ENSMUSG00000014956.15	Ppp1cb	5.23052	0.214347	0.520819	0.17153	0.678756	0.87734
ENSMUSG00000108348.2	Gm42372	5.61786	-0.200222	0.483359	0.170011	0.680102	0.87734
ENSMUSG00000001847.14	Rac1	5.64692	-0.212744	0.513125	0.171023	0.679204	0.87734
ENSMUSG00000050148.9	Ubqln2	6.08717	0.204033	0.500142	0.169957	0.68015	0.87734
ENSMUSG00000020333.17	Acsl6	4.99962	0.235646	0.581463	0.167563	0.682287	0.878428
ENSMUSG00000027546.15	Atp9a	10.3711	-0.141059	0.345924	0.165989	0.683701	0.878842
ENSMUSG00000026664.7	Phyh	7.5209	0.191877	0.475465	0.164935	0.684653	0.878842
ENSMUSG00000021794.15	Glud1	15.4775	-0.127567	0.31265	0.164975	0.684616	0.878842
ENSMUSG00000018548.15	Trim37	10.3006	-0.158588	0.389248	0.164747	0.684823	0.878842
ENSMUSG00000020180.9	Snrpd3	6.1433	0.192554	0.475448	0.165727	0.683937	0.878842
ENSMUSG00000005161.15	Prdx2	19.5753	0.114393	0.284013	0.163649	0.685819	0.87955
ENSMUSG00000006315.9	Tmem147	6.16151	-0.188368	0.466389	0.162953	0.686452	0.879794
ENSMUSG00000074800.3	Gm4149	7.19556	-0.234998	0.583328	0.160425	0.688766	0.88198
ENSMUSG00000051695.6	Pcbp1	9.44856	0.17408	0.435739	0.159637	0.689491	0.88198
ENSMUSG00000034723.11	Tmx4	8.36576	0.172101	0.432888	0.159917	0.689233	0.88198
ENSMUSG00000040824.3	Snrpd2	10.9705	-0.149609	0.373956	0.158351	0.690679	0.88293
ENSMUSG00000024921.17	Smarca2	8.41899	0.184077	0.469588	0.157058	0.691879	0.883326
ENSMUSG00000062604.11	Srpk2	10.7715	-0.155255	0.387842	0.157537	0.691435	0.883326
ENSMUSG00000029516.19	Cit	7.90149	-0.191544	0.48662	0.155731	0.693118	0.883337
ENSMUSG00000024603.7	Dctn4	6.04344	-0.178865	0.451119	0.155811	0.693043	0.883337
ENSMUSG00000001366.14	Fbxo9	6.3148	-0.190784	0.480665	0.155618	0.693223	0.883337
ENSMUSG00000015749.12	Anp32e	4.96177	-0.213766	0.545874	0.150646	0.697918	0.883659
ENSMUSG00000020308.5	Tpgs1	5.93115	-0.193867	0.49779	0.150607	0.697956	0.883659
ENSMUSG00000071172.12	Srsf3	5.61822	0.201498	0.519169	0.153274	0.695426	0.883659
ENSMUSG00000019795.17	Pcmt1	10.8156	0.15958	0.411226	0.150259	0.698288	0.883659
[truncated: 5,977 more rows]

## Sheet: Depleted_BP
Term	Overlap	P-value	Adjusted P-value	Old P-value	Old Adjusted P-value	Odds Ratio	Combined Score	Genes
[truncated: 792 more rows]

[truncated: 6 more sheets: Depleted_CC, Depleted_MF, Enriched_BP, Enriched_CC, Enriched_MF, SynGO]
